# Supplementary material for: Sensommatic: an efficient pipeline to mine and predict sensory receptor genes in the era of reference-quality genomes
Source: Bioinformatics. 2024 Jan 23;40(1):btae040. doi: 10.1093/bioinformatics/btae040 (PMC10832353; doi:10.1093/bioinformatics/btae040)
Supplement: btae040_Supplementary_Data [file btae040_supplementary_data.zip]

Archive with 11 entries (11 files):
- Revised_Supplementary_File_S5.xlsx
- Revised_Supplementary_File_S6.xlsx
- Revised_Supplementary_File_S7.xlsx
- Revised_Supplementary_File_S8.xlsx
- Revised_Supplementary_File_S9.xlsx
- Revised_Supplementary_Methods.docx
- Revised_Supplementary_Figures.pdf
- Revised_Supplementary_File_S1.xlsx
- Revised_Supplementary_File_S2.xlsx
- Revised_Supplementary_File_S3.xlsx
- Revised_Supplementary_File_S4.xlsx
