# Supplementary material for: Sensommatic: an efficient pipeline to mine and predict sensory receptor genes in the era of reference-quality genomes
Source: Bioinformatics. 2024 Jan 23;40(1):btae040. doi: 10.1093/bioinformatics/btae040 (PMC10832353; doi:10.1093/bioinformatics/btae040)
Supplement: btae040_Supplementary_Data [file btae040_supplementary_data.zip › Revised_Supplementary_File_S5.xlsx]

## Sheet: Pan_troglodytes
Gene	Length	Type	Isoform keep	Number of domains	Tool	Original Status	New status	Status change	Reason
Pan_troglodytes_OR1468_pseudogene|NC_036879.1|109586027|109586620	594	single-exon	keep	4	DeepTMHMM	pseudogene_short	pseudogene	yes	threshold met, status change
Pan_troglodytes_OR10T2_functional|NC_036879.1|133197046|133197993	948	single-exon	keep	7	DeepTMHMM	functional	functional	no	no status change
Pan_troglodytes_OR10K2_functional|NC_036879.1|133218483|133219421	939	single-exon	keep	7	DeepTMHMM	functional	functional	no	no status change
Pan_troglodytes_OR10K1_functional|NC_036879.1|133264170|133265111	942	single-exon	keep	7	DeepTMHMM	functional	functional	no	no status change
Pan_troglodytes_OR10R2_functional|NC_036879.1|133279271|133280278	1008	single-exon	keep	7	DeepTMHMM	functional	functional	no	no status change
Pan_troglodytes_OR10R2_a_pseudogene|NC_036879.1|133290613|133291386	774	single-exon	keep	6	DeepTMHMM	pseudogene_short	pseudogene	yes	threshold met, status change
Pan_troglodytes_OR6Y1_functional|NC_036879.1|133346480|133347457	978	single-exon	keep	7	DeepTMHMM	functional	functional	no	no status change
Pan_troglodytes_OR6P1_functional|NC_036879.1|133361671|133362624	954	single-exon	keep	7	DeepTMHMM	functional	functional	no	no status change
Pan_troglodytes_OR10X1_functional|NC_036879.1|133377923|133378903	981	single-exon	keep	7	DeepTMHMM	functional	functional	no	no status change
Pan_troglodytes_OR10Z1_functional|NC_036879.1|133405453|133406394	942	single-exon	keep	7	DeepTMHMM	functional	functional	no	no status change
Pan_troglodytes_OR6K2_functional|NC_036879.1|133498191|133499168	978	single-exon	keep	7	DeepTMHMM	functional	functional	no	no status change
Pan_troglodytes_OR6K3_functional|NC_036879.1|133515961|133516908	948	single-exon	keep	7	DeepTMHMM	functional	functional	no	no status change
Pan_troglodytes_OR6K6_functional|NC_036879.1|133553364|133554395	1032	single-exon	keep	7	DeepTMHMM	functional	functional	no	no status change
Pan_troglodytes_OR6N1_functional|NC_036879.1|133564349|133565287	939	single-exon	keep	7	DeepTMHMM	functional	functional	no	no status change
Pan_troglodytes_OR6N2_functional|NC_036879.1|133575308|133576261	954	single-exon	keep	7	DeepTMHMM	functional	functional	no	no status change
Pan_troglodytes_OR10J1_functional|NC_036879.1|134172876|134173805	930	single-exon	keep	7	DeepTMHMM	functional	functional	no	no status change
Pan_troglodytes_OR10J4_functional|NC_036879.1|134239738|134240757	1020	single-exon	keep	7	DeepTMHMM	functional	functional	no	no status change
Pan_troglodytes_OR10J1_d_pseudogene|NC_036879.1|134247377|134248339	963	single-exon	keep	7	DeepTMHMM	pseudogene	pseudogene	no	NCBI annotation, or in frame stop codons
Pan_troglodytes_OR10J5_functional|NC_036879.1|134332358|134333287	930	single-exon	keep	7	DeepTMHMM	functional	functional	no	no status change
Pan_troglodytes_OR10J6_pseudogene|NC_036879.1|134397542|134398372	831	single-exon	keep	6	DeepTMHMM	pseudogene_short	pseudogene	yes	threshold met, status change
Pan_troglodytes_OR2B11_functional|NC_036879.1|222643275|222644228	954	single-exon	keep	7	DeepTMHMM	functional	functional	no	no status change
Pan_troglodytes_OR2W5_pseudogene|NC_036879.1|222683401|222684285	885	single-exon	keep	4	DeepTMHMM	pseudogene_short	pseudogene	yes	threshold met, status change
Pan_troglodytes_OR2C3_functional|NC_036879.1|222722227|222723249	1023	single-exon	keep	7	DeepTMHMM	functional	functional	no	no status change
Pan_troglodytes_OR2G2_functional|NC_036879.1|222780019|222781023	1005	single-exon	keep	7	DeepTMHMM	functional	functional	no	no status change
Pan_troglodytes_OR2G3_functional|NC_036879.1|222797261|222798190	930	single-exon	keep	7	DeepTMHMM	functional	functional	no	no status change
Pan_troglodytes_OR13G1_functional|NC_036879.1|222884112|222885035	924	single-exon	keep	7	DeepTMHMM	functional	functional	no	no status change
Pan_troglodytes_OR6F1_functional|NC_036879.1|222917762|222918688	927	single-exon	keep	7	DeepTMHMM	functional	functional	no	no status change
Pan_troglodytes_OR14K1_functional|NC_036879.1|222944503|222945444	942	single-exon	keep	7	DeepTMHMM	functional	functional	no	no status change
Pan_troglodytes_OR1C1_functional|NC_036879.1|222974681|222975682	1002	single-exon	keep	7	DeepTMHMM	functional	functional	no	no status change
Pan_troglodytes_OR12_functional|NC_036879.1|222992302|222993333	1032	single-exon	keep	7	DeepTMHMM	functional	functional	no	no status change
Pan_troglodytes_OR14A16_functional|NC_036879.1|223032235|223033167	933	single-exon	keep	7	DeepTMHMM	functional	functional	no	no status change
Pan_troglodytes_OR6M1_pseudogene|NC_036879.1|223050532|223051314	783	single-exon	keep	6	DeepTMHMM	pseudogene_short	pseudogene	yes	threshold met, status change
Pan_troglodytes_OR11L1_functional|NC_036879.1|223058840|223059784	945	single-exon	keep	7	DeepTMHMM	functional	functional	no	no status change
Pan_troglodytes_OR2W3_functional|NC_036879.1|223110515|223111459	945	single-exon	keep	7	DeepTMHMM	functional	functional	no	no status change
Pan_troglodytes_OR2AJ1_functional|NC_036879.1|223148239|223149183	945	single-exon	keep	7	DeepTMHMM	functional	functional	no	no status change
Pan_troglodytes_OR2L8_functional|NC_036879.1|223163020|223163958	939	single-exon	keep	7	DeepTMHMM	functional	functional	no	no status change
Pan_troglodytes_OR2AK2_functional|NC_036879.1|223179484|223180491	1008	single-exon	keep	7	DeepTMHMM	functional	functional	no	no status change
Pan_troglodytes_OR2L2_functional|NC_036879.1|223204402|223205340	939	single-exon	keep	7	DeepTMHMM	functional	functional	no	no status change
Pan_troglodytes_OR2L8_f_functional|NC_036879.1|223217270|223218208	939	single-exon	keep	7	DeepTMHMM	functional	functional	no	no status change
Pan_troglodytes_OR2L2_g_functional|NC_036879.1|223252338|223253276	939	single-exon	keep	7	DeepTMHMM	functional	functional	no	no status change
Pan_troglodytes_OR2L3_functional|NC_036879.1|223274406|223275344	939	single-exon	keep	7	DeepTMHMM	functional	functional	no	no status change
Pan_troglodytes_OR2T12_functional|NC_036879.1|223296883|223297845	963	single-exon	keep	7	DeepTMHMM	functional	functional	no	no status change
Pan_troglodytes_OR2L13_h_functional|NC_036879.1|223312717|223313655	939	single-exon	keep	7	DeepTMHMM	functional	functional	no	no status change
Pan_troglodytes_OR2M3_functional|NC_036879.1|223335530|223336363	834	single-exon	keep	7	DeepTMHMM	pseudogene_short	functional	yes	threshold met, status change
Pan_troglodytes_OR2M5_functional|NC_036879.1|223358664|223359602	939	single-exon	keep	7	DeepTMHMM	functional	functional	no	no status change
Pan_troglodytes_OR2M2_functional|NC_036879.1|223387555|223388493	939	single-exon	keep	7	DeepTMHMM	functional	functional	no	no status change
Pan_troglodytes_OR2M3_l_functional|NC_036879.1|223409465|223410403	939	single-exon	keep	7	DeepTMHMM	functional	functional	no	no status change
Pan_troglodytes_OR2M4_functional|NC_036879.1|223444169|223445104	936	single-exon	keep	7	DeepTMHMM	functional	functional	no	no status change
Pan_troglodytes_OR2T12_m_functional|NC_036879.1|223483347|223484309	963	single-exon	keep	7	DeepTMHMM	functional	functional	no	no status change
Pan_troglodytes_OR2M7_functional|NC_036879.1|223512660|223513598	939	single-exon	keep	7	DeepTMHMM	functional	functional	no	no status change
Pan_troglodytes_OR14C36_functional|NC_036879.1|223537834|223538772	939	single-exon	keep	7	DeepTMHMM	functional	functional	no	no status change
Pan_troglodytes_OR2M3_n_functional|NC_036879.1|223567736|223568674	939	single-exon	keep	7	DeepTMHMM	functional	functional	no	no status change
Pan_troglodytes_OR2T4_functional|NC_036879.1|223614738|223615784	1047	single-exon	keep	7	DeepTMHMM	functional	functional	no	no status change
Pan_troglodytes_OR2T6_functional|NC_036879.1|223639773|223640699	927	single-exon	keep	7	DeepTMHMM	functional	functional	no	no status change
Pan_troglodytes_OR2T1_functional|NC_036879.1|223659968|223661077	1110	single-exon	keep	7	DeepTMHMM	functional	functional	no	no status change
Pan_troglodytes_OR2T27_functional|NC_036879.1|223699036|223699989	954	single-exon	keep	7	DeepTMHMM	functional	functional	no	no status change
Pan_troglodytes_OR2T2_functional|NC_036879.1|223710646|223711647	1002	single-exon	keep	7	DeepTMHMM	functional	functional	no	no status change
Pan_troglodytes_OR2T29_functional|NC_036879.1|223748897|223749844	948	single-exon	keep	7	DeepTMHMM	functional	functional	no	no status change
Pan_troglodytes_OR2T29_o_functional|NC_036879.1|223814103|223815068	966	single-exon	keep	7	DeepTMHMM	functional	functional	no	no status change
Pan_troglodytes_OR2T11_functional|NC_036879.1|223872974|223873924	951	single-exon	keep	7	DeepTMHMM	functional	functional	no	no status change
Pan_troglodytes_OR2T2_q_functional|NC_036879.1|223884939|223885913	975	single-exon	keep	7	DeepTMHMM	functional	functional	no	no status change
Pan_troglodytes_OR14I1_functional|NC_036879.1|223925924|223926859	936	single-exon	keep	7	DeepTMHMM	functional	functional	no	no status change
Pan_troglodytes_OR7E24_pseudogene|NC_036881.1|45420877|45421293	417	single-exon	keep	3	DeepTMHMM	pseudogene_short	pseudogene	yes	threshold met, status change
Pan_troglodytes_OR6B2_functional|NC_036881.1|126660062|126661036	975	single-exon	keep	7	DeepTMHMM	functional	functional	no	no status change
Pan_troglodytes_OR6B3_functional|NC_036881.1|126675540|126676466	927	single-exon	keep	7	DeepTMHMM	functional	functional	no	no status change
Pan_troglodytes_OR7E24_t_pseudogene|NC_036882.1|75596844|75597296	453	single-exon	keep	2	DeepTMHMM	pseudogene_short	pseudogene	yes	threshold met, status change
Pan_troglodytes_OR5AC1_functional|NC_036882.1|96225757|96226680	924	single-exon	keep	7	DeepTMHMM	functional	functional	no	no status change
Pan_troglodytes_OR5AC2_functional|NC_036882.1|96248230|96249159	930	single-exon	keep	7	DeepTMHMM	functional	functional	no	no status change
Pan_troglodytes_OR5H1_pseudogene|NC_036882.1|96293652|96294632	981	single-exon	keep	7	DeepTMHMM	pseudogene	pseudogene	no	NCBI annotation, or in frame stop codons
Pan_troglodytes_OR5H14_functional|NC_036882.1|96310389|96311321	933	single-exon	keep	7	DeepTMHMM	functional	functional	no	no status change
Pan_troglodytes_OR5H15_pseudogene|NC_036882.1|96329679|96330671	993	single-exon	keep	7	DeepTMHMM	pseudogene	pseudogene	no	NCBI annotation, or in frame stop codons
Pan_troglodytes_OR5H6_functional|NC_036882.1|96419992|96420921	930	single-exon	keep	7	DeepTMHMM	functional	functional	no	no status change
Pan_troglodytes_OR5H6_u_functional|NC_036882.1|96446527|96447504	978	single-exon	keep	7	DeepTMHMM	functional	functional	no	no status change
Pan_troglodytes_OR5H2_pseudogene|NC_036882.1|96465119|96466048	930	single-exon	keep	7	DeepTMHMM	pseudogene	pseudogene	no	NCBI annotation, or in frame stop codons
Pan_troglodytes_OR5K4_functional|NC_036882.1|96536052|96537002	951	single-exon	keep	7	DeepTMHMM	functional	functional	no	no status change
Pan_troglodytes_OR5K3_functional|NC_036882.1|96569694|96570659	966	single-exon	keep	7	DeepTMHMM	functional	functional	no	no status change
Pan_troglodytes_OR5K1_functional|NC_036882.1|96653766|96654692	927	single-exon	keep	7	DeepTMHMM	functional	functional	no	no status change
Pan_troglodytes_OR5K2_pseudogene|NC_036882.1|96681867|96682817	951	single-exon	keep	7	DeepTMHMM	pseudogene	pseudogene	no	NCBI annotation, or in frame stop codons
Pan_troglodytes_OR7E24_x_pseudogene|NC_036882.1|123872670|123873149	480	single-exon	keep	4	DeepTMHMM	pseudogene_short	pseudogene	yes	threshold met, status change
Pan_troglodytes_OR4F6_functional|NC_036883.1|188629644|188630582	939	single-exon	keep	7	DeepTMHMM	functional	functional	no	no status change
Pan_troglodytes_OR4F15_functional|NC_036883.1|188653312|188654247	936	single-exon	keep	7	DeepTMHMM	functional	functional	no	no status change
Pan_troglodytes_OR4K15_functional|NC_036883.1|188689101|188690039	939	single-exon	keep	7	DeepTMHMM	functional	functional	no	no status change
Pan_troglodytes_OR4K3_functional|NC_036883.1|188748005|188748916	912	single-exon	keep	7	DeepTMHMM	functional	functional	no	no status change
Pan_troglodytes_TAS2R1_functional|NC_036884.1|9508869|9509768	900	single-exon	keep	7	DeepTMHMM	pseudogene_short	functional	yes	threshold met, status change
Pan_troglodytes_OR2Y1_functional|NC_036884.1|158702041|158702976	936	single-exon	keep	7	DeepTMHMM	functional	functional	no	no status change
Pan_troglodytes_OR2V1_functional|NC_036884.1|159069295|159070242	948	single-exon	keep	7	DeepTMHMM	functional	functional	no	no status change
Pan_troglodytes_OR2V2_functional|NC_036884.1|159098386|159099333	948	single-exon	keep	7	DeepTMHMM	functional	functional	no	no status change
Pan_troglodytes_OR2B2_functional|NC_036885.1|27482467|27483408	942	single-exon	keep	7	DeepTMHMM	functional	functional	no	no status change
Pan_troglodytes_OR2W6_pseudogene|NC_036885.1|27511226|27512179	954	single-exon	keep	7	DeepTMHMM	pseudogene	pseudogene	no	NCBI annotation, or in frame stop codons
Pan_troglodytes_OR2B6_functional|NC_036885.1|27530994|27531935	942	single-exon	keep	7	DeepTMHMM	functional	functional	no	no status change
Pan_troglodytes_OR2W6_z_functional|NC_036885.1|27550875|27551801	927	single-exon	keep	7	DeepTMHMM	functional	functional	no	no status change
Pan_troglodytes_OR2W1_functional|NC_036885.1|28594423|28595385	963	single-exon	keep	7	DeepTMHMM	functional	functional	no	no status change
Pan_troglodytes_OR2B3_functional|NC_036885.1|28636112|28637053	942	single-exon	keep	7	DeepTMHMM	functional	functional	no	no status change
Pan_troglodytes_OR2J1_functional|NC_036885.1|28650742|28651680	939	single-exon	keep	7	DeepTMHMM	functional	functional	no	no status change
Pan_troglodytes_OR2J3_functional|NC_036885.1|28661711|28662646	936	single-exon	keep	7	DeepTMHMM	functional	functional	no	no status change
Pan_troglodytes_OR2B11_aa_functional|NC_036885.1|28687667|28688605	939	single-exon	keep	7	DeepTMHMM	functional	functional	no	no status change
Pan_troglodytes_OR14J1_functional|NC_036885.1|28850108|28851145	1038	single-exon	keep	7	DeepTMHMM	functional	functional	no	no status change
Pan_troglodytes_OR5V1_functional|NC_036885.1|28898419|28899384	966	single-exon	keep	7	DeepTMHMM	functional	functional	no	no status change
Pan_troglodytes_OR12D3_functional|NC_036885.1|28917179|28918129	951	single-exon	keep	7	DeepTMHMM	functional	functional	no	no status change
Pan_troglodytes_OR12D2_functional|NC_036885.1|28940828|28941751	924	single-exon	keep	7	DeepTMHMM	functional	functional	no	no status change
Pan_troglodytes_OR12D1_functional|NC_036885.1|28961385|28962347	963	single-exon	keep	7	DeepTMHMM	functional	functional	no	no status change
Pan_troglodytes_OR11A1_functional|NC_036885.1|28970835|28971782	948	single-exon	keep	7	DeepTMHMM	functional	functional	no	no status change
Pan_troglodytes_OR10C1_functional|NC_036885.1|28984141|28985079	939	single-exon	keep	7	DeepTMHMM	functional	functional	no	no status change
Pan_troglodytes_OR2H1_functional|NC_036885.1|29006481|29007431	951	single-exon	keep	7	DeepTMHMM	functional	functional	no	no status change
Pan_troglodytes_OR2H2_functional|NC_036885.1|29121262|29122200	939	single-exon	keep	7	DeepTMHMM	functional	functional	no	no status change
Pan_troglodytes_TAAR6_functional|NC_036885.1|129927089|129928126	1038	single-exon	keep	7	DeepTMHMM	functional	functional	no	no status change
Pan_troglodytes_TAAR5_functional|NC_036885.1|129945421|129946434	1014	single-exon	keep	7	DeepTMHMM	functional	functional	no	no status change
Pan_troglodytes_TAAR1_functional|NC_036885.1|130002311|130003330	1020	single-exon	keep	7	DeepTMHMM	functional	functional	no	no status change
Pan_troglodytes_OR7E24_ah_pseudogene|NC_036886.1|7030737|7031198	462	single-exon	keep	2	DeepTMHMM	pseudogene_short	pseudogene	yes	threshold met, status change
Pan_troglodytes_OR7E24_ai_pseudogene|NC_036886.1|7073308|7073754	447	single-exon	keep	2	DeepTMHMM	pseudogene_short	pseudogene	yes	threshold met, status change
Pan_troglodytes_OR2AE1_functional|NC_036886.1|95995640|95996686	1047	single-exon	keep	7	DeepTMHMM	functional	functional	no	no status change
Pan_troglodytes_TAS2R16_functional|NC_036886.1|119934859|119935734	876	single-exon	keep	7	DeepTMHMM	pseudogene_short	functional	yes	threshold met, status change
Pan_troglodytes_TAS2R3_functional|NC_036886.1|138650857|138651804	948	single-exon	keep	7	DeepTMHMM	functional	functional	no	no status change
Pan_troglodytes_TAS2R4_functional|NC_036886.1|138664009|138664908	900	single-exon	keep	7	DeepTMHMM	pseudogene_short	functional	yes	threshold met, status change
Pan_troglodytes_TAS2R5_functional|NC_036886.1|138675813|138676712	900	single-exon	keep	7	DeepTMHMM	pseudogene_short	functional	yes	threshold met, status change
Pan_troglodytes_OR9A1_pseudogene|NC_036886.1|138770685|138771476	792	single-exon	keep	6	DeepTMHMM	pseudogene_short	pseudogene	yes	threshold met, status change
Pan_troglodytes_OR9A4_functional|NC_036886.1|138802499|138803443	945	single-exon	keep	7	DeepTMHMM	functional	functional	no	no status change
Pan_troglodytes_TAS2R38_functional|NC_036886.1|138850286|138851284	999	single-exon	keep	7	DeepTMHMM	functional	functional	no	no status change
Pan_troglodytes_OR6V1_functional|NC_036886.1|140011534|140012727	1194	single-exon	keep	8	DeepTMHMM	functional	functional	no	no status change
Pan_troglodytes_TAS2R39_functional|NC_036886.1|140147016|140148032	1017	single-exon	keep	7	DeepTMHMM	functional	functional	no	no status change
Pan_troglodytes_TAS2R40_functional|NC_036886.1|140185608|140186579	972	single-exon	keep	7	DeepTMHMM	functional	functional	no	no status change
Pan_troglodytes_TAS2R60_functional|NC_036886.1|140407131|140408087	957	single-exon	keep	7	DeepTMHMM	functional	functional	no	no status change
Pan_troglodytes_TAS2R41_functional|NC_036886.1|140441679|140442602	924	single-exon	keep	7	DeepTMHMM	functional	functional	no	no status change
Pan_troglodytes_OR10AC1_functional|NC_036886.1|140491370|140492347	978	single-exon	keep	7	DeepTMHMM	functional	functional	no	no status change
Pan_troglodytes_OR2F2_functional|NC_036886.1|140709111|140710064	954	single-exon	keep	7	DeepTMHMM	functional	functional	no	no status change
Pan_troglodytes_OR2F1_functional|NC_036886.1|140733904|140734857	954	single-exon	keep	7	DeepTMHMM	functional	functional	no	no status change
Pan_troglodytes_OR2F1_aj_functional|NC_036886.1|140759992|140760945	954	single-exon	keep	7	DeepTMHMM	functional	functional	no	no status change
Pan_troglodytes_ORPROTEINOLF3_functional|NC_036886.1|140791170|140792105	936	single-exon	keep	7	DeepTMHMM	functional	functional	no	no status change
Pan_troglodytes_ORPROTEINOLF3_ak_functional|NC_036886.1|140807720|140808652	933	single-exon	keep	7	DeepTMHMM	functional	functional	no	no status change
Pan_troglodytes_OR2A5_functional|NC_036886.1|140876878|140877813	936	single-exon	keep	7	DeepTMHMM	functional	functional	no	no status change
Pan_troglodytes_OR2A25_functional|NC_036886.1|140900576|140901508	933	single-exon	keep	7	DeepTMHMM	functional	functional	no	no status change
Pan_troglodytes_OR2A12_functional|NC_036886.1|140921898|140922830	933	single-exon	keep	7	DeepTMHMM	functional	functional	no	no status change
Pan_troglodytes_OR2A2_functional|NC_036886.1|140936458|140937414	957	single-exon	keep	7	DeepTMHMM	functional	functional	no	no status change
Pan_troglodytes_OR2A14_functional|NC_036886.1|140955899|140956831	933	single-exon	keep	7	DeepTMHMM	functional	functional	no	no status change
Pan_troglodytes_OR2A2_al_functional|NC_036886.1|140968775|140969707	933	single-exon	keep	7	DeepTMHMM	functional	functional	no	no status change
Pan_troglodytes_OR2A5_am_pseudogene|NC_036886.1|140983899|140984522	624	single-exon	keep	5	DeepTMHMM	pseudogene_short	pseudogene	yes	threshold met, status change
Pan_troglodytes_OR2A1/2A42_functional|NC_036886.1|141001847|141002779	933	single-exon	keep	7	DeepTMHMM	functional	functional	no	no status change
Pan_troglodytes_OR7E24_an_pseudogene|NC_036887.1|10913051|10913707	657	single-exon	keep	6	DeepTMHMM	pseudogene_short	pseudogene	yes	threshold met, status change
Pan_troglodytes_OR13J1_functional|NC_036888.1|35818794|35819633	840	single-exon	keep	7	DeepTMHMM	pseudogene_short	functional	yes	threshold met, status change
Pan_troglodytes_OR2S2_functional|NC_036888.1|35905721|35906701	981	single-exon	keep	7	DeepTMHMM	functional	functional	no	no status change
Pan_troglodytes_OR13C7_functional|NC_036888.1|35951539|35952495	957	single-exon	keep	7	DeepTMHMM	functional	functional	no	no status change
Pan_troglodytes_OR13F1_functional|NC_036888.1|76741536|76742495	960	single-exon	keep	7	DeepTMHMM	functional	functional	no	no status change
Pan_troglodytes_OR13C4_pseudogene|NC_036888.1|76763635|76764591	957	single-exon	keep	7	DeepTMHMM	pseudogene	pseudogene	no	NCBI annotation, or in frame stop codons
Pan_troglodytes_OR13C3_functional|NC_036888.1|76773130|76774173	1044	single-exon	keep	7	DeepTMHMM	functional	functional	no	no status change
Pan_troglodytes_OR13C8_functional|NC_036888.1|76806543|76807505	963	single-exon	keep	7	DeepTMHMM	functional	functional	no	no status change
Pan_troglodytes_OR13D1_functional|NC_036888.1|76827346|76828281	936	single-exon	keep	7	DeepTMHMM	functional	functional	no	no status change
Pan_troglodytes_OR13C5_functional|NC_036888.1|76835790|76836746	957	single-exon	keep	7	DeepTMHMM	functional	functional	no	no status change
Pan_troglodytes_OR13C2_functional|NC_036888.1|76842010|76842966	957	single-exon	keep	7	DeepTMHMM	functional	functional	no	no status change
Pan_troglodytes_OR13C9_functional|NC_036888.1|76854596|76855453	858	single-exon	keep	7	DeepTMHMM	pseudogene_short	functional	yes	threshold met, status change
Pan_troglodytes_OR13C7_ar_functional|NC_036888.1|76893720|76894682	963	single-exon	keep	7	DeepTMHMM	functional	functional	no	no status change
Pan_troglodytes_OR13D1_as_functional|NC_036888.1|76931406|76932443	1038	single-exon	keep	7	DeepTMHMM	functional	functional	no	no status change
Pan_troglodytes_OR2K2_functional|NC_036888.1|83526636|83527673	1038	single-exon	keep	7	DeepTMHMM	functional	functional	no	no status change
Pan_troglodytes_OR1J2_functional|NC_036888.1|94792142|94793083	942	single-exon	keep	7	DeepTMHMM	functional	functional	no	no status change
Pan_troglodytes_OR1N1_functional|NC_036888.1|94807404|94808339	936	single-exon	keep	7	DeepTMHMM	functional	functional	no	no status change
Pan_troglodytes_OR1N2_functional|NC_036888.1|94834386|94835378	993	single-exon	keep	7	DeepTMHMM	functional	functional	no	no status change
Pan_troglodytes_OR1L8_functional|NC_036888.1|94848729|94849658	930	single-exon	keep	7	DeepTMHMM	functional	functional	no	no status change
Pan_troglodytes_OR1361_functional|NC_036888.1|94889036|94889968	933	single-exon	keep	7	DeepTMHMM	functional	functional	no	no status change
Pan_troglodytes_OR1Q1_functional|NC_036888.1|94895924|94896868	945	single-exon	keep	7	DeepTMHMM	functional	functional	no	no status change
Pan_troglodytes_OR1B1_functional|NC_036888.1|94909720|94910676	957	single-exon	keep	7	DeepTMHMM	functional	functional	no	no status change
Pan_troglodytes_OR1L1_functional|NC_036888.1|94942750|94943832	1083	single-exon	keep	7	DeepTMHMM	functional	functional	no	no status change
Pan_troglodytes_OR1L6_functional|NC_036888.1|95031788|95032804	1017	single-exon	keep	7	DeepTMHMM	functional	functional	no	no status change
Pan_troglodytes_OR5C1_functional|NC_036888.1|95070474|95071499	1026	single-exon	keep	7	DeepTMHMM	functional	functional	no	no status change
Pan_troglodytes_OR1K1_functional|NC_036888.1|95081705|95082655	951	single-exon	keep	7	DeepTMHMM	functional	functional	no	no status change
Pan_troglodytes_OR6C74_functional|NC_036889.1|41563985|41564800	816	single-exon	keep	7	DeepTMHMM	pseudogene_short	functional	yes	threshold met, status change
Pan_troglodytes_OR13A1_functional|NC_036889.1|41607411|41608397	987	single-exon	keep	7	DeepTMHMM	functional	functional	no	no status change
Pan_troglodytes_OR52B4_functional|NC_036890.1|4291533|4292477	945	single-exon	keep	7	DeepTMHMM	functional	functional	no	no status change
Pan_troglodytes_OR52B4_az_functional|NC_036890.1|4302466|4303410	945	single-exon	keep	7	DeepTMHMM	functional	functional	no	no status change
Pan_troglodytes_OR52P1_functional|NC_036890.1|4357346|4358293	948	single-exon	keep	7	DeepTMHMM	functional	functional	no	no status change
Pan_troglodytes_OR52K2_functional|NC_036890.1|4375299|4376243	945	single-exon	keep	7	DeepTMHMM	functional	functional	no	no status change
Pan_troglodytes_OR52K1_pseudogene|NC_036890.1|4414742|4415686	945	single-exon	keep	7	DeepTMHMM	pseudogene	pseudogene	no	NCBI annotation, or in frame stop codons
Pan_troglodytes_OR52M1_functional|NC_036890.1|4436142|4437095	954	single-exon	keep	7	DeepTMHMM	functional	functional	no	no status change
Pan_troglodytes_OR52I2_functional|NC_036890.1|4477540|4478592	1053	single-exon	keep	7	DeepTMHMM	functional	functional	no	no status change
Pan_troglodytes_OR52I1_functional|NC_036890.1|4484770|4485744	975	single-exon	keep	7	DeepTMHMM	functional	functional	no	no status change
Pan_troglodytes_OR51D1_functional|NC_036890.1|4528852|4529868	1017	single-exon	keep	7	DeepTMHMM	functional	functional	no	no status change
Pan_troglodytes_OR51E1_functional|NC_036890.1|4541613|4542569	957	single-exon	keep	7	DeepTMHMM	functional	functional	no	no status change
Pan_troglodytes_OR51E2_functional|NC_036890.1|4570912|4571874	963	single-exon	keep	7	DeepTMHMM	functional	functional	no	no status change
Pan_troglodytes_OR51F2_ba_functional|NC_036890.1|4599163|4600062	900	single-exon	keep	7	DeepTMHMM	pseudogene_short	functional	yes	threshold met, status change
Pan_troglodytes_OR51F2_bb_functional|NC_036890.1|4625673|4626623	951	single-exon	keep	7	DeepTMHMM	functional	functional	no	no status change
Pan_troglodytes_OR51F1_functional|NC_036890.1|4658485|4659444	960	single-exon	keep	7	DeepTMHMM	functional	functional	no	no status change
Pan_troglodytes_OR51F1_bc_pseudogene|NC_036890.1|4675950|4676834	885	single-exon	keep	6	DeepTMHMM	pseudogene_short	pseudogene	yes	threshold met, status change
Pan_troglodytes_OR52R1_functional|NC_036890.1|4692605|4693552	948	single-exon	keep	7	DeepTMHMM	functional	functional	no	no status change
Pan_troglodytes_OR51F2_bd_functional|NC_036890.1|4710578|4711540	963	single-exon	keep	7	DeepTMHMM	functional	functional	no	no status change
Pan_troglodytes_OR51A7_functional|NC_036890.1|4721339|4722280	942	single-exon	keep	7	DeepTMHMM	functional	functional	no	no status change
Pan_troglodytes_OR51S1_functional|NC_036890.1|4737439|4738410	972	single-exon	keep	7	DeepTMHMM	functional	functional	no	no status change
Pan_troglodytes_OR51H1_be_functional|NC_036890.1|4765533|4766528	996	single-exon	keep	7	DeepTMHMM	functional	functional	no	no status change
Pan_troglodytes_OR51T1_functional|NC_036890.1|4770836|4771900	1065	single-exon	keep	7	DeepTMHMM	functional	functional	no	no status change
Pan_troglodytes_OR51A7_bf_functional|NC_036890.1|4796218|4797156	939	single-exon	keep	7	DeepTMHMM	functional	functional	no	no status change
Pan_troglodytes_OR51G2_functional|NC_036890.1|4803574|4804518	945	single-exon	keep	7	DeepTMHMM	functional	functional	no	no status change
Pan_troglodytes_OR51G1_functional|NC_036890.1|4812231|4813196	966	single-exon	keep	7	DeepTMHMM	functional	functional	no	no status change
Pan_troglodytes_OR51A4_functional|NC_036890.1|4832646|4833587	942	single-exon	keep	7	DeepTMHMM	functional	functional	no	no status change
Pan_troglodytes_OR51A4_bg_functional|NC_036890.1|4850834|4851775	942	single-exon	keep	7	DeepTMHMM	functional	functional	no	no status change
Pan_troglodytes_OR51L1_functional|NC_036890.1|4876811|4877758	948	single-exon	keep	7	DeepTMHMM	functional	functional	no	no status change
Pan_troglodytes_OR51G2_bh_functional|NC_036890.1|4892971|4893906	936	single-exon	keep	7	DeepTMHMM	functional	functional	no	no status change
Pan_troglodytes_OR52J3_functional|NC_036890.1|4924389|4925324	936	single-exon	keep	7	DeepTMHMM	functional	functional	no	no status change
Pan_troglodytes_OR52E2_functional|NC_036890.1|4936520|4937497	978	single-exon	keep	7	DeepTMHMM	functional	functional	no	no status change
Pan_troglodytes_OR52E1_functional|NC_036890.1|4947456|4948382	927	single-exon	keep	7	DeepTMHMM	functional	functional	no	no status change
Pan_troglodytes_OR52E2_bi_functional|NC_036890.1|4970800|4971735	936	single-exon	keep	7	DeepTMHMM	functional	functional	no	no status change
Pan_troglodytes_OR52A5_functional|NC_036890.1|5009885|5010835	951	single-exon	keep	7	DeepTMHMM	functional	functional	no	no status change
Pan_troglodytes_OR52A1_functional|NC_036890.1|5029581|5030519	939	single-exon	keep	7	DeepTMHMM	functional	functional	no	no status change
Pan_troglodytes_OR51I2_functional|NC_036890.1|5048538|5049410	873	single-exon	keep	7	DeepTMHMM	pseudogene_short	functional	yes	threshold met, status change
Pan_troglodytes_OR51V1_functional|NC_036890.1|5060194|5061159	966	single-exon	keep	7	DeepTMHMM	functional	functional	no	no status change
Pan_troglodytes_OR51B4_functional|NC_036890.1|5161150|5162082	933	single-exon	keep	7	DeepTMHMM	functional	functional	no	no status change
Pan_troglodytes_OR51B2_functional|NC_036890.1|5183482|5184420	939	single-exon	keep	7	DeepTMHMM	functional	functional	no	no status change
Pan_troglodytes_OR51B6_functional|NC_036890.1|5211594|5212532	939	single-exon	keep	7	DeepTMHMM	functional	functional	no	no status change
Pan_troglodytes_OR51M1_functional|NC_036890.1|5249529|5250506	978	single-exon	keep	7	DeepTMHMM	functional	functional	no	no status change
Pan_troglodytes_OR51Q1_functional|NC_036890.1|5291878|5292831	954	single-exon	keep	7	DeepTMHMM	functional	functional	no	no status change
Pan_troglodytes_OR51I1_functional|NC_036890.1|5300320|5301270	951	single-exon	keep	7	DeepTMHMM	functional	functional	no	no status change
Pan_troglodytes_OR51I1_bj_functional|NC_036890.1|5312765|5313709	945	single-exon	keep	7	DeepTMHMM	functional	functional	no	no status change
Pan_troglodytes_OR51I2_bk_functional|NC_036890.1|5325666|5326604	939	single-exon	keep	7	DeepTMHMM	functional	functional	no	no status change
Pan_troglodytes_OR51I2_bl_functional|NC_036890.1|5340529|5341416	888	single-exon	keep	7	DeepTMHMM	pseudogene_short	functional	yes	threshold met, status change
Pan_troglodytes_OR52D1_functional|NC_036890.1|5366537|5367493	957	single-exon	keep	7	DeepTMHMM	functional	functional	no	no status change
Pan_troglodytes_OR52H1_functional|NC_036890.1|5422776|5423738	963	single-exon	keep	7	DeepTMHMM	functional	functional	no	no status change
Pan_troglodytes_OR52B4_bm_pseudogene|NC_036890.1|5439168|5439827	660	single-exon	keep	5	DeepTMHMM	pseudogene_short	pseudogene	yes	threshold met, status change
Pan_troglodytes_OR56B1_functional|NC_036890.1|5613998|5614972	975	single-exon	keep	7	DeepTMHMM	functional	functional	no	no status change
Pan_troglodytes_OR52N4_functional|NC_036890.1|5632207|5633172	966	single-exon	keep	7	DeepTMHMM	functional	functional	no	no status change
Pan_troglodytes_OR52N1_functional|NC_036890.1|5665610|5666572	963	single-exon	keep	7	DeepTMHMM	functional	functional	no	no status change
Pan_troglodytes_OR52N2_functional|NC_036890.1|5698444|5699409	966	single-exon	keep	7	DeepTMHMM	functional	functional	no	no status change
Pan_troglodytes_OR52E6_functional|NC_036890.1|5719030|5719971	942	single-exon	keep	7	DeepTMHMM	functional	functional	no	no status change
Pan_troglodytes_OR52E8_functional|NC_036890.1|5734724|5735677	954	single-exon	keep	7	DeepTMHMM	functional	functional	no	no status change
Pan_troglodytes_OR52E4_functional|NC_036890.1|5762450|5763388	939	single-exon	keep	7	DeepTMHMM	functional	functional	no	no status change
Pan_troglodytes_OR56A3_functional|NC_036890.1|5824123|5825070	948	single-exon	keep	7	DeepTMHMM	functional	functional	no	no status change
Pan_troglodytes_OR56A5_functional|NC_036890.1|5843943|5844884	942	single-exon	keep	7	DeepTMHMM	functional	functional	no	no status change
Pan_troglodytes_OR52L1_functional|NC_036890.1|5862421|5863410	990	single-exon	keep	7	DeepTMHMM	functional	functional	no	no status change
Pan_troglodytes_OR56A4_functional|NC_036890.1|5878532|5879629	1098	single-exon	keep	7	DeepTMHMM	functional	functional	no	no status change
Pan_troglodytes_OR56A1_functional|NC_036890.1|5903174|5904130	957	single-exon	keep	7	DeepTMHMM	functional	functional	no	no status change
Pan_troglodytes_OR52L2_pseudogene|NC_036890.1|5933657|5934646	990	single-exon	keep	7	DeepTMHMM	pseudogene	pseudogene	no	NCBI annotation, or in frame stop codons
Pan_troglodytes_OR56B4_functional|NC_036890.1|5985550|5986509	960	single-exon	keep	7	DeepTMHMM	functional	functional	no	no status change
Pan_troglodytes_OR52W1_functional|NC_036890.1|6076302|6077264	963	single-exon	keep	7	DeepTMHMM	functional	functional	no	no status change
Pan_troglodytes_OR2AG2_functional|NC_036890.1|6647497|6648546	1050	single-exon	keep	7	DeepTMHMM	functional	functional	no	no status change
Pan_troglodytes_OR2AG1_functional|NC_036890.1|6664497|6665447	951	single-exon	keep	7	DeepTMHMM	functional	functional	no	no status change
Pan_troglodytes_OR6A2_functional|NC_036890.1|6674164|6675147	984	single-exon	keep	7	DeepTMHMM	functional	functional	no	no status change
Pan_troglodytes_OR10A5_functional|NC_036890.1|6725106|6726071	966	single-exon	keep	7	DeepTMHMM	functional	functional	no	no status change
Pan_troglodytes_OR10A2_functional|NC_036890.1|6749132|6750085	954	single-exon	keep	7	DeepTMHMM	functional	functional	no	no status change
Pan_troglodytes_OR2D3_functional|NC_036890.1|6766494|6767486	993	single-exon	keep	7	DeepTMHMM	functional	functional	no	no status change
Pan_troglodytes_OR10T2_bo_functional|NC_036890.1|7571072|7572061	990	single-exon	keep	7	DeepTMHMM	functional	functional	no	no status change
Pan_troglodytes_OR481_pseudogene|NC_036890.1|7582755|7583693	939	single-exon	keep	7	DeepTMHMM	pseudogene	pseudogene	no	NCBI annotation, or in frame stop codons
Pan_troglodytes_OR5P2_functional|NC_036890.1|7631800|7632789	990	single-exon	keep	7	DeepTMHMM	functional	functional	no	no status change
Pan_troglodytes_OR5P3_functional|NC_036890.1|7671030|7671965	936	single-exon	keep	7	DeepTMHMM	functional	functional	no	no status change
Pan_troglodytes_OR10A6_functional|NC_036890.1|7784223|7785167	945	single-exon	keep	7	DeepTMHMM	functional	functional	no	no status change
Pan_troglodytes_OR10A3_pseudogene|NC_036890.1|7794862|7795686	825	single-exon	keep	6	DeepTMHMM	pseudogene_short	pseudogene	yes	threshold met, status change
Pan_troglodytes_OR4B1_functional|NC_036890.1|47967796|47968725	930	single-exon	keep	7	DeepTMHMM	functional	functional	no	no status change
Pan_troglodytes_OR4X2_functional|NC_036890.1|47996006|47996917	912	single-exon	keep	7	DeepTMHMM	functional	functional	no	no status change
Pan_troglodytes_OR4X1_pseudogene|NC_036890.1|48014861|48015778	918	single-exon	keep	7	DeepTMHMM	pseudogene	pseudogene	no	NCBI annotation, or in frame stop codons
Pan_troglodytes_OR4S1_functional|NC_036890.1|48057096|48058025	930	single-exon	keep	7	DeepTMHMM	functional	functional	no	no status change
Pan_troglodytes_OR4C3_functional|NC_036890.1|48075778|48076767	990	single-exon	keep	7	DeepTMHMM	functional	functional	no	no status change
Pan_troglodytes_OR4C5_pseudogene|NC_036890.1|48112683|48113687	1005	single-exon	keep	7	DeepTMHMM	pseudogene	pseudogene	no	NCBI annotation, or in frame stop codons
Pan_troglodytes_OR4A47_functional|NC_036890.1|48232587|48233516	930	single-exon	keep	7	DeepTMHMM	functional	functional	no	no status change
Pan_troglodytes_OR4A8_functional|NC_036890.1|48256465|48257349	885	single-exon	keep	7	DeepTMHMM	pseudogene_short	functional	yes	threshold met, status change
Pan_troglodytes_OR4A5_functional|NC_036890.1|48353842|48354708	867	single-exon	keep	7	DeepTMHMM	pseudogene_short	functional	yes	threshold met, status change
Pan_troglodytes_OR4C13_functional|NC_036890.1|49126893|49127822	930	single-exon	keep	7	DeepTMHMM	functional	functional	no	no status change
Pan_troglodytes_OR4C12_functional|NC_036890.1|49155672|49156601	930	single-exon	keep	7	DeepTMHMM	functional	functional	no	no status change
Pan_troglodytes_OR4C45_functional|NC_036890.1|49206990|49207910	921	single-exon	keep	7	DeepTMHMM	functional	functional	no	no status change
Pan_troglodytes_OR4A47_br_functional|NC_036890.1|50221048|50221947	900	single-exon	keep	7	DeepTMHMM	pseudogene_short	functional	yes	threshold met, status change
Pan_troglodytes_OR4A8_bs_pseudogene|NC_036890.1|50244286|50245188	903	single-exon	keep	7	DeepTMHMM	pseudogene	pseudogene	no	NCBI annotation, or in frame stop codons
Pan_troglodytes_OR4A5_bt_pseudogene|NC_036890.1|50300819|50301754	936	single-exon	keep	7	DeepTMHMM	pseudogene	pseudogene	no	NCBI annotation, or in frame stop codons
Pan_troglodytes_OR4A8_bu_functional|NC_036890.1|50937232|50938143	912	single-exon	keep	7	DeepTMHMM	functional	functional	no	no status change
Pan_troglodytes_OR4A8_bv_functional|NC_036890.1|51051508|51052347	840	single-exon	keep	7	DeepTMHMM	pseudogene_short	functional	yes	threshold met, status change
Pan_troglodytes_OR4A15_functional|NC_036890.1|51148353|51149387	1035	single-exon	keep	7	DeepTMHMM	functional	functional	no	no status change
Pan_troglodytes_OR4A8_bw_functional|NC_036890.1|51246972|51247919	948	single-exon	keep	7	DeepTMHMM	functional	functional	no	no status change
Pan_troglodytes_OR4A16_bx_functional|NC_036890.1|51270979|51271965	987	single-exon	keep	7	DeepTMHMM	functional	functional	no	no status change
Pan_troglodytes_OR140_functional|NC_036890.1|51309260|51310195	936	single-exon	keep	7	DeepTMHMM	functional	functional	no	no status change
Pan_troglodytes_OR4C15_functional|NC_036890.1|51350748|51351872	1125	single-exon	keep	7	DeepTMHMM	functional	functional	no	no status change
Pan_troglodytes_OR4C11_functional|NC_036890.1|51386245|51387159	915	single-exon	keep	7	DeepTMHMM	functional	functional	no	no status change
Pan_troglodytes_OR4C16_functional|NC_036890.1|51421525|51422457	933	single-exon	keep	7	DeepTMHMM	functional	functional	no	no status change
Pan_troglodytes_OR4C16_by_functional|NC_036890.1|51454897|51455829	933	single-exon	keep	7	DeepTMHMM	functional	functional	no	no status change
Pan_troglodytes_OR4P4_functional|NC_036890.1|51521044|51521973	930	single-exon	keep	7	DeepTMHMM	functional	functional	no	no status change
Pan_troglodytes_OR4S2_functional|NC_036890.1|51533854|51534789	936	single-exon	keep	7	DeepTMHMM	functional	functional	no	no status change
Pan_troglodytes_OR4C16_ca_functional|NC_036890.1|51547370|51548302	933	single-exon	keep	7	DeepTMHMM	functional	functional	no	no status change
Pan_troglodytes_OR4C6_functional|NC_036890.1|51576790|51577719	930	single-exon	keep	7	DeepTMHMM	functional	functional	no	no status change
Pan_troglodytes_OR4P4_cb_pseudogene|NC_036890.1|51595222|51595983	762	single-exon	keep	6	DeepTMHMM	pseudogene_short	pseudogene	yes	threshold met, status change
Pan_troglodytes_OR5D18_functional|NC_036890.1|51658645|51659595	951	single-exon	keep	7	DeepTMHMM	functional	functional	no	no status change
Pan_troglodytes_OR5D13_cd_functional|NC_036890.1|51677164|51678108	945	single-exon	keep	7	DeepTMHMM	functional	functional	no	no status change
Pan_troglodytes_OR5D14_functional|NC_036890.1|51699666|51700610	945	single-exon	keep	7	DeepTMHMM	functional	functional	no	no status change
Pan_troglodytes_OR5L1_functional|NC_036890.1|51715247|51716182	936	single-exon	keep	7	DeepTMHMM	functional	functional	no	no status change
Pan_troglodytes_OR5D18_ce_functional|NC_036890.1|51723353|51724294	942	single-exon	keep	7	DeepTMHMM	functional	functional	no	no status change
Pan_troglodytes_OR5L2_functional|NC_036890.1|51730865|51731800	936	single-exon	keep	7	DeepTMHMM	functional	functional	no	no status change
Pan_troglodytes_OR5D16_pseudogene|NC_036890.1|51742827|51743912	1086	single-exon	keep	7	DeepTMHMM	pseudogene	pseudogene	no	NCBI annotation, or in frame stop codons
Pan_troglodytes_OR5W2_functional|NC_036890.1|51769217|51770149	933	single-exon	keep	7	DeepTMHMM	functional	functional	no	no status change
Pan_troglodytes_OR10AG1_functional|NC_036890.1|51823263|51824153	891	single-exon	keep	7	DeepTMHMM	pseudogene_short	functional	yes	threshold met, status change
Pan_troglodytes_OR7E24_cf_functional|NC_036890.1|51834854|51835687	834	single-exon	keep	7	DeepTMHMM	pseudogene_short	functional	yes	threshold met, status change
Pan_troglodytes_OR5F1_functional|NC_036890.1|51849389|51850336	948	single-exon	keep	7	DeepTMHMM	functional	functional	no	no status change
Pan_troglodytes_OR5F1_cg_functional|NC_036890.1|51873284|51874228	945	single-exon	keep	7	DeepTMHMM	functional	functional	no	no status change
Pan_troglodytes_OR5AS1_functional|NC_036890.1|51887896|51888870	975	single-exon	keep	7	DeepTMHMM	functional	functional	no	no status change
Pan_troglodytes_OR1052_functional|NC_036890.1|51935263|51936201	939	single-exon	keep	7	DeepTMHMM	functional	functional	no	no status change
Pan_troglodytes_OR8I2_functional|NC_036890.1|51957466|51958398	933	single-exon	keep	7	DeepTMHMM	functional	functional	no	no status change
Pan_troglodytes_OR8H2_functional|NC_036890.1|51969285|51970223	939	single-exon	keep	7	DeepTMHMM	functional	functional	no	no status change
Pan_troglodytes_OR8H3_functional|NC_036890.1|51986979|51987917	939	single-exon	keep	7	DeepTMHMM	functional	functional	no	no status change
Pan_troglodytes_OR8J3_functional|NC_036890.1|52001367|52002314	948	single-exon	keep	7	DeepTMHMM	functional	functional	no	no status change
Pan_troglodytes_OR5J2_functional|NC_036890.1|52038664|52039602	939	single-exon	keep	7	DeepTMHMM	functional	functional	no	no status change
Pan_troglodytes_OR8K3_functional|NC_036890.1|52050321|52051280	960	single-exon	keep	7	DeepTMHMM	functional	functional	no	no status change
Pan_troglodytes_OR8J2_functional|NC_036890.1|52072863|52073810	948	single-exon	keep	7	DeepTMHMM	functional	functional	no	no status change
Pan_troglodytes_OR5T2_functional|NC_036890.1|52094084|52095163	1080	single-exon	keep	7	DeepTMHMM	functional	functional	no	no status change
Pan_troglodytes_OR5T1_functional|NC_036890.1|52136930|52137916	987	single-exon	keep	7	DeepTMHMM	functional	functional	no	no status change
Pan_troglodytes_OR8K3_ch_functional|NC_036890.1|52179687|52180625	939	single-exon	keep	7	DeepTMHMM	functional	functional	no	no status change
Pan_troglodytes_OR8K1_functional|NC_036890.1|52207435|52208385	951	single-exon	keep	7	DeepTMHMM	functional	functional	no	no status change
Pan_troglodytes_OR8J1_functional|NC_036890.1|52221581|52222528	948	single-exon	keep	7	DeepTMHMM	functional	functional	no	no status change
Pan_troglodytes_OR8U8_functional|NC_036890.1|52237016|52237975	960	single-exon	keep	7	DeepTMHMM	functional	functional	no	no status change
Pan_troglodytes_OR5AL1_functional|NC_036890.1|52281498|52282487	990	single-exon	keep	7	DeepTMHMM	functional	functional	no	no status change
Pan_troglodytes_OR5R1_functional|NC_036890.1|52286046|52287020	975	single-exon	keep	7	DeepTMHMM	functional	functional	no	no status change
Pan_troglodytes_OR5M9_functional|NC_036890.1|52329176|52330108	933	single-exon	keep	7	DeepTMHMM	functional	functional	no	no status change
Pan_troglodytes_OR5M3_ci_pseudogene|NC_036890.1|52336447|52337370	924	single-exon	keep	7	DeepTMHMM	pseudogene	pseudogene	no	NCBI annotation, or in frame stop codons
Pan_troglodytes_OR5M8_functional|NC_036890.1|52357323|52358258	936	single-exon	keep	7	DeepTMHMM	functional	functional	no	no status change
Pan_troglodytes_OR5M8_cj_pseudogene|NC_036890.1|52367265|52367996	732	single-exon	keep	6	DeepTMHMM	pseudogene_short	pseudogene	yes	threshold met, status change
Pan_troglodytes_OR5M8_ck_functional|NC_036890.1|52379062|52380000	939	single-exon	keep	7	DeepTMHMM	functional	functional	no	no status change
Pan_troglodytes_OR5M11_functional|NC_036890.1|52409236|52410153	918	single-exon	keep	7	DeepTMHMM	functional	functional	no	no status change
Pan_troglodytes_OR5M10_functional|NC_036890.1|52436584|52437531	948	single-exon	keep	7	DeepTMHMM	functional	functional	no	no status change
Pan_troglodytes_OR1030_cl_functional|NC_036890.1|52457404|52458342	939	single-exon	keep	7	DeepTMHMM	functional	functional	no	no status change
Pan_troglodytes_OR5M1_functional|NC_036890.1|52472549|52473496	948	single-exon	keep	7	DeepTMHMM	functional	functional	no	no status change
Pan_troglodytes_OR5AP2_functional|NC_036890.1|52498915|52499865	951	single-exon	keep	7	DeepTMHMM	functional	functional	no	no status change
Pan_troglodytes_OR5AR1_functional|NC_036890.1|52521066|52521998	933	single-exon	keep	7	DeepTMHMM	functional	functional	no	no status change
Pan_troglodytes_OR9G1_functional|NC_036890.1|52563531|52564448	918	single-exon	keep	7	DeepTMHMM	functional	functional	no	no status change
Pan_troglodytes_OR9G9_functional|NC_036890.1|52575069|52575986	918	single-exon	keep	7	DeepTMHMM	functional	functional	no	no status change
Pan_troglodytes_OR9G4_functional|NC_036890.1|52617514|52618497	984	single-exon	keep	7	DeepTMHMM	functional	functional	no	no status change
Pan_troglodytes_OR93CH_functional|NC_036890.1|52650149|52651093	945	single-exon	keep	7	DeepTMHMM	functional	functional	no	no status change
Pan_troglodytes_OR5AK3_functional|NC_036890.1|52844037|52845053	1017	single-exon	keep	7	DeepTMHMM	functional	functional	no	no status change
Pan_troglodytes_OR5AK2_functional|NC_036890.1|52862061|52862990	930	single-exon	keep	7	DeepTMHMM	functional	functional	no	no status change
Pan_troglodytes_OR1020_functional|NC_036890.1|53734980|53735939	960	single-exon	keep	7	DeepTMHMM	functional	functional	no	no status change
Pan_troglodytes_OR6Q1_functional|NC_036890.1|53900058|53901011	954	single-exon	keep	7	DeepTMHMM	functional	functional	no	no status change
Pan_troglodytes_OR9I1_pseudogene|NC_036890.1|53973542|53974243	702	single-exon	keep	5	DeepTMHMM	pseudogene_short	pseudogene	yes	threshold met, status change
Pan_troglodytes_OR9I1_cn_functional|NC_036890.1|53983093|53984037	945	single-exon	keep	7	DeepTMHMM	functional	functional	no	no status change
Pan_troglodytes_OR9Q1_functional|NC_036890.1|54043998|54044930	933	single-exon	keep	7	DeepTMHMM	functional	functional	no	no status change
Pan_troglodytes_OR9Q2_functional|NC_036890.1|54055027|54055971	945	single-exon	keep	7	DeepTMHMM	functional	functional	no	no status change
Pan_troglodytes_OR1S2_pseudogene|NC_036890.1|54067404|54068381	978	single-exon	keep	7	DeepTMHMM	pseudogene	pseudogene	no	NCBI annotation, or in frame stop codons
Pan_troglodytes_OR1S1_functional|NC_036890.1|54078941|54079918	978	single-exon	keep	7	DeepTMHMM	functional	functional	no	no status change
Pan_troglodytes_OR10Q1_functional|NC_036890.1|54092094|54093053	960	single-exon	keep	7	DeepTMHMM	functional	functional	no	no status change
Pan_troglodytes_OR5B17_functional|NC_036890.1|54222627|54223571	945	single-exon	keep	7	DeepTMHMM	functional	functional	no	no status change
Pan_troglodytes_OR5B3_functional|NC_036890.1|54275549|54276493	945	single-exon	keep	7	DeepTMHMM	functional	functional	no	no status change
Pan_troglodytes_OR1440_functional|NC_036890.1|55147798|55148751	954	single-exon	keep	7	DeepTMHMM	functional	functional	no	no status change
Pan_troglodytes_OR5AN1_functional|NC_036890.1|55202712|55203647	936	single-exon	keep	7	DeepTMHMM	functional	functional	no	no status change
Pan_troglodytes_OR5A1_pseudogene|NC_036890.1|55230025|55230855	831	single-exon	keep	6	DeepTMHMM	pseudogene_short	pseudogene	yes	threshold met, status change
Pan_troglodytes_OR5A2_functional|NC_036890.1|55262960|55263934	975	single-exon	keep	7	DeepTMHMM	functional	functional	no	no status change
Pan_troglodytes_OR5A1_cp_functional|NC_036890.1|55284107|55285054	948	single-exon	keep	7	DeepTMHMM	functional	functional	no	no status change
Pan_troglodytes_OR4D6_functional|NC_036890.1|55297898|55298842	945	single-exon	keep	7	DeepTMHMM	functional	functional	no	no status change
Pan_troglodytes_OR4D10_functional|NC_036890.1|55322304|55323239	936	single-exon	keep	7	DeepTMHMM	functional	functional	no	no status change
Pan_troglodytes_OR4D10_cq_functional|NC_036890.1|55336560|55337480	921	single-exon	keep	7	DeepTMHMM	functional	functional	no	no status change
Pan_troglodytes_OR4D11_functional|NC_036890.1|55348489|55349424	936	single-exon	keep	7	DeepTMHMM	functional	functional	no	no status change
Pan_troglodytes_OR4D9_functional|NC_036890.1|55358082|55359026	945	single-exon	keep	7	DeepTMHMM	functional	functional	no	no status change
Pan_troglodytes_OR10V1_functional|NC_036890.1|55546444|55547373	930	single-exon	keep	7	DeepTMHMM	functional	functional	no	no status change
Pan_troglodytes_OR2AT4_functional|NC_036890.1|70851308|70852270	963	single-exon	keep	7	DeepTMHMM	functional	functional	no	no status change
Pan_troglodytes_OR6X1_functional|NC_036890.1|119522583|119523560	978	single-exon	keep	7	DeepTMHMM	functional	functional	no	no status change
Pan_troglodytes_OR6M1_cs_functional|NC_036890.1|119574127|119575068	942	single-exon	keep	7	DeepTMHMM	functional	functional	no	no status change
Pan_troglodytes_OR8D4_functional|NC_036890.1|119673810|119674754	945	single-exon	keep	7	DeepTMHMM	functional	functional	no	no status change
Pan_troglodytes_OR4D5_functional|NC_036890.1|119706846|119707802	957	single-exon	keep	7	DeepTMHMM	functional	functional	no	no status change
Pan_troglodytes_OR10S1_functional|NC_036890.1|119743995|119744960	966	single-exon	keep	7	DeepTMHMM	functional	functional	no	no status change
Pan_troglodytes_OR10G9_functional|NC_036890.1|119790469|119791404	936	single-exon	keep	7	DeepTMHMM	functional	functional	no	no status change
Pan_troglodytes_OR10G8_functional|NC_036890.1|119797071|119798006	936	single-exon	keep	7	DeepTMHMM	functional	functional	no	no status change
Pan_troglodytes_OR10G7_functional|NC_036890.1|119805498|119806433	936	single-exon	keep	7	DeepTMHMM	functional	functional	no	no status change
Pan_troglodytes_OR10D4_functional|NC_036890.1|119860868|119861803	936	single-exon	keep	7	DeepTMHMM	functional	functional	no	no status change
Pan_troglodytes_OR149_functional|NC_036890.1|119927251|119928186	936	single-exon	keep	7	DeepTMHMM	functional	functional	no	no status change
Pan_troglodytes_OR10D3_functional|NC_036890.1|119954067|119955005	939	single-exon	keep	7	DeepTMHMM	functional	functional	no	no status change
Pan_troglodytes_OR8G3P_pseudogene|NC_036890.1|119983507|119984382	876	single-exon	keep	7	DeepTMHMM	pseudogene	pseudogene	no	NCBI annotation, or in frame stop codons
Pan_troglodytes_OR8G2_functional|NC_036890.1|119993448|119994422	975	single-exon	keep	7	DeepTMHMM	functional	functional	no	no status change
Pan_troglodytes_OR8G5_functional|NC_036890.1|120033266|120034306	1041	single-exon	keep	7	DeepTMHMM	functional	functional	no	no status change
Pan_troglodytes_OR149_ct_pseudogene|NC_036890.1|120068972|120069904	933	single-exon	keep	7	DeepTMHMM	pseudogene	pseudogene	no	NCBI annotation, or in frame stop codons
Pan_troglodytes_OR8D1_functional|NC_036890.1|120082784|120083710	927	single-exon	keep	7	DeepTMHMM	functional	functional	no	no status change
Pan_troglodytes_OR8D2_functional|NC_036890.1|120093721|120094656	936	single-exon	keep	7	DeepTMHMM	functional	functional	no	no status change
Pan_troglodytes_OR8B3_pseudogene|NC_036890.1|120139626|120140198	573	single-exon	keep	4	DeepTMHMM	pseudogene_short	pseudogene	yes	threshold met, status change
Pan_troglodytes_OR8B2_functional|NC_036890.1|120156018|120156959	942	single-exon	keep	7	DeepTMHMM	functional	functional	no	no status change
Pan_troglodytes_OR8B3_cu_functional|NC_036890.1|120170010|120170951	942	single-exon	keep	7	DeepTMHMM	functional	functional	no	no status change
Pan_troglodytes_OR8B8_pseudogene|NC_036890.1|120213492|120214433	942	single-exon	keep	7	DeepTMHMM	pseudogene	pseudogene	no	NCBI annotation, or in frame stop codons
Pan_troglodytes_OR8B12_pseudogene|NC_036890.1|120314530|120315462	933	single-exon	keep	7	DeepTMHMM	pseudogene	pseudogene	no	NCBI annotation, or in frame stop codons
Pan_troglodytes_OR8A1_functional|NC_036890.1|120341871|120342851	981	single-exon	keep	7	DeepTMHMM	functional	functional	no	no status change
Pan_troglodytes_TAS2R7_functional|NC_036891.1|11010775|11011752	978	single-exon	keep	7	DeepTMHMM	functional	functional	no	no status change
Pan_troglodytes_TAS2R8_functional|NC_036891.1|11015239|11016168	930	single-exon	keep	7	DeepTMHMM	functional	functional	no	no status change
Pan_troglodytes_TAS2R9_functional|NC_036891.1|11018321|11019259	939	single-exon	keep	7	DeepTMHMM	functional	functional	no	no status change
Pan_troglodytes_TAS2R10_functional|NC_036891.1|11034422|11035345	924	single-exon	keep	7	DeepTMHMM	functional	functional	no	no status change
Pan_troglodytes_TAS2R13_functional|NC_036891.1|11119080|11119991	912	single-exon	keep	7	DeepTMHMM	functional	functional	no	no status change
Pan_troglodytes_TAS2R14_functional|NC_036891.1|11148863|11149831	969	single-exon	keep	7	DeepTMHMM	functional	functional	no	no status change
Pan_troglodytes_TAS2R50_functional|NC_036891.1|11196465|11197364	900	single-exon	keep	7	DeepTMHMM	pseudogene_short	functional	yes	threshold met, status change
Pan_troglodytes_TAS2R20_functional|NC_036891.1|11207419|11208348	930	single-exon	keep	7	DeepTMHMM	functional	functional	no	no status change
Pan_troglodytes_TAS2R19_functional|NC_036891.1|11232214|11233113	900	single-exon	keep	7	DeepTMHMM	pseudogene_short	functional	yes	threshold met, status change
Pan_troglodytes_TAS2R31_pseudogene|NC_036891.1|11241092|11241910	819	single-exon	keep	6	DeepTMHMM	pseudogene_short	pseudogene	yes	threshold met, status change
Pan_troglodytes_TAS2R46_functional|NC_036891.1|11273798|11274727	930	single-exon	keep	7	DeepTMHMM	functional	functional	no	no status change
Pan_troglodytes_TAS2R64_functional|NC_036891.1|11289775|11290704	930	single-exon	keep	7	DeepTMHMM	functional	functional	no	no status change
Pan_troglodytes_TAS2R43_functional|NC_036891.1|11303771|11304700	930	single-exon	keep	7	DeepTMHMM	functional	functional	no	no status change
Pan_troglodytes_TAS2R45_functional|NC_036891.1|11338760|11339689	930	single-exon	keep	7	DeepTMHMM	functional	functional	no	no status change
Pan_troglodytes_TAS2R42_functional|NC_036891.1|11428055|11429077	1023	single-exon	keep	7	DeepTMHMM	functional	functional	no	no status change
Pan_troglodytes_OR2AP1_functional|NC_036891.1|33668491|33669420	930	single-exon	keep	7	DeepTMHMM	functional	functional	no	no status change
Pan_troglodytes_OR6C4_functional|NC_036891.1|33691778|33692707	930	single-exon	keep	7	DeepTMHMM	functional	functional	no	no status change
Pan_troglodytes_OR6C2_functional|NC_036891.1|33732909|33733847	939	single-exon	keep	7	DeepTMHMM	functional	functional	no	no status change
Pan_troglodytes_OR6C68_functional|NC_036891.1|33766399|33767352	954	single-exon	keep	7	DeepTMHMM	functional	functional	no	no status change
Pan_troglodytes_OR6C1_functional|NC_036891.1|33774407|33775345	939	single-exon	keep	7	DeepTMHMM	functional	functional	no	no status change
Pan_troglodytes_OR6C6_functional|NC_036891.1|33800611|33801555	945	single-exon	keep	7	DeepTMHMM	functional	functional	no	no status change
Pan_troglodytes_OR6C74_cw_functional|NC_036891.1|33834665|33835603	939	single-exon	keep	7	DeepTMHMM	functional	functional	no	no status change
Pan_troglodytes_OR10A7_functional|NC_036891.1|33862326|33863276	951	single-exon	keep	7	DeepTMHMM	functional	functional	no	no status change
Pan_troglodytes_OR9K2_functional|NC_036891.1|33953901|33954908	1008	single-exon	keep	7	DeepTMHMM	functional	functional	no	no status change
Pan_troglodytes_OR9K2_cx_functional|NC_036891.1|33991394|33992335	942	single-exon	keep	7	DeepTMHMM	functional	functional	no	no status change
Pan_troglodytes_OR11H1_functional|NC_036893.1|199913|200893	981	single-exon	keep	7	DeepTMHMM	functional	functional	no	no status change
Pan_troglodytes_OR4N2_functional|NC_036893.1|809968|810891	924	single-exon	keep	7	DeepTMHMM	functional	functional	no	no status change
Pan_troglodytes_OR4K2_functional|NC_036893.1|828966|829910	945	single-exon	keep	7	DeepTMHMM	functional	functional	no	no status change
Pan_troglodytes_OR4K3_da_functional|NC_036893.1|849968|850945	978	single-exon	keep	7	DeepTMHMM	functional	functional	no	no status change
Pan_troglodytes_OR4K2_db_functional|NC_036893.1|857588|858532	945	single-exon	keep	7	DeepTMHMM	functional	functional	no	no status change
Pan_troglodytes_OR4K1_functional|NC_036893.1|914371|915306	936	single-exon	keep	7	DeepTMHMM	functional	functional	no	no status change
Pan_troglodytes_OR4K15_dc_functional|NC_036893.1|953715|954761	1047	single-exon	keep	7	DeepTMHMM	functional	functional	no	no status change
Pan_troglodytes_OR4Q2_functional|NC_036893.1|980346|981287	942	single-exon	keep	7	DeepTMHMM	functional	functional	no	no status change
Pan_troglodytes_OR4K14_pseudogene|NC_036893.1|992241|993173	933	single-exon	keep	7	DeepTMHMM	pseudogene	pseudogene	no	NCBI annotation, or in frame stop codons
Pan_troglodytes_OR4K13_functional|NC_036893.1|1017575|1018489	915	single-exon	keep	7	DeepTMHMM	functional	functional	no	no status change
Pan_troglodytes_OR4K17_functional|NC_036893.1|1100496|1101527	1032	single-exon	keep	7	DeepTMHMM	functional	functional	no	no status change
Pan_troglodytes_OR4N5_functional|NC_036893.1|1138822|1139748	927	single-exon	keep	7	DeepTMHMM	functional	functional	no	no status change
Pan_troglodytes_OR11G2_functional|NC_036893.1|1164414|1165451	1038	single-exon	keep	7	DeepTMHMM	functional	functional	no	no status change
Pan_troglodytes_OR11H4_functional|NC_036893.1|1176343|1177305	963	single-exon	keep	7	DeepTMHMM	functional	functional	no	no status change
Pan_troglodytes_OR11H6_functional|NC_036893.1|1189347|1190339	993	single-exon	keep	7	DeepTMHMM	functional	functional	no	no status change
Pan_troglodytes_OR11H7_functional|NC_036893.1|1195036|1195980	945	single-exon	keep	7	DeepTMHMM	functional	functional	no	no status change
Pan_troglodytes_OR11H4_dd_functional|NC_036893.1|1209841|1210815	975	single-exon	keep	7	DeepTMHMM	functional	functional	no	no status change
Pan_troglodytes_OR6S1_functional|NC_036893.1|1609399|1610394	996	single-exon	keep	7	DeepTMHMM	functional	functional	no	no status change
Pan_troglodytes_OR5AU1_functional|NC_036893.1|2075984|2077072	1089	single-exon	keep	7	DeepTMHMM	functional	functional	no	no status change
Pan_troglodytes_OR10G3_functional|NC_036893.1|2493924|2494865	942	single-exon	keep	7	DeepTMHMM	functional	functional	no	no status change
Pan_troglodytes_OR10G2_functional|NC_036893.1|2526167|2527111	945	single-exon	keep	7	DeepTMHMM	functional	functional	no	no status change
Pan_troglodytes_OR10G2_de_functional|NC_036893.1|2558149|2559093	945	single-exon	keep	7	DeepTMHMM	functional	functional	no	no status change
Pan_troglodytes_OR4E2_functional|NC_036893.1|2589329|2590270	942	single-exon	keep	7	DeepTMHMM	functional	functional	no	no status change
Pan_troglodytes_OR4E1_functional|NC_036893.1|2594402|2595349	948	single-exon	keep	7	DeepTMHMM	functional	functional	no	no status change
Pan_troglodytes_OR6J1_functional|NC_036893.1|3557667|3558704	1038	single-exon	keep	7	DeepTMHMM	functional	functional	no	no status change
Pan_troglodytes_OR49_pseudogene|NC_036893.1|3607237|3608379	1143	single-exon	keep	7	DeepTMHMM	pseudogene	pseudogene	no	NCBI annotation, or in frame stop codons
Pan_troglodytes_OR11H12_pseudogene|NC_036894.1|7882014|7882994	981	single-exon	keep	7	DeepTMHMM	pseudogene	pseudogene	no	NCBI annotation, or in frame stop codons
Pan_troglodytes_OR4F6_df_functional|NC_036894.1|80455996|80456934	939	single-exon	keep	7	DeepTMHMM	functional	functional	no	no status change
Pan_troglodytes_OR4F15_dg_functional|NC_036894.1|80468488|80469426	939	single-exon	keep	7	DeepTMHMM	functional	functional	no	no status change
Pan_troglodytes_OR4F3/4F16/4F29_functional|NC_036894.1|80479033|80479971	939	single-exon	keep	7	DeepTMHMM	functional	functional	no	no status change
Pan_troglodytes_OR4F15_dh_pseudogene|NC_036894.1|80498734|80499396	663	single-exon	keep	6	DeepTMHMM	pseudogene_short	pseudogene	yes	threshold met, status change
Pan_troglodytes_VN1R4_functional|NW_019932886.1|226934|227866	933	single-exon	keep	7	DeepTMHMM	functional	functional	no	no status change
Pan_troglodytes_OR1D2_functional|NC_036896.1|2771416|2772354	939	single-exon	keep	7	DeepTMHMM	functional	functional	no	no status change
Pan_troglodytes_OR1E3_functional|NC_036896.1|2793958|2794989	1032	single-exon	keep	7	DeepTMHMM	functional	functional	no	no status change
Pan_troglodytes_OR1G1_functional|NC_036896.1|2804106|2805047	942	single-exon	keep	7	DeepTMHMM	functional	functional	no	no status change
Pan_troglodytes_OR1A2_functional|NC_036896.1|2880927|2881775	849	single-exon	keep	7	DeepTMHMM	pseudogene_short	functional	yes	threshold met, status change
Pan_troglodytes_OR1A1_functional|NC_036896.1|2899070|2899999	930	single-exon	keep	7	DeepTMHMM	functional	functional	no	no status change
Pan_troglodytes_OR1D4_functional|NC_036896.1|2925333|2926271	939	single-exon	keep	7	DeepTMHMM	functional	functional	no	no status change
Pan_troglodytes_OR3A2_functional|NC_036896.1|2959809|2960774	966	single-exon	keep	7	DeepTMHMM	functional	functional	no	no status change
Pan_troglodytes_OR3A1_functional|NC_036896.1|2973485|2974432	948	single-exon	keep	7	DeepTMHMM	functional	functional	no	no status change
Pan_troglodytes_OR1E2_functional|NC_036896.1|3104120|3105064	945	single-exon	keep	7	DeepTMHMM	functional	functional	no	no status change
Pan_troglodytes_OR3A3_functional|NC_036896.1|3127000|3127965	966	single-exon	keep	7	DeepTMHMM	functional	functional	no	no status change
Pan_troglodytes_ORPTOR1E2_functional|NC_036896.1|3139329|3140273	945	single-exon	keep	7	DeepTMHMM	functional	functional	no	no status change
Pan_troglodytes_OR4D1_functional|NC_036896.1|51390811|51391743	933	single-exon	keep	7	DeepTMHMM	functional	functional	no	no status change
Pan_troglodytes_OR4D2_pseudogene|NC_036896.1|51405312|51406235	924	single-exon	keep	7	DeepTMHMM	pseudogene	pseudogene	no	NCBI annotation, or in frame stop codons
Pan_troglodytes_OR7G1_functional|NC_036898.1|9693847|9694782	936	single-exon	keep	7	DeepTMHMM	functional	functional	no	no status change
Pan_troglodytes_OR7G3_functional|NC_036898.1|9704995|9705933	939	single-exon	keep	7	DeepTMHMM	functional	functional	no	no status change
Pan_troglodytes_OR7D2_functional|NC_036898.1|9764170|9765108	939	single-exon	keep	7	DeepTMHMM	functional	functional	no	no status change
Pan_troglodytes_OR7D4_functional|NC_036898.1|9786860|9787798	939	single-exon	keep	7	DeepTMHMM	functional	functional	no	no status change
Pan_troglodytes_OR7D1_functional|NC_036898.1|9807748|9808740	993	single-exon	keep	7	DeepTMHMM	functional	functional	no	no status change
Pan_troglodytes_OR7D4_dj_functional|NC_036898.1|9833129|9834067	939	single-exon	keep	7	DeepTMHMM	functional	functional	no	no status change
Pan_troglodytes_OR7C1_functional|NC_036898.1|15378976|15379938	963	single-exon	keep	7	DeepTMHMM	functional	functional	no	no status change
Pan_troglodytes_OR7A5_functional|NC_036898.1|15402670|15403629	960	single-exon	keep	7	DeepTMHMM	functional	functional	no	no status change
Pan_troglodytes_OR7A10_functional|NC_036898.1|15415428|15416357	930	single-exon	keep	7	DeepTMHMM	functional	functional	no	no status change
Pan_troglodytes_OR7A17_pseudogene|NC_036898.1|15454963|15455718	756	single-exon	keep	6	DeepTMHMM	pseudogene_short	pseudogene	yes	threshold met, status change
Pan_troglodytes_OR7A17_dk_functional|NC_036898.1|15465034|15465963	930	single-exon	keep	7	DeepTMHMM	functional	functional	no	no status change
Pan_troglodytes_OR7A10_dl_functional|NC_036898.1|15476476|15477405	930	single-exon	keep	7	DeepTMHMM	functional	functional	no	no status change
Pan_troglodytes_OR7C2_functional|NC_036898.1|15514905|15515867	963	single-exon	keep	7	DeepTMHMM	functional	functional	no	no status change
Pan_troglodytes_OR1I1_functional|NC_036898.1|15655164|15656273	1110	single-exon	keep	7	DeepTMHMM	functional	functional	no	no status change
Pan_troglodytes_OR10H2_functional|NC_036898.1|16286176|16287123	948	single-exon	keep	7	DeepTMHMM	functional	functional	no	no status change
Pan_troglodytes_OR10H3_functional|NC_036898.1|16299499|16300449	951	single-exon	keep	7	DeepTMHMM	functional	functional	no	no status change
Pan_troglodytes_OR10H4_functional|NC_036898.1|16477410|16478360	951	single-exon	keep	7	DeepTMHMM	functional	functional	no	no status change
Pan_troglodytes_OR287_functional|NC_036902.1|126462681|126463481	801	single-exon	keep	7	DeepTMHMM	pseudogene_short	functional	yes	threshold met, status change
Pan_troglodytes_OR13H1_functional|NC_036902.1|126682119|126683045	927	single-exon	keep	7	DeepTMHMM	functional	functional	no	no status change
Pan_troglodytes_VN1R5_pseudogene|NC_036879.1|222444344|222445417	1074	single-exon	keep	7	DeepTMHMM	pseudogene	pseudogene	no	NCBI annotation, or in frame stop codons
Pan_troglodytes_TAAR9_pseudogene|NC_036885.1|129895076|129896123	1048	single-exon	keep	7	DeepTMHMM	pseudogene	pseudogene	no	NCBI annotation, or in frame stop codons
Pan_troglodytes_TAAR8_pseudogene|NC_036885.1|129909449|129910475	1027	single-exon	keep	7	DeepTMHMM	pseudogene	pseudogene	no	NCBI annotation, or in frame stop codons
Pan_troglodytes_TAAR4_pseudogene|NC_036885.1|129951222|129952070	849	single-exon	keep	2	DeepTMHMM	pseudogene_short	pseudogene	yes	threshold met, status change
Pan_troglodytes_TAAR3_pseudogene|NC_036885.1|129965189|129966218	1030	single-exon	keep	0	DeepTMHMM	pseudogene	pseudogene	no	Removed from data set. No transmembrane domains.
Pan_troglodytes_TAAR2P_pseudogene|NC_036885.1|129974149|129975068	920	single-exon	keep	6	DeepTMHMM	pseudogene	pseudogene	no	no status change
Pan_troglodytes_TAS2R62P_pseudogene|NC_036886.1|140400711|140401649	939	single-exon	keep	7	DeepTMHMM	pseudogene	pseudogene	no	NCBI annotation, or in frame stop codons
Pan_troglodytes_TAS2R18_pseudogene|NC_036891.1|11401007|11401926	920	single-exon	keep	0	DeepTMHMM	pseudogene	pseudogene	no	Removed from data set. No transmembrane domains.
Pan_troglodytes_VN1R2_pseudogene|NC_036898.1|51176148|51177400	1253	single-exon	keep	0	DeepTMHMM	pseudogene	pseudogene	no	Removed from data set. No transmembrane domains.
Pan_troglodytes_VN1R1_dp_pseudogene|NC_036898.1|55532787|55533730	944	single-exon	keep	6	DeepTMHMM	pseudogene	pseudogene	no	no status change
Pan_troglodytes_TAS1R3_functional|NC_036879.1|19013|22131	2685	multi-exon	keep	7	DeepTMHMM	functional	functional	no	no status change
Pan_troglodytes_TAS1R3_functional|NC_036879.1|19013|22131_a	2559	multi-exon	remove	7	DeepTMHMM	functional	functional	no	no status change
Pan_troglodytes_TAS1R1_functional|NC_036879.1|5261867|5284548	2526	multi-exon	keep	7	DeepTMHMM	functional	functional	no	no status change
Pan_troglodytes_TAS1R1_functional|NC_036879.1|5274168|5284548	2412	multi-exon	remove	7	DeepTMHMM	functional	functional	no	no status change
Pan_troglodytes_TAS1R2_functional|NC_036879.1|17139816|17119723	2520	multi-exon	keep	7	DeepTMHMM	functional	functional	no	no status change
Pan_troglodytes_RHO_functional|NC_036882.1|127638558|127643536	1047	multi-exon	keep	7	DeepTMHMM	functional	functional	no	no status change
Pan_troglodytes_OPN1SW_functional|NC_036886.1|125665082|125661829	1047	multi-exon	keep	7	DeepTMHMM	functional	functional	no	no status change
Pan_troglodytes_OPN1LW_functional|NC_036902.1|149497759|149512277	1140	multi-exon	keep	7	DeepTMHMM	functional	functional	no	no status change
Pan_troglodytes_VN2R1P_pseudogene|NC_036882.1|154101772|154126786	25015	multi-exon	keep	1	DeepTMHMM	pseudogene	pseudogene	no	no status change
Pan_troglodytes_VN2R102P_pseudogene|NC_036884.1|156615456|156616140	685	multi-exon	keep	0	DeepTMHMM	pseudogene	pseudogene	no	Removed from data set. No transmembrane domains.
Pan_troglodytes_VN2R105P_pseudogene|NC_036890.1|53916644|53909881	6764	multi-exon	keep	0	DeepTMHMM	pseudogene	pseudogene	no	Removed from data set. No transmembrane domains.
Pan_troglodytes_VN2R106P_pseudogene|NC_036895.1|62859966|62860830	865	multi-exon	keep	4	DeepTMHMM	pseudogene	pseudogene	no	no status change
Pan_troglodytes_VN2R107P_pseudogene|NC_036898.1|43836|44600	765	multi-exon	keep	1	DeepTMHMM	pseudogene	pseudogene	no	no status change
Pan_troglodytes_VN2R108P_pseudogene|NC_036898.1|12389612|12389377	236	multi-exon	keep	0	DeepTMHMM	pseudogene	pseudogene	no	Removed from data set. No transmembrane domains.
Pan_troglodytes_VN2R109P_pseudogene|NC_036898.1|12425218|12424984	235	multi-exon	keep	1	DeepTMHMM	pseudogene	pseudogene	no	no status change
Pan_troglodytes_VN2R110P_pseudogene|NC_036898.1|12469227|12468992	236	multi-exon	keep	0	DeepTMHMM	pseudogene	pseudogene	no	Removed from data set. No transmembrane domains.
Pan_troglodytes_VN2R111P_pseudogene|NC_036898.1|12507503|12507221	283	multi-exon	keep	0	DeepTMHMM	pseudogene	pseudogene	no	Removed from data set. No transmembrane domains.
Pan_troglodytes_VN2R112P_pseudogene|NC_036898.1|12535828|12535629	200	multi-exon	keep	0	DeepTMHMM	pseudogene	pseudogene	no	Removed from data set. No transmembrane domains.
Pan_troglodytes_VN2R113P_pseudogene|NC_036898.1|13183276|13182936	341	multi-exon	keep	1	DeepTMHMM	pseudogene	pseudogene	no	no status change
Pan_troglodytes_VN2R114P_pseudogene|NC_036898.1|54403692|54402826	867	multi-exon	keep	3	DeepTMHMM	pseudogene	pseudogene	no	no status change
Pan_troglodytes_VN2R115P_pseudogene|NC_036898.1|54424170|54423482	689	multi-exon	keep	5	DeepTMHMM	pseudogene	pseudogene	no	no status change
Pan_troglodytes_VN2R116P_pseudogene|NC_036898.1|56093616|56092784	833	multi-exon	keep	7	DeepTMHMM	pseudogene	pseudogene	no	NCBI annotation, or in frame stop codons
Pan_troglodytes_VN2R117P_pseudogene|NC_036900.1|10702799|10703026	228	multi-exon	keep	0	DeepTMHMM	pseudogene	pseudogene	no	Removed from data set. No transmembrane domains.

## Sheet: Bos_taurus
Gene	Length	Type	Isoform keep	Number of domains	Tool	Original Status	New status	Status change	Reason
Bos_taurus_OR5AC1_pseudogene|NC_037328.1|42310545|42311354	810	single-exon	keep	6	DeepTMHMM	pseudogene_short	pseudogene	yes	threshold met, status change
Bos_taurus_OR5AC1_c_pseudogene|NC_037328.1|42347999|42348814	816	single-exon	keep	6	DeepTMHMM	pseudogene_short	pseudogene	yes	threshold met, status change
Bos_taurus_OR5AC2_functional|NC_037328.1|42406459|42407388	930	single-exon	keep	7	DeepTMHMM	functional	functional	no	no status change
Bos_taurus_OR5H6_functional|NC_037328.1|42417314|42418243	930	single-exon	keep	7	DeepTMHMM	functional	functional	no	no status change
Bos_taurus_OR5K3_functional|NC_037328.1|42439998|42440924	927	single-exon	keep	7	DeepTMHMM	functional	functional	no	no status change
Bos_taurus_OR5H8_functional|NC_037328.1|42460442|42461380	939	single-exon	keep	7	DeepTMHMM	functional	functional	no	no status change
Bos_taurus_OR5H8_e_functional|NC_037328.1|42466175|42467104	930	single-exon	keep	7	DeepTMHMM	functional	functional	no	no status change
Bos_taurus_OR5H2_functional|NC_037328.1|42489776|42490705	930	single-exon	keep	7	DeepTMHMM	functional	functional	no	no status change
Bos_taurus_OR5H2_f_functional|NC_037328.1|42519065|42519994	930	single-exon	keep	7	DeepTMHMM	functional	functional	no	no status change
Bos_taurus_OR187_functional|NC_037328.1|42547934|42548863	930	single-exon	keep	7	DeepTMHMM	functional	functional	no	no status change
Bos_taurus_OR5H2_g_functional|NC_037328.1|42571919|42572848	930	single-exon	keep	7	DeepTMHMM	functional	functional	no	no status change
Bos_taurus_OR5H2_h_functional|NC_037328.1|42592188|42593117	930	single-exon	keep	7	DeepTMHMM	functional	functional	no	no status change
Bos_taurus_OR5K4_functional|NC_037328.1|42661782|42662717	936	single-exon	keep	7	DeepTMHMM	functional	functional	no	no status change
Bos_taurus_OR5K3_i_functional|NC_037328.1|42711857|42712786	930	single-exon	keep	7	DeepTMHMM	functional	functional	no	no status change
Bos_taurus_OR5K3_j_functional|NC_037328.1|42735409|42736335	927	single-exon	keep	7	DeepTMHMM	functional	functional	no	no status change
Bos_taurus_OR5K1_k_functional|NC_037328.1|42792045|42793013	969	single-exon	keep	7	DeepTMHMM	functional	functional	no	no status change
Bos_taurus_OR2B11_functional|NC_037350.1|30303467|30304411	945	single-exon	keep	7	DeepTMHMM	functional	functional	no	no status change
Bos_taurus_OR10J5_functional|NC_037330.1|10177684|10178613	930	single-exon	keep	7	DeepTMHMM	functional	functional	no	no status change
Bos_taurus_OR10J3_pseudogene|NC_037330.1|10281241|10282257	1017	single-exon	keep	7	DeepTMHMM	pseudogene	pseudogene	no	NCBI annotation, or in frame stop codons
Bos_taurus_OR10J1_l_functional|NC_037330.1|10343223|10344152	930	single-exon	keep	7	DeepTMHMM	functional	functional	no	no status change
Bos_taurus_OR10J3_m_functional|NC_037330.1|10411414|10412355	942	single-exon	keep	7	DeepTMHMM	functional	functional	no	no status change
Bos_taurus_OR10J1_n_functional|NC_037330.1|10455299|10456369	1071	single-exon	keep	7	DeepTMHMM	functional	functional	no	no status change
Bos_taurus_OR6N1_functional|NC_037330.1|10854187|10855131	945	single-exon	keep	7	DeepTMHMM	functional	functional	no	no status change
Bos_taurus_OR6N2_functional|NC_037330.1|10868792|10869736	945	single-exon	keep	7	DeepTMHMM	functional	functional	no	no status change
Bos_taurus_OR6N2_o_functional|NC_037330.1|10887314|10888267	954	single-exon	keep	7	DeepTMHMM	functional	functional	no	no status change
Bos_taurus_OR6N1_p_functional|NC_037330.1|10907420|10908358	939	single-exon	keep	7	DeepTMHMM	functional	functional	no	no status change
Bos_taurus_OR6K6_functional|NC_037330.1|10917552|10918499	948	single-exon	keep	7	DeepTMHMM	functional	functional	no	no status change
Bos_taurus_OR6K3_q_functional|NC_037330.1|10946347|10947297	951	single-exon	keep	7	DeepTMHMM	functional	functional	no	no status change
Bos_taurus_OR6K2_functional|NC_037330.1|10987496|10988440	945	single-exon	keep	7	DeepTMHMM	functional	functional	no	no status change
Bos_taurus_OR10Z1_functional|NC_037330.1|11100989|11101930	942	single-exon	keep	7	DeepTMHMM	functional	functional	no	no status change
Bos_taurus_OR10X1_functional|NC_037330.1|11125947|11126897	951	single-exon	keep	7	DeepTMHMM	functional	functional	no	no status change
Bos_taurus_OR10X1_r_functional|NC_037330.1|11194283|11195215	933	single-exon	keep	7	DeepTMHMM	functional	functional	no	no status change
Bos_taurus_OR10X1_s_functional|NC_037330.1|11203471|11204442	972	single-exon	keep	7	DeepTMHMM	functional	functional	no	no status change
Bos_taurus_OR6P1_functional|NC_037330.1|11222817|11223770	954	single-exon	keep	7	DeepTMHMM	functional	functional	no	no status change
Bos_taurus_OR6Y1_functional|NC_037330.1|11237660|11238637	978	single-exon	keep	7	DeepTMHMM	functional	functional	no	no status change
Bos_taurus_OR10R2_functional|NC_037330.1|11295134|11296087	954	single-exon	keep	7	DeepTMHMM	functional	functional	no	no status change
Bos_taurus_OR10K1_functional|NC_037330.1|11318334|11319275	942	single-exon	keep	7	DeepTMHMM	functional	functional	no	no status change
Bos_taurus_OR10R2_t_functional|NC_037330.1|11365444|11366418	975	single-exon	keep	7	DeepTMHMM	functional	functional	no	no status change
Bos_taurus_OR10R2_u_functional|NC_037330.1|11477966|11478901	936	single-exon	keep	7	DeepTMHMM	functional	functional	no	no status change
Bos_taurus_OR10K1_v_functional|NC_037330.1|11492692|11493633	942	single-exon	keep	7	DeepTMHMM	functional	functional	no	no status change
Bos_taurus_OR10K1_w_functional|NC_037330.1|11525339|11526280	942	single-exon	keep	7	DeepTMHMM	functional	functional	no	no status change
Bos_taurus_OR10T2_functional|NC_037330.1|11559107|11560051	945	single-exon	keep	7	DeepTMHMM	functional	functional	no	no status change
Bos_taurus_OR10T2_x_functional|NC_037330.1|11574757|11575698	942	single-exon	keep	7	DeepTMHMM	functional	functional	no	no status change
Bos_taurus_OR2A12_functional|NC_037330.1|102892941|102893888	948	single-exon	keep	7	DeepTMHMM	functional	functional	no	no status change
Bos_taurus_OR2G3_functional|NC_037330.1|102912554|102913492	939	single-exon	keep	7	DeepTMHMM	functional	functional	no	no status change
Bos_taurus_OR2G3_z_functional|NC_037330.1|102929904|102930842	939	single-exon	keep	7	DeepTMHMM	functional	functional	no	no status change
Bos_taurus_OR2A12_aa_functional|NC_037330.1|102950182|102951129	948	single-exon	keep	7	DeepTMHMM	functional	functional	no	no status change
Bos_taurus_OR2D2_functional|NC_037330.1|102968401|102969339	939	single-exon	keep	7	DeepTMHMM	functional	functional	no	no status change
Bos_taurus_OR2D2_ae_functional|NC_037330.1|102984293|102985231	939	single-exon	keep	7	DeepTMHMM	functional	functional	no	no status change
Bos_taurus_OR2A12_af_functional|NC_037330.1|103009435|103010373	939	single-exon	keep	7	DeepTMHMM	functional	functional	no	no status change
Bos_taurus_OR2A5_functional|NC_037330.1|103021038|103022015	978	single-exon	keep	7	DeepTMHMM	functional	functional	no	no status change
Bos_taurus_OR2B3_functional|NC_037330.1|103034941|103035888	948	single-exon	keep	7	DeepTMHMM	functional	functional	no	no status change
Bos_taurus_OR6B2_functional|NC_037330.1|118928576|118929496	921	single-exon	keep	7	DeepTMHMM	functional	functional	no	no status change
Bos_taurus_OR6B2_ag_functional|NC_037330.1|118940486|118941424	939	single-exon	keep	7	DeepTMHMM	functional	functional	no	no status change
Bos_taurus_OR12_ah_functional|NC_037330.1|119005525|119006475	951	single-exon	keep	7	DeepTMHMM	functional	functional	no	no status change
Bos_taurus_OR12_ai_functional|NC_037330.1|119015649|119016599	951	single-exon	keep	7	DeepTMHMM	functional	functional	no	no status change
Bos_taurus_OR12_aj_functional|NC_037330.1|119044499|119045437	939	single-exon	keep	7	DeepTMHMM	functional	functional	no	no status change
Bos_taurus_OR12_ak_functional|NC_037330.1|119062355|119063305	951	single-exon	keep	7	DeepTMHMM	functional	functional	no	no status change
Bos_taurus_OR12_al_functional|NC_037330.1|119089623|119090603	981	single-exon	keep	7	DeepTMHMM	functional	functional	no	no status change
Bos_taurus_OR12_am_functional|NC_037330.1|119135941|119136891	951	single-exon	keep	7	DeepTMHMM	functional	functional	no	no status change
Bos_taurus_OR12_an_functional|NC_037330.1|119151725|119152675	951	single-exon	keep	7	DeepTMHMM	functional	functional	no	no status change
Bos_taurus_OR12_ao_functional|NC_037330.1|119168028|119168978	951	single-exon	keep	7	DeepTMHMM	functional	functional	no	no status change
Bos_taurus_OR12_aq_functional|NC_037330.1|119258315|119259253	939	single-exon	keep	7	DeepTMHMM	functional	functional	no	no status change
Bos_taurus_OR12_ar_functional|NC_037330.1|119281416|119282366	951	single-exon	keep	7	DeepTMHMM	functional	functional	no	no status change
Bos_taurus_OR12_at_functional|NC_037330.1|119348125|119349075	951	single-exon	keep	7	DeepTMHMM	functional	functional	no	no status change
Bos_taurus_OR12_au_functional|NC_037330.1|119620421|119621371	951	single-exon	keep	7	DeepTMHMM	functional	functional	no	no status change
Bos_taurus_OR12_av_functional|NC_037330.1|119633163|119634113	951	single-exon	keep	7	DeepTMHMM	functional	functional	no	no status change
Bos_taurus_OR12_aw_functional|NC_037330.1|119648860|119649810	951	single-exon	keep	7	DeepTMHMM	functional	functional	no	no status change
Bos_taurus_TAS2R16_functional|NC_037331.1|87407411|87408316	906	single-exon	keep	7	DeepTMHMM	functional	functional	no	no status change
Bos_taurus_TAS2R3_functional|NC_037331.1|105035964|105036914	951	single-exon	keep	7	DeepTMHMM	functional	functional	no	no status change
Bos_taurus_TAS2R4_functional|NC_037331.1|105049335|105050225	891	single-exon	keep	7	DeepTMHMM	pseudogene_short	functional	yes	threshold met, status change
Bos_taurus_OR9A4_functional|NC_037331.1|105142209|105143153	945	single-exon	keep	7	DeepTMHMM	functional	functional	no	no status change
Bos_taurus_OR9A4_ax_functional|NC_037331.1|105184649|105185593	945	single-exon	keep	7	DeepTMHMM	functional	functional	no	no status change
Bos_taurus_OR9A4_ay_functional|NC_037331.1|105197080|105198024	945	single-exon	keep	7	DeepTMHMM	functional	functional	no	no status change
Bos_taurus_OR9A4_az_functional|NC_037331.1|105212465|105213409	945	single-exon	keep	7	DeepTMHMM	functional	functional	no	no status change
Bos_taurus_TAS2R38_functional|NC_037331.1|105264583|105265590	1008	single-exon	keep	7	DeepTMHMM	functional	functional	no	no status change
Bos_taurus_OR9A4_ba_functional|NC_037331.1|106366262|106367206	945	single-exon	keep	7	DeepTMHMM	functional	functional	no	no status change
Bos_taurus_OR9A4_bb_functional|NC_037331.1|106385008|106385928	921	single-exon	keep	7	DeepTMHMM	functional	functional	no	no status change
Bos_taurus_OR9A4_bc_functional|NC_037331.1|106397395|106398225	831	single-exon	keep	7	DeepTMHMM	pseudogene_short	functional	yes	threshold met, status change
Bos_taurus_OR6V1_functional|NC_037331.1|106421669|106422610	942	single-exon	keep	7	DeepTMHMM	functional	functional	no	no status change
Bos_taurus_TAS2R39_pseudogene|NC_037331.1|106578307|106579452	1146	single-exon	keep	7	DeepTMHMM	pseudogene	pseudogene	no	NCBI annotation, or in frame stop codons
Bos_taurus_TAS2R60_functional|NC_037331.1|106849751|106850704	954	single-exon	keep	7	DeepTMHMM	functional	functional	no	no status change
Bos_taurus_TAS2R41_pseudogene|NC_037331.1|106880013|106880906	894	single-exon	keep	6	DeepTMHMM	pseudogene_short	pseudogene	yes	threshold met, status change
Bos_taurus_OR2F1_functional|NC_037331.1|106900981|106901922	942	single-exon	keep	7	DeepTMHMM	functional	functional	no	no status change
Bos_taurus_OR10AC1_functional|NC_037331.1|106921257|106922234	978	single-exon	keep	7	DeepTMHMM	functional	functional	no	no status change
Bos_taurus_ORPROTEINOLF3_functional|NC_037331.1|107097390|107098343	954	single-exon	keep	7	DeepTMHMM	functional	functional	no	no status change
Bos_taurus_ORPROTEINOLF3_bd_functional|NC_037331.1|107115299|107116252	954	single-exon	keep	7	DeepTMHMM	functional	functional	no	no status change
Bos_taurus_ORPROTEINOLF3_be_functional|NC_037331.1|107134588|107135541	954	single-exon	keep	7	DeepTMHMM	functional	functional	no	no status change
Bos_taurus_ORPROTEINOLF3_bf_functional|NC_037331.1|107149939|107150892	954	single-exon	keep	7	DeepTMHMM	functional	functional	no	no status change
Bos_taurus_ORPROTEINOLF3_bg_functional|NC_037331.1|107168194|107169129	936	single-exon	keep	7	DeepTMHMM	functional	functional	no	no status change
Bos_taurus_OR6B1_functional|NC_037331.1|107202463|107203395	933	single-exon	keep	7	DeepTMHMM	functional	functional	no	no status change
Bos_taurus_OR2A5_bi_functional|NC_037331.1|107233059|107233991	933	single-exon	keep	7	DeepTMHMM	functional	functional	no	no status change
Bos_taurus_OR2A25_functional|NC_037331.1|107246096|107247025	930	single-exon	keep	7	DeepTMHMM	functional	functional	no	no status change
Bos_taurus_OR2A12_bj_functional|NC_037331.1|107262838|107263770	933	single-exon	keep	7	DeepTMHMM	functional	functional	no	no status change
Bos_taurus_OR2A2_functional|NC_037331.1|107293502|107294434	933	single-exon	keep	7	DeepTMHMM	functional	functional	no	no status change
Bos_taurus_OR2A14_functional|NC_037331.1|107305567|107306499	933	single-exon	keep	7	DeepTMHMM	functional	functional	no	no status change
Bos_taurus_OR2A2_bk_functional|NC_037331.1|107320786|107321715	930	single-exon	keep	7	DeepTMHMM	functional	functional	no	no status change
Bos_taurus_OR2A12_bl_functional|NC_037331.1|107346559|107347491	933	single-exon	keep	7	DeepTMHMM	functional	functional	no	no status change
Bos_taurus_OR2A2_bm_functional|NC_037331.1|107371994|107372926	933	single-exon	keep	7	DeepTMHMM	functional	functional	no	no status change
Bos_taurus_OR2A2_bn_functional|NC_037331.1|107398976|107399908	933	single-exon	keep	7	DeepTMHMM	functional	functional	no	no status change
Bos_taurus_OR2A2_bp_functional|NC_037331.1|107457742|107458674	933	single-exon	keep	7	DeepTMHMM	functional	functional	no	no status change
Bos_taurus_OR2A2_bq_functional|NC_037331.1|107479049|107479981	933	single-exon	keep	7	DeepTMHMM	functional	functional	no	no status change
Bos_taurus_OR2A1/2A42_functional|NC_037331.1|107510510|107511427	918	single-exon	keep	7	DeepTMHMM	functional	functional	no	no status change
Bos_taurus_OR2A2_br_functional|NC_037331.1|107535480|107536409	930	single-exon	keep	7	DeepTMHMM	functional	functional	no	no status change
Bos_taurus_OR13_functional|NC_037331.1|107556364|107557302	939	single-exon	keep	7	DeepTMHMM	functional	functional	no	no status change
Bos_taurus_OR2A1/2A42_bs_functional|NC_037331.1|107577940|107578872	933	single-exon	keep	7	DeepTMHMM	functional	functional	no	no status change
Bos_taurus_OR8S1_pseudogene|NC_037332.1|31200888|31201652	765	single-exon	keep	6	DeepTMHMM	pseudogene_short	pseudogene	yes	threshold met, status change
Bos_taurus_OR8S1_bw_functional|NC_037332.1|31313747|31314682	936	single-exon	keep	7	DeepTMHMM	functional	functional	no	no status change
Bos_taurus_OR8S1_bx_functional|NC_037332.1|31354912|31355844	933	single-exon	keep	7	DeepTMHMM	functional	functional	no	no status change
Bos_taurus_OR8S1_by_functional|NC_037332.1|31384140|31385078	939	single-exon	keep	7	DeepTMHMM	functional	functional	no	no status change
Bos_taurus_OR8S1_bz_functional|NC_037332.1|31401345|31402268	924	single-exon	keep	7	DeepTMHMM	functional	functional	no	no status change
Bos_taurus_OR8S1_ca_functional|NC_037332.1|31435621|31436577	957	single-exon	keep	7	DeepTMHMM	functional	functional	no	no status change
Bos_taurus_OR8S1_cb_functional|NC_037332.1|31462475|31463413	939	single-exon	keep	7	DeepTMHMM	functional	functional	no	no status change
Bos_taurus_OR8S1_cc_functional|NC_037332.1|31486313|31487248	936	single-exon	keep	7	DeepTMHMM	functional	functional	no	no status change
Bos_taurus_OR8S1_ce_functional|NC_037332.1|31608548|31609465	918	single-exon	keep	7	DeepTMHMM	functional	functional	no	no status change
Bos_taurus_OR8S1_cf_functional|NC_037332.1|31692847|31693776	930	single-exon	keep	7	DeepTMHMM	functional	functional	no	no status change
Bos_taurus_OR8S1_cg_functional|NC_037332.1|31731537|31732472	936	single-exon	keep	7	DeepTMHMM	functional	functional	no	no status change
Bos_taurus_OR8S1_ci_functional|NC_037332.1|31836359|31837288	930	single-exon	keep	7	DeepTMHMM	functional	functional	no	no status change
Bos_taurus_OR9_functional|NC_037332.1|57608661|57609680	1020	single-exon	keep	7	DeepTMHMM	functional	functional	no	no status change
Bos_taurus_OR10P1_functional|NC_037332.1|57626515|57627453	939	single-exon	keep	7	DeepTMHMM	functional	functional	no	no status change
Bos_taurus_OR6C4_functional|NC_037332.1|57641621|57642556	936	single-exon	keep	7	DeepTMHMM	functional	functional	no	no status change
Bos_taurus_OR6C4_cl_functional|NC_037332.1|57661971|57662900	930	single-exon	keep	7	DeepTMHMM	functional	functional	no	no status change
Bos_taurus_OR2AP1_functional|NC_037332.1|57673709|57674653	945	single-exon	keep	7	DeepTMHMM	functional	functional	no	no status change
Bos_taurus_OR6C2_functional|NC_037332.1|57705969|57706904	936	single-exon	keep	7	DeepTMHMM	functional	functional	no	no status change
Bos_taurus_OR6C4_cm_functional|NC_037332.1|57724117|57725043	927	single-exon	keep	7	DeepTMHMM	functional	functional	no	no status change
Bos_taurus_OR6C2_cn_functional|NC_037332.1|57740889|57741833	945	single-exon	keep	7	DeepTMHMM	functional	functional	no	no status change
Bos_taurus_OR6C2_co_functional|NC_037332.1|57787718|57788656	939	single-exon	keep	7	DeepTMHMM	functional	functional	no	no status change
Bos_taurus_OR6C2_cp_functional|NC_037332.1|57807632|57808567	936	single-exon	keep	7	DeepTMHMM	functional	functional	no	no status change
Bos_taurus_OR6C4_cq_functional|NC_037332.1|57855480|57856406	927	single-exon	keep	7	DeepTMHMM	functional	functional	no	no status change
Bos_taurus_OR6C2_cr_functional|NC_037332.1|57878122|57879057	936	single-exon	keep	7	DeepTMHMM	functional	functional	no	no status change
Bos_taurus_OR6C2_cs_functional|NC_037332.1|57908786|57909721	936	single-exon	keep	7	DeepTMHMM	functional	functional	no	no status change
Bos_taurus_OR6C2_ct_functional|NC_037332.1|57924972|57925898	927	single-exon	keep	7	DeepTMHMM	functional	functional	no	no status change
Bos_taurus_OR6C2_cu_functional|NC_037332.1|58018151|58019086	936	single-exon	keep	7	DeepTMHMM	functional	functional	no	no status change
Bos_taurus_OR6C2_cv_functional|NC_037332.1|58067915|58068868	954	single-exon	keep	7	DeepTMHMM	functional	functional	no	no status change
Bos_taurus_OR6C2_cx_functional|NC_037332.1|58112291|58113238	948	single-exon	keep	7	DeepTMHMM	functional	functional	no	no status change
Bos_taurus_OR6C2_cy_functional|NC_037332.1|58126697|58127632	936	single-exon	keep	7	DeepTMHMM	functional	functional	no	no status change
Bos_taurus_OR6C2_cz_functional|NC_037332.1|58179582|58180520	939	single-exon	keep	7	DeepTMHMM	functional	functional	no	no status change
Bos_taurus_OR6C68_functional|NC_037332.1|58207468|58208403	936	single-exon	keep	7	DeepTMHMM	functional	functional	no	no status change
Bos_taurus_OR791_functional|NC_037332.1|58271115|58272053	939	single-exon	keep	7	DeepTMHMM	functional	functional	no	no status change
Bos_taurus_OR6C2_da_functional|NC_037332.1|58285201|58286139	939	single-exon	keep	7	DeepTMHMM	functional	functional	no	no status change
Bos_taurus_OR6C2_db_functional|NC_037332.1|58345920|58346858	939	single-exon	keep	7	DeepTMHMM	functional	functional	no	no status change
Bos_taurus_OR6C1_functional|NC_037332.1|58418220|58419158	939	single-exon	keep	7	DeepTMHMM	functional	functional	no	no status change
Bos_taurus_OR6C2_de_functional|NC_037332.1|58448566|58449501	936	single-exon	keep	7	DeepTMHMM	functional	functional	no	no status change
Bos_taurus_OR6C68_df_functional|NC_037332.1|58463626|58464561	936	single-exon	keep	7	DeepTMHMM	functional	functional	no	no status change
Bos_taurus_OR6C76_functional|NC_037332.1|58516084|58517016	933	single-exon	keep	7	DeepTMHMM	functional	functional	no	no status change
Bos_taurus_OR6C75_functional|NC_037332.1|58550539|58551477	939	single-exon	keep	7	DeepTMHMM	functional	functional	no	no status change
Bos_taurus_OR6C1_dg_functional|NC_037332.1|58594819|58595757	939	single-exon	keep	7	DeepTMHMM	functional	functional	no	no status change
Bos_taurus_OR6C3_functional|NC_037332.1|58618683|58619627	945	single-exon	keep	7	DeepTMHMM	functional	functional	no	no status change
Bos_taurus_OR6C3_dh_functional|NC_037332.1|58639086|58639961	876	single-exon	keep	7	DeepTMHMM	pseudogene_short	functional	yes	threshold met, status change
Bos_taurus_OR6C3_di_functional|NC_037332.1|58694748|58695704	957	single-exon	keep	7	DeepTMHMM	functional	functional	no	no status change
Bos_taurus_OR6C1_dj_functional|NC_037332.1|58757261|58758202	942	single-exon	keep	7	DeepTMHMM	functional	functional	no	no status change
Bos_taurus_OR6C3_dk_functional|NC_037332.1|58765574|58766512	939	single-exon	keep	7	DeepTMHMM	functional	functional	no	no status change
Bos_taurus_OR6C1_dl_functional|NC_037332.1|58854800|58855738	939	single-exon	keep	7	DeepTMHMM	functional	functional	no	no status change
Bos_taurus_OR6C3_dm_functional|NC_037332.1|58889511|58890449	939	single-exon	keep	7	DeepTMHMM	functional	functional	no	no status change
Bos_taurus_OR6C1_dn_functional|NC_037332.1|58916524|58917462	939	single-exon	keep	7	DeepTMHMM	functional	functional	no	no status change
Bos_taurus_OR6C3_do_functional|NC_037332.1|58924103|58925038	936	single-exon	keep	7	DeepTMHMM	functional	functional	no	no status change
Bos_taurus_OR6C3_dq_functional|NC_037332.1|58939691|58940635	945	single-exon	keep	7	DeepTMHMM	functional	functional	no	no status change
Bos_taurus_OR6C74_dr_functional|NC_037332.1|59015180|59016118	939	single-exon	keep	7	DeepTMHMM	functional	functional	no	no status change
Bos_taurus_OR6C76_ds_functional|NC_037332.1|59045621|59046562	942	single-exon	keep	7	DeepTMHMM	functional	functional	no	no status change
Bos_taurus_OR6C4_dt_functional|NC_037332.1|59075467|59076405	939	single-exon	keep	7	DeepTMHMM	functional	functional	no	no status change
Bos_taurus_OR6C3_du_functional|NC_037332.1|59116116|59117060	945	single-exon	keep	7	DeepTMHMM	functional	functional	no	no status change
Bos_taurus_OR6C74_dv_functional|NC_037332.1|59161107|59162045	939	single-exon	keep	7	DeepTMHMM	functional	functional	no	no status change
Bos_taurus_OR6C74_dw_functional|NC_037332.1|59205222|59206157	936	single-exon	keep	7	DeepTMHMM	functional	functional	no	no status change
Bos_taurus_OR6C74_dx_functional|NC_037332.1|59261341|59262279	939	single-exon	keep	7	DeepTMHMM	functional	functional	no	no status change
Bos_taurus_OR6C74_dz_functional|NC_037332.1|59281584|59282522	939	single-exon	keep	7	DeepTMHMM	functional	functional	no	no status change
Bos_taurus_OR10A7_functional|NC_037332.1|59304450|59305400	951	single-exon	keep	7	DeepTMHMM	functional	functional	no	no status change
Bos_taurus_OR10C1_functional|NC_037332.1|59320380|59321321	942	single-exon	keep	7	DeepTMHMM	functional	functional	no	no status change
Bos_taurus_OR10C1_ea_functional|NC_037332.1|59326046|59327008	963	single-exon	keep	7	DeepTMHMM	functional	functional	no	no status change
Bos_taurus_OR10C1_eb_functional|NC_037332.1|59331735|59332697	963	single-exon	keep	7	DeepTMHMM	functional	functional	no	no status change
Bos_taurus_OR12_ec_functional|NC_037332.1|59364927|59365874	948	single-exon	keep	7	DeepTMHMM	functional	functional	no	no status change
Bos_taurus_OR9K2_functional|NC_037332.1|59441530|59442471	942	single-exon	keep	7	DeepTMHMM	functional	functional	no	no status change
Bos_taurus_OR9K2_ed_functional|NC_037332.1|59465929|59466885	957	single-exon	keep	7	DeepTMHMM	functional	functional	no	no status change
Bos_taurus_OR9K2_ee_functional|NC_037332.1|59500416|59501387	972	single-exon	keep	7	DeepTMHMM	functional	functional	no	no status change
Bos_taurus_OR9K2_ef_functional|NC_037332.1|59529271|59530242	972	single-exon	keep	7	DeepTMHMM	functional	functional	no	no status change
Bos_taurus_OR9K2_eg_functional|NC_037332.1|59559298|59560269	972	single-exon	keep	7	DeepTMHMM	functional	functional	no	no status change
Bos_taurus_OR9K2_eh_functional|NC_037332.1|59619848|59620789	942	single-exon	keep	7	DeepTMHMM	functional	functional	no	no status change
Bos_taurus_OR9K2_ei_functional|NC_037332.1|59658165|59659106	942	single-exon	keep	7	DeepTMHMM	functional	functional	no	no status change
Bos_taurus_OR_functional|NC_037332.1|59680315|59681292	978	single-exon	keep	7	DeepTMHMM	functional	functional	no	no status change
Bos_taurus_OR9K2_ej_functional|NC_037332.1|59723790|59724731	942	single-exon	keep	7	DeepTMHMM	functional	functional	no	no status change
Bos_taurus_OR9K2_ek_functional|NC_037332.1|59745045|59745986	942	single-exon	keep	7	DeepTMHMM	functional	functional	no	no status change
Bos_taurus_OR9K2_el_functional|NC_037332.1|59767231|59768172	942	single-exon	keep	7	DeepTMHMM	functional	functional	no	no status change
Bos_taurus_OR9K2_em_functional|NC_037332.1|59800152|59801093	942	single-exon	keep	7	DeepTMHMM	functional	functional	no	no status change
Bos_taurus_TAS2R42_en_functional|NC_037332.1|98558817|98559755	939	single-exon	keep	7	DeepTMHMM	functional	functional	no	no status change
Bos_taurus_TAS2R46_functional|NC_037332.1|98588763|98589680	918	single-exon	keep	7	DeepTMHMM	functional	functional	no	no status change
Bos_taurus_TAS2R31_functional|NC_037332.1|98595392|98596309	918	single-exon	keep	7	DeepTMHMM	functional	functional	no	no status change
Bos_taurus_T2R65A_pseudogene|NC_037332.1|98625559|98626446	888	single-exon	keep	5	DeepTMHMM	pseudogene_short	pseudogene	yes	threshold met, status change
Bos_taurus_T2R12_functional|NC_037332.1|98661895|98662824	930	single-exon	keep	7	DeepTMHMM	functional	functional	no	no status change
Bos_taurus_TAS2R10B_functional|NC_037332.1|98712734|98713666	933	single-exon	keep	7	DeepTMHMM	functional	functional	no	no status change
Bos_taurus_TAS2R10_functional|NC_037332.1|98749622|98750521	900	single-exon	keep	7	DeepTMHMM	pseudogene_short	functional	yes	threshold met, status change
Bos_taurus_T2R10C_functional|NC_037332.1|98761040|98761969	930	single-exon	keep	7	DeepTMHMM	functional	functional	no	no status change
Bos_taurus_TAS2R8_pseudogene|NC_037332.1|98775568|98776497	930	single-exon	keep	7	DeepTMHMM	pseudogene	pseudogene	no	NCBI annotation, or in frame stop codons
Bos_taurus_TAS2R7_functional|NC_037332.1|98781269|98782207	939	single-exon	keep	7	DeepTMHMM	functional	functional	no	no status change
Bos_taurus_OR5W2_functional|NC_037334.1|328408|329334	927	single-exon	keep	7	DeepTMHMM	functional	functional	no	no status change
Bos_taurus_OR1361_functional|NC_037334.1|6948006|6948953	948	single-exon	keep	7	DeepTMHMM	functional	functional	no	no status change
Bos_taurus_OR2Z1_functional|NC_037334.1|6985281|6986297	1017	single-exon	keep	7	DeepTMHMM	functional	functional	no	no status change
Bos_taurus_OR10H2_functional|NC_037334.1|7071492|7072481	990	single-exon	keep	7	DeepTMHMM	functional	functional	no	no status change
Bos_taurus_OR10H4_eo_pseudogene|NC_037334.1|7131255|7131974	720	single-exon	keep	6	DeepTMHMM	pseudogene_short	pseudogene	yes	threshold met, status change
Bos_taurus_OR10H2_eq_functional|NC_037334.1|7169505|7170455	951	single-exon	keep	7	DeepTMHMM	functional	functional	no	no status change
Bos_taurus_OR10H1_et_functional|NC_037334.1|7231650|7232597	948	single-exon	keep	7	DeepTMHMM	functional	functional	no	no status change
Bos_taurus_OR10H1_eu_functional|NC_037334.1|7246650|7247597	948	single-exon	keep	7	DeepTMHMM	functional	functional	no	no status change
Bos_taurus_OR10H1_ex_functional|NC_037334.1|7306235|7307167	933	single-exon	keep	7	DeepTMHMM	functional	functional	no	no status change
Bos_taurus_OR1I1_functional|NC_037334.1|8035823|8036764	942	single-exon	keep	7	DeepTMHMM	functional	functional	no	no status change
Bos_taurus_OR1I1_ez_functional|NC_037334.1|8044506|8045447	942	single-exon	keep	7	DeepTMHMM	functional	functional	no	no status change
Bos_taurus_OR1I1_fa_functional|NC_037334.1|8056664|8057614	951	single-exon	keep	7	DeepTMHMM	functional	functional	no	no status change
Bos_taurus_OR7C2_functional|NC_037334.1|8212832|8213794	963	single-exon	keep	7	DeepTMHMM	functional	functional	no	no status change
Bos_taurus_OR7C1_functional|NC_037334.1|8225251|8226189	939	single-exon	keep	7	DeepTMHMM	functional	functional	no	no status change
Bos_taurus_OR7A17_functional|NC_037334.1|8276824|8277792	969	single-exon	keep	7	DeepTMHMM	functional	functional	no	no status change
Bos_taurus_OR7A17_fb_functional|NC_037334.1|8312556|8313524	969	single-exon	keep	7	DeepTMHMM	functional	functional	no	no status change
Bos_taurus_ORPROTEINOLF4_functional|NC_037334.1|8324273|8325226	954	single-exon	keep	7	DeepTMHMM	functional	functional	no	no status change
Bos_taurus_OR7A17_fc_functional|NC_037334.1|8387989|8388921	933	single-exon	keep	7	DeepTMHMM	functional	functional	no	no status change
Bos_taurus_OR7A17_fd_functional|NC_037334.1|8407078|8408010	933	single-exon	keep	7	DeepTMHMM	functional	functional	no	no status change
Bos_taurus_OR7A17_fe_pseudogene|NC_037334.1|8424028|8424960	933	single-exon	keep	7	DeepTMHMM	pseudogene	pseudogene	no	NCBI annotation, or in frame stop codons
Bos_taurus_OR7A17_ff_functional|NC_037334.1|8430865|8431788	924	single-exon	keep	7	DeepTMHMM	functional	functional	no	no status change
Bos_taurus_OR7C2_fg_functional|NC_037334.1|8458945|8459814	870	single-exon	keep	7	DeepTMHMM	pseudogene_short	functional	yes	threshold met, status change
Bos_taurus_OR7A17_fh_functional|NC_037334.1|8473254|8474183	930	single-exon	keep	7	DeepTMHMM	functional	functional	no	no status change
Bos_taurus_OR7A17_fi_functional|NC_037334.1|8497991|8498959	969	single-exon	keep	7	DeepTMHMM	functional	functional	no	no status change
Bos_taurus_OR7A10_functional|NC_037334.1|8533618|8534589	972	single-exon	keep	7	DeepTMHMM	functional	functional	no	no status change
Bos_taurus_OR7A10_fj_functional|NC_037334.1|8554462|8555409	948	single-exon	keep	7	DeepTMHMM	functional	functional	no	no status change
Bos_taurus_ORPROTEINOLF4_fl_functional|NC_037334.1|8591651|8592607	957	single-exon	keep	7	DeepTMHMM	functional	functional	no	no status change
Bos_taurus_ORPROTEINOLF4_fn_functional|NC_037334.1|8650291|8651214	924	single-exon	keep	7	DeepTMHMM	functional	functional	no	no status change
Bos_taurus_OR7A17_fp_functional|NC_037334.1|8782606|8783574	969	single-exon	keep	7	DeepTMHMM	functional	functional	no	no status change
Bos_taurus_OR7A17_fq_functional|NC_037334.1|8848887|8849957	1071	single-exon	keep	7	DeepTMHMM	functional	functional	no	no status change
Bos_taurus_OR7A17_fs_functional|NC_037334.1|8905847|8906878	1032	single-exon	keep	7	DeepTMHMM	functional	functional	no	no status change
Bos_taurus_ORPROTEINOLF4_ft_functional|NC_037334.1|8945626|8946597	972	single-exon	keep	7	DeepTMHMM	functional	functional	no	no status change
Bos_taurus_ORPROTEINOLF4_fu_functional|NC_037334.1|8970038|8970985	948	single-exon	keep	7	DeepTMHMM	functional	functional	no	no status change
Bos_taurus_OR7A17_fv_functional|NC_037334.1|9044585|9045553	969	single-exon	keep	7	DeepTMHMM	functional	functional	no	no status change
Bos_taurus_OR7A17_fw_functional|NC_037334.1|9076288|9077217	930	single-exon	keep	7	DeepTMHMM	functional	functional	no	no status change
Bos_taurus_OR7A17_fx_functional|NC_037334.1|9224014|9224952	939	single-exon	keep	7	DeepTMHMM	functional	functional	no	no status change
Bos_taurus_ORPROTEINOLF4_fy_functional|NC_037334.1|9440267|9441226	960	single-exon	keep	7	DeepTMHMM	functional	functional	no	no status change
Bos_taurus_ORPROTEINOLF4_gb_functional|NC_037334.1|9613342|9614292	951	single-exon	keep	7	DeepTMHMM	functional	functional	no	no status change
Bos_taurus_OR7A17_gc_functional|NC_037334.1|9634312|9635277	966	single-exon	keep	7	DeepTMHMM	functional	functional	no	no status change
Bos_taurus_OR7A17_gd_functional|NC_037334.1|9656778|9657734	957	single-exon	keep	7	DeepTMHMM	functional	functional	no	no status change
Bos_taurus_OR7A17_gf_functional|NC_037334.1|9813346|9814314	969	single-exon	keep	7	DeepTMHMM	functional	functional	no	no status change
Bos_taurus_OR7A10_gg_functional|NC_037334.1|10022869|10023816	948	single-exon	keep	7	DeepTMHMM	functional	functional	no	no status change
Bos_taurus_OR7A17_gi_functional|NC_037334.1|10104112|10105059	948	single-exon	keep	7	DeepTMHMM	functional	functional	no	no status change
Bos_taurus_ORPROTEINOLF4_gj_functional|NC_037334.1|10154945|10155916	972	single-exon	keep	7	DeepTMHMM	functional	functional	no	no status change
Bos_taurus_OR7A17_gl_functional|NC_037334.1|10208213|10209202	990	single-exon	keep	7	DeepTMHMM	functional	functional	no	no status change
Bos_taurus_OR7A17_gm_functional|NC_037334.1|10228845|10229816	972	single-exon	keep	7	DeepTMHMM	functional	functional	no	no status change
Bos_taurus_OR7A17_gn_functional|NC_037334.1|10280901|10281866	966	single-exon	keep	7	DeepTMHMM	functional	functional	no	no status change
Bos_taurus_ORPROTEINOLF4_go_functional|NC_037334.1|10296528|10297493	966	single-exon	keep	7	DeepTMHMM	functional	functional	no	no status change
Bos_taurus_OR7A10_gp_functional|NC_037334.1|10371191|10372159	969	single-exon	keep	7	DeepTMHMM	functional	functional	no	no status change
Bos_taurus_ORPROTEINOLF4_gs_functional|NC_037334.1|10479069|10480001	933	single-exon	keep	7	DeepTMHMM	functional	functional	no	no status change
Bos_taurus_OR7A17_gt_functional|NC_037334.1|10493768|10494703	936	single-exon	keep	7	DeepTMHMM	functional	functional	no	no status change
Bos_taurus_OR24_functional|NC_037334.1|13406810|13407751	942	single-exon	keep	7	DeepTMHMM	functional	functional	no	no status change
Bos_taurus_OR7G3_functional|NC_037334.1|13435652|13436569	918	single-exon	keep	7	DeepTMHMM	functional	functional	no	no status change
Bos_taurus_OR7G1_functional|NC_037334.1|13443982|13444935	954	single-exon	keep	7	DeepTMHMM	functional	functional	no	no status change
Bos_taurus_OR7G1_gu_functional|NC_037334.1|13451869|13452804	936	single-exon	keep	7	DeepTMHMM	functional	functional	no	no status change
Bos_taurus_OR7G1_gv_functional|NC_037334.1|13459477|13460415	939	single-exon	keep	7	DeepTMHMM	functional	functional	no	no status change
Bos_taurus_OR7G1_gw_functional|NC_037334.1|13466132|13467067	936	single-exon	keep	7	DeepTMHMM	functional	functional	no	no status change
Bos_taurus_OR7G1_gx_functional|NC_037334.1|13472285|13473208	924	single-exon	keep	7	DeepTMHMM	functional	functional	no	no status change
Bos_taurus_OR7G1_gy_functional|NC_037334.1|13483662|13484600	939	single-exon	keep	7	DeepTMHMM	functional	functional	no	no status change
Bos_taurus_OR18_functional|NC_037334.1|13519688|13520617	930	single-exon	keep	7	DeepTMHMM	functional	functional	no	no status change
Bos_taurus_OR7G1_gz_functional|NC_037334.1|13528387|13529322	936	single-exon	keep	7	DeepTMHMM	functional	functional	no	no status change
Bos_taurus_OR7G2_functional|NC_037334.1|13537069|13538007	939	single-exon	keep	7	DeepTMHMM	functional	functional	no	no status change
Bos_taurus_OR7G1_ha_functional|NC_037334.1|13542266|13543204	939	single-exon	keep	7	DeepTMHMM	functional	functional	no	no status change
Bos_taurus_OR7D4_functional|NC_037334.1|13635171|13636202	1032	single-exon	keep	7	DeepTMHMM	functional	functional	no	no status change
Bos_taurus_OR7D2_functional|NC_037334.1|13648564|13649502	939	single-exon	keep	7	DeepTMHMM	functional	functional	no	no status change
Bos_taurus_OR18_hc_functional|NC_037334.1|13762762|13763691	930	single-exon	keep	7	DeepTMHMM	functional	functional	no	no status change
Bos_taurus_OR18_hd_functional|NC_037334.1|13768932|13769861	930	single-exon	keep	7	DeepTMHMM	functional	functional	no	no status change
Bos_taurus_OR7G2_he_functional|NC_037334.1|13792791|13793783	993	single-exon	keep	7	DeepTMHMM	functional	functional	no	no status change
Bos_taurus_OR7E24_functional|NC_037334.1|13809920|13810849	930	single-exon	keep	7	DeepTMHMM	functional	functional	no	no status change
Bos_taurus_OR7E24_hf_functional|NC_037334.1|13822439|13823368	930	single-exon	keep	7	DeepTMHMM	functional	functional	no	no status change
Bos_taurus_OR18_hg_pseudogene|NC_037334.1|13847280|13848035	756	single-exon	keep	6	DeepTMHMM	pseudogene_short	pseudogene	yes	threshold met, status change
Bos_taurus_OR7E24_hh_functional|NC_037334.1|14031125|14032012	888	single-exon	keep	7	DeepTMHMM	pseudogene_short	functional	yes	threshold met, status change
Bos_taurus_OR2Z1_hi_functional|NC_037334.1|17264340|17265272	933	single-exon	keep	7	DeepTMHMM	functional	functional	no	no status change
Bos_taurus_OR7A17_hj_functional|NC_037334.1|39896844|39897812	969	single-exon	keep	7	DeepTMHMM	functional	functional	no	no status change
Bos_taurus_OR7A17_hk_functional|NC_037334.1|39918858|39919868	1011	single-exon	keep	7	DeepTMHMM	functional	functional	no	no status change
Bos_taurus_OR2Y1_functional|NC_037334.1|39950418|39951356	939	single-exon	keep	7	DeepTMHMM	functional	functional	no	no status change
Bos_taurus_OR2M3_functional|NC_037334.1|40147208|40148266	1059	single-exon	keep	7	DeepTMHMM	functional	functional	no	no status change
Bos_taurus_OR56_functional|NC_037334.1|40218516|40219466	951	single-exon	keep	7	DeepTMHMM	functional	functional	no	no status change
Bos_taurus_OR2V1_functional|NC_037334.1|40235504|40236451	948	single-exon	keep	7	DeepTMHMM	functional	functional	no	no status change
Bos_taurus_OR2V2_functional|NC_037334.1|40271218|40272165	948	single-exon	keep	7	DeepTMHMM	functional	functional	no	no status change
Bos_taurus_OR2V2_hm_functional|NC_037334.1|40294174|40295121	948	single-exon	keep	7	DeepTMHMM	functional	functional	no	no status change
Bos_taurus_OR2B11_hn_functional|NC_037334.1|40752517|40753491	975	single-exon	keep	7	DeepTMHMM	functional	functional	no	no status change
Bos_taurus_OR2W6_functional|NC_037334.1|40786582|40787526	945	single-exon	keep	7	DeepTMHMM	functional	functional	no	no status change
Bos_taurus_OR2C3_functional|NC_037334.1|40813277|40814236	960	single-exon	keep	7	DeepTMHMM	functional	functional	no	no status change
Bos_taurus_OR2C3_hp_functional|NC_037334.1|40826843|40827799	957	single-exon	keep	7	DeepTMHMM	functional	functional	no	no status change
Bos_taurus_OR2G2_functional|NC_037334.1|40917488|40918417	930	single-exon	keep	7	DeepTMHMM	functional	functional	no	no status change
Bos_taurus_OR2G2_hq_functional|NC_037334.1|40932455|40933408	954	single-exon	keep	7	DeepTMHMM	functional	functional	no	no status change
Bos_taurus_OR2G3_hr_functional|NC_037334.1|40945599|40946543	945	single-exon	keep	7	DeepTMHMM	functional	functional	no	no status change
Bos_taurus_OR1038_functional|NC_037334.1|40960150|40961073	924	single-exon	keep	7	DeepTMHMM	functional	functional	no	no status change
Bos_taurus_OR5V1_hs_functional|NC_037334.1|40974802|40975749	948	single-exon	keep	7	DeepTMHMM	functional	functional	no	no status change
Bos_taurus_OR5V1_ht_functional|NC_037334.1|40999129|41000076	948	single-exon	keep	7	DeepTMHMM	functional	functional	no	no status change
Bos_taurus_OR6F1_functional|NC_037334.1|41081476|41082402	927	single-exon	keep	7	DeepTMHMM	functional	functional	no	no status change
Bos_taurus_OR6F1_hu_functional|NC_037334.1|41125617|41126576	960	single-exon	keep	7	DeepTMHMM	functional	functional	no	no status change
Bos_taurus_OR6T1_functional|NC_037334.1|41169945|41170913	969	single-exon	keep	7	DeepTMHMM	functional	functional	no	no status change
Bos_taurus_OR11L1_functional|NC_037334.1|41214195|41215166	972	single-exon	keep	7	DeepTMHMM	functional	functional	no	no status change
Bos_taurus_OR2W3_functional|NC_037334.1|41253197|41254168	972	single-exon	keep	7	DeepTMHMM	functional	functional	no	no status change
Bos_taurus_OR2W3_hv_functional|NC_037334.1|41279734|41280696	963	single-exon	keep	7	DeepTMHMM	functional	functional	no	no status change
Bos_taurus_OR2T27_pseudogene|NC_037334.1|41291758|41292522	765	single-exon	keep	6	DeepTMHMM	pseudogene_short	pseudogene	yes	threshold met, status change
Bos_taurus_OR2T33_functional|NC_037334.1|41322387|41323319	933	single-exon	keep	7	DeepTMHMM	functional	functional	no	no status change
Bos_taurus_OR2AK2_pseudogene|NC_037334.1|41427860|41428834	975	single-exon	keep	7	DeepTMHMM	pseudogene	pseudogene	no	NCBI annotation, or in frame stop codons
Bos_taurus_OR2T33_hw_functional|NC_037334.1|41451091|41452026	936	single-exon	keep	7	DeepTMHMM	functional	functional	no	no status change
Bos_taurus_OR2T8_functional|NC_037334.1|41472526|41473458	933	single-exon	keep	7	DeepTMHMM	functional	functional	no	no status change
Bos_taurus_OR2T33_hx_functional|NC_037334.1|41506904|41507845	942	single-exon	keep	7	DeepTMHMM	functional	functional	no	no status change
Bos_taurus_OR2T8_hy_functional|NC_037334.1|41529114|41530052	939	single-exon	keep	7	DeepTMHMM	functional	functional	no	no status change
Bos_taurus_OR2L8_functional|NC_037334.1|41552591|41553529	939	single-exon	keep	7	DeepTMHMM	functional	functional	no	no status change
Bos_taurus_OR2AJ1_hz_functional|NC_037334.1|41681668|41682612	945	single-exon	keep	7	DeepTMHMM	functional	functional	no	no status change
Bos_taurus_OR2L2_functional|NC_037334.1|41773074|41774030	957	single-exon	keep	7	DeepTMHMM	functional	functional	no	no status change
Bos_taurus_OR2L2_ia_functional|NC_037334.1|41791167|41792105	939	single-exon	keep	7	DeepTMHMM	functional	functional	no	no status change
Bos_taurus_OR2L8_ib_functional|NC_037334.1|41810762|41811700	939	single-exon	keep	7	DeepTMHMM	functional	functional	no	no status change
Bos_taurus_OR2L13_functional|NC_037334.1|41827752|41828687	936	single-exon	keep	7	DeepTMHMM	functional	functional	no	no status change
Bos_taurus_OR2T12_functional|NC_037334.1|41859337|41860266	930	single-exon	keep	7	DeepTMHMM	functional	functional	no	no status change
Bos_taurus_OR2M5_functional|NC_037334.1|41935430|41936365	936	single-exon	keep	7	DeepTMHMM	functional	functional	no	no status change
Bos_taurus_OR2M4_functional|NC_037334.1|41950264|41951214	951	single-exon	keep	7	DeepTMHMM	functional	functional	no	no status change
Bos_taurus_OR2M3_id_functional|NC_037334.1|41963265|41964203	939	single-exon	keep	7	DeepTMHMM	functional	functional	no	no status change
Bos_taurus_OR2T4_functional|NC_037334.1|42005533|42006495	963	single-exon	keep	7	DeepTMHMM	functional	functional	no	no status change
Bos_taurus_OR2T6_functional|NC_037334.1|42054420|42055379	960	single-exon	keep	7	DeepTMHMM	functional	functional	no	no status change
Bos_taurus_OR2T1_ie_functional|NC_037334.1|42074017|42074982	966	single-exon	keep	7	DeepTMHMM	functional	functional	no	no status change
Bos_taurus_OR2T27_if_functional|NC_037334.1|42104424|42105365	942	single-exon	keep	7	DeepTMHMM	functional	functional	no	no status change
Bos_taurus_OR2T2_functional|NC_037334.1|42117978|42118946	969	single-exon	keep	7	DeepTMHMM	functional	functional	no	no status change
Bos_taurus_OR2T11_functional|NC_037334.1|42137752|42138687	936	single-exon	keep	7	DeepTMHMM	functional	functional	no	no status change
Bos_taurus_OR2G6_functional|NC_037334.1|42177814|42178752	939	single-exon	keep	7	DeepTMHMM	functional	functional	no	no status change
Bos_taurus_OR2T29_functional|NC_037334.1|42235853|42236806	954	single-exon	keep	7	DeepTMHMM	functional	functional	no	no status change
Bos_taurus_OR2T3_functional|NC_037334.1|42262988|42263959	972	single-exon	keep	7	DeepTMHMM	functional	functional	no	no status change
Bos_taurus_OR2T3_ig_functional|NC_037334.1|42285092|42286063	972	single-exon	keep	7	DeepTMHMM	functional	functional	no	no status change
Bos_taurus_OR2T4_ih_functional|NC_037334.1|42323260|42324222	963	single-exon	keep	7	DeepTMHMM	functional	functional	no	no status change
Bos_taurus_OR2T3_ii_functional|NC_037334.1|42355723|42356697	975	single-exon	keep	7	DeepTMHMM	functional	functional	no	no status change
Bos_taurus_OR2T29_ij_functional|NC_037334.1|42374306|42375280	975	single-exon	keep	7	DeepTMHMM	functional	functional	no	no status change
Bos_taurus_OR2T27_ik_functional|NC_037334.1|42407720|42408646	927	single-exon	keep	7	DeepTMHMM	functional	functional	no	no status change
Bos_taurus_OR2M2_functional|NC_037334.1|42451333|42452268	936	single-exon	keep	7	DeepTMHMM	functional	functional	no	no status change
Bos_taurus_OR2T7_pseudogene|NC_037334.1|42745886|42746335	450	single-exon	keep	3	DeepTMHMM	pseudogene_short	pseudogene	yes	threshold met, status change
Bos_taurus_OR56_im_functional|NC_037334.1|42764971|42765894	924	single-exon	keep	7	DeepTMHMM	functional	functional	no	no status change
Bos_taurus_OR2T29_in_functional|NC_037334.1|42798234|42799181	948	single-exon	keep	7	DeepTMHMM	functional	functional	no	no status change
Bos_taurus_OR2AJ1_io_functional|NC_037334.1|42821999|42822967	969	single-exon	keep	7	DeepTMHMM	functional	functional	no	no status change
Bos_taurus_OR2M5_ip_functional|NC_037334.1|42851442|42852380	939	single-exon	keep	7	DeepTMHMM	functional	functional	no	no status change
Bos_taurus_OR2T27_iq_functional|NC_037334.1|42879343|42880281	939	single-exon	keep	7	DeepTMHMM	functional	functional	no	no status change
Bos_taurus_OR2L8_ir_functional|NC_037334.1|42896306|42897241	936	single-exon	keep	7	DeepTMHMM	functional	functional	no	no status change
Bos_taurus_OR2L8_is_functional|NC_037334.1|42931218|42932153	936	single-exon	keep	7	DeepTMHMM	functional	functional	no	no status change
Bos_taurus_OR2L8_it_functional|NC_037334.1|42939761|42940729	969	single-exon	keep	7	DeepTMHMM	functional	functional	no	no status change
Bos_taurus_OR2L3_iu_functional|NC_037334.1|42948032|42948967	936	single-exon	keep	7	DeepTMHMM	functional	functional	no	no status change
Bos_taurus_OR2T12_iv_functional|NC_037335.1|58566|59504	939	single-exon	keep	7	DeepTMHMM	functional	functional	no	no status change
Bos_taurus_OR13C7_functional|NC_037335.1|60030737|60031717	981	single-exon	keep	7	DeepTMHMM	functional	functional	no	no status change
Bos_taurus_OR2S2_ix_functional|NC_037335.1|60071969|60072952	984	single-exon	keep	7	DeepTMHMM	functional	functional	no	no status change
Bos_taurus_OR13J1_functional|NC_037335.1|60081288|60082226	939	single-exon	keep	7	DeepTMHMM	functional	functional	no	no status change
Bos_taurus_OR13J1_iy_functional|NC_037335.1|60099008|60099946	939	single-exon	keep	7	DeepTMHMM	functional	functional	no	no status change
Bos_taurus_OR13J1_iz_functional|NC_037335.1|60118665|60119603	939	single-exon	keep	7	DeepTMHMM	functional	functional	no	no status change
Bos_taurus_OR13J1_jd_functional|NC_037335.1|60151322|60152260	939	single-exon	keep	7	DeepTMHMM	functional	functional	no	no status change
Bos_taurus_OR13J1_je_functional|NC_037335.1|60168923|60169861	939	single-exon	keep	7	DeepTMHMM	functional	functional	no	no status change
Bos_taurus_OR13C7_jf_functional|NC_037335.1|60180940|60181914	975	single-exon	keep	7	DeepTMHMM	functional	functional	no	no status change
Bos_taurus_OR13J1_jg_functional|NC_037335.1|60187709|60188647	939	single-exon	keep	7	DeepTMHMM	functional	functional	no	no status change
Bos_taurus_OR2S2_jh_functional|NC_037335.1|60258993|60259952	960	single-exon	keep	7	DeepTMHMM	functional	functional	no	no status change
Bos_taurus_OR13C7_ji_functional|NC_037335.1|60269272|60270231	960	single-exon	keep	7	DeepTMHMM	functional	functional	no	no status change
Bos_taurus_OR13C7_jj_functional|NC_037335.1|60277689|60278648	960	single-exon	keep	7	DeepTMHMM	functional	functional	no	no status change
Bos_taurus_OR13C7_jk_functional|NC_037335.1|60286972|60287928	957	single-exon	keep	7	DeepTMHMM	functional	functional	no	no status change
Bos_taurus_OR13C7_jl_functional|NC_037335.1|60293300|60294256	957	single-exon	keep	7	DeepTMHMM	functional	functional	no	no status change
Bos_taurus_OR13C7_jm_functional|NC_037335.1|60306438|60307397	960	single-exon	keep	7	DeepTMHMM	functional	functional	no	no status change
Bos_taurus_OR13F1_functional|NC_037335.1|94103682|94104623	942	single-exon	keep	7	DeepTMHMM	functional	functional	no	no status change
Bos_taurus_OR13C2_functional|NC_037335.1|94165513|94166469	957	single-exon	keep	7	DeepTMHMM	functional	functional	no	no status change
Bos_taurus_OR13C2_jn_functional|NC_037335.1|94215358|94216314	957	single-exon	keep	7	DeepTMHMM	functional	functional	no	no status change
Bos_taurus_OR13F1_jo_functional|NC_037335.1|94248419|94249366	948	single-exon	keep	7	DeepTMHMM	functional	functional	no	no status change
Bos_taurus_OR13C2_jp_functional|NC_037335.1|94262676|94263632	957	single-exon	keep	7	DeepTMHMM	functional	functional	no	no status change
Bos_taurus_OR13D1_functional|NC_037335.1|94282767|94283720	954	single-exon	keep	7	DeepTMHMM	functional	functional	no	no status change
Bos_taurus_OR13C2_jq_functional|NC_037335.1|94311890|94312846	957	single-exon	keep	7	DeepTMHMM	functional	functional	no	no status change
Bos_taurus_OR13C3_functional|NC_037335.1|94381356|94382309	954	single-exon	keep	7	DeepTMHMM	functional	functional	no	no status change
Bos_taurus_OR13D1_jr_functional|NC_037335.1|94409188|94410123	936	single-exon	keep	7	DeepTMHMM	functional	functional	no	no status change
Bos_taurus_OR13C8_functional|NC_037335.1|94432723|94433685	963	single-exon	keep	7	DeepTMHMM	functional	functional	no	no status change
Bos_taurus_OR13C7_js_functional|NC_037335.1|94493211|94494173	963	single-exon	keep	7	DeepTMHMM	functional	functional	no	no status change
Bos_taurus_OR2K2_pseudogene|NC_037335.1|100789221|100790258	1038	single-exon	keep	7	DeepTMHMM	pseudogene	pseudogene	no	NCBI annotation, or in frame stop codons
Bos_taurus_OR4P4_functional|NC_037336.1|177582|178508	927	single-exon	keep	7	DeepTMHMM	functional	functional	no	no status change
Bos_taurus_OR5D18_pseudogene|NC_037336.1|208808|209419	612	single-exon	keep	5	DeepTMHMM	pseudogene_short	pseudogene	yes	threshold met, status change
Bos_taurus_OR5D18_jv_functional|NC_037336.1|220061|221002	942	single-exon	keep	7	DeepTMHMM	functional	functional	no	no status change
Bos_taurus_TAAR9_functional|NC_037336.1|70475309|70476355	1047	single-exon	keep	7	DeepTMHMM	functional	functional	no	no status change
Bos_taurus_TAAR8_functional|NC_037336.1|70490921|70491946	1026	single-exon	keep	7	DeepTMHMM	functional	functional	no	no status change
Bos_taurus_TAAR7a_functional|NC_037336.1|70500071|70501102	1032	single-exon	keep	7	DeepTMHMM	functional	functional	no	no status change
Bos_taurus_TAAR6_functional|NC_037336.1|70511266|70512303	1038	single-exon	keep	7	DeepTMHMM	functional	functional	no	no status change
Bos_taurus_TAAR7a_jw_functional|NC_037336.1|70533394|70534425	1032	single-exon	keep	7	DeepTMHMM	functional	functional	no	no status change
Bos_taurus_TAAR7a_jx_functional|NC_037336.1|70562188|70563219	1032	single-exon	keep	7	DeepTMHMM	functional	functional	no	no status change
Bos_taurus_TAAR6_jy_functional|NC_037336.1|70571786|70572817	1032	single-exon	keep	7	DeepTMHMM	functional	functional	no	no status change
Bos_taurus_TAAR7a_jz_functional|NC_037336.1|70580357|70581388	1032	single-exon	keep	7	DeepTMHMM	functional	functional	no	no status change
Bos_taurus_TAAR6_ka_functional|NC_037336.1|70591894|70592928	1035	single-exon	keep	7	DeepTMHMM	functional	functional	no	no status change
Bos_taurus_TAAR7a_kb_functional|NC_037336.1|70632558|70633589	1032	single-exon	keep	7	DeepTMHMM	functional	functional	no	no status change
Bos_taurus_TAAR6_kc_functional|NC_037336.1|70639602|70640639	1038	single-exon	keep	7	DeepTMHMM	functional	functional	no	no status change
Bos_taurus_TAAR8_kd_functional|NC_037336.1|70661802|70662845	1044	single-exon	keep	7	DeepTMHMM	functional	functional	no	no status change
Bos_taurus_TAAR7a_ke_functional|NC_037336.1|70693884|70694915	1032	single-exon	keep	7	DeepTMHMM	functional	functional	no	no status change
Bos_taurus_TAAR6_kf_functional|NC_037336.1|70710039|70711067	1029	single-exon	keep	7	DeepTMHMM	functional	functional	no	no status change
Bos_taurus_TAAR6_kh_pseudogene|NC_037336.1|70731873|70732910	1038	single-exon	keep	7	DeepTMHMM	pseudogene	pseudogene	no	NCBI annotation, or in frame stop codons
Bos_taurus_TAAR5_functional|NC_037336.1|70753522|70754535	1014	single-exon	keep	7	DeepTMHMM	functional	functional	no	no status change
Bos_taurus_TAAR4_functional|NC_037336.1|70763819|70764862	1044	single-exon	keep	7	DeepTMHMM	functional	functional	no	no status change
Bos_taurus_TAAR3_functional|NC_037336.1|70773744|70774775	1032	single-exon	keep	7	DeepTMHMM	functional	functional	no	no status change
Bos_taurus_TAAR2_functional|NC_037336.1|70784406|70785326	921	single-exon	keep	7	DeepTMHMM	functional	functional	no	no status change
Bos_taurus_TAAR1_functional|NC_037336.1|70806940|70807950	1011	single-exon	keep	7	DeepTMHMM	functional	functional	no	no status change
Bos_taurus_OR8B3_functional|NC_037336.1|104319947|104320873	927	single-exon	keep	7	DeepTMHMM	functional	functional	no	no status change
Bos_taurus_OR143_functional|NC_037336.1|104334201|104335133	933	single-exon	keep	7	DeepTMHMM	functional	functional	no	no status change
Bos_taurus_OR149_functional|NC_037336.1|104376183|104377115	933	single-exon	keep	7	DeepTMHMM	functional	functional	no	no status change
Bos_taurus_OR8B8_functional|NC_037336.1|104422393|104423328	936	single-exon	keep	7	DeepTMHMM	functional	functional	no	no status change
Bos_taurus_OR49_functional|NC_037337.1|22083862|22084839	978	single-exon	keep	7	DeepTMHMM	functional	functional	no	no status change
Bos_taurus_OR49_kl_functional|NC_037337.1|22097814|22098788	975	single-exon	keep	7	DeepTMHMM	functional	functional	no	no status change
Bos_taurus_OR49_km_functional|NC_037337.1|22108759|22109733	975	single-exon	keep	7	DeepTMHMM	functional	functional	no	no status change
Bos_taurus_OR49_kn_functional|NC_037337.1|22122679|22123653	975	single-exon	keep	7	DeepTMHMM	functional	functional	no	no status change
Bos_taurus_OR49_ko_functional|NC_037337.1|22138606|22139580	975	single-exon	keep	7	DeepTMHMM	functional	functional	no	no status change
Bos_taurus_OR49_kp_pseudogene|NC_037337.1|25143409|25143990	582	single-exon	keep	4	DeepTMHMM	pseudogene_short	pseudogene	yes	threshold met, status change
Bos_taurus_OR4E1_functional|NC_037337.1|25534347|25535294	948	single-exon	keep	7	DeepTMHMM	functional	functional	no	no status change
Bos_taurus_OR4E2_functional|NC_037337.1|25539229|25540170	942	single-exon	keep	7	DeepTMHMM	functional	functional	no	no status change
Bos_taurus_OR10G2_functional|NC_037337.1|25581951|25582907	957	single-exon	keep	7	DeepTMHMM	functional	functional	no	no status change
Bos_taurus_OR10G2_kq_functional|NC_037337.1|25587007|25587963	957	single-exon	keep	7	DeepTMHMM	functional	functional	no	no status change
Bos_taurus_OR10G3_functional|NC_037337.1|25598580|25599521	942	single-exon	keep	7	DeepTMHMM	functional	functional	no	no status change
Bos_taurus_OR5AU1_pseudogene|NC_037337.1|25950626|25951714	1089	single-exon	keep	7	DeepTMHMM	pseudogene	pseudogene	no	NCBI annotation, or in frame stop codons
Bos_taurus_OR6S1_functional|NC_037337.1|26460467|26461474	1008	single-exon	keep	7	DeepTMHMM	functional	functional	no	no status change
Bos_taurus_OR11H4_functional|NC_037337.1|26844813|26845757	945	single-exon	keep	7	DeepTMHMM	functional	functional	no	no status change
Bos_taurus_OR11H6_functional|NC_037337.1|26866745|26867689	945	single-exon	keep	7	DeepTMHMM	functional	functional	no	no status change
Bos_taurus_OR11H6_kr_functional|NC_037337.1|26879265|26880209	945	single-exon	keep	7	DeepTMHMM	functional	functional	no	no status change
Bos_taurus_OR11G2_functional|NC_037337.1|26911104|26912039	936	single-exon	keep	7	DeepTMHMM	functional	functional	no	no status change
Bos_taurus_OR11G2_ku_functional|NC_037337.1|26925897|26926832	936	single-exon	keep	7	DeepTMHMM	functional	functional	no	no status change
Bos_taurus_OR11G2_kv_functional|NC_037337.1|26947574|26948515	942	single-exon	keep	7	DeepTMHMM	functional	functional	no	no status change
Bos_taurus_OR11G2_kw_functional|NC_037337.1|26961535|26962470	936	single-exon	keep	7	DeepTMHMM	functional	functional	no	no status change
Bos_taurus_OR11H6_kx_functional|NC_037337.1|26971192|26972163	972	single-exon	keep	7	DeepTMHMM	functional	functional	no	no status change
Bos_taurus_OR11H6_ky_functional|NC_037337.1|26990020|26990958	939	single-exon	keep	7	DeepTMHMM	functional	functional	no	no status change
Bos_taurus_OR11G2_kz_functional|NC_037337.1|27003943|27004881	939	single-exon	keep	7	DeepTMHMM	functional	functional	no	no status change
Bos_taurus_OR11G2_la_functional|NC_037337.1|27021419|27022390	972	single-exon	keep	7	DeepTMHMM	functional	functional	no	no status change
Bos_taurus_OR11H6_lb_functional|NC_037337.1|27030777|27031739	963	single-exon	keep	7	DeepTMHMM	functional	functional	no	no status change
Bos_taurus_OR11G2_lc_functional|NC_037337.1|27044882|27045835	954	single-exon	keep	7	DeepTMHMM	functional	functional	no	no status change
Bos_taurus_OR11G2_ld_functional|NC_037337.1|27070126|27071082	957	single-exon	keep	7	DeepTMHMM	functional	functional	no	no status change
Bos_taurus_OR11H6_le_functional|NC_037337.1|27081487|27082455	969	single-exon	keep	7	DeepTMHMM	functional	functional	no	no status change
Bos_taurus_OR11H12_lf_functional|NC_037337.1|27135423|27136409	987	single-exon	keep	7	DeepTMHMM	functional	functional	no	no status change
Bos_taurus_OR11H12_lg_functional|NC_037337.1|27146456|27147442	987	single-exon	keep	7	DeepTMHMM	functional	functional	no	no status change
Bos_taurus_OR4M1_functional|NC_037337.1|27186785|27187744	960	single-exon	keep	7	DeepTMHMM	functional	functional	no	no status change
Bos_taurus_OR4N4_functional|NC_037337.1|27199825|27200751	927	single-exon	keep	7	DeepTMHMM	functional	functional	no	no status change
Bos_taurus_OR4N2_functional|NC_037337.1|27214257|27215183	927	single-exon	keep	7	DeepTMHMM	functional	functional	no	no status change
Bos_taurus_OR4N2_lh_functional|NC_037337.1|27224397|27225320	924	single-exon	keep	7	DeepTMHMM	functional	functional	no	no status change
Bos_taurus_OR4K2_functional|NC_037337.1|27234059|27235018	960	single-exon	keep	7	DeepTMHMM	functional	functional	no	no status change
Bos_taurus_OR4K3_functional|NC_037337.1|27246324|27247271	948	single-exon	keep	7	DeepTMHMM	functional	functional	no	no status change
Bos_taurus_OR4K2_li_functional|NC_037337.1|27260411|27261367	957	single-exon	keep	7	DeepTMHMM	functional	functional	no	no status change
Bos_taurus_OR4K15_functional|NC_037337.1|27280028|27280999	972	single-exon	keep	7	DeepTMHMM	functional	functional	no	no status change
Bos_taurus_OR4K5_functional|NC_037337.1|27300847|27301818	972	single-exon	keep	7	DeepTMHMM	functional	functional	no	no status change
Bos_taurus_OR4K1_functional|NC_037337.1|27311461|27312396	936	single-exon	keep	7	DeepTMHMM	functional	functional	no	no status change
Bos_taurus_OR11H6_ln_functional|NC_037337.1|27373926|27374954	1029	single-exon	keep	7	DeepTMHMM	functional	functional	no	no status change
Bos_taurus_OR4Q2_functional|NC_037337.1|27392208|27393149	942	single-exon	keep	7	DeepTMHMM	functional	functional	no	no status change
Bos_taurus_OR4K13_functional|NC_037337.1|27422179|27423117	939	single-exon	keep	7	DeepTMHMM	functional	functional	no	no status change
Bos_taurus_OR4L1_functional|NC_037337.1|27458973|27459902	930	single-exon	keep	7	DeepTMHMM	functional	functional	no	no status change
Bos_taurus_OR4L1_lp_functional|NC_037337.1|27477737|27478666	930	single-exon	keep	7	DeepTMHMM	functional	functional	no	no status change
Bos_taurus_OR4N5_functional|NC_037337.1|27488965|27489891	927	single-exon	keep	7	DeepTMHMM	functional	functional	no	no status change
Bos_taurus_OR4K13_lq_functional|NC_037337.1|27502818|27503759	942	single-exon	keep	7	DeepTMHMM	functional	functional	no	no status change
Bos_taurus_OR4K13_lr_functional|NC_037337.1|27510131|27511072	942	single-exon	keep	7	DeepTMHMM	functional	functional	no	no status change
Bos_taurus_OR4L1_ls_functional|NC_037337.1|27520258|27521199	942	single-exon	keep	7	DeepTMHMM	functional	functional	no	no status change
Bos_taurus_OR4K14_lt_functional|NC_037337.1|27540317|27541255	939	single-exon	keep	7	DeepTMHMM	functional	functional	no	no status change
Bos_taurus_OR4K3_lu_functional|NC_037337.1|27558840|27559745	906	single-exon	keep	7	DeepTMHMM	functional	functional	no	no status change
Bos_taurus_OR4F6_functional|NC_037337.1|27563007|27563945	939	single-exon	keep	7	DeepTMHMM	functional	functional	no	no status change
Bos_taurus_OR4F6_lw_functional|NC_037337.1|27602036|27602971	936	single-exon	keep	7	DeepTMHMM	functional	functional	no	no status change
Bos_taurus_OR4F15_functional|NC_037337.1|27629652|27630590	939	single-exon	keep	7	DeepTMHMM	functional	functional	no	no status change
Bos_taurus_OR4F21_functional|NC_037337.1|27657191|27658123	933	single-exon	keep	7	DeepTMHMM	functional	functional	no	no status change
Bos_taurus_OR4K15_lx_functional|NC_037337.1|27667250|27668161	912	single-exon	keep	7	DeepTMHMM	functional	functional	no	no status change
Bos_taurus_OR4K3_ly_functional|NC_037337.1|27678234|27679172	939	single-exon	keep	7	DeepTMHMM	functional	functional	no	no status change
Bos_taurus_OR4F15_lz_functional|NC_037337.1|27731202|27732137	936	single-exon	keep	7	DeepTMHMM	functional	functional	no	no status change
Bos_taurus_OR4F15_ma_functional|NC_037337.1|27768520|27769458	939	single-exon	keep	7	DeepTMHMM	functional	functional	no	no status change
Bos_taurus_OR4F6_mb_functional|NC_037337.1|27784062|27785000	939	single-exon	keep	7	DeepTMHMM	functional	functional	no	no status change
Bos_taurus_OR4F17_pseudogene|NC_037337.1|27790560|27791027	468	single-exon	keep	3	DeepTMHMM	pseudogene_short	pseudogene	yes	threshold met, status change
Bos_taurus_OR4F3/4F16/4F29_functional|NC_037337.1|27823530|27824468	939	single-exon	keep	7	DeepTMHMM	functional	functional	no	no status change
Bos_taurus_OR4F3/4F16/4F29_mc_functional|NC_037337.1|27841740|27842672	933	single-exon	keep	7	DeepTMHMM	functional	functional	no	no status change
Bos_taurus_OR4F3/4F16/4F29_md_functional|NC_037337.1|27862754|27863689	936	single-exon	keep	7	DeepTMHMM	functional	functional	no	no status change
Bos_taurus_OR4F3/4F16/4F29_me_functional|NC_037337.1|27891074|27892012	939	single-exon	keep	7	DeepTMHMM	functional	functional	no	no status change
Bos_taurus_OR4F3/4F16/4F29_mf_functional|NC_037337.1|27897408|27898343	936	single-exon	keep	7	DeepTMHMM	functional	functional	no	no status change
Bos_taurus_OR4F15_mg_functional|NC_037337.1|27939007|27939951	945	single-exon	keep	7	DeepTMHMM	functional	functional	no	no status change
Bos_taurus_OR4F15_mh_functional|NC_037337.1|27970670|27971608	939	single-exon	keep	7	DeepTMHMM	functional	functional	no	no status change
Bos_taurus_OR4F3/4F16/4F29_mi_functional|NC_037337.1|27996260|27997198	939	single-exon	keep	7	DeepTMHMM	functional	functional	no	no status change
Bos_taurus_OR4F3/4F16/4F29_mj_functional|NC_037337.1|28013670|28014608	939	single-exon	keep	7	DeepTMHMM	functional	functional	no	no status change
Bos_taurus_OR_mk_functional|NC_037337.1|28033405|28034334	930	single-exon	keep	7	DeepTMHMM	functional	functional	no	no status change
Bos_taurus_OR4F3/4F16/4F29_ml_functional|NC_037337.1|28051394|28052323	930	single-exon	keep	7	DeepTMHMM	functional	functional	no	no status change
Bos_taurus_OR4F3/4F16/4F29_mm_functional|NC_037337.1|28070981|28071937	957	single-exon	keep	7	DeepTMHMM	functional	functional	no	no status change
Bos_taurus_OR4F3/4F16/4F29_mn_functional|NC_037337.1|28085994|28086935	942	single-exon	keep	7	DeepTMHMM	functional	functional	no	no status change
Bos_taurus_OR4F3/4F16/4F29_mo_functional|NC_037337.1|28115806|28116747	942	single-exon	keep	7	DeepTMHMM	functional	functional	no	no status change
Bos_taurus_OR4F15_mp_functional|NC_037337.1|28160076|28161014	939	single-exon	keep	7	DeepTMHMM	functional	functional	no	no status change
Bos_taurus_OR4F3/4F16/4F29_mr_functional|NC_037337.1|28203512|28204477	966	single-exon	keep	7	DeepTMHMM	functional	functional	no	no status change
Bos_taurus_OR4F3/4F16/4F29_ms_functional|NC_037337.1|28230969|28231907	939	single-exon	keep	7	DeepTMHMM	functional	functional	no	no status change
Bos_taurus_OR1L3_functional|NC_037338.1|93285747|93286679	933	single-exon	keep	7	DeepTMHMM	functional	functional	no	no status change
Bos_taurus_OR1L8_functional|NC_037338.1|93308013|93308960	948	single-exon	keep	7	DeepTMHMM	functional	functional	no	no status change
Bos_taurus_OR1L8_mt_functional|NC_037338.1|93322097|93323041	945	single-exon	keep	7	DeepTMHMM	functional	functional	no	no status change
Bos_taurus_OR1L8_mu_functional|NC_037338.1|93331041|93331985	945	single-exon	keep	7	DeepTMHMM	functional	functional	no	no status change
Bos_taurus_OR1L8_mv_functional|NC_037338.1|93341222|93342151	930	single-exon	keep	7	DeepTMHMM	functional	functional	no	no status change
Bos_taurus_OR1L8_mw_functional|NC_037338.1|93367941|93368888	948	single-exon	keep	7	DeepTMHMM	functional	functional	no	no status change
Bos_taurus_OR1L8_mx_functional|NC_037338.1|93380505|93381461	957	single-exon	keep	7	DeepTMHMM	functional	functional	no	no status change
Bos_taurus_OR1L8_my_functional|NC_037338.1|93388233|93389177	945	single-exon	keep	7	DeepTMHMM	functional	functional	no	no status change
Bos_taurus_OR1L8_mz_functional|NC_037338.1|93408543|93409472	930	single-exon	keep	7	DeepTMHMM	functional	functional	no	no status change
Bos_taurus_OR1L8_nb_functional|NC_037338.1|93432655|93433587	933	single-exon	keep	7	DeepTMHMM	functional	functional	no	no status change
Bos_taurus_OR1J4_functional|NC_037338.1|93465525|93466466	942	single-exon	keep	7	DeepTMHMM	functional	functional	no	no status change
Bos_taurus_OR1J4_ne_functional|NC_037338.1|93565232|93566173	942	single-exon	keep	7	DeepTMHMM	functional	functional	no	no status change
Bos_taurus_OR50_functional|NC_037338.1|93582524|93583459	936	single-exon	keep	7	DeepTMHMM	functional	functional	no	no status change
Bos_taurus_OR1J1_functional|NC_037338.1|93591422|93592432	1011	single-exon	keep	7	DeepTMHMM	functional	functional	no	no status change
Bos_taurus_OR1N2_functional|NC_037338.1|93611260|93612213	954	single-exon	keep	7	DeepTMHMM	functional	functional	no	no status change
Bos_taurus_OR1J4_nf_functional|NC_037338.1|93639709|93640806	1098	single-exon	keep	7	DeepTMHMM	functional	functional	no	no status change
Bos_taurus_OR1J4_ng_functional|NC_037338.1|93649200|93650141	942	single-exon	keep	7	DeepTMHMM	functional	functional	no	no status change
Bos_taurus_OR1J4_nh_functional|NC_037338.1|93664345|93665286	942	single-exon	keep	7	DeepTMHMM	functional	functional	no	no status change
Bos_taurus_OR1J2_functional|NC_037338.1|93710855|93711799	945	single-exon	keep	7	DeepTMHMM	functional	functional	no	no status change
Bos_taurus_OR1Q1_functional|NC_037338.1|93737883|93738827	945	single-exon	keep	7	DeepTMHMM	functional	functional	no	no status change
Bos_taurus_OR1361_nl_functional|NC_037338.1|93746567|93747508	942	single-exon	keep	7	DeepTMHMM	functional	functional	no	no status change
Bos_taurus_OR1B1_functional|NC_037338.1|93760983|93761936	954	single-exon	keep	7	DeepTMHMM	functional	functional	no	no status change
Bos_taurus_OR1L1_functional|NC_037338.1|93791101|93792033	933	single-exon	keep	7	DeepTMHMM	functional	functional	no	no status change
Bos_taurus_OR1L1_nm_functional|NC_037338.1|93801569|93802501	933	single-exon	keep	7	DeepTMHMM	functional	functional	no	no status change
Bos_taurus_OR1L3_nn_functional|NC_037338.1|93812464|93813441	978	single-exon	keep	7	DeepTMHMM	functional	functional	no	no status change
Bos_taurus_OR1L4_functional|NC_037338.1|93839285|93840220	936	single-exon	keep	7	DeepTMHMM	functional	functional	no	no status change
Bos_taurus_OR1L4_no_functional|NC_037338.1|93856853|93857776	924	single-exon	keep	7	DeepTMHMM	functional	functional	no	no status change
Bos_taurus_OR1L6_functional|NC_037338.1|93871209|93872144	936	single-exon	keep	7	DeepTMHMM	functional	functional	no	no status change
Bos_taurus_OR1L4_np_functional|NC_037338.1|93888898|93889839	942	single-exon	keep	7	DeepTMHMM	functional	functional	no	no status change
Bos_taurus_OR1L6_nq_functional|NC_037338.1|93904491|93905420	930	single-exon	keep	7	DeepTMHMM	functional	functional	no	no status change
Bos_taurus_ORPROTEINOLF4_nr_functional|NC_037338.1|93911379|93912311	933	single-exon	keep	7	DeepTMHMM	functional	functional	no	no status change
Bos_taurus_OR1G1_ns_functional|NC_037338.1|93939052|93939945	894	single-exon	keep	7	DeepTMHMM	pseudogene_short	functional	yes	threshold met, status change
Bos_taurus_OR5C1_functional|NC_037338.1|93963966|93964991	1026	single-exon	keep	7	DeepTMHMM	functional	functional	no	no status change
Bos_taurus_OR1K1_functional|NC_037338.1|93972553|93973503	951	single-exon	keep	7	DeepTMHMM	functional	functional	no	no status change
Bos_taurus_OR4S2_nu_functional|NC_037340.1|436353|437174	822	single-exon	keep	7	DeepTMHMM	pseudogene_short	functional	yes	threshold met, status change
Bos_taurus_OR4C11_functional|NC_037340.1|485440|486354	915	single-exon	keep	7	DeepTMHMM	functional	functional	no	no status change
Bos_taurus_OR10AG1_functional|NC_037341.1|159674|160645	972	single-exon	keep	7	DeepTMHMM	functional	functional	no	no status change
Bos_taurus_OR5M9_nx_functional|NC_037342.1|242523|243455	933	single-exon	keep	7	DeepTMHMM	functional	functional	no	no status change
Bos_taurus_OR5M8_pseudogene|NC_037342.1|261951|262625	675	single-exon	keep	6	DeepTMHMM	pseudogene_short	pseudogene	yes	threshold met, status change
Bos_taurus_OR1030_functional|NC_037342.1|277741|278697	957	single-exon	keep	7	DeepTMHMM	functional	functional	no	no status change
Bos_taurus_OR4C46_functional|NC_037342.1|391972|392886	915	single-exon	keep	7	DeepTMHMM	functional	functional	no	no status change
Bos_taurus_OR4A15_pseudogene|NC_037342.1|439415|440410	996	single-exon	keep	7	DeepTMHMM	pseudogene	pseudogene	no	NCBI annotation, or in frame stop codons
Bos_taurus_OR140_functional|NC_037342.1|607794|608720	927	single-exon	keep	7	DeepTMHMM	functional	functional	no	no status change
Bos_taurus_OR4C13_functional|NC_037342.1|636458|637348	891	single-exon	keep	7	DeepTMHMM	pseudogene_short	functional	yes	threshold met, status change
Bos_taurus_OR4C15_functional|NC_037342.1|701958|702875	918	single-exon	keep	7	DeepTMHMM	functional	functional	no	no status change
Bos_taurus_OR4C16_functional|NC_037342.1|764415|765347	933	single-exon	keep	7	DeepTMHMM	functional	functional	no	no status change
Bos_taurus_OR4C46_ny_functional|NC_037342.1|883313|884242	930	single-exon	keep	7	DeepTMHMM	functional	functional	no	no status change
Bos_taurus_OR4C46_nz_functional|NC_037342.1|931513|932442	930	single-exon	keep	7	DeepTMHMM	functional	functional	no	no status change
Bos_taurus_OR4C16_oa_functional|NC_037342.1|968050|968982	933	single-exon	keep	7	DeepTMHMM	functional	functional	no	no status change
Bos_taurus_OR4C6_functional|NC_037342.1|1094435|1095322	888	single-exon	keep	7	DeepTMHMM	pseudogene_short	functional	yes	threshold met, status change
Bos_taurus_OR10A3_functional|NC_037342.1|44577283|44578227	945	single-exon	keep	7	DeepTMHMM	functional	functional	no	no status change
Bos_taurus_OR10A6_functional|NC_037342.1|44600532|44601476	945	single-exon	keep	7	DeepTMHMM	functional	functional	no	no status change
Bos_taurus_OR10A3_od_functional|NC_037342.1|44606596|44607540	945	single-exon	keep	7	DeepTMHMM	functional	functional	no	no status change
Bos_taurus_OR10A3_oe_functional|NC_037342.1|44616299|44617249	951	single-exon	keep	7	DeepTMHMM	functional	functional	no	no status change
Bos_taurus_OR10A6_of_functional|NC_037342.1|44642301|44643245	945	single-exon	keep	7	DeepTMHMM	functional	functional	no	no status change
Bos_taurus_OR1030_og_functional|NC_037342.1|44699882|44700817	936	single-exon	keep	7	DeepTMHMM	functional	functional	no	no status change
Bos_taurus_OR491_functional|NC_037342.1|44782407|44783351	945	single-exon	keep	7	DeepTMHMM	functional	functional	no	no status change
Bos_taurus_OR491_oh_functional|NC_037342.1|44801205|44802137	933	single-exon	keep	7	DeepTMHMM	functional	functional	no	no status change
Bos_taurus_OR491_oi_functional|NC_037342.1|44846333|44847265	933	single-exon	keep	7	DeepTMHMM	functional	functional	no	no status change
Bos_taurus_OR502_functional|NC_037342.1|44862338|44863267	930	single-exon	keep	7	DeepTMHMM	functional	functional	no	no status change
Bos_taurus_OR10T2_oj_functional|NC_037342.1|44877609|44878574	966	single-exon	keep	7	DeepTMHMM	functional	functional	no	no status change
Bos_taurus_OR491_ok_functional|NC_037342.1|44896842|44897774	933	single-exon	keep	7	DeepTMHMM	functional	functional	no	no status change
Bos_taurus_OR502_ol_functional|NC_037342.1|44927863|44928792	930	single-exon	keep	7	DeepTMHMM	functional	functional	no	no status change
Bos_taurus_OR10J4_pseudogene|NC_037342.1|44941774|44942580	807	single-exon	keep	6	DeepTMHMM	pseudogene_short	pseudogene	yes	threshold met, status change
Bos_taurus_OR481_functional|NC_037342.1|44957698|44958636	939	single-exon	keep	7	DeepTMHMM	functional	functional	no	no status change
Bos_taurus_OR481_om_functional|NC_037342.1|44973439|44974377	939	single-exon	keep	7	DeepTMHMM	functional	functional	no	no status change
Bos_taurus_OR2D3_on_functional|NC_037342.1|45787104|45788048	945	single-exon	keep	7	DeepTMHMM	functional	functional	no	no status change
Bos_taurus_OR2D2_oo_functional|NC_037342.1|45807212|45808159	948	single-exon	keep	7	DeepTMHMM	functional	functional	no	no status change
Bos_taurus_OR10A4_functional|NC_037342.1|45809519|45810466	948	single-exon	keep	7	DeepTMHMM	functional	functional	no	no status change
Bos_taurus_OR10A2_functional|NC_037342.1|45820019|45820972	954	single-exon	keep	7	DeepTMHMM	functional	functional	no	no status change
Bos_taurus_OR10A5_functional|NC_037342.1|45845580|45846548	969	single-exon	keep	7	DeepTMHMM	functional	functional	no	no status change
Bos_taurus_OR10A5_op_functional|NC_037342.1|45860548|45861501	954	single-exon	keep	7	DeepTMHMM	functional	functional	no	no status change
Bos_taurus_OR6A2_functional|NC_037342.1|45906033|45907010	978	single-exon	keep	7	DeepTMHMM	functional	functional	no	no status change
Bos_taurus_OR6_functional|NC_037342.1|45914154|45915098	945	single-exon	keep	7	DeepTMHMM	functional	functional	no	no status change
Bos_taurus_OR6_oq_functional|NC_037342.1|45942396|45943340	945	single-exon	keep	7	DeepTMHMM	functional	functional	no	no status change
Bos_taurus_OR2D3_ot_functional|NC_037342.1|45990809|45991732	924	single-exon	keep	7	DeepTMHMM	functional	functional	no	no status change
Bos_taurus_OR2D3_ou_functional|NC_037342.1|46014079|46015002	924	single-exon	keep	7	DeepTMHMM	functional	functional	no	no status change
Bos_taurus_OR2AG1_functional|NC_037342.1|46024625|46025557	933	single-exon	keep	7	DeepTMHMM	functional	functional	no	no status change
Bos_taurus_OR2AG1_ow_functional|NC_037342.1|46052183|46053127	945	single-exon	keep	7	DeepTMHMM	functional	functional	no	no status change
Bos_taurus_OR2AG1_ox_functional|NC_037342.1|46071047|46071991	945	single-exon	keep	7	DeepTMHMM	functional	functional	no	no status change
Bos_taurus_OR2AG2_functional|NC_037342.1|46092886|46093818	933	single-exon	keep	7	DeepTMHMM	functional	functional	no	no status change
Bos_taurus_OR52W1_functional|NC_037342.1|46837272|46838234	963	single-exon	keep	7	DeepTMHMM	functional	functional	no	no status change
Bos_taurus_OR52B2_functional|NC_037342.1|46864248|46865216	969	single-exon	keep	7	DeepTMHMM	functional	functional	no	no status change
Bos_taurus_OR688_functional|NC_037342.1|46890153|46891118	966	single-exon	keep	7	DeepTMHMM	functional	functional	no	no status change
Bos_taurus_OR688_oy_functional|NC_037342.1|46911518|46912483	966	single-exon	keep	7	DeepTMHMM	functional	functional	no	no status change
Bos_taurus_OR52L1_functional|NC_037342.1|46953593|46954546	954	single-exon	keep	7	DeepTMHMM	functional	functional	no	no status change
Bos_taurus_OR52L1_oz_functional|NC_037342.1|46969298|46970311	1014	single-exon	keep	7	DeepTMHMM	functional	functional	no	no status change
Bos_taurus_OR56A1_functional|NC_037342.1|46980562|46981506	945	single-exon	keep	7	DeepTMHMM	functional	functional	no	no status change
Bos_taurus_OR56A4_functional|NC_037342.1|47031674|47032615	942	single-exon	keep	7	DeepTMHMM	functional	functional	no	no status change
Bos_taurus_OR56A3_functional|NC_037342.1|47070859|47071806	948	single-exon	keep	7	DeepTMHMM	functional	functional	no	no status change
Bos_taurus_OR56A3_pb_functional|NC_037342.1|47085535|47086482	948	single-exon	keep	7	DeepTMHMM	functional	functional	no	no status change
Bos_taurus_OR56A3_pc_functional|NC_037342.1|47102397|47103356	960	single-exon	keep	7	DeepTMHMM	functional	functional	no	no status change
Bos_taurus_OR56A3_pd_functional|NC_037342.1|47122611|47123558	948	single-exon	keep	7	DeepTMHMM	functional	functional	no	no status change
Bos_taurus_OR56A4_pe_functional|NC_037342.1|47137967|47138908	942	single-exon	keep	7	DeepTMHMM	functional	functional	no	no status change
Bos_taurus_OR52E4_functional|NC_037342.1|47175588|47176517	930	single-exon	keep	7	DeepTMHMM	functional	functional	no	no status change
Bos_taurus_OR52E8_pf_functional|NC_037342.1|47200099|47201058	960	single-exon	keep	7	DeepTMHMM	functional	functional	no	no status change
Bos_taurus_OR52E8_pg_functional|NC_037342.1|47213218|47214159	942	single-exon	keep	7	DeepTMHMM	functional	functional	no	no status change
Bos_taurus_OR52E6_functional|NC_037342.1|47227535|47228473	939	single-exon	keep	7	DeepTMHMM	functional	functional	no	no status change
Bos_taurus_OR52N2_functional|NC_037342.1|47245425|47246390	966	single-exon	keep	7	DeepTMHMM	functional	functional	no	no status change
Bos_taurus_OR52N2_ph_functional|NC_037342.1|47312699|47313661	963	single-exon	keep	7	DeepTMHMM	functional	functional	no	no status change
Bos_taurus_OR52N2_pi_functional|NC_037342.1|47340158|47341123	966	single-exon	keep	7	DeepTMHMM	functional	functional	no	no status change
Bos_taurus_OR52N5_functional|NC_037342.1|47358847|47359812	966	single-exon	keep	7	DeepTMHMM	functional	functional	no	no status change
Bos_taurus_OR52N1_functional|NC_037342.1|47369562|47370521	960	single-exon	keep	7	DeepTMHMM	functional	functional	no	no status change
Bos_taurus_OR52N1_pj_functional|NC_037342.1|47397751|47398716	966	single-exon	keep	7	DeepTMHMM	functional	functional	no	no status change
Bos_taurus_OR52N5_pk_functional|NC_037342.1|47407068|47408033	966	single-exon	keep	7	DeepTMHMM	functional	functional	no	no status change
Bos_taurus_OR56B2_functional|NC_037342.1|47432076|47433035	960	single-exon	keep	7	DeepTMHMM	functional	functional	no	no status change
Bos_taurus_OR56B2_pl_functional|NC_037342.1|47464557|47465516	960	single-exon	keep	7	DeepTMHMM	functional	functional	no	no status change
Bos_taurus_OR52N4_functional|NC_037342.1|47489233|47490198	966	single-exon	keep	7	DeepTMHMM	functional	functional	no	no status change
Bos_taurus_OR52N4_pm_functional|NC_037342.1|47532450|47533433	984	single-exon	keep	7	DeepTMHMM	functional	functional	no	no status change
Bos_taurus_OR52N4_pn_functional|NC_037342.1|47548074|47549039	966	single-exon	keep	7	DeepTMHMM	functional	functional	no	no status change
Bos_taurus_OR52P1_functional|NC_037342.1|47606948|47607937	990	single-exon	keep	7	DeepTMHMM	functional	functional	no	no status change
Bos_taurus_OR52N4_pp_functional|NC_037342.1|47640913|47641890	978	single-exon	keep	7	DeepTMHMM	functional	functional	no	no status change
Bos_taurus_OR52D1_functional|NC_037342.1|47652129|47653079	951	single-exon	keep	7	DeepTMHMM	functional	functional	no	no status change
Bos_taurus_OR52H1_functional|NC_037342.1|47681806|47682747	942	single-exon	keep	7	DeepTMHMM	functional	functional	no	no status change
Bos_taurus_OR52B4_functional|NC_037342.1|47910198|47911232	1035	single-exon	keep	7	DeepTMHMM	functional	functional	no	no status change
Bos_taurus_OR52H1_pq_functional|NC_037342.1|47988341|47989276	936	single-exon	keep	7	DeepTMHMM	functional	functional	no	no status change
Bos_taurus_OR52H1_pr_functional|NC_037342.1|48000907|48001851	945	single-exon	keep	7	DeepTMHMM	functional	functional	no	no status change
Bos_taurus_OR52H1_ps_functional|NC_037342.1|48011762|48012703	942	single-exon	keep	7	DeepTMHMM	functional	functional	no	no status change
Bos_taurus_OR52H1_pt_functional|NC_037342.1|48025528|48026484	957	single-exon	keep	7	DeepTMHMM	functional	functional	no	no status change
Bos_taurus_OR52D1_pu_functional|NC_037342.1|48083987|48084943	957	single-exon	keep	7	DeepTMHMM	functional	functional	no	no status change
Bos_taurus_OR52D1_pv_functional|NC_037342.1|48091135|48092199	1065	single-exon	keep	7	DeepTMHMM	functional	functional	no	no status change
Bos_taurus_OR51I2_functional|NC_037342.1|48102638|48103585	948	single-exon	keep	7	DeepTMHMM	functional	functional	no	no status change
Bos_taurus_OR51I2_pw_functional|NC_037342.1|48113302|48114246	945	single-exon	keep	7	DeepTMHMM	functional	functional	no	no status change
Bos_taurus_OR51I2_px_functional|NC_037342.1|48121321|48122265	945	single-exon	keep	7	DeepTMHMM	functional	functional	no	no status change
Bos_taurus_OR51I1_functional|NC_037342.1|48183475|48184416	942	single-exon	keep	7	DeepTMHMM	functional	functional	no	no status change
Bos_taurus_OR51Q1_functional|NC_037342.1|48202380|48203333	954	single-exon	keep	7	DeepTMHMM	functional	functional	no	no status change
Bos_taurus_OR51J1_functional|NC_037342.1|48215972|48216925	954	single-exon	keep	7	DeepTMHMM	functional	functional	no	no status change
Bos_taurus_OR51I1_qc_functional|NC_037342.1|48223852|48224787	936	single-exon	keep	7	DeepTMHMM	functional	functional	no	no status change
Bos_taurus_OR51M1_functional|NC_037342.1|48239359|48240321	963	single-exon	keep	7	DeepTMHMM	functional	functional	no	no status change
Bos_taurus_OR51M1_qd_pseudogene|NC_037342.1|48249894|48250880	987	single-exon	keep	7	DeepTMHMM	pseudogene	pseudogene	no	NCBI annotation, or in frame stop codons
Bos_taurus_OR52Z1_functional|NC_037342.1|48437482|48438441	960	single-exon	keep	7	DeepTMHMM	functional	functional	no	no status change
Bos_taurus_OR52A1_functional|NC_037342.1|48449821|48450759	939	single-exon	keep	7	DeepTMHMM	functional	functional	no	no status change
Bos_taurus_OR52A1_qf_functional|NC_037342.1|48515435|48516385	951	single-exon	keep	7	DeepTMHMM	functional	functional	no	no status change
Bos_taurus_OR52A1_qg_functional|NC_037342.1|48540937|48541875	939	single-exon	keep	7	DeepTMHMM	functional	functional	no	no status change
Bos_taurus_OR52A1_qh_functional|NC_037342.1|48553545|48554495	951	single-exon	keep	7	DeepTMHMM	functional	functional	no	no status change
Bos_taurus_OR52A1_qi_functional|NC_037342.1|48581789|48582739	951	single-exon	keep	7	DeepTMHMM	functional	functional	no	no status change
Bos_taurus_OR52A5_functional|NC_037342.1|48602181|48603137	957	single-exon	keep	7	DeepTMHMM	functional	functional	no	no status change
Bos_taurus_OR51F2_functional|NC_037342.1|48690770|48691714	945	single-exon	keep	7	DeepTMHMM	functional	functional	no	no status change
Bos_taurus_OR51F1_functional|NC_037342.1|48708761|48709705	945	single-exon	keep	7	DeepTMHMM	functional	functional	no	no status change
Bos_taurus_OR51F1_ql_functional|NC_037342.1|48718935|48719873	939	single-exon	keep	7	DeepTMHMM	functional	functional	no	no status change
Bos_taurus_OR51F1_qm_functional|NC_037342.1|48736920|48737855	936	single-exon	keep	7	DeepTMHMM	functional	functional	no	no status change
Bos_taurus_OR52R1_functional|NC_037342.1|48755710|48756669	960	single-exon	keep	7	DeepTMHMM	functional	functional	no	no status change
Bos_taurus_OR51F2_qn_functional|NC_037342.1|48807826|48808776	951	single-exon	keep	7	DeepTMHMM	functional	functional	no	no status change
Bos_taurus_OR51A7_functional|NC_037342.1|48817382|48818332	951	single-exon	keep	7	DeepTMHMM	functional	functional	no	no status change
Bos_taurus_OR51S1_functional|NC_037342.1|48823981|48824949	969	single-exon	keep	7	DeepTMHMM	functional	functional	no	no status change
Bos_taurus_OR51H1_functional|NC_037342.1|48852452|48853408	957	single-exon	keep	7	DeepTMHMM	functional	functional	no	no status change
Bos_taurus_OR51H1_qo_functional|NC_037342.1|48862185|48863135	951	single-exon	keep	7	DeepTMHMM	functional	functional	no	no status change
Bos_taurus_OR51T1_functional|NC_037342.1|48888219|48889202	984	single-exon	keep	7	DeepTMHMM	functional	functional	no	no status change
Bos_taurus_OR51A7_qp_functional|NC_037342.1|48915399|48916337	939	single-exon	keep	7	DeepTMHMM	functional	functional	no	no status change
Bos_taurus_OR51A4_functional|NC_037342.1|48933939|48934883	945	single-exon	keep	7	DeepTMHMM	functional	functional	no	no status change
Bos_taurus_OR51L1_functional|NC_037342.1|48936415|48937362	948	single-exon	keep	7	DeepTMHMM	functional	functional	no	no status change
Bos_taurus_OR52J3_functional|NC_037342.1|48951819|48952754	936	single-exon	keep	7	DeepTMHMM	functional	functional	no	no status change
Bos_taurus_OR52E2_functional|NC_037342.1|48975180|48976136	957	single-exon	keep	7	DeepTMHMM	functional	functional	no	no status change
Bos_taurus_OR52E1_functional|NC_037342.1|48993005|48993949	945	single-exon	keep	7	DeepTMHMM	functional	functional	no	no status change
Bos_taurus_OR52E2_qr_functional|NC_037342.1|49010376|49011314	939	single-exon	keep	7	DeepTMHMM	functional	functional	no	no status change
Bos_taurus_OR52E4_qs_functional|NC_037342.1|49027605|49028564	960	single-exon	keep	7	DeepTMHMM	functional	functional	no	no status change
Bos_taurus_OR52K2_functional|NC_037342.1|49043281|49044267	987	single-exon	keep	7	DeepTMHMM	functional	functional	no	no status change
Bos_taurus_OR,family51,subfamilyE,member2_functional|NC_037342.1|49112066|49113010	945	single-exon	keep	7	DeepTMHMM	functional	functional	no	no status change
Bos_taurus_OR52A5_qt_functional|NC_037342.1|49128609|49129547	939	single-exon	keep	7	DeepTMHMM	functional	functional	no	no status change
Bos_taurus_OR52D1_qu_functional|NC_037342.1|49148085|49149029	945	single-exon	keep	7	DeepTMHMM	functional	functional	no	no status change
Bos_taurus_OR52D1_qv_functional|NC_037342.1|49172583|49173506	924	single-exon	keep	7	DeepTMHMM	functional	functional	no	no status change
Bos_taurus_OR52K1_qw_functional|NC_037342.1|49199168|49200091	924	single-exon	keep	7	DeepTMHMM	functional	functional	no	no status change
Bos_taurus_OR51G1_functional|NC_037342.1|49215676|49216635	960	single-exon	keep	7	DeepTMHMM	functional	functional	no	no status change
Bos_taurus_OR51L1_qx_functional|NC_037342.1|49224404|49225363	960	single-exon	keep	7	DeepTMHMM	functional	functional	no	no status change
Bos_taurus_OR51L1_qy_functional|NC_037342.1|49279362|49280321	960	single-exon	keep	7	DeepTMHMM	functional	functional	no	no status change
Bos_taurus_OR52A1_qz_functional|NC_037342.1|49293503|49294441	939	single-exon	keep	7	DeepTMHMM	functional	functional	no	no status change
Bos_taurus_OR52A5_ra_functional|NC_037342.1|49306959|49307915	957	single-exon	keep	7	DeepTMHMM	functional	functional	no	no status change
Bos_taurus_OR51V1_rb_functional|NC_037342.1|49332143|49333084	942	single-exon	keep	7	DeepTMHMM	functional	functional	no	no status change
Bos_taurus_OR52P1_rc_functional|NC_037342.1|49364999|49365961	963	single-exon	keep	7	DeepTMHMM	functional	functional	no	no status change
Bos_taurus_OR52P1_rd_functional|NC_037342.1|49384179|49385132	954	single-exon	keep	7	DeepTMHMM	functional	functional	no	no status change
Bos_taurus_OR52A5_re_functional|NC_037342.1|49412715|49413665	951	single-exon	keep	7	DeepTMHMM	functional	functional	no	no status change
Bos_taurus_OR51V1_rf_functional|NC_037342.1|49434896|49435837	942	single-exon	keep	7	DeepTMHMM	functional	functional	no	no status change
Bos_taurus_OR51V1_rg_functional|NC_037342.1|49451388|49452338	951	single-exon	keep	7	DeepTMHMM	functional	functional	no	no status change
Bos_taurus_OR52Z1_rh_functional|NC_037342.1|49464595|49465551	957	single-exon	keep	7	DeepTMHMM	functional	functional	no	no status change
Bos_taurus_OR51H1_ri_functional|NC_037342.1|49505112|49506068	957	single-exon	keep	7	DeepTMHMM	functional	functional	no	no status change
Bos_taurus_OR51G2_pseudogene|NC_037342.1|49523815|49524336	522	single-exon	keep	4	DeepTMHMM	pseudogene_short	pseudogene	yes	threshold met, status change
Bos_taurus_OR51G1_rj_functional|NC_037342.1|49538012|49538959	948	single-exon	keep	7	DeepTMHMM	functional	functional	no	no status change
Bos_taurus_OR51G2_rk_functional|NC_037342.1|49547370|49548326	957	single-exon	keep	7	DeepTMHMM	functional	functional	no	no status change
Bos_taurus_OR52Z1_rl_functional|NC_037342.1|49588246|49589307	1062	single-exon	keep	7	DeepTMHMM	functional	functional	no	no status change
Bos_taurus_OR51L1_rm_functional|NC_037342.1|49597248|49598207	960	single-exon	keep	7	DeepTMHMM	functional	functional	no	no status change
Bos_taurus_OR51L1_rn_functional|NC_037342.1|49610597|49611556	960	single-exon	keep	7	DeepTMHMM	functional	functional	no	no status change
Bos_taurus_OR52D1_ro_functional|NC_037342.1|49636754|49637698	945	single-exon	keep	7	DeepTMHMM	functional	functional	no	no status change
Bos_taurus_OR52M1_functional|NC_037342.1|49677228|49678172	945	single-exon	keep	7	DeepTMHMM	functional	functional	no	no status change
Bos_taurus_OR52M1_rq_functional|NC_037342.1|49686684|49687637	954	single-exon	keep	7	DeepTMHMM	functional	functional	no	no status change
Bos_taurus_OR52K1_rr_functional|NC_037342.1|49698848|49699792	945	single-exon	keep	7	DeepTMHMM	functional	functional	no	no status change
Bos_taurus_OR52A1_rs_functional|NC_037342.1|49708523|49709470	948	single-exon	keep	7	DeepTMHMM	functional	functional	no	no status change
Bos_taurus_OR52E4_ru_functional|NC_037342.1|49779495|49780433	939	single-exon	keep	7	DeepTMHMM	functional	functional	no	no status change
Bos_taurus_OR52J3_rv_functional|NC_037342.1|49811308|49812264	957	single-exon	keep	7	DeepTMHMM	functional	functional	no	no status change
Bos_taurus_OR52E1_rw_functional|NC_037342.1|49835829|49836773	945	single-exon	keep	7	DeepTMHMM	functional	functional	no	no status change
Bos_taurus_OR,family52,subfamilyJ,member3_functional|NC_037342.1|49885812|49886747	936	single-exon	keep	7	DeepTMHMM	functional	functional	no	no status change
Bos_taurus_OR51G2_rx_functional|NC_037342.1|49915887|49916828	942	single-exon	keep	7	DeepTMHMM	functional	functional	no	no status change
Bos_taurus_OR51L1_ry_functional|NC_037342.1|49923749|49924696	948	single-exon	keep	7	DeepTMHMM	functional	functional	no	no status change
Bos_taurus_OR51G2_sa_functional|NC_037342.1|49961541|49962479	939	single-exon	keep	7	DeepTMHMM	functional	functional	no	no status change
Bos_taurus_OR51L1_sb_functional|NC_037342.1|49969413|49970360	948	single-exon	keep	7	DeepTMHMM	functional	functional	no	no status change
Bos_taurus_OR51A4_sc_functional|NC_037342.1|49984692|49985633	942	single-exon	keep	7	DeepTMHMM	functional	functional	no	no status change
Bos_taurus_OR51A4_sd_functional|NC_037342.1|50019208|50020161	954	single-exon	keep	7	DeepTMHMM	functional	functional	no	no status change
Bos_taurus_OR51G2_sf_functional|NC_037342.1|50041694|50042635	942	single-exon	keep	7	DeepTMHMM	functional	functional	no	no status change
Bos_taurus_OR51T1_sg_functional|NC_037342.1|50072453|50073436	984	single-exon	keep	7	DeepTMHMM	functional	functional	no	no status change
Bos_taurus_OR51H1_si_functional|NC_037342.1|50114052|50115008	957	single-exon	keep	7	DeepTMHMM	functional	functional	no	no status change
Bos_taurus_OR51S1_sj_functional|NC_037342.1|50141353|50142321	969	single-exon	keep	7	DeepTMHMM	functional	functional	no	no status change
Bos_taurus_OR52R1_sm_functional|NC_037342.1|50189403|50190362	960	single-exon	keep	7	DeepTMHMM	functional	functional	no	no status change
Bos_taurus_OR51F1_sn_functional|NC_037342.1|50224472|50225431	960	single-exon	keep	7	DeepTMHMM	functional	functional	no	no status change
Bos_taurus_OR51F2_so_functional|NC_037342.1|50261811|50262755	945	single-exon	keep	7	DeepTMHMM	functional	functional	no	no status change
Bos_taurus_OR51F2_sp_functional|NC_037342.1|50270483|50271433	951	single-exon	keep	7	DeepTMHMM	functional	functional	no	no status change
Bos_taurus_OR51F2_sq_functional|NC_037342.1|50284756|50285700	945	single-exon	keep	7	DeepTMHMM	functional	functional	no	no status change
Bos_taurus_OR51F2_sr_functional|NC_037342.1|50310273|50311217	945	single-exon	keep	7	DeepTMHMM	functional	functional	no	no status change
Bos_taurus_OR51E2_functional|NC_037342.1|50318301|50319263	963	single-exon	keep	7	DeepTMHMM	functional	functional	no	no status change
Bos_taurus_OR51I2_ss_functional|NC_037342.1|50341447|50342520	1074	single-exon	keep	7	DeepTMHMM	functional	functional	no	no status change
Bos_taurus_OR51I2_su_functional|NC_037342.1|50369345|50370307	963	single-exon	keep	7	DeepTMHMM	functional	functional	no	no status change
Bos_taurus_OR51E1_functional|NC_037342.1|50384953|50385906	954	single-exon	keep	7	DeepTMHMM	functional	functional	no	no status change
Bos_taurus_OR51E1_sy_functional|NC_037342.1|50400981|50401925	945	single-exon	keep	7	DeepTMHMM	functional	functional	no	no status change
Bos_taurus_OR52I2_functional|NC_037342.1|50431553|50432524	972	single-exon	keep	7	DeepTMHMM	functional	functional	no	no status change
Bos_taurus_OR52I2_sz_functional|NC_037342.1|50443744|50444718	975	single-exon	keep	7	DeepTMHMM	functional	functional	no	no status change
Bos_taurus_OR52I1_functional|NC_037342.1|50449239|50450261	1023	single-exon	keep	7	DeepTMHMM	functional	functional	no	no status change
Bos_taurus_OR52K2_ta_functional|NC_037342.1|50481959|50482903	945	single-exon	keep	7	DeepTMHMM	functional	functional	no	no status change
Bos_taurus_OR52M1_tb_functional|NC_037342.1|50513017|50513970	954	single-exon	keep	7	DeepTMHMM	functional	functional	no	no status change
Bos_taurus_OR52K1_tc_functional|NC_037342.1|50541889|50542833	945	single-exon	keep	7	DeepTMHMM	functional	functional	no	no status change
Bos_taurus_OR52M1_td_functional|NC_037342.1|50558371|50559324	954	single-exon	keep	7	DeepTMHMM	functional	functional	no	no status change
Bos_taurus_OR52P1_te_functional|NC_037342.1|50598863|50599810	948	single-exon	keep	7	DeepTMHMM	functional	functional	no	no status change
Bos_taurus_OR51G2_tf_functional|NC_037342.1|50620087|50621040	954	single-exon	keep	7	DeepTMHMM	functional	functional	no	no status change
Bos_taurus_OR52B4_tg_functional|NC_037342.1|50655747|50656697	951	single-exon	keep	7	DeepTMHMM	functional	functional	no	no status change
Bos_taurus_OR52B4_th_functional|NC_037342.1|50681477|50682421	945	single-exon	keep	7	DeepTMHMM	functional	functional	no	no status change
Bos_taurus_OR52B4_ti_functional|NC_037342.1|50783578|50784522	945	single-exon	keep	7	DeepTMHMM	functional	functional	no	no status change
Bos_taurus_OR52B4_tj_functional|NC_037342.1|50872353|50873297	945	single-exon	keep	7	DeepTMHMM	functional	functional	no	no status change
Bos_taurus_OR52Z1_tk_functional|NC_037342.1|50964865|50965884	1020	single-exon	keep	7	DeepTMHMM	functional	functional	no	no status change
Bos_taurus_OR2AT4_functional|NC_037342.1|54313650|54314615	966	single-exon	keep	7	DeepTMHMM	functional	functional	no	no status change
Bos_taurus_OR2AT4_tl_functional|NC_037342.1|54327785|54328756	972	single-exon	keep	7	DeepTMHMM	functional	functional	no	no status change
Bos_taurus_OR2AT4_tm_functional|NC_037342.1|54345985|54346950	966	single-exon	keep	7	DeepTMHMM	functional	functional	no	no status change
Bos_taurus_OR4B1_functional|NC_037342.1|77899334|77900263	930	single-exon	keep	7	DeepTMHMM	functional	functional	no	no status change
Bos_taurus_OR4B1_to_functional|NC_037342.1|77914190|77915140	951	single-exon	keep	7	DeepTMHMM	functional	functional	no	no status change
Bos_taurus_OR4B1_tp_functional|NC_037342.1|77930010|77930939	930	single-exon	keep	7	DeepTMHMM	functional	functional	no	no status change
Bos_taurus_OR4X2_functional|NC_037342.1|77938056|77938985	930	single-exon	keep	7	DeepTMHMM	functional	functional	no	no status change
Bos_taurus_OR4X1_functional|NC_037342.1|77950829|77951758	930	single-exon	keep	7	DeepTMHMM	functional	functional	no	no status change
Bos_taurus_OR4S1_functional|NC_037342.1|77971731|77972819	1089	single-exon	keep	7	DeepTMHMM	functional	functional	no	no status change
Bos_taurus_OR4X2_tq_functional|NC_037342.1|77992130|77993059	930	single-exon	keep	7	DeepTMHMM	functional	functional	no	no status change
Bos_taurus_OR4S1_tr_functional|NC_037342.1|78006018|78006947	930	single-exon	keep	7	DeepTMHMM	functional	functional	no	no status change
Bos_taurus_OR4X2_ts_functional|NC_037342.1|78028587|78029516	930	single-exon	keep	7	DeepTMHMM	functional	functional	no	no status change
Bos_taurus_OR140_tt_functional|NC_037342.1|78050177|78051085	909	single-exon	keep	7	DeepTMHMM	functional	functional	no	no status change
Bos_taurus_OR4C45_functional|NC_037342.1|78056789|78057697	909	single-exon	keep	7	DeepTMHMM	functional	functional	no	no status change
Bos_taurus_OR4C3_functional|NC_037342.1|78066065|78066991	927	single-exon	keep	7	DeepTMHMM	functional	functional	no	no status change
Bos_taurus_OR_tv_functional|NC_037342.1|78104674|78105603	930	single-exon	keep	7	DeepTMHMM	functional	functional	no	no status change
Bos_taurus_OR4C13_tx_functional|NC_037342.1|78150886|78151815	930	single-exon	keep	7	DeepTMHMM	functional	functional	no	no status change
Bos_taurus_OR4A47_ty_functional|NC_037342.1|78201075|78202004	930	single-exon	keep	7	DeepTMHMM	functional	functional	no	no status change
Bos_taurus_OR4A47_tz_functional|NC_037342.1|78211765|78212694	930	single-exon	keep	7	DeepTMHMM	functional	functional	no	no status change
Bos_taurus_OR4A47_ua_functional|NC_037342.1|78224739|78225668	930	single-exon	keep	7	DeepTMHMM	functional	functional	no	no status change
Bos_taurus_OR4A47_ub_functional|NC_037342.1|78231024|78231953	930	single-exon	keep	7	DeepTMHMM	functional	functional	no	no status change
Bos_taurus_OR4A47_uc_functional|NC_037342.1|78251655|78252584	930	single-exon	keep	7	DeepTMHMM	functional	functional	no	no status change
Bos_taurus_OR4A47_ud_functional|NC_037342.1|78258016|78258945	930	single-exon	keep	7	DeepTMHMM	functional	functional	no	no status change
Bos_taurus_OR4A47_ue_functional|NC_037342.1|78278421|78279347	927	single-exon	keep	7	DeepTMHMM	functional	functional	no	no status change
Bos_taurus_OR4A47_uf_functional|NC_037342.1|78298148|78299077	930	single-exon	keep	7	DeepTMHMM	functional	functional	no	no status change
Bos_taurus_OR140_ug_functional|NC_037342.1|78318114|78319040	927	single-exon	keep	7	DeepTMHMM	functional	functional	no	no status change
Bos_taurus_OR4A47_uh_functional|NC_037342.1|78334575|78335492	918	single-exon	keep	7	DeepTMHMM	functional	functional	no	no status change
Bos_taurus_OR4A47_ui_functional|NC_037342.1|78355197|78356114	918	single-exon	keep	7	DeepTMHMM	functional	functional	no	no status change
Bos_taurus_OR140_uj_functional|NC_037342.1|78364680|78365606	927	single-exon	keep	7	DeepTMHMM	functional	functional	no	no status change
Bos_taurus_OR140_uk_functional|NC_037342.1|78377150|78378076	927	single-exon	keep	7	DeepTMHMM	functional	functional	no	no status change
Bos_taurus_OR4P4_ul_functional|NC_037342.1|78403697|78404629	933	single-exon	keep	7	DeepTMHMM	functional	functional	no	no status change
Bos_taurus_OR5D18_um_functional|NC_037342.1|78444246|78445196	951	single-exon	keep	7	DeepTMHMM	functional	functional	no	no status change
Bos_taurus_OR5D13_un_functional|NC_037342.1|78455338|78456285	948	single-exon	keep	7	DeepTMHMM	functional	functional	no	no status change
Bos_taurus_OR5W2_uo_functional|NC_037342.1|78470776|78471720	945	single-exon	keep	7	DeepTMHMM	functional	functional	no	no status change
Bos_taurus_OR5W2_up_functional|NC_037342.1|78488703|78489632	930	single-exon	keep	7	DeepTMHMM	functional	functional	no	no status change
Bos_taurus_OR5W2_uq_functional|NC_037342.1|78494097|78495029	933	single-exon	keep	7	DeepTMHMM	functional	functional	no	no status change
Bos_taurus_OR5W2_ur_functional|NC_037342.1|78499489|78500415	927	single-exon	keep	7	DeepTMHMM	functional	functional	no	no status change
Bos_taurus_OR5W2_ut_functional|NC_037342.1|78526536|78527465	930	single-exon	keep	7	DeepTMHMM	functional	functional	no	no status change
Bos_taurus_OR5I1_functional|NC_037342.1|78548610|78549554	945	single-exon	keep	7	DeepTMHMM	functional	functional	no	no status change
Bos_taurus_OR10AG1_uv_functional|NC_037342.1|78585013|78585975	963	single-exon	keep	7	DeepTMHMM	functional	functional	no	no status change
Bos_taurus_OR10AG1_uw_functional|NC_037342.1|78598065|78599015	951	single-exon	keep	7	DeepTMHMM	functional	functional	no	no status change
Bos_taurus_OR10AG1_ux_functional|NC_037342.1|78611814|78612707	894	single-exon	keep	7	DeepTMHMM	pseudogene_short	functional	yes	threshold met, status change
Bos_taurus_OR5T1_functional|NC_037342.1|78626201|78627205	1005	single-exon	keep	7	DeepTMHMM	functional	functional	no	no status change
Bos_taurus_OR10AG1_uy_functional|NC_037342.1|78647351|78648316	966	single-exon	keep	7	DeepTMHMM	functional	functional	no	no status change
Bos_taurus_OR5F1_functional|NC_037342.1|78668335|78669279	945	single-exon	keep	7	DeepTMHMM	functional	functional	no	no status change
Bos_taurus_OR5F1_uz_functional|NC_037342.1|78694818|78695774	957	single-exon	keep	7	DeepTMHMM	functional	functional	no	no status change
Bos_taurus_OR10AG1_va_functional|NC_037342.1|78706970|78707794	825	single-exon	keep	7	DeepTMHMM	pseudogene_short	functional	yes	threshold met, status change
Bos_taurus_OR5F1_vb_functional|NC_037342.1|78730146|78731102	957	single-exon	keep	7	DeepTMHMM	functional	functional	no	no status change
Bos_taurus_OR8H1_functional|NC_037342.1|78751338|78752210	873	single-exon	keep	7	DeepTMHMM	pseudogene_short	functional	yes	threshold met, status change
Bos_taurus_OR1052_vc_functional|NC_037342.1|79013311|79014249	939	single-exon	keep	7	DeepTMHMM	functional	functional	no	no status change
Bos_taurus_OR8I2_functional|NC_037342.1|79024208|79025137	930	single-exon	keep	7	DeepTMHMM	functional	functional	no	no status change
Bos_taurus_OR8H1_vd_pseudogene|NC_037342.1|79043093|79044040	948	single-exon	keep	7	DeepTMHMM	pseudogene	pseudogene	no	NCBI annotation, or in frame stop codons
Bos_taurus_OR5T2_functional|NC_037342.1|79082308|79083228	921	single-exon	keep	7	DeepTMHMM	functional	functional	no	no status change
Bos_taurus_OR8J2_functional|NC_037342.1|79099838|79100791	954	single-exon	keep	7	DeepTMHMM	functional	functional	no	no status change
Bos_taurus_OR8K3_functional|NC_037342.1|79133704|79134645	942	single-exon	keep	7	DeepTMHMM	functional	functional	no	no status change
Bos_taurus_OR8K3_vg_functional|NC_037342.1|79151054|79151995	942	single-exon	keep	7	DeepTMHMM	functional	functional	no	no status change
Bos_taurus_OR8K3_vh_functional|NC_037342.1|79181701|79182642	942	single-exon	keep	7	DeepTMHMM	functional	functional	no	no status change
Bos_taurus_OR1052_vi_pseudogene|NC_037342.1|79223540|79224166	627	single-exon	keep	5	DeepTMHMM	pseudogene_short	pseudogene	yes	threshold met, status change
Bos_taurus_OR8K1_functional|NC_037342.1|79245652|79246611	960	single-exon	keep	7	DeepTMHMM	functional	functional	no	no status change
Bos_taurus_OR8J1_functional|NC_037342.1|79263821|79264747	927	single-exon	keep	7	DeepTMHMM	functional	functional	no	no status change
Bos_taurus_OR8J1_vj_functional|NC_037342.1|79268650|79269582	933	single-exon	keep	7	DeepTMHMM	functional	functional	no	no status change
Bos_taurus_OR8J1_vk_functional|NC_037342.1|79276014|79276961	948	single-exon	keep	7	DeepTMHMM	functional	functional	no	no status change
Bos_taurus_OR5AL1_functional|NC_037342.1|79335729|79336679	951	single-exon	keep	7	DeepTMHMM	functional	functional	no	no status change
Bos_taurus_OR8K3_vl_functional|NC_037342.1|79364119|79365060	942	single-exon	keep	7	DeepTMHMM	functional	functional	no	no status change
Bos_taurus_OR8K3_vm_functional|NC_037342.1|79407273|79408214	942	single-exon	keep	7	DeepTMHMM	functional	functional	no	no status change
Bos_taurus_OR5T2_vp_functional|NC_037342.1|79455708|79456628	921	single-exon	keep	7	DeepTMHMM	functional	functional	no	no status change
Bos_taurus_OR8H1_vq_functional|NC_037342.1|79475282|79476190	909	single-exon	keep	7	DeepTMHMM	functional	functional	no	no status change
Bos_taurus_OR9G4_functional|NC_037342.1|79497699|79498637	939	single-exon	keep	7	DeepTMHMM	functional	functional	no	no status change
Bos_taurus_OR8K3_vr_functional|NC_037342.1|79553615|79554484	870	single-exon	keep	7	DeepTMHMM	pseudogene_short	functional	yes	threshold met, status change
Bos_taurus_OR8K3_vs_functional|NC_037342.1|79567960|79568901	942	single-exon	keep	7	DeepTMHMM	functional	functional	no	no status change
Bos_taurus_OR8K5_vt_functional|NC_037342.1|79575054|79575995	942	single-exon	keep	7	DeepTMHMM	functional	functional	no	no status change
Bos_taurus_OR8J3_functional|NC_037342.1|79607876|79608802	927	single-exon	keep	7	DeepTMHMM	functional	functional	no	no status change
Bos_taurus_OR8J3_vv_functional|NC_037342.1|79650608|79651561	954	single-exon	keep	7	DeepTMHMM	functional	functional	no	no status change
Bos_taurus_OR1044_functional|NC_037342.1|79679654|79680613	960	single-exon	keep	7	DeepTMHMM	functional	functional	no	no status change
Bos_taurus_OR5AL1_vw_functional|NC_037342.1|79695860|79696801	942	single-exon	keep	7	DeepTMHMM	functional	functional	no	no status change
Bos_taurus_OR1038_vy_functional|NC_037342.1|79720908|79721867	960	single-exon	keep	7	DeepTMHMM	functional	functional	no	no status change
Bos_taurus_OR5M3_functional|NC_037342.1|79773603|79774535	933	single-exon	keep	7	DeepTMHMM	functional	functional	no	no status change
Bos_taurus_OR1030_wa_functional|NC_037342.1|79820465|79821400	936	single-exon	keep	7	DeepTMHMM	functional	functional	no	no status change
Bos_taurus_OR5M10_functional|NC_037342.1|79834950|79835882	933	single-exon	keep	7	DeepTMHMM	functional	functional	no	no status change
Bos_taurus_OR5AR1_functional|NC_037342.1|79857658|79858590	933	single-exon	keep	7	DeepTMHMM	functional	functional	no	no status change
Bos_taurus_OR2G3_wb_functional|NC_037342.1|79872108|79873043	936	single-exon	keep	7	DeepTMHMM	functional	functional	no	no status change
Bos_taurus_OR9G9_functional|NC_037342.1|79893580|79894503	924	single-exon	keep	7	DeepTMHMM	functional	functional	no	no status change
Bos_taurus_OR9G4_wc_functional|NC_037342.1|79897067|79898005	939	single-exon	keep	7	DeepTMHMM	functional	functional	no	no status change
Bos_taurus_OR1013_wd_functional|NC_037342.1|79944150|79945085	936	single-exon	keep	7	DeepTMHMM	functional	functional	no	no status change
Bos_taurus_OR1009_pseudogene|NC_037342.1|79994214|79995158	945	single-exon	keep	7	DeepTMHMM	pseudogene	pseudogene	no	NCBI annotation, or in frame stop codons
Bos_taurus_OR5G3_functional|NC_037342.1|80023990|80024934	945	single-exon	keep	7	DeepTMHMM	functional	functional	no	no status change
Bos_taurus_OR5AK3_functional|NC_037342.1|80160491|80161420	930	single-exon	keep	7	DeepTMHMM	functional	functional	no	no status change
Bos_taurus_OR5AK3_we_functional|NC_037342.1|80176960|80177910	951	single-exon	keep	7	DeepTMHMM	functional	functional	no	no status change
Bos_taurus_OR5AK3_wf_functional|NC_037342.1|80211585|80212514	930	single-exon	keep	7	DeepTMHMM	functional	functional	no	no status change
Bos_taurus_OR5AK2_wg_functional|NC_037342.1|80225396|80226325	930	single-exon	keep	7	DeepTMHMM	functional	functional	no	no status change
Bos_taurus_OR5AK2_wh_functional|NC_037342.1|80252981|80253922	942	single-exon	keep	7	DeepTMHMM	functional	functional	no	no status change
Bos_taurus_OR6Q1_functional|NC_037342.1|81198021|81198974	954	single-exon	keep	7	DeepTMHMM	functional	functional	no	no status change
Bos_taurus_OR9I1_functional|NC_037342.1|81279136|81280080	945	single-exon	keep	7	DeepTMHMM	functional	functional	no	no status change
Bos_taurus_OR9I1_wi_functional|NC_037342.1|81304160|81305101	942	single-exon	keep	7	DeepTMHMM	functional	functional	no	no status change
Bos_taurus_OR9Q2_functional|NC_037342.1|81371590|81372534	945	single-exon	keep	7	DeepTMHMM	functional	functional	no	no status change
Bos_taurus_OR10W1_functional|NC_037342.1|81444654|81445598	945	single-exon	keep	7	DeepTMHMM	functional	functional	no	no status change
Bos_taurus_OR5B12_functional|NC_037342.1|81469310|81470278	969	single-exon	keep	7	DeepTMHMM	functional	functional	no	no status change
Bos_taurus_OR5B2_functional|NC_037342.1|81514122|81515066	945	single-exon	keep	7	DeepTMHMM	functional	functional	no	no status change
Bos_taurus_OR5B12_wj_functional|NC_037342.1|81534633|81535577	945	single-exon	keep	7	DeepTMHMM	functional	functional	no	no status change
Bos_taurus_OR1S1_wk_functional|NC_037342.1|81560634|81561581	948	single-exon	keep	7	DeepTMHMM	functional	functional	no	no status change
Bos_taurus_OR5B3_functional|NC_037342.1|81568688|81569632	945	single-exon	keep	7	DeepTMHMM	functional	functional	no	no status change
Bos_taurus_OR5B3_wm_functional|NC_037342.1|81614719|81615672	954	single-exon	keep	7	DeepTMHMM	functional	functional	no	no status change
Bos_taurus_OR5B2_wn_functional|NC_037342.1|81629911|81630849	939	single-exon	keep	7	DeepTMHMM	functional	functional	no	no status change
Bos_taurus_OR5B12_wp_functional|NC_037342.1|81671092|81672036	945	single-exon	keep	7	DeepTMHMM	functional	functional	no	no status change
Bos_taurus_OR5B12_wq_functional|NC_037342.1|81680823|81681758	936	single-exon	keep	7	DeepTMHMM	functional	functional	no	no status change
Bos_taurus_OR5B12_wr_functional|NC_037342.1|81697476|81698429	954	single-exon	keep	7	DeepTMHMM	functional	functional	no	no status change
Bos_taurus_OR5B12_ws_functional|NC_037342.1|81717220|81718173	954	single-exon	keep	7	DeepTMHMM	functional	functional	no	no status change
Bos_taurus_OR5B12_wt_functional|NC_037342.1|81744562|81745506	945	single-exon	keep	7	DeepTMHMM	functional	functional	no	no status change
Bos_taurus_OR5B12_wu_functional|NC_037342.1|81766764|81767681	918	single-exon	keep	7	DeepTMHMM	functional	functional	no	no status change
Bos_taurus_OR5B12_wv_functional|NC_037342.1|81779200|81780129	930	single-exon	keep	7	DeepTMHMM	functional	functional	no	no status change
Bos_taurus_OR5B12_ww_functional|NC_037342.1|81797780|81798733	954	single-exon	keep	7	DeepTMHMM	functional	functional	no	no status change
Bos_taurus_OR_wx_functional|NC_037342.1|82422737|82423681	945	single-exon	keep	7	DeepTMHMM	functional	functional	no	no status change
Bos_taurus_OR5AN1_functional|NC_037342.1|82439050|82439988	939	single-exon	keep	7	DeepTMHMM	functional	functional	no	no status change
Bos_taurus_OR1440_functional|NC_037342.1|82517065|82518009	945	single-exon	keep	7	DeepTMHMM	functional	functional	no	no status change
Bos_taurus_OR5AN1_wy_functional|NC_037342.1|82536039|82536977	939	single-exon	keep	7	DeepTMHMM	functional	functional	no	no status change
Bos_taurus_OR5AN1_wz_functional|NC_037342.1|82558365|82559303	939	single-exon	keep	7	DeepTMHMM	functional	functional	no	no status change
Bos_taurus_OR5AN1_xa_functional|NC_037342.1|82584292|82585230	939	single-exon	keep	7	DeepTMHMM	functional	functional	no	no status change
Bos_taurus_OR5AN1_xb_functional|NC_037342.1|82603507|82604445	939	single-exon	keep	7	DeepTMHMM	functional	functional	no	no status change
Bos_taurus_OR5A1_functional|NC_037342.1|82654179|82655135	957	single-exon	keep	7	DeepTMHMM	functional	functional	no	no status change
Bos_taurus_OR4D6_functional|NC_037342.1|82665655|82666659	1005	single-exon	keep	7	DeepTMHMM	functional	functional	no	no status change
Bos_taurus_OR4D9_pseudogene|NC_037342.1|82675724|82676524	801	single-exon	keep	6	DeepTMHMM	pseudogene_short	pseudogene	yes	threshold met, status change
Bos_taurus_OR4D10_functional|NC_037342.1|82690516|82691451	936	single-exon	keep	7	DeepTMHMM	functional	functional	no	no status change
Bos_taurus_OR4D11_functional|NC_037342.1|82702694|82703629	936	single-exon	keep	7	DeepTMHMM	functional	functional	no	no status change
Bos_taurus_OR4D11_xc_functional|NC_037342.1|82719102|82720040	939	single-exon	keep	7	DeepTMHMM	functional	functional	no	no status change
Bos_taurus_OR4D11_xd_functional|NC_037342.1|82732546|82733481	936	single-exon	keep	7	DeepTMHMM	functional	functional	no	no status change
Bos_taurus_OR4D9_xe_functional|NC_037342.1|82745953|82746888	936	single-exon	keep	7	DeepTMHMM	functional	functional	no	no status change
Bos_taurus_OR4D9_xg_functional|NC_037342.1|82759715|82760722	1008	single-exon	keep	7	DeepTMHMM	functional	functional	no	no status change
Bos_taurus_OR10V1_functional|NC_037342.1|82907742|82908671	930	single-exon	keep	7	DeepTMHMM	functional	functional	no	no status change
Bos_taurus_OR10V1_xh_functional|NC_037342.1|82948448|82949389	942	single-exon	keep	7	DeepTMHMM	functional	functional	no	no status change
Bos_taurus_OR4C6_xj_functional|NC_037342.1|84232029|84232958	930	single-exon	keep	7	DeepTMHMM	functional	functional	no	no status change
Bos_taurus_OR4A47_xk_pseudogene|NC_037342.1|84298367|84298936	570	single-exon	keep	4	DeepTMHMM	pseudogene_short	pseudogene	yes	threshold met, status change
Bos_taurus_OR701_functional|NC_037342.1|84390783|84391700	918	single-exon	keep	7	DeepTMHMM	functional	functional	no	no status change
Bos_taurus_OR4A16_functional|NC_037342.1|84426101|84427018	918	single-exon	keep	7	DeepTMHMM	functional	functional	no	no status change
Bos_taurus_OR4C46_xm_functional|NC_037342.1|84685230|84686141	912	single-exon	keep	7	DeepTMHMM	functional	functional	no	no status change
Bos_taurus_OR4C13_xn_functional|NC_037342.1|84708854|84709810	957	single-exon	keep	7	DeepTMHMM	functional	functional	no	no status change
Bos_taurus_OR5L1_functional|NC_037343.1|503474|504409	936	single-exon	keep	7	DeepTMHMM	functional	functional	no	no status change
Bos_taurus_OR5W2_xp_functional|NC_037343.1|560059|560997	939	single-exon	keep	7	DeepTMHMM	functional	functional	no	no status change
Bos_taurus_ORPROTEINOLF2_functional|NC_037343.1|586946|587923	978	single-exon	keep	7	DeepTMHMM	functional	functional	no	no status change
Bos_taurus_OR4P4_xq_pseudogene|NC_037345.1|252261|252947	687	single-exon	keep	5	DeepTMHMM	pseudogene_short	pseudogene	yes	threshold met, status change
Bos_taurus_VN1R4_functional|NC_037345.1|54946509|54947459	951	single-exon	keep	7	DeepTMHMM	functional	functional	no	no status change
Bos_taurus_VN1R4_xt_functional|NC_037345.1|54965830|54966771	942	single-exon	keep	7	DeepTMHMM	functional	functional	no	no status change
Bos_taurus_VN1R4_xx_functional|NC_037345.1|58156154|58157095	942	single-exon	keep	7	DeepTMHMM	functional	functional	no	no status change
Bos_taurus_VN1R4_xy_functional|NC_037345.1|58213916|58214947	1032	single-exon	keep	7	DeepTMHMM	functional	functional	no	no status change
Bos_taurus_VN1R4_xz_functional|NC_037345.1|58234142|58235173	1032	single-exon	keep	7	DeepTMHMM	functional	functional	no	no status change
Bos_taurus_VN1R4_ya_functional|NC_037345.1|58251475|58252506	1032	single-exon	keep	7	DeepTMHMM	functional	functional	no	no status change
Bos_taurus_VN1R4_yb_functional|NC_037345.1|58279779|58280810	1032	single-exon	keep	7	DeepTMHMM	functional	functional	no	no status change
Bos_taurus_VN1R4_yc_functional|NC_037345.1|61811229|61812137	909	single-exon	keep	7	DeepTMHMM	functional	functional	no	no status change
Bos_taurus_VN1R4_yd_functional|NC_037345.1|61820707|61821615	909	single-exon	keep	7	DeepTMHMM	functional	functional	no	no status change
Bos_taurus_VN1R1_functional|NC_037345.1|63327601|63328518	918	single-exon	keep	7	DeepTMHMM	functional	functional	no	no status change
Bos_taurus_VN1R4_yf_functional|NC_037345.1|63361023|63361931	909	single-exon	keep	7	DeepTMHMM	functional	functional	no	no status change
Bos_taurus_VN1R3_functional|NC_037345.1|63373026|63374006	981	single-exon	keep	7	DeepTMHMM	functional	functional	no	no status change
Bos_taurus_VN1R4_yg_functional|NC_037345.1|63381379|63382287	909	single-exon	keep	7	DeepTMHMM	functional	functional	no	no status change
Bos_taurus_VN1R4_yh_functional|NC_037345.1|63404176|63405105	930	single-exon	keep	7	DeepTMHMM	functional	functional	no	no status change
Bos_taurus_VN1R4_yi_functional|NC_037345.1|63418286|63419332	1047	single-exon	keep	7	DeepTMHMM	functional	functional	no	no status change
Bos_taurus_OR5_functional|NC_037345.1|63950152|63951090	939	single-exon	keep	7	DeepTMHMM	functional	functional	no	no status change
Bos_taurus_OR5_yj_functional|NC_037345.1|63963165|63964139	975	single-exon	keep	7	DeepTMHMM	functional	functional	no	no status change
Bos_taurus_OR5_yk_functional|NC_037345.1|63969022|63969960	939	single-exon	keep	7	DeepTMHMM	functional	functional	no	no status change
Bos_taurus_VN1R1_yl_functional|NC_037345.1|64905022|64905966	945	single-exon	keep	7	DeepTMHMM	functional	functional	no	no status change
Bos_taurus_OR140_yn_functional|NC_037346.1|181613|182539	927	single-exon	keep	7	DeepTMHMM	functional	functional	no	no status change
Bos_taurus_OR4D2_functional|NC_037346.1|8977293|8978228	936	single-exon	keep	7	DeepTMHMM	functional	functional	no	no status change
Bos_taurus_OR4D1_functional|NC_037346.1|8992973|8993908	936	single-exon	keep	7	DeepTMHMM	functional	functional	no	no status change
Bos_taurus_OR4D2_yo_functional|NC_037346.1|9020843|9021778	936	single-exon	keep	7	DeepTMHMM	functional	functional	no	no status change
Bos_taurus_OR4D1_yp_functional|NC_037346.1|9033550|9034485	936	single-exon	keep	7	DeepTMHMM	functional	functional	no	no status change
Bos_taurus_OR4D2_yq_functional|NC_037346.1|9044021|9044956	936	single-exon	keep	7	DeepTMHMM	functional	functional	no	no status change
Bos_taurus_OR4D1_yr_functional|NC_037346.1|9084106|9085041	936	single-exon	keep	7	DeepTMHMM	functional	functional	no	no status change
Bos_taurus_OR4D1_ys_functional|NC_037346.1|9093258|9094193	936	single-exon	keep	7	DeepTMHMM	functional	functional	no	no status change
Bos_taurus_OR4D2_yt_functional|NC_037346.1|9120024|9120959	936	single-exon	keep	7	DeepTMHMM	functional	functional	no	no status change
Bos_taurus_OR1D5_functional|NC_037346.1|23878826|23879818	993	single-exon	keep	7	DeepTMHMM	functional	functional	no	no status change
Bos_taurus_OR1D2_functional|NC_037346.1|23889407|23890342	936	single-exon	keep	7	DeepTMHMM	functional	functional	no	no status change
Bos_taurus_OR1G1_yu_functional|NC_037346.1|23914679|23915734	1056	single-exon	keep	7	DeepTMHMM	functional	functional	no	no status change
Bos_taurus_OR1A1_functional|NC_037346.1|23928920|23929858	939	single-exon	keep	7	DeepTMHMM	functional	functional	no	no status change
Bos_taurus_OR1A1_yv_functional|NC_037346.1|23935800|23936738	939	single-exon	keep	7	DeepTMHMM	functional	functional	no	no status change
Bos_taurus_OR1A1_yw_functional|NC_037346.1|23947330|23948259	930	single-exon	keep	7	DeepTMHMM	functional	functional	no	no status change
Bos_taurus_OR1P1_functional|NC_037346.1|23977636|23978589	954	single-exon	keep	7	DeepTMHMM	functional	functional	no	no status change
Bos_taurus_OR3A2_functional|NC_037346.1|24006615|24007562	948	single-exon	keep	7	DeepTMHMM	functional	functional	no	no status change
Bos_taurus_OR3A2_yx_functional|NC_037346.1|24021135|24022082	948	single-exon	keep	7	DeepTMHMM	functional	functional	no	no status change
Bos_taurus_OR3A2_yy_functional|NC_037346.1|24039914|24040861	948	single-exon	keep	7	DeepTMHMM	functional	functional	no	no status change
Bos_taurus_OR3A1_functional|NC_037346.1|24050254|24051201	948	single-exon	keep	7	DeepTMHMM	functional	functional	no	no status change
Bos_taurus_OR3A1_yz_functional|NC_037346.1|24062676|24063623	948	single-exon	keep	7	DeepTMHMM	functional	functional	no	no status change
Bos_taurus_OR3A4_functional|NC_037346.1|24076790|24077737	948	single-exon	keep	7	DeepTMHMM	functional	functional	no	no status change
Bos_taurus_OR139_functional|NC_037346.1|24085383|24086330	948	single-exon	keep	7	DeepTMHMM	functional	functional	no	no status change
Bos_taurus_OR1L6_za_functional|NC_037346.1|24115919|24116896	978	single-exon	keep	7	DeepTMHMM	functional	functional	no	no status change
Bos_taurus_OR1E1_functional|NC_037346.1|24119728|24120678	951	single-exon	keep	7	DeepTMHMM	functional	functional	no	no status change
Bos_taurus_ORproteinDTMT_functional|NC_037346.1|24131679|24132623	945	single-exon	keep	7	DeepTMHMM	functional	functional	no	no status change
Bos_taurus_OR1E2_functional|NC_037346.1|24139174|24140118	945	single-exon	keep	7	DeepTMHMM	functional	functional	no	no status change
Bos_taurus_OR1E2_zb_functional|NC_037346.1|24148321|24149265	945	single-exon	keep	7	DeepTMHMM	functional	functional	no	no status change
Bos_taurus_ORproteinDTMT_zc_functional|NC_037346.1|24157583|24158527	945	single-exon	keep	7	DeepTMHMM	functional	functional	no	no status change
Bos_taurus_ORproteinDTMT_zd_functional|NC_037346.1|24164068|24165009	942	single-exon	keep	7	DeepTMHMM	functional	functional	no	no status change
Bos_taurus_ORproteinDTMT_ze_functional|NC_037346.1|24170657|24171601	945	single-exon	keep	7	DeepTMHMM	functional	functional	no	no status change
Bos_taurus_ORproteinDTMT_zf_functional|NC_037346.1|24189970|24190914	945	single-exon	keep	7	DeepTMHMM	functional	functional	no	no status change
Bos_taurus_TAS2R1_functional|NC_037347.1|63557628|63558518	891	single-exon	keep	7	DeepTMHMM	pseudogene_short	functional	yes	threshold met, status change
Bos_taurus_VN1R90_zi_functional|NC_037349.1|58119839|58120753	915	single-exon	keep	7	DeepTMHMM	functional	functional	no	no status change
Bos_taurus_OR9G1_functional|NC_037350.1|21609428|21610345	918	single-exon	keep	7	DeepTMHMM	functional	functional	no	no status change
Bos_taurus_OR5M10_zk_functional|NC_037350.1|21697125|21698138	1014	single-exon	keep	7	DeepTMHMM	functional	functional	no	no status change
Bos_taurus_OR2I1_pseudogene|NC_037350.1|29011418|29011753	336	single-exon	keep	2	DeepTMHMM	pseudogene_short	pseudogene	yes	threshold met, status change
Bos_taurus_OR2H1_functional|NC_037350.1|29088449|29089402	954	single-exon	keep	7	DeepTMHMM	functional	functional	no	no status change
Bos_taurus_OR2H1_zp_functional|NC_037350.1|29102226|29103164	939	single-exon	keep	7	DeepTMHMM	functional	functional	no	no status change
Bos_taurus_OR10C1_zr_functional|NC_037350.1|29149292|29150230	939	single-exon	keep	7	DeepTMHMM	functional	functional	no	no status change
Bos_taurus_OR6Q1_zs_functional|NC_037350.1|29154869|29155828	960	single-exon	keep	7	DeepTMHMM	functional	functional	no	no status change
Bos_taurus_OR11A1_functional|NC_037350.1|29167139|29168155	1017	single-exon	keep	7	DeepTMHMM	functional	functional	no	no status change
Bos_taurus_OR11A1_zt_functional|NC_037350.1|29183627|29184643	1017	single-exon	keep	7	DeepTMHMM	functional	functional	no	no status change
Bos_taurus_OR1361_zu_functional|NC_037350.1|29191351|29192280	930	single-exon	keep	7	DeepTMHMM	functional	functional	no	no status change
Bos_taurus_OR12D2_functional|NC_037350.1|29203825|29204751	927	single-exon	keep	7	DeepTMHMM	functional	functional	no	no status change
Bos_taurus_OR12D2_zv_functional|NC_037350.1|29231605|29232531	927	single-exon	keep	7	DeepTMHMM	functional	functional	no	no status change
Bos_taurus_OR1361_zw_functional|NC_037350.1|29237952|29238881	930	single-exon	keep	7	DeepTMHMM	functional	functional	no	no status change
Bos_taurus_OR12D2_zx_functional|NC_037350.1|29261037|29261963	927	single-exon	keep	7	DeepTMHMM	functional	functional	no	no status change
Bos_taurus_OR12D2_zy_functional|NC_037350.1|29271030|29271956	927	single-exon	keep	7	DeepTMHMM	functional	functional	no	no status change
Bos_taurus_OR12D2_zz_functional|NC_037350.1|29278135|29279049	915	single-exon	keep	7	DeepTMHMM	functional	functional	no	no status change
Bos_taurus_OR12D2_aaa_functional|NC_037350.1|29291787|29292713	927	single-exon	keep	7	DeepTMHMM	functional	functional	no	no status change
Bos_taurus_OR12D2_aab_functional|NC_037350.1|29307051|29307977	927	single-exon	keep	7	DeepTMHMM	functional	functional	no	no status change
Bos_taurus_OR12D2_aad_functional|NC_037350.1|29321579|29322505	927	single-exon	keep	7	DeepTMHMM	functional	functional	no	no status change
Bos_taurus_OR5V1_aae_functional|NC_037350.1|29344338|29345285	948	single-exon	keep	7	DeepTMHMM	functional	functional	no	no status change
Bos_taurus_OR12D3_functional|NC_037350.1|29350762|29351712	951	single-exon	keep	7	DeepTMHMM	functional	functional	no	no status change
Bos_taurus_OR12D3_aaf_functional|NC_037350.1|29358442|29359398	957	single-exon	keep	7	DeepTMHMM	functional	functional	no	no status change
Bos_taurus_OR12D3_aag_functional|NC_037350.1|29368353|29369291	939	single-exon	keep	7	DeepTMHMM	functional	functional	no	no status change
Bos_taurus_OR5V1_aah_functional|NC_037350.1|29377500|29378423	924	single-exon	keep	7	DeepTMHMM	functional	functional	no	no status change
Bos_taurus_OR5V1_aai_functional|NC_037350.1|29387724|29388677	954	single-exon	keep	7	DeepTMHMM	functional	functional	no	no status change
Bos_taurus_OR14J1_functional|NC_037350.1|29407731|29408693	963	single-exon	keep	7	DeepTMHMM	functional	functional	no	no status change
Bos_taurus_OR14J1_aaj_functional|NC_037350.1|29413295|29414260	966	single-exon	keep	7	DeepTMHMM	functional	functional	no	no status change
Bos_taurus_OR2B2_functional|NC_037350.1|29424616|29425560	945	single-exon	keep	7	DeepTMHMM	functional	functional	no	no status change
Bos_taurus_OR2G3_aak_functional|NC_037350.1|29442553|29443494	942	single-exon	keep	7	DeepTMHMM	functional	functional	no	no status change
Bos_taurus_OR2G3_aal_functional|NC_037350.1|29469275|29470207	933	single-exon	keep	7	DeepTMHMM	functional	functional	no	no status change
Bos_taurus_OR2G3_aam_functional|NC_037350.1|29481565|29482497	933	single-exon	keep	7	DeepTMHMM	functional	functional	no	no status change
Bos_taurus_OR2G3_aan_functional|NC_037350.1|29491367|29492299	933	single-exon	keep	7	DeepTMHMM	functional	functional	no	no status change
Bos_taurus_OR2G6_aao_functional|NC_037350.1|29500748|29501680	933	single-exon	keep	7	DeepTMHMM	functional	functional	no	no status change
Bos_taurus_OR2G3_aap_functional|NC_037350.1|29515616|29516566	951	single-exon	keep	7	DeepTMHMM	functional	functional	no	no status change
Bos_taurus_OR2B8_functional|NC_037350.1|29527909|29528871	963	single-exon	keep	7	DeepTMHMM	functional	functional	no	no status change
Bos_taurus_OR2W1_functional|NC_037350.1|29550440|29551378	939	single-exon	keep	7	DeepTMHMM	functional	functional	no	no status change
Bos_taurus_OR2W1_aaq_functional|NC_037350.1|29561576|29562523	948	single-exon	keep	7	DeepTMHMM	functional	functional	no	no status change
Bos_taurus_OR2B3_aar_functional|NC_037350.1|29588437|29589378	942	single-exon	keep	7	DeepTMHMM	functional	functional	no	no status change
Bos_taurus_OR2B3_aau_functional|NC_037350.1|29650881|29651822	942	single-exon	keep	7	DeepTMHMM	functional	functional	no	no status change
Bos_taurus_OR2B11_aav_functional|NC_037350.1|29661663|29662604	942	single-exon	keep	7	DeepTMHMM	functional	functional	no	no status change
Bos_taurus_OR2B6_functional|NC_037350.1|29679396|29680334	939	single-exon	keep	7	DeepTMHMM	functional	functional	no	no status change
Bos_taurus_OR2J3_functional|NC_037350.1|29702200|29703129	930	single-exon	keep	7	DeepTMHMM	functional	functional	no	no status change
Bos_taurus_OR2J3_aax_functional|NC_037350.1|29739360|29740286	927	single-exon	keep	7	DeepTMHMM	functional	functional	no	no status change
Bos_taurus_OR2B11_aay_functional|NC_037350.1|29770795|29771733	939	single-exon	keep	7	DeepTMHMM	functional	functional	no	no status change
Bos_taurus_OR10C1_aaz_functional|NC_037350.1|29780093|29781070	978	single-exon	keep	7	DeepTMHMM	functional	functional	no	no status change
Bos_taurus_OR2J3_aba_functional|NC_037350.1|29791959|29792885	927	single-exon	keep	7	DeepTMHMM	functional	functional	no	no status change
Bos_taurus_OR10C1_abb_functional|NC_037350.1|29820771|29821721	951	single-exon	keep	7	DeepTMHMM	functional	functional	no	no status change
Bos_taurus_OR2J2_functional|NC_037350.1|29859536|29860564	1029	single-exon	keep	7	DeepTMHMM	functional	functional	no	no status change
Bos_taurus_OR2W1_abd_functional|NC_037350.1|29876937|29877890	954	single-exon	keep	7	DeepTMHMM	functional	functional	no	no status change
Bos_taurus_OR2W1_abe_functional|NC_037350.1|29895604|29896566	963	single-exon	keep	7	DeepTMHMM	functional	functional	no	no status change
Bos_taurus_OR2W6_abf_functional|NC_037350.1|29910286|29911257	972	single-exon	keep	7	DeepTMHMM	functional	functional	no	no status change
Bos_taurus_OR2W6_abg_functional|NC_037350.1|29930410|29931333	924	single-exon	keep	7	DeepTMHMM	functional	functional	no	no status change
Bos_taurus_OR2B11_abh_functional|NC_037328.1|158063320|158064264	945	single-exon	keep	7	DeepTMHMM	functional	functional	no	no status change
Bos_taurus_OR1F12_functional|NC_037350.1|30605335|30606339	1005	single-exon	keep	7	DeepTMHMM	functional	functional	no	no status change
Bos_taurus_OR2G6_abj_functional|NC_037350.1|30678836|30679780	945	single-exon	keep	7	DeepTMHMM	functional	functional	no	no status change
Bos_taurus_OR2B8_abk_functional|NC_037350.1|30713671|30714609	939	single-exon	keep	7	DeepTMHMM	functional	functional	no	no status change
Bos_taurus_OR2B8_abl_functional|NC_037350.1|30723738|30724682	945	single-exon	keep	7	DeepTMHMM	functional	functional	no	no status change
Bos_taurus_OR2G6_abm_functional|NC_037350.1|30763289|30764233	945	single-exon	keep	7	DeepTMHMM	functional	functional	no	no status change
Bos_taurus_OR2B2_abn_functional|NC_037350.1|30820855|30821817	963	single-exon	keep	7	DeepTMHMM	functional	functional	no	no status change
Bos_taurus_OR2W6_abo_functional|NC_037350.1|30842497|30843453	957	single-exon	keep	7	DeepTMHMM	functional	functional	no	no status change
Bos_taurus_OR2B6_abp_functional|NC_037350.1|30855515|30856456	942	single-exon	keep	7	DeepTMHMM	functional	functional	no	no status change
Bos_taurus_OR2B2_abr_functional|NC_037350.1|30930742|30931686	945	single-exon	keep	7	DeepTMHMM	functional	functional	no	no status change
Bos_taurus_OR2M3_abs_functional|NC_037350.1|31477974|31478921	948	single-exon	keep	7	DeepTMHMM	functional	functional	no	no status change
Bos_taurus_OR2M2_abt_functional|NC_037350.1|31492889|31493815	927	single-exon	keep	7	DeepTMHMM	functional	functional	no	no status change
Bos_taurus_OR2M2_abu_functional|NC_037350.1|31502881|31503804	924	single-exon	keep	7	DeepTMHMM	functional	functional	no	no status change
Bos_taurus_OR5M9_abv_pseudogene|NC_037350.1|52437203|52437721	519	single-exon	keep	4	DeepTMHMM	pseudogene_short	pseudogene	yes	threshold met, status change
Bos_taurus_OR5D18_abx_pseudogene|NC_037351.1|154162|154839	678	single-exon	keep	5	DeepTMHMM	pseudogene_short	pseudogene	yes	threshold met, status change
Bos_taurus_OR5I1_aby_functional|NC_037351.1|269167|270099	933	single-exon	keep	7	DeepTMHMM	functional	functional	no	no status change
Bos_taurus_OR1F1_functional|NC_037352.1|2650290|2651249	960	single-exon	keep	7	DeepTMHMM	functional	functional	no	no status change
Bos_taurus_OR1F1_acb_functional|NC_037352.1|2674740|2675684	945	single-exon	keep	7	DeepTMHMM	functional	functional	no	no status change
Bos_taurus_OR2C1_functional|NC_037352.1|2818917|2819855	939	single-exon	keep	7	DeepTMHMM	functional	functional	no	no status change
Bos_taurus_OR7A17_acc_functional|NC_037352.1|27553977|27554945	969	single-exon	keep	7	DeepTMHMM	functional	functional	no	no status change
Bos_taurus_OR7D4_acd_functional|NC_037352.1|27579172|27580110	939	single-exon	keep	7	DeepTMHMM	functional	functional	no	no status change
Bos_taurus_OR10AC1_acf_functional|NC_037352.1|38575169|38576146	978	single-exon	keep	7	DeepTMHMM	functional	functional	no	no status change
Bos_taurus_OR5D18_ach_functional|NC_037353.1|401778|402719	942	single-exon	keep	7	DeepTMHMM	functional	functional	no	no status change
Bos_taurus_OR226_functional|NC_037353.1|25539865|25540830	966	single-exon	keep	7	DeepTMHMM	functional	functional	no	no status change
Bos_taurus_OR13A1_functional|NC_037353.1|50188472|50189461	990	single-exon	keep	7	DeepTMHMM	functional	functional	no	no status change
Bos_taurus_OR4P4_aci_functional|NC_037355.1|158308|159219	912	single-exon	keep	7	DeepTMHMM	functional	functional	no	no status change
Bos_taurus_OR5D18_ack_functional|NC_037355.1|277568|278509	942	single-exon	keep	7	DeepTMHMM	functional	functional	no	no status change
Bos_taurus_OR5L2_acl_functional|NC_037355.1|289741|290691	951	single-exon	keep	7	DeepTMHMM	functional	functional	no	no status change
Bos_taurus_OR5AS1_functional|NC_037355.1|327515|328453	939	single-exon	keep	7	DeepTMHMM	functional	functional	no	no status change
Bos_taurus_OR13A1_acm_functional|NC_037355.1|44434543|44435529	987	single-exon	keep	7	DeepTMHMM	functional	functional	no	no status change
Bos_taurus_OR6C75_acn_functional|NC_037355.1|44448732|44449676	945	single-exon	keep	7	DeepTMHMM	functional	functional	no	no status change
Bos_taurus_OR6C74_aco_functional|NC_037355.1|44473229|44474194	966	single-exon	keep	7	DeepTMHMM	functional	functional	no	no status change
Bos_taurus_OR2AP1_acq_functional|NC_037355.1|44513252|44514217	966	single-exon	keep	7	DeepTMHMM	functional	functional	no	no status change
Bos_taurus_OR6M1_functional|NC_037356.1|26520867|26521814	948	single-exon	keep	7	DeepTMHMM	functional	functional	no	no status change
Bos_taurus_OR6M1_acr_functional|NC_037356.1|26538993|26539937	945	single-exon	keep	7	DeepTMHMM	functional	functional	no	no status change
Bos_taurus_OR6M1_acs_functional|NC_037356.1|26549570|26550517	948	single-exon	keep	7	DeepTMHMM	functional	functional	no	no status change
Bos_taurus_OR8D4_functional|NC_037356.1|26572651|26573586	936	single-exon	keep	7	DeepTMHMM	functional	functional	no	no status change
Bos_taurus_OR4D5_functional|NC_037356.1|26587523|26588467	945	single-exon	keep	7	DeepTMHMM	functional	functional	no	no status change
Bos_taurus_OR_acu_functional|NC_037356.1|26602860|26603789	930	single-exon	keep	7	DeepTMHMM	functional	functional	no	no status change
Bos_taurus_OR8B3_acv_functional|NC_037356.1|26608283|26609215	933	single-exon	keep	7	DeepTMHMM	functional	functional	no	no status change
Bos_taurus_OR10S1_functional|NC_037356.1|26617982|26618950	969	single-exon	keep	7	DeepTMHMM	functional	functional	no	no status change
Bos_taurus_OR10G6_functional|NC_037356.1|26634718|26635653	936	single-exon	keep	7	DeepTMHMM	functional	functional	no	no status change
Bos_taurus_OR10G9_functional|NC_037356.1|26649376|26650338	963	single-exon	keep	7	DeepTMHMM	functional	functional	no	no status change
Bos_taurus_OR10G4_pseudogene|NC_037356.1|26684666|26685598	933	single-exon	keep	7	DeepTMHMM	pseudogene	pseudogene	no	NCBI annotation, or in frame stop codons
Bos_taurus_OR10G9_acx_functional|NC_037356.1|26717282|26718217	936	single-exon	keep	7	DeepTMHMM	functional	functional	no	no status change
Bos_taurus_OR10D4_functional|NC_037356.1|26757329|26758252	924	single-exon	keep	7	DeepTMHMM	functional	functional	no	no status change
Bos_taurus_OR10D4_acy_functional|NC_037356.1|26776387|26777319	933	single-exon	keep	7	DeepTMHMM	functional	functional	no	no status change
Bos_taurus_OR10D4_ada_functional|NC_037356.1|26808596|26809531	936	single-exon	keep	7	DeepTMHMM	functional	functional	no	no status change
Bos_taurus_OR10G9_ade_functional|NC_037356.1|26864137|26865066	930	single-exon	keep	7	DeepTMHMM	functional	functional	no	no status change
Bos_taurus_OR145_functional|NC_037356.1|26894206|26895138	933	single-exon	keep	7	DeepTMHMM	functional	functional	no	no status change
Bos_taurus_OR149_adf_functional|NC_037356.1|26961246|26962181	936	single-exon	keep	7	DeepTMHMM	functional	functional	no	no status change
Bos_taurus_OR958_functional|NC_037356.1|26980174|26981226	1053	single-exon	keep	7	DeepTMHMM	functional	functional	no	no status change
Bos_taurus_OR10D3_functional|NC_037356.1|26991392|26992324	933	single-exon	keep	7	DeepTMHMM	functional	functional	no	no status change
Bos_taurus_OR8G5_functional|NC_037356.1|27027658|27028593	936	single-exon	keep	7	DeepTMHMM	functional	functional	no	no status change
Bos_taurus_OR8G2_functional|NC_037356.1|27057159|27058094	936	single-exon	keep	7	DeepTMHMM	functional	functional	no	no status change
Bos_taurus_OR8G3P_pseudogene|NC_037356.1|27067428|27068363	936	single-exon	keep	7	DeepTMHMM	pseudogene	pseudogene	no	NCBI annotation, or in frame stop codons
Bos_taurus_OR145_adg_pseudogene|NC_037356.1|27131014|27131613	600	single-exon	keep	5	DeepTMHMM	pseudogene_short	pseudogene	yes	threshold met, status change
Bos_taurus_OR145_adh_functional|NC_037356.1|27145858|27146790	933	single-exon	keep	7	DeepTMHMM	functional	functional	no	no status change
Bos_taurus_OR8B3_adi_functional|NC_037356.1|27158521|27159450	930	single-exon	keep	7	DeepTMHMM	functional	functional	no	no status change
Bos_taurus_OR8G3P_adk_pseudogene|NC_037356.1|27260318|27261271	954	single-exon	keep	7	DeepTMHMM	pseudogene	pseudogene	no	NCBI annotation, or in frame stop codons
Bos_taurus_OR8G3P_adl_pseudogene|NC_037356.1|27271422|27272360	939	single-exon	keep	7	DeepTMHMM	pseudogene	pseudogene	no	NCBI annotation, or in frame stop codons
Bos_taurus_OR8D2_functional|NC_037356.1|27306332|27307273	942	single-exon	keep	7	DeepTMHMM	functional	functional	no	no status change
Bos_taurus_OR145_ado_functional|NC_037356.1|27402599|27403531	933	single-exon	keep	7	DeepTMHMM	functional	functional	no	no status change
Bos_taurus_OR143_adp_functional|NC_037356.1|27454639|27455571	933	single-exon	keep	7	DeepTMHMM	functional	functional	no	no status change
Bos_taurus_OR8G2_adq_functional|NC_037356.1|27478795|27479730	936	single-exon	keep	7	DeepTMHMM	functional	functional	no	no status change
Bos_taurus_OR8G3P_ads_pseudogene|NC_037356.1|27503108|27504043	936	single-exon	keep	7	DeepTMHMM	pseudogene	pseudogene	no	NCBI annotation, or in frame stop codons
Bos_taurus_OR8G1_adt_functional|NC_037356.1|27530144|27531085	942	single-exon	keep	7	DeepTMHMM	functional	functional	no	no status change
Bos_taurus_OR8G5_adu_pseudogene|NC_037356.1|27537272|27538228	957	single-exon	keep	7	DeepTMHMM	pseudogene	pseudogene	no	NCBI annotation, or in frame stop codons
Bos_taurus_OR8D2_adv_functional|NC_037356.1|27569115|27570041	927	single-exon	keep	7	DeepTMHMM	functional	functional	no	no status change
Bos_taurus_OROlr1242_adx_functional|NC_037356.1|27593482|27594414	933	single-exon	keep	7	DeepTMHMM	functional	functional	no	no status change
Bos_taurus_OR8B3_ady_functional|NC_037356.1|27621423|27622352	930	single-exon	keep	7	DeepTMHMM	functional	functional	no	no status change
Bos_taurus_OR8B3_adz_functional|NC_037356.1|27648888|27649817	930	single-exon	keep	7	DeepTMHMM	functional	functional	no	no status change
Bos_taurus_OR8B3_aea_functional|NC_037356.1|27673064|27673993	930	single-exon	keep	7	DeepTMHMM	functional	functional	no	no status change
Bos_taurus_OR8B3_aec_functional|NC_037356.1|27727978|27728922	945	single-exon	keep	7	DeepTMHMM	functional	functional	no	no status change
Bos_taurus_OR143_aed_functional|NC_037356.1|27751727|27752656	930	single-exon	keep	7	DeepTMHMM	functional	functional	no	no status change
Bos_taurus_OR8B4_functional|NC_037356.1|27789906|27790835	930	single-exon	keep	7	DeepTMHMM	functional	functional	no	no status change
Bos_taurus_OR145_aee_functional|NC_037356.1|27807576|27808523	948	single-exon	keep	7	DeepTMHMM	functional	functional	no	no status change
Bos_taurus_OR8B12_functional|NC_037356.1|27839808|27840743	936	single-exon	keep	7	DeepTMHMM	functional	functional	no	no status change
Bos_taurus_OR8B12_aef_functional|NC_037356.1|27864014|27864949	936	single-exon	keep	7	DeepTMHMM	functional	functional	no	no status change
Bos_taurus_OR151_functional|NC_037356.1|27888210|27889175	966	single-exon	keep	7	DeepTMHMM	functional	functional	no	no status change
Bos_taurus_OR145_aeg_functional|NC_037356.1|27906729|27907670	942	single-exon	keep	7	DeepTMHMM	functional	functional	no	no status change
Bos_taurus_OR151_aeh_functional|NC_037356.1|27929254|27930171	918	single-exon	keep	7	DeepTMHMM	functional	functional	no	no status change
Bos_taurus_OR145_aei_functional|NC_037356.1|27934672|27935613	942	single-exon	keep	7	DeepTMHMM	functional	functional	no	no status change
Bos_taurus_OR8A1_functional|NC_037356.1|27949090|27950016	927	single-exon	keep	7	DeepTMHMM	functional	functional	no	no status change
Bos_taurus_OR8A1_aej_functional|NC_037356.1|27960897|27961826	930	single-exon	keep	7	DeepTMHMM	functional	functional	no	no status change
Bos_taurus_OR8A1_aek_functional|NC_037356.1|27980481|27981410	930	single-exon	keep	7	DeepTMHMM	functional	functional	no	no status change
Bos_taurus_OR151_ael_functional|NC_037356.1|28005061|28006014	954	single-exon	keep	7	DeepTMHMM	functional	functional	no	no status change
Bos_taurus_OR151_aem_functional|NC_037356.1|28019899|28020852	954	single-exon	keep	7	DeepTMHMM	functional	functional	no	no status change
Bos_taurus_OR8A1_aen_functional|NC_037356.1|28034929|28035858	930	single-exon	keep	7	DeepTMHMM	functional	functional	no	no status change
Bos_taurus_OR8A1_aeo_functional|NC_037356.1|28053550|28054479	930	single-exon	keep	7	DeepTMHMM	functional	functional	no	no status change
Bos_taurus_OR6N1_aep_functional|NC_037357.1|15226990|15228009	1020	single-exon	keep	7	DeepTMHMM	functional	functional	no	no status change
Bos_taurus_OR1468_aeq_functional|NC_037357.1|15488493|15489434	942	single-exon	keep	7	DeepTMHMM	functional	functional	no	no status change
Bos_taurus_OR13H1_functional|NC_037357.1|15552973|15553899	927	single-exon	keep	7	DeepTMHMM	functional	functional	no	no status change
Bos_taurus_OR143_aes_functional|NW_020190982.1|12300|13232	933	single-exon	keep	7	DeepTMHMM	functional	functional	no	no status change
Bos_taurus_OR52A1_aet_functional|NW_020192293.1|6605|7555	951	single-exon	keep	7	DeepTMHMM	functional	functional	no	no status change
Bos_taurus_OR52A1_aeu_functional|NW_020192293.1|19972|20835	864	single-exon	keep	7	DeepTMHMM	pseudogene_short	functional	yes	threshold met, status change
Bos_taurus_RHO_functional|NC_037349.1|56231448|56226518	1047	multi-exon	keep	7	DeepTMHMM	functional	functional	no	no status change

## Sheet: Canis_lupus_familiaris
Gene	Length	Type	Isoform keep	Number of domains	Tool	Original Status	New status	Status change	Reason
Canis_lupus_familiaris_TAAR5_functional|NC_006583.4|26626764|26627777	1014	single-exon	keep	7	DeepTMHMM	functional	functional	no	no status change
Canis_lupus_familiaris_TAAR4_functional|NC_006583.4|26633763|26634809	1047	single-exon	keep	7	DeepTMHMM	functional	functional	no	no status change
Canis_lupus_familiaris_OR10A7_functional|NC_006583.4|101459255|101460244	990	single-exon	keep	7	DeepTMHMM	functional	functional	no	no status change
Canis_lupus_familiaris_OR6Z1_functional|NC_006583.4|101470163|101471101	939	single-exon	keep	7	DeepTMHMM	functional	functional	no	no status change
Canis_lupus_familiaris_OR6Z2_functional|NC_006583.4|101486679|101487653	975	single-exon	keep	7	DeepTMHMM	functional	functional	no	no status change
Canis_lupus_familiaris_VN1R4_functional|NC_006583.4|103619140|103620090	951	single-exon	keep	7	DeepTMHMM	functional	functional	no	no status change
Canis_lupus_familiaris_VN1R1_functional|NC_006583.4|112896546|112897445	900	single-exon	keep	7	DeepTMHMM	pseudogene_short	functional	yes	threshold met, status change
Canis_lupus_familiaris_OR6C3I_functional|NC_006585.4|33095681|33096616	936	single-exon	keep	7	DeepTMHMM	functional	functional	no	no status change
Canis_lupus_familiaris_OR6C87_functional|NC_006585.4|33196236|33197147	912	single-exon	keep	7	DeepTMHMM	functional	functional	no	no status change
Canis_lupus_familiaris_OR6C75_functional|NC_006585.4|33250465|33251400	936	single-exon	keep	7	DeepTMHMM	functional	functional	no	no status change
Canis_lupus_familiaris_OR6C53_functional|NC_006585.4|33379614|33380576	963	single-exon	keep	7	DeepTMHMM	functional	functional	no	no status change
Canis_lupus_familiaris_OR6C89_functional|NC_006585.4|33426522|33427457	936	single-exon	keep	7	DeepTMHMM	functional	functional	no	no status change
Canis_lupus_familiaris_OR9R6_functional|NC_006587.4|62980|63915	936	single-exon	keep	7	DeepTMHMM	functional	functional	no	no status change
Canis_lupus_familiaris_OR8A1_functional|NC_006587.4|9871707|9872636	930	single-exon	keep	7	DeepTMHMM	functional	functional	no	no status change
Canis_lupus_familiaris_OR8B12_functional|NC_006587.4|9886899|9887828	930	single-exon	keep	7	DeepTMHMM	functional	functional	no	no status change
Canis_lupus_familiaris_OR8B9_functional|NC_006587.4|9951142|9952077	936	single-exon	keep	7	DeepTMHMM	functional	functional	no	no status change
Canis_lupus_familiaris_OR8B8_functional|NC_006587.4|9979384|9980331	948	single-exon	keep	7	DeepTMHMM	functional	functional	no	no status change
Canis_lupus_familiaris_OR8B4_functional|NC_006587.4|9995701|9996630	930	single-exon	keep	7	DeepTMHMM	functional	functional	no	no status change
Canis_lupus_familiaris_OR8C7_functional|NC_006587.4|10020702|10021634	933	single-exon	keep	7	DeepTMHMM	functional	functional	no	no status change
Canis_lupus_familiaris_OR8B3_functional|NC_006587.4|10041443|10042468	1026	single-exon	keep	7	DeepTMHMM	functional	functional	no	no status change
Canis_lupus_familiaris_OR8B100_functional|NC_006587.4|10051784|10052716	933	single-exon	keep	7	DeepTMHMM	functional	functional	no	no status change
Canis_lupus_familiaris_OR8B1L_functional|NC_006587.4|10083294|10084226	933	single-exon	keep	7	DeepTMHMM	functional	functional	no	no status change
Canis_lupus_familiaris_OR8B1_functional|NC_006587.4|10103387|10104319	933	single-exon	keep	7	DeepTMHMM	functional	functional	no	no status change
Canis_lupus_familiaris_OR8B1O_functional|NC_006587.4|10118047|10118979	933	single-exon	keep	7	DeepTMHMM	functional	functional	no	no status change
Canis_lupus_familiaris_OR8B1M_functional|NC_006587.4|10137718|10138650	933	single-exon	keep	7	DeepTMHMM	functional	functional	no	no status change
Canis_lupus_familiaris_OR8B1J_functional|NC_006587.4|10155933|10156865	933	single-exon	keep	7	DeepTMHMM	functional	functional	no	no status change
Canis_lupus_familiaris_OR8B1N_functional|NC_006587.4|10180521|10181453	933	single-exon	keep	7	DeepTMHMM	functional	functional	no	no status change
Canis_lupus_familiaris_OR8B1K_functional|NC_006587.4|10195957|10196889	933	single-exon	keep	7	DeepTMHMM	functional	functional	no	no status change
Canis_lupus_familiaris_OR8B60_functional|NC_006587.4|10204441|10205376	936	single-exon	keep	7	DeepTMHMM	functional	functional	no	no status change
Canis_lupus_familiaris_OR8D2_functional|NC_006587.4|10228629|10229555	927	single-exon	keep	7	DeepTMHMM	functional	functional	no	no status change
Canis_lupus_familiaris_OR8AP1_functional|NC_006587.4|10239637|10240563	927	single-exon	keep	7	DeepTMHMM	functional	functional	no	no status change
Canis_lupus_familiaris_OR8D6_functional|NC_006587.4|10251317|10252258	942	single-exon	keep	7	DeepTMHMM	functional	functional	no	no status change
Canis_lupus_familiaris_OR149_functional|NC_006587.4|10279808|10280740	933	single-exon	keep	7	DeepTMHMM	functional	functional	no	no status change
Canis_lupus_familiaris_OR8G1_functional|NC_006587.4|10288116|10289051	936	single-exon	keep	7	DeepTMHMM	functional	functional	no	no status change
Canis_lupus_familiaris_OR8G3_functional|NC_006587.4|10301696|10302631	936	single-exon	keep	7	DeepTMHMM	functional	functional	no	no status change
Canis_lupus_familiaris_OR8G6_functional|NC_006587.4|10309997|10310956	960	single-exon	keep	7	DeepTMHMM	functional	functional	no	no status change
Canis_lupus_familiaris_OR10D3_functional|NC_006587.4|10347422|10348363	942	single-exon	keep	7	DeepTMHMM	functional	functional	no	no status change
Canis_lupus_familiaris_OR10AI1_functional|NC_006587.4|10355788|10356723	936	single-exon	keep	7	DeepTMHMM	functional	functional	no	no status change
Canis_lupus_familiaris_OR10D1K_functional|NC_006587.4|10378123|10379058	936	single-exon	keep	7	DeepTMHMM	functional	functional	no	no status change
Canis_lupus_familiaris_OR10N1_functional|NC_006587.4|10423978|10424910	933	single-exon	keep	7	DeepTMHMM	functional	functional	no	no status change
Canis_lupus_familiaris_OR10D4_functional|NC_006587.4|10434952|10435887	936	single-exon	keep	7	DeepTMHMM	functional	functional	no	no status change
Canis_lupus_familiaris_OR10D5_functional|NC_006587.4|10471182|10472114	933	single-exon	keep	7	DeepTMHMM	functional	functional	no	no status change
Canis_lupus_familiaris_OR10D5B_functional|NC_006587.4|10481652|10482584	933	single-exon	keep	7	DeepTMHMM	functional	functional	no	no status change
Canis_lupus_familiaris_OR10G9_functional|NC_006587.4|10507067|10508002	936	single-exon	keep	7	DeepTMHMM	functional	functional	no	no status change
Canis_lupus_familiaris_OR10G9C_functional|NC_006587.4|10525405|10526340	936	single-exon	keep	7	DeepTMHMM	functional	functional	no	no status change
Canis_lupus_familiaris_OR10G7_functional|NC_006587.4|10535914|10536849	936	single-exon	keep	7	DeepTMHMM	functional	functional	no	no status change
Canis_lupus_familiaris_OR10G6_functional|NC_006587.4|10551318|10552253	936	single-exon	keep	7	DeepTMHMM	functional	functional	no	no status change
Canis_lupus_familiaris_OR10S1_functional|NC_006587.4|10565627|10566655	1029	single-exon	keep	7	DeepTMHMM	functional	functional	no	no status change
Canis_lupus_familiaris_OR8B58_functional|NC_006587.4|10582144|10583076	933	single-exon	keep	7	DeepTMHMM	functional	functional	no	no status change
Canis_lupus_familiaris_OR4D5_functional|NC_006587.4|10602441|10603385	945	single-exon	keep	7	DeepTMHMM	functional	functional	no	no status change
Canis_lupus_familiaris_OR8D4_functional|NC_006587.4|10643580|10644515	936	single-exon	keep	7	DeepTMHMM	functional	functional	no	no status change
Canis_lupus_familiaris_OR6M6_functional|NC_006587.4|10653321|10654268	948	single-exon	keep	7	DeepTMHMM	functional	functional	no	no status change
Canis_lupus_familiaris_OR6M2B_functional|NC_006587.4|10671837|10672784	948	single-exon	keep	7	DeepTMHMM	functional	functional	no	no status change
Canis_lupus_familiaris_OR6M2_functional|NC_006587.4|10689059|10690006	948	single-exon	keep	7	DeepTMHMM	functional	functional	no	no status change
Canis_lupus_familiaris_OR6M1_functional|NC_006587.4|10705792|10706733	942	single-exon	keep	7	DeepTMHMM	functional	functional	no	no status change
Canis_lupus_familiaris_OR6X1_functional|NC_006587.4|10753935|10754873	939	single-exon	keep	7	DeepTMHMM	functional	functional	no	no status change
Canis_lupus_familiaris_OR2AE1_functional|NC_006588.4|11326875|11327834	960	single-exon	keep	7	DeepTMHMM	functional	functional	no	no status change
Canis_lupus_familiaris_OR1F15_functional|NC_006588.4|11530075|11531019	945	single-exon	keep	7	DeepTMHMM	functional	functional	no	no status change
Canis_lupus_familiaris_OR10AH1_functional|NC_006588.4|18308440|18309417	978	single-exon	keep	7	DeepTMHMM	functional	functional	no	no status change
Canis_lupus_familiaris_VN1R1_c_functional|NC_006588.4|18457751|18458674	924	single-exon	keep	7	DeepTMHMM	functional	functional	no	no status change
Canis_lupus_familiaris_OR2C1_functional|NC_006588.4|41788092|41789030	939	single-exon	keep	7	DeepTMHMM	functional	functional	no	no status change
Canis_lupus_familiaris_OR11I1_functional|NC_006588.4|43905156|43906109	954	single-exon	keep	7	DeepTMHMM	functional	functional	no	no status change
Canis_lupus_familiaris_OR2H10_functional|NC_006590.4|358612|359484	873	single-exon	keep	7	DeepTMHMM	pseudogene_short	functional	yes	threshold met, status change
Canis_lupus_familiaris_OR2B11_functional|NC_006590.4|404339|405298	960	single-exon	keep	7	DeepTMHMM	functional	functional	no	no status change
Canis_lupus_familiaris_OR2W11_functional|NC_006590.4|441076|442020	945	single-exon	keep	7	DeepTMHMM	functional	functional	no	no status change
Canis_lupus_familiaris_OR2C3_functional|NC_006590.4|494742|495704	963	single-exon	keep	7	DeepTMHMM	functional	functional	no	no status change
Canis_lupus_familiaris_OR6AA6_functional|NC_006590.4|636917|637876	960	single-exon	keep	7	DeepTMHMM	functional	functional	no	no status change
Canis_lupus_familiaris_OR6AA7_functional|NC_006590.4|672880|673839	960	single-exon	keep	7	DeepTMHMM	functional	functional	no	no status change
Canis_lupus_familiaris_OR6C4_functional|NC_006590.4|731717|732643	927	single-exon	keep	7	DeepTMHMM	functional	functional	no	no status change
Canis_lupus_familiaris_OR11L1_functional|NC_006590.4|763127|764068	942	single-exon	keep	7	DeepTMHMM	functional	functional	no	no status change
Canis_lupus_familiaris_OR4L1_functional|NC_006590.4|821712|822650	939	single-exon	keep	7	DeepTMHMM	functional	functional	no	no status change
Canis_lupus_familiaris_OR6E1_functional|NC_006590.4|3019257|3020186	930	single-exon	keep	7	DeepTMHMM	functional	functional	no	no status change
Canis_lupus_familiaris_OR4D1_functional|NC_006591.4|32055883|32056824	942	single-exon	keep	7	DeepTMHMM	functional	functional	no	no status change
Canis_lupus_familiaris_OR4D2_functional|NC_006591.4|32066266|32067210	945	single-exon	keep	7	DeepTMHMM	functional	functional	no	no status change
Canis_lupus_familiaris_OR4D2C_functional|NC_006591.4|32077498|32078442	945	single-exon	keep	7	DeepTMHMM	functional	functional	no	no status change
Canis_lupus_familiaris_OR1A1_functional|NC_006591.4|46272522|46273451	930	single-exon	keep	7	DeepTMHMM	functional	functional	no	no status change
Canis_lupus_familiaris_OR1P1_functional|NC_006591.4|46310517|46311470	954	single-exon	keep	7	DeepTMHMM	functional	functional	no	no status change
Canis_lupus_familiaris_OR3A2_functional|NC_006591.4|46344261|46345208	948	single-exon	keep	7	DeepTMHMM	functional	functional	no	no status change
Canis_lupus_familiaris_OR3A1_functional|NC_006591.4|46355302|46356249	948	single-exon	keep	7	DeepTMHMM	functional	functional	no	no status change
Canis_lupus_familiaris_OR3A1H_functional|NC_006591.4|46376958|46377905	948	single-exon	keep	7	DeepTMHMM	functional	functional	no	no status change
Canis_lupus_familiaris_OR3A10_functional|NC_006591.4|46403028|46403975	948	single-exon	keep	7	DeepTMHMM	functional	functional	no	no status change
Canis_lupus_familiaris_OR1R1_functional|NC_006591.4|46455855|46456799	945	single-exon	keep	7	DeepTMHMM	functional	functional	no	no status change
Canis_lupus_familiaris_OR1E1_functional|NC_006591.4|46479807|46480748	942	single-exon	keep	7	DeepTMHMM	functional	functional	no	no status change
Canis_lupus_familiaris_OR1K1_functional|NC_006591.4|59165685|59166635	951	single-exon	keep	7	DeepTMHMM	functional	functional	no	no status change
Canis_lupus_familiaris_OR5C1_functional|NC_006591.4|59180484|59181443	960	single-exon	keep	7	DeepTMHMM	functional	functional	no	no status change
Canis_lupus_familiaris_OR1AF1_functional|NC_006591.4|59201719|59202648	930	single-exon	keep	7	DeepTMHMM	functional	functional	no	no status change
Canis_lupus_familiaris_OR1L6_functional|NC_006591.4|59256405|59257337	933	single-exon	keep	7	DeepTMHMM	functional	functional	no	no status change
Canis_lupus_familiaris_OR1L8_functional|NC_006591.4|59313429|59314373	945	single-exon	keep	7	DeepTMHMM	functional	functional	no	no status change
Canis_lupus_familiaris_OR6C63_functional|NC_006592.4|15961854|15962795	942	single-exon	keep	7	DeepTMHMM	functional	functional	no	no status change
Canis_lupus_familiaris_OR6C38_functional|NC_006592.4|15991129|15992067	939	single-exon	keep	7	DeepTMHMM	functional	functional	no	no status change
Canis_lupus_familiaris_OR4K14_functional|NC_006592.4|16409275|16410123	849	single-exon	keep	7	DeepTMHMM	pseudogene_short	functional	yes	threshold met, status change
Canis_lupus_familiaris_OR2T26_functional|NC_006593.4|366401|367351	951	single-exon	keep	7	DeepTMHMM	functional	functional	no	no status change
Canis_lupus_familiaris_OR2V1_functional|NC_006593.4|399283|400230	948	single-exon	keep	7	DeepTMHMM	functional	functional	no	no status change
Canis_lupus_familiaris_OR2AI2_functional|NC_006593.4|1035683|1036615	933	single-exon	keep	7	DeepTMHMM	functional	functional	no	no status change
Canis_lupus_familiaris_OR1AD1_functional|NC_006593.4|2853290|2854228	939	single-exon	keep	7	DeepTMHMM	functional	functional	no	no status change
Canis_lupus_familiaris_OR1X2_functional|NC_006593.4|3008524|3009465	942	single-exon	keep	7	DeepTMHMM	functional	functional	no	no status change
Canis_lupus_familiaris_OR13E1_functional|NC_006593.4|50956887|50957867	981	single-exon	keep	7	DeepTMHMM	functional	functional	no	no status change
Canis_lupus_familiaris_OR13J1_functional|NC_006593.4|50966700|50967659	960	single-exon	keep	7	DeepTMHMM	functional	functional	no	no status change
Canis_lupus_familiaris_OR13C7F_functional|NC_006593.4|51052379|51053338	960	single-exon	keep	7	DeepTMHMM	functional	functional	no	no status change
Canis_lupus_familiaris_OR13C7_functional|NC_006593.4|51061300|51062259	960	single-exon	keep	7	DeepTMHMM	functional	functional	no	no status change
Canis_lupus_familiaris_OR13C7H_functional|NC_006593.4|51075716|51076669	954	single-exon	keep	7	DeepTMHMM	functional	functional	no	no status change
Canis_lupus_familiaris_OR13C7G_functional|NC_006593.4|51082399|51083355	957	single-exon	keep	7	DeepTMHMM	functional	functional	no	no status change
Canis_lupus_familiaris_OR13C7I_functional|NC_006593.4|51093973|51094917	945	single-exon	keep	7	DeepTMHMM	functional	functional	no	no status change
Canis_lupus_familiaris_OR13F1_functional|NC_006593.4|58931436|58932419	984	single-exon	keep	7	DeepTMHMM	functional	functional	no	no status change
Canis_lupus_familiaris_OR13C3_functional|NC_006593.4|58973145|58974098	954	single-exon	keep	7	DeepTMHMM	functional	functional	no	no status change
Canis_lupus_familiaris_OR13C8_functional|NC_006593.4|58995426|58996385	960	single-exon	keep	7	DeepTMHMM	functional	functional	no	no status change
Canis_lupus_familiaris_OR13D2_functional|NC_006593.4|59022657|59023595	939	single-exon	keep	7	DeepTMHMM	functional	functional	no	no status change
Canis_lupus_familiaris_OR13F1B_functional|NC_006593.4|59029620|59030561	942	single-exon	keep	7	DeepTMHMM	functional	functional	no	no status change
Canis_lupus_familiaris_OR13C2B_functional|NC_006593.4|59039380|59040354	975	single-exon	keep	7	DeepTMHMM	functional	functional	no	no status change
Canis_lupus_familiaris_OR13C2_functional|NC_006593.4|59051611|59052567	957	single-exon	keep	7	DeepTMHMM	functional	functional	no	no status change
Canis_lupus_familiaris_OR13C1_functional|NC_006593.4|59090365|59091327	963	single-exon	keep	7	DeepTMHMM	functional	functional	no	no status change
Canis_lupus_familiaris_OR13D1_functional|NC_006593.4|59107325|59108263	939	single-exon	keep	7	DeepTMHMM	functional	functional	no	no status change
Canis_lupus_familiaris_OR13D1B_functional|NC_006593.4|59139992|59140945	954	single-exon	keep	7	DeepTMHMM	functional	functional	no	no status change
Canis_lupus_familiaris_OR13D3_functional|NC_006593.4|59153497|59154441	945	single-exon	keep	7	DeepTMHMM	functional	functional	no	no status change
Canis_lupus_familiaris_OR2K2_functional|NC_006593.4|64443029|64443979	951	single-exon	keep	7	DeepTMHMM	functional	functional	no	no status change
Canis_lupus_familiaris_OR6F1_functional|NC_006596.4|822489|823415	927	single-exon	keep	7	DeepTMHMM	functional	functional	no	no status change
Canis_lupus_familiaris_OR13G1_functional|NC_006596.4|871644|872567	924	single-exon	keep	7	DeepTMHMM	functional	functional	no	no status change
Canis_lupus_familiaris_OR2AK3_pseudogene|NC_006596.4|936842|937807	966	single-exon	keep	7	DeepTMHMM	pseudogene	pseudogene	no	NCBI annotation, or in frame stop codons
Canis_lupus_familiaris_OR2L3B_functional|NC_006596.4|980716|981654	939	single-exon	keep	7	DeepTMHMM	functional	functional	no	no status change
Canis_lupus_familiaris_OR2L17_functional|NC_006596.4|1026999|1027934	936	single-exon	keep	7	DeepTMHMM	functional	functional	no	no status change
Canis_lupus_familiaris_OR2L5C_functional|NC_006596.4|1058990|1059928	939	single-exon	keep	7	DeepTMHMM	functional	functional	no	no status change
Canis_lupus_familiaris_OR2T33_functional|NC_006596.4|1140857|1141801	945	single-exon	keep	7	DeepTMHMM	functional	functional	no	no status change
Canis_lupus_familiaris_OR2AJ7_functional|NC_006596.4|1177870|1178808	939	single-exon	keep	7	DeepTMHMM	functional	functional	no	no status change
Canis_lupus_familiaris_OR2W3_functional|NC_006596.4|1212123|1213067	945	single-exon	keep	7	DeepTMHMM	functional	functional	no	no status change
Canis_lupus_familiaris_OR11L1_e_functional|NC_006596.4|1265837|1266808	972	single-exon	keep	7	DeepTMHMM	functional	functional	no	no status change
Canis_lupus_familiaris_OR2AZ1_functional|NC_006596.4|1373790|1374725	936	single-exon	keep	7	DeepTMHMM	functional	functional	no	no status change
Canis_lupus_familiaris_OR2AV11_functional|NC_006596.4|1487269|1488207	939	single-exon	keep	7	DeepTMHMM	functional	functional	no	no status change
Canis_lupus_familiaris_OR2AV2_functional|NC_006596.4|1538699|1539667	969	single-exon	keep	7	DeepTMHMM	functional	functional	no	no status change
Canis_lupus_familiaris_OR2AV12_functional|NC_006596.4|1599279|1600238	960	single-exon	keep	7	DeepTMHMM	functional	functional	no	no status change
Canis_lupus_familiaris_OR2AV1_functional|NC_006596.4|1636003|1636941	939	single-exon	keep	7	DeepTMHMM	functional	functional	no	no status change
Canis_lupus_familiaris_OR2L5_functional|NC_006596.4|1695390|1696337	948	single-exon	keep	7	DeepTMHMM	functional	functional	no	no status change
Canis_lupus_familiaris_OR2L3_functional|NC_006596.4|1716867|1717805	939	single-exon	keep	7	DeepTMHMM	functional	functional	no	no status change
Canis_lupus_familiaris_OR2T24_functional|NC_006596.4|1748397|1749335	939	single-exon	keep	7	DeepTMHMM	functional	functional	no	no status change
Canis_lupus_familiaris_OR2T15_functional|NC_006596.4|1771737|1772675	939	single-exon	keep	7	DeepTMHMM	functional	functional	no	no status change
Canis_lupus_familiaris_OR2T22_functional|NC_006596.4|1872123|1873067	945	single-exon	keep	7	DeepTMHMM	functional	functional	no	no status change
Canis_lupus_familiaris_OR2T20_functional|NC_006596.4|1921200|1922138	939	single-exon	keep	7	DeepTMHMM	functional	functional	no	no status change
Canis_lupus_familiaris_OR2M9_functional|NC_006596.4|2000391|2001326	936	single-exon	keep	7	DeepTMHMM	functional	functional	no	no status change
Canis_lupus_familiaris_OR2T4C_functional|NC_006596.4|2117092|2118054	963	single-exon	keep	7	DeepTMHMM	functional	functional	no	no status change
Canis_lupus_familiaris_OR2T4G_functional|NC_006596.4|2133457|2134416	960	single-exon	keep	7	DeepTMHMM	functional	functional	no	no status change
Canis_lupus_familiaris_OR2T4_functional|NC_006596.4|2177512|2178474	963	single-exon	keep	7	DeepTMHMM	functional	functional	no	no status change
Canis_lupus_familiaris_OR2T6_functional|NC_006596.4|2245174|2246133	960	single-exon	keep	7	DeepTMHMM	functional	functional	no	no status change
Canis_lupus_familiaris_OR2T1_functional|NC_006596.4|2264145|2265101	957	single-exon	keep	7	DeepTMHMM	functional	functional	no	no status change
Canis_lupus_familiaris_OR2T27_functional|NC_006596.4|2300860|2301813	954	single-exon	keep	7	DeepTMHMM	functional	functional	no	no status change
Canis_lupus_familiaris_OR2T2_functional|NC_006596.4|2313685|2314659	975	single-exon	keep	7	DeepTMHMM	functional	functional	no	no status change
Canis_lupus_familiaris_OR2T11_functional|NC_006596.4|2345513|2346472	960	single-exon	keep	7	DeepTMHMM	functional	functional	no	no status change
Canis_lupus_familiaris_OR2T4D_functional|NC_006596.4|2413689|2414651	963	single-exon	keep	7	DeepTMHMM	functional	functional	no	no status change
Canis_lupus_familiaris_OR14I2_functional|NC_006596.4|2440432|2441376	945	single-exon	keep	7	DeepTMHMM	functional	functional	no	no status change
Canis_lupus_familiaris_OR2G6_functional|NC_006596.4|2504776|2505723	948	single-exon	keep	7	DeepTMHMM	functional	functional	no	no status change
Canis_lupus_familiaris_OR2AX2_functional|NC_006596.4|2526396|2527421	1026	single-exon	keep	7	DeepTMHMM	functional	functional	no	no status change
Canis_lupus_familiaris_OR2H1_functional|NC_006596.4|2567148|2568074	927	single-exon	keep	7	DeepTMHMM	functional	functional	no	no status change
Canis_lupus_familiaris_TAS2RCafa-2_functional|NC_006596.4|26857695|26858606	912	single-exon	keep	7	DeepTMHMM	functional	functional	no	no status change
Canis_lupus_familiaris_OR2D2_functional|NC_006597.4|490897|491835	939	single-exon	keep	7	DeepTMHMM	functional	functional	no	no status change
Canis_lupus_familiaris_OR13P4_functional|NC_006597.4|512717|513664	948	single-exon	keep	7	DeepTMHMM	functional	functional	no	no status change
Canis_lupus_familiaris_OR13P3_functional|NC_006597.4|533009|533950	942	single-exon	keep	7	DeepTMHMM	functional	functional	no	no status change
Canis_lupus_familiaris_OR13P5_functional|NC_006597.4|554829|555776	948	single-exon	keep	7	DeepTMHMM	functional	functional	no	no status change
Canis_lupus_familiaris_OR6C6J_functional|NC_006597.4|17404314|17405258	945	single-exon	keep	7	DeepTMHMM	functional	functional	no	no status change
Canis_lupus_familiaris_OR4N2_functional|NC_006597.4|17689126|17690049	924	single-exon	keep	7	DeepTMHMM	functional	functional	no	no status change
Canis_lupus_familiaris_OR4N2B_functional|NC_006597.4|17711912|17712838	927	single-exon	keep	7	DeepTMHMM	functional	functional	no	no status change
Canis_lupus_familiaris_OR4Q3_functional|NC_006597.4|17752015|17752962	948	single-exon	keep	7	DeepTMHMM	functional	functional	no	no status change
Canis_lupus_familiaris_OR4H12B_functional|NC_006597.4|17854118|17854987	870	single-exon	keep	7	DeepTMHMM	pseudogene_short	functional	yes	threshold met, status change
Canis_lupus_familiaris_OR11H12_functional|NC_006597.4|17878242|17879321	1080	single-exon	keep	7	DeepTMHMM	functional	functional	no	no status change
Canis_lupus_familiaris_OR11G11_pseudogene|NC_006597.4|17897531|17898313	783	single-exon	keep	6	DeepTMHMM	pseudogene_short	pseudogene	yes	threshold met, status change
Canis_lupus_familiaris_OR11K2_functional|NC_006597.4|17912435|17913388	954	single-exon	keep	7	DeepTMHMM	functional	functional	no	no status change
Canis_lupus_familiaris_OR11J6_functional|NC_006597.4|17957155|17958123	969	single-exon	keep	7	DeepTMHMM	functional	functional	no	no status change
Canis_lupus_familiaris_OR11J4_pseudogene|NC_006597.4|17977318|17978307	990	single-exon	keep	7	DeepTMHMM	pseudogene	pseudogene	no	NCBI annotation, or in frame stop codons
Canis_lupus_familiaris_OR11G5_functional|NC_006597.4|17999191|18000129	939	single-exon	keep	7	DeepTMHMM	functional	functional	no	no status change
Canis_lupus_familiaris_OR11G2B_functional|NC_006597.4|18015546|18016481	936	single-exon	keep	7	DeepTMHMM	functional	functional	no	no status change
Canis_lupus_familiaris_OR11G7_functional|NC_006597.4|18039928|18040890	963	single-exon	keep	7	DeepTMHMM	functional	functional	no	no status change
Canis_lupus_familiaris_OR11G2_functional|NC_006597.4|18052447|18053382	936	single-exon	keep	7	DeepTMHMM	functional	functional	no	no status change
Canis_lupus_familiaris_OR11H6_functional|NC_006597.4|18077102|18078094	993	single-exon	keep	7	DeepTMHMM	functional	functional	no	no status change
Canis_lupus_familiaris_OR11H7_functional|NC_006597.4|18082761|18083705	945	single-exon	keep	7	DeepTMHMM	functional	functional	no	no status change
Canis_lupus_familiaris_OR11G9_functional|NC_006597.4|18094953|18095897	945	single-exon	keep	7	DeepTMHMM	functional	functional	no	no status change
Canis_lupus_familiaris_OR11H4_functional|NC_006597.4|18108899|18109849	951	single-exon	keep	7	DeepTMHMM	functional	functional	no	no status change
Canis_lupus_familiaris_OR6S1_functional|NC_006597.4|18418812|18419807	996	single-exon	keep	7	DeepTMHMM	functional	functional	no	no status change
Canis_lupus_familiaris_OR1509_functional|NC_006597.4|19125284|19126210	927	single-exon	keep	7	DeepTMHMM	functional	functional	no	no status change
Canis_lupus_familiaris_OR4E1_functional|NC_006597.4|19130030|19130977	948	single-exon	keep	7	DeepTMHMM	functional	functional	no	no status change
Canis_lupus_familiaris_OR2A9B_functional|NC_006598.4|6804404|6805345	942	single-exon	keep	7	DeepTMHMM	functional	functional	no	no status change
Canis_lupus_familiaris_OR2A9_functional|NC_006598.4|6824239|6825180	942	single-exon	keep	7	DeepTMHMM	functional	functional	no	no status change
Canis_lupus_familiaris_OR2A7_functional|NC_006598.4|6837769|6838701	933	single-exon	keep	7	DeepTMHMM	functional	functional	no	no status change
Canis_lupus_familiaris_OR2A58_functional|NC_006598.4|6862598|6863530	933	single-exon	keep	7	DeepTMHMM	functional	functional	no	no status change
Canis_lupus_familiaris_OR2A5_functional|NC_006598.4|6889741|6890673	933	single-exon	keep	7	DeepTMHMM	functional	functional	no	no status change
Canis_lupus_familiaris_OR6B1_functional|NC_006598.4|6931577|6932503	927	single-exon	keep	7	DeepTMHMM	functional	functional	no	no status change
Canis_lupus_familiaris_OR2Q1_functional|NC_006598.4|6950635|6951576	942	single-exon	keep	7	DeepTMHMM	functional	functional	no	no status change
Canis_lupus_familiaris_OR2Q2_functional|NC_006598.4|6965644|6966579	936	single-exon	keep	7	DeepTMHMM	functional	functional	no	no status change
Canis_lupus_familiaris_OR2F1D_functional|NC_006598.4|6989603|6990556	954	single-exon	keep	7	DeepTMHMM	functional	functional	no	no status change
Canis_lupus_familiaris_OR2F2_functional|NC_006598.4|7005215|7006168	954	single-exon	keep	7	DeepTMHMM	functional	functional	no	no status change
Canis_lupus_familiaris_OR10AC1_functional|NC_006598.4|7177091|7178056	966	single-exon	keep	7	DeepTMHMM	functional	functional	no	no status change
Canis_lupus_familiaris_OR2R1_functional|NC_006598.4|7203118|7204059	942	single-exon	keep	7	DeepTMHMM	functional	functional	no	no status change
Canis_lupus_familiaris_TAS2R41_functional|NC_006598.4|7219842|7220768	927	single-exon	keep	7	DeepTMHMM	functional	functional	no	no status change
Canis_lupus_familiaris_TAS2R40_functional|NC_006598.4|7427968|7428888	921	single-exon	keep	7	DeepTMHMM	functional	functional	no	no status change
Canis_lupus_familiaris_TAS2R39_functional|NC_006598.4|7453972|7454934	963	single-exon	keep	7	DeepTMHMM	functional	functional	no	no status change
Canis_lupus_familiaris_TAS2R38_functional|NC_006598.4|8083355|8084305	951	single-exon	keep	7	DeepTMHMM	functional	functional	no	no status change
Canis_lupus_familiaris_OR9A4_functional|NC_006598.4|8124860|8125804	945	single-exon	keep	7	DeepTMHMM	functional	functional	no	no status change
Canis_lupus_familiaris_OR9A7_functional|NC_006598.4|8138313|8139257	945	single-exon	keep	7	DeepTMHMM	functional	functional	no	no status change
Canis_lupus_familiaris_TAS2R5_functional|NC_006598.4|8251510|8252397	888	single-exon	keep	7	DeepTMHMM	pseudogene_short	functional	yes	threshold met, status change
Canis_lupus_familiaris_TAS2R4_functional|NC_006598.4|8269058|8269957	900	single-exon	keep	7	DeepTMHMM	pseudogene_short	functional	yes	threshold met, status change
Canis_lupus_familiaris_TAS2R3_functional|NC_006598.4|8279802|8280752	951	single-exon	keep	7	DeepTMHMM	functional	functional	no	no status change
Canis_lupus_familiaris_OR2Z2_functional|NC_006598.4|14566986|14567864	879	single-exon	keep	7	DeepTMHMM	pseudogene_short	functional	yes	threshold met, status change
Canis_lupus_familiaris_OR13L2_functional|NC_006599.4|57464971|57465930	960	single-exon	keep	7	DeepTMHMM	functional	functional	no	no status change
Canis_lupus_familiaris_OR10V5_functional|NC_006600.4|36685007|36685945	939	single-exon	keep	7	DeepTMHMM	functional	functional	no	no status change
Canis_lupus_familiaris_OR10V10_functional|NC_006600.4|36700284|36701312	1029	single-exon	keep	7	DeepTMHMM	functional	functional	no	no status change
Canis_lupus_familiaris_OR10V1_functional|NC_006600.4|36719388|36720317	930	single-exon	keep	7	DeepTMHMM	functional	functional	no	no status change
Canis_lupus_familiaris_OR10V4_functional|NC_006600.4|36747332|36748270	939	single-exon	keep	7	DeepTMHMM	functional	functional	no	no status change
Canis_lupus_familiaris_OR4D9D_functional|NC_006600.4|36864228|36865163	936	single-exon	keep	7	DeepTMHMM	functional	functional	no	no status change
Canis_lupus_familiaris_OR4D9_functional|NC_006600.4|36874544|36875479	936	single-exon	keep	7	DeepTMHMM	functional	functional	no	no status change
Canis_lupus_familiaris_OR4D11_functional|NC_006600.4|36885001|36885936	936	single-exon	keep	7	DeepTMHMM	functional	functional	no	no status change
Canis_lupus_familiaris_OR4D9C_functional|NC_006600.4|36899044|36899979	936	single-exon	keep	7	DeepTMHMM	functional	functional	no	no status change
Canis_lupus_familiaris_OR4D9B_functional|NC_006600.4|36915979|36916914	936	single-exon	keep	7	DeepTMHMM	functional	functional	no	no status change
Canis_lupus_familiaris_OR4D6_functional|NC_006600.4|36924473|36925408	936	single-exon	keep	7	DeepTMHMM	functional	functional	no	no status change
Canis_lupus_familiaris_OR5A1_functional|NC_006600.4|36939989|36940948	960	single-exon	keep	7	DeepTMHMM	functional	functional	no	no status change
Canis_lupus_familiaris_OR5A2_functional|NC_006600.4|36961332|36962291	960	single-exon	keep	7	DeepTMHMM	functional	functional	no	no status change
Canis_lupus_familiaris_OR5AN2_functional|NC_006600.4|37009260|37010234	975	single-exon	keep	7	DeepTMHMM	functional	functional	no	no status change
Canis_lupus_familiaris_OR5AN6_functional|NC_006600.4|37031821|37032777	957	single-exon	keep	7	DeepTMHMM	functional	functional	no	no status change
Canis_lupus_familiaris_OR5A3_functional|NC_006600.4|37048323|37049285	963	single-exon	keep	7	DeepTMHMM	functional	functional	no	no status change
Canis_lupus_familiaris_OR5B21_functional|NC_006600.4|37403454|37404404	951	single-exon	keep	7	DeepTMHMM	functional	functional	no	no status change
Canis_lupus_familiaris_OR5B12_functional|NC_006600.4|37428484|37429428	945	single-exon	keep	7	DeepTMHMM	functional	functional	no	no status change
Canis_lupus_familiaris_OR5B24_functional|NC_006600.4|37468088|37469026	939	single-exon	keep	7	DeepTMHMM	functional	functional	no	no status change
Canis_lupus_familiaris_OR5B3B_functional|NC_006600.4|37498867|37499805	939	single-exon	keep	7	DeepTMHMM	functional	functional	no	no status change
Canis_lupus_familiaris_OR5B2B_functional|NC_006600.4|37511175|37512119	945	single-exon	keep	7	DeepTMHMM	functional	functional	no	no status change
Canis_lupus_familiaris_OR5B2_functional|NC_006600.4|37537117|37538061	945	single-exon	keep	7	DeepTMHMM	functional	functional	no	no status change
Canis_lupus_familiaris_OR5B3_functional|NC_006600.4|37566301|37567239	939	single-exon	keep	7	DeepTMHMM	functional	functional	no	no status change
Canis_lupus_familiaris_OR5B31_functional|NC_006600.4|37585909|37586856	948	single-exon	keep	7	DeepTMHMM	functional	functional	no	no status change
Canis_lupus_familiaris_OR5B35_functional|NC_006600.4|37602668|37603612	945	single-exon	keep	7	DeepTMHMM	functional	functional	no	no status change
Canis_lupus_familiaris_OR5B33_functional|NC_006600.4|37618178|37619122	945	single-exon	keep	7	DeepTMHMM	functional	functional	no	no status change
Canis_lupus_familiaris_OR5B32_functional|NC_006600.4|37630141|37631094	954	single-exon	keep	7	DeepTMHMM	functional	functional	no	no status change
Canis_lupus_familiaris_OR10Q2_functional|NC_006600.4|37643310|37644269	960	single-exon	keep	7	DeepTMHMM	functional	functional	no	no status change
Canis_lupus_familiaris_OR10W1_functional|NC_006600.4|37655401|37656345	945	single-exon	keep	7	DeepTMHMM	functional	functional	no	no status change
Canis_lupus_familiaris_OR10Q1_functional|NC_006600.4|37671637|37672596	960	single-exon	keep	7	DeepTMHMM	functional	functional	no	no status change
Canis_lupus_familiaris_OR9Q4_functional|NC_006600.4|37706706|37707641	936	single-exon	keep	7	DeepTMHMM	functional	functional	no	no status change
Canis_lupus_familiaris_OR9I1_functional|NC_006600.4|37784411|37785355	945	single-exon	keep	7	DeepTMHMM	functional	functional	no	no status change
Canis_lupus_familiaris_OR6Q1_functional|NC_006600.4|37828196|37829149	954	single-exon	keep	7	DeepTMHMM	functional	functional	no	no status change
Canis_lupus_familiaris_OR5AZ2_functional|NC_006600.4|37869816|37870699	884	single-exon	keep	7	DeepTMHMM	pseudogene_short	functional	yes	threshold met, status change
Canis_lupus_familiaris_OR5BA1_functional|NC_006600.4|37920407|37921366	960	single-exon	keep	7	DeepTMHMM	functional	functional	no	no status change
Canis_lupus_familiaris_OR5AK6_functional|NC_006600.4|38562212|38563141	930	single-exon	keep	7	DeepTMHMM	functional	functional	no	no status change
Canis_lupus_familiaris_OR5AK8_functional|NC_006600.4|38570747|38571676	930	single-exon	keep	7	DeepTMHMM	functional	functional	no	no status change
Canis_lupus_familiaris_OR5AK7_functional|NC_006600.4|38583083|38584012	930	single-exon	keep	7	DeepTMHMM	functional	functional	no	no status change
Canis_lupus_familiaris_OR5G3_functional|NC_006600.4|38685972|38686922	951	single-exon	keep	7	DeepTMHMM	functional	functional	no	no status change
Canis_lupus_familiaris_OR5G5_functional|NC_006600.4|38714759|38715703	945	single-exon	keep	7	DeepTMHMM	functional	functional	no	no status change
Canis_lupus_familiaris_OR5G1B_functional|NC_006600.4|38728332|38729276	945	single-exon	keep	7	DeepTMHMM	functional	functional	no	no status change
Canis_lupus_familiaris_OR5G1_functional|NC_006600.4|38745161|38746102	942	single-exon	keep	7	DeepTMHMM	functional	functional	no	no status change
Canis_lupus_familiaris_OR9G10_functional|NC_006600.4|38773092|38774027	936	single-exon	keep	7	DeepTMHMM	functional	functional	no	no status change
Canis_lupus_familiaris_OR9G4_functional|NC_006600.4|38787630|38788568	939	single-exon	keep	7	DeepTMHMM	functional	functional	no	no status change
Canis_lupus_familiaris_OR9G3_functional|NC_006600.4|38790367|38791302	936	single-exon	keep	7	DeepTMHMM	functional	functional	no	no status change
Canis_lupus_familiaris_OR9G1_functional|NC_006600.4|38803939|38804856	918	single-exon	keep	7	DeepTMHMM	functional	functional	no	no status change
Canis_lupus_familiaris_OR9G1_j_functional|NC_006600.4|38852166|38853083	918	single-exon	keep	7	DeepTMHMM	functional	functional	no	no status change
Canis_lupus_familiaris_OR5AR1_functional|NC_006600.4|38882635|38883570	936	single-exon	keep	7	DeepTMHMM	functional	functional	no	no status change
Canis_lupus_familiaris_OR5AP2_functional|NC_006600.4|38895242|38896195	954	single-exon	keep	7	DeepTMHMM	functional	functional	no	no status change
Canis_lupus_familiaris_OR5M10_functional|NC_006600.4|38917976|38918944	969	single-exon	keep	7	DeepTMHMM	functional	functional	no	no status change
Canis_lupus_familiaris_OR5M10_k_functional|NC_006600.4|38928263|38929210	948	single-exon	keep	7	DeepTMHMM	functional	functional	no	no status change
Canis_lupus_familiaris_OR5M12_functional|NC_006600.4|38932539|38933522	984	single-exon	keep	7	DeepTMHMM	functional	functional	no	no status change
Canis_lupus_familiaris_OR5M13_functional|NC_006600.4|38958385|38959320	936	single-exon	keep	7	DeepTMHMM	functional	functional	no	no status change
Canis_lupus_familiaris_OR5M5_functional|NC_006600.4|38982036|38982992	957	single-exon	keep	7	DeepTMHMM	functional	functional	no	no status change
Canis_lupus_familiaris_OR5M8_functional|NC_006600.4|38995207|38996142	936	single-exon	keep	7	DeepTMHMM	functional	functional	no	no status change
Canis_lupus_familiaris_OR5M3C_functional|NC_006600.4|39004007|39004939	933	single-exon	keep	7	DeepTMHMM	functional	functional	no	no status change
Canis_lupus_familiaris_OR5M3_functional|NC_006600.4|39010988|39011920	933	single-exon	keep	7	DeepTMHMM	functional	functional	no	no status change
Canis_lupus_familiaris_OR5M9_functional|NC_006600.4|39016832|39017761	930	single-exon	keep	7	DeepTMHMM	functional	functional	no	no status change
Canis_lupus_familiaris_OR8U10_functional|NC_006600.4|39022307|39023263	957	single-exon	keep	7	DeepTMHMM	functional	functional	no	no status change
Canis_lupus_familiaris_OR8U3_functional|NC_006600.4|39044006|39044965	960	single-exon	keep	7	DeepTMHMM	functional	functional	no	no status change
Canis_lupus_familiaris_OR5AL1_functional|NC_006600.4|39051048|39051989	942	single-exon	keep	7	DeepTMHMM	functional	functional	no	no status change
Canis_lupus_familiaris_OR5AL2_functional|NC_006600.4|39061525|39062466	942	single-exon	keep	7	DeepTMHMM	functional	functional	no	no status change
Canis_lupus_familiaris_OR8U8_functional|NC_006600.4|39080573|39081520	948	single-exon	keep	7	DeepTMHMM	functional	functional	no	no status change
Canis_lupus_familiaris_OR8J3_functional|NC_006600.4|39089661|39090590	930	single-exon	keep	7	DeepTMHMM	functional	functional	no	no status change
Canis_lupus_familiaris_OR8K1_functional|NC_006600.4|39104958|39105917	960	single-exon	keep	7	DeepTMHMM	functional	functional	no	no status change
Canis_lupus_familiaris_OR8K5_functional|NC_006600.4|39111832|39112776	945	single-exon	keep	7	DeepTMHMM	functional	functional	no	no status change
Canis_lupus_familiaris_OR5J2_functional|NC_006600.4|39123122|39124060	939	single-exon	keep	7	DeepTMHMM	functional	functional	no	no status change
Canis_lupus_familiaris_OR8K54_functional|NC_006600.4|39140421|39141362	942	single-exon	keep	7	DeepTMHMM	functional	functional	no	no status change
Canis_lupus_familiaris_OR8K7_functional|NC_006600.4|39167050|39167991	942	single-exon	keep	7	DeepTMHMM	functional	functional	no	no status change
Canis_lupus_familiaris_OR8J2B_functional|NC_006600.4|39194098|39195045	948	single-exon	keep	7	DeepTMHMM	functional	functional	no	no status change
Canis_lupus_familiaris_OR8K71_functional|NC_006600.4|39205359|39206309	951	single-exon	keep	7	DeepTMHMM	functional	functional	no	no status change
Canis_lupus_familiaris_OR8J2C_functional|NC_006600.4|39227232|39228179	948	single-exon	keep	7	DeepTMHMM	functional	functional	no	no status change
Canis_lupus_familiaris_OR5T2_functional|NC_006600.4|39236418|39237338	921	single-exon	keep	7	DeepTMHMM	functional	functional	no	no status change
Canis_lupus_familiaris_OR5T1_functional|NC_006600.4|39257414|39258400	987	single-exon	keep	7	DeepTMHMM	functional	functional	no	no status change
Canis_lupus_familiaris_OR5T1B_functional|NC_006600.4|39265869|39266873	1005	single-exon	keep	7	DeepTMHMM	functional	functional	no	no status change
Canis_lupus_familiaris_OR5T2B_functional|NC_006600.4|39276555|39277493	939	single-exon	keep	7	DeepTMHMM	functional	functional	no	no status change
Canis_lupus_familiaris_OR8H4_functional|NC_006600.4|39286115|39287050	936	single-exon	keep	7	DeepTMHMM	functional	functional	no	no status change
Canis_lupus_familiaris_OR5BE4_functional|NC_006600.4|39313249|39314319	1071	single-exon	keep	7	DeepTMHMM	functional	functional	no	no status change
Canis_lupus_familiaris_OR5J1_functional|NC_006600.4|39322356|39323294	939	single-exon	keep	7	DeepTMHMM	functional	functional	no	no status change
Canis_lupus_familiaris_OR5AQ1_functional|NC_006600.4|39338178|39339110	933	single-exon	keep	7	DeepTMHMM	functional	functional	no	no status change
Canis_lupus_familiaris_OR5AS1_functional|NC_006600.4|39352559|39353497	939	single-exon	keep	7	DeepTMHMM	functional	functional	no	no status change
Canis_lupus_familiaris_OR10AG63_functional|NC_006600.4|39384770|39385726	957	single-exon	keep	7	DeepTMHMM	functional	functional	no	no status change
Canis_lupus_familiaris_OR5T8_functional|NC_006600.4|39391324|39392298	975	single-exon	keep	7	DeepTMHMM	functional	functional	no	no status change
Canis_lupus_familiaris_OR10AG64_functional|NC_006600.4|39410083|39411015	933	single-exon	keep	7	DeepTMHMM	functional	functional	no	no status change
Canis_lupus_familiaris_OR10AG1_functional|NC_006600.4|39419559|39420509	951	single-exon	keep	7	DeepTMHMM	functional	functional	no	no status change
Canis_lupus_familiaris_OR10AG65_functional|NC_006600.4|39439516|39440481	966	single-exon	keep	7	DeepTMHMM	functional	functional	no	no status change
Canis_lupus_familiaris_OR10AG68_functional|NC_006600.4|39449486|39450460	975	single-exon	keep	7	DeepTMHMM	functional	functional	no	no status change
Canis_lupus_familiaris_OR10AG66_functional|NC_006600.4|39463579|39464514	936	single-exon	keep	7	DeepTMHMM	functional	functional	no	no status change
Canis_lupus_familiaris_OR5I1B_functional|NC_006600.4|39490610|39491554	945	single-exon	keep	7	DeepTMHMM	functional	functional	no	no status change
Canis_lupus_familiaris_OR5W2B_functional|NC_006600.4|39498452|39499384	933	single-exon	keep	7	DeepTMHMM	functional	functional	no	no status change
Canis_lupus_familiaris_OR5W7_functional|NC_006600.4|39508106|39509041	936	single-exon	keep	7	DeepTMHMM	functional	functional	no	no status change
Canis_lupus_familiaris_OR5W2_functional|NC_006600.4|39519733|39520665	933	single-exon	keep	7	DeepTMHMM	functional	functional	no	no status change
Canis_lupus_familiaris_OR5W6_functional|NC_006600.4|39528979|39529902	924	single-exon	keep	7	DeepTMHMM	functional	functional	no	no status change
Canis_lupus_familiaris_OR5W1_functional|NC_006600.4|39550204|39551142	939	single-exon	keep	7	DeepTMHMM	functional	functional	no	no status change
Canis_lupus_familiaris_OR9M1_functional|NC_006600.4|39556087|39557091	1005	single-exon	keep	7	DeepTMHMM	functional	functional	no	no status change
Canis_lupus_familiaris_OR5L1B_functional|NC_006600.4|39569478|39570437	960	single-exon	keep	7	DeepTMHMM	functional	functional	no	no status change
Canis_lupus_familiaris_OR5L1C_functional|NC_006600.4|39576866|39577801	936	single-exon	keep	7	DeepTMHMM	functional	functional	no	no status change
Canis_lupus_familiaris_OR5L1_functional|NC_006600.4|39586567|39587502	936	single-exon	keep	7	DeepTMHMM	functional	functional	no	no status change
Canis_lupus_familiaris_OR5D18_functional|NC_006600.4|39595534|39596475	942	single-exon	keep	7	DeepTMHMM	functional	functional	no	no status change
Canis_lupus_familiaris_OR5D14_functional|NC_006600.4|39604917|39605966	1050	single-exon	keep	7	DeepTMHMM	functional	functional	no	no status change
Canis_lupus_familiaris_OR5D15_functional|NC_006600.4|39613672|39614616	945	single-exon	keep	7	DeepTMHMM	functional	functional	no	no status change
Canis_lupus_familiaris_OR5D17_functional|NC_006600.4|39635049|39635999	951	single-exon	keep	7	DeepTMHMM	functional	functional	no	no status change
Canis_lupus_familiaris_OR4P7_functional|NC_006600.4|39668406|39669338	933	single-exon	keep	7	DeepTMHMM	functional	functional	no	no status change
Canis_lupus_familiaris_OR4P6_functional|NC_006600.4|39683851|39684789	939	single-exon	keep	7	DeepTMHMM	functional	functional	no	no status change
Canis_lupus_familiaris_OR4P11_functional|NC_006600.4|39688285|39689226	942	single-exon	keep	7	DeepTMHMM	functional	functional	no	no status change
Canis_lupus_familiaris_OR4P4_functional|NC_006600.4|39701291|39702274	984	single-exon	keep	7	DeepTMHMM	functional	functional	no	no status change
Canis_lupus_familiaris_OR4P4_l_functional|NC_006600.4|39724369|39725298	930	single-exon	keep	7	DeepTMHMM	functional	functional	no	no status change
Canis_lupus_familiaris_OR4P32_functional|NC_006600.4|39742701|39743636	936	single-exon	keep	7	DeepTMHMM	functional	functional	no	no status change
Canis_lupus_familiaris_OR4A27_functional|NC_006600.4|39754482|39755411	930	single-exon	keep	7	DeepTMHMM	functional	functional	no	no status change
Canis_lupus_familiaris_OR4C10F_functional|NC_006600.4|39769134|39770063	930	single-exon	keep	7	DeepTMHMM	functional	functional	no	no status change
Canis_lupus_familiaris_OR4C11_functional|NC_006600.4|39813466|39814398	933	single-exon	keep	7	DeepTMHMM	functional	functional	no	no status change
Canis_lupus_familiaris_OR4C11D_functional|NC_006600.4|39823461|39824393	933	single-exon	keep	7	DeepTMHMM	functional	functional	no	no status change
Canis_lupus_familiaris_OR4C11I_functional|NC_006600.4|39849203|39850135	933	single-exon	keep	7	DeepTMHMM	functional	functional	no	no status change
Canis_lupus_familiaris_OR4C11_m_functional|NC_006600.4|39862577|39863509	933	single-exon	keep	7	DeepTMHMM	functional	functional	no	no status change
Canis_lupus_familiaris_OR4A82_functional|NC_006600.4|39885237|39886166	930	single-exon	keep	7	DeepTMHMM	functional	functional	no	no status change
Canis_lupus_familiaris_OR4C11H_functional|NC_006600.4|39920177|39921109	933	single-exon	keep	7	DeepTMHMM	functional	functional	no	no status change
Canis_lupus_familiaris_OR4S2_functional|NC_006600.4|39939506|39940441	936	single-exon	keep	7	DeepTMHMM	functional	functional	no	no status change
Canis_lupus_familiaris_OR4C29_functional|NC_006600.4|39961020|39961952	933	single-exon	keep	7	DeepTMHMM	functional	functional	no	no status change
Canis_lupus_familiaris_OR4C139_functional|NC_006600.4|39994323|39995237	915	single-exon	keep	7	DeepTMHMM	functional	functional	no	no status change
Canis_lupus_familiaris_OR4C11_n_functional|NC_006600.4|40013133|40014047	915	single-exon	keep	7	DeepTMHMM	functional	functional	no	no status change
Canis_lupus_familiaris_OR4C11_o_functional|NC_006600.4|40030848|40031762	915	single-exon	keep	7	DeepTMHMM	functional	functional	no	no status change
Canis_lupus_familiaris_OR4C15_functional|NC_006600.4|40040143|40041186	1044	single-exon	keep	7	DeepTMHMM	functional	functional	no	no status change
Canis_lupus_familiaris_OR4C59_functional|NC_006600.4|40051136|40052080	945	single-exon	keep	7	DeepTMHMM	functional	functional	no	no status change
Canis_lupus_familiaris_OR4C1_functional|NC_006600.4|40060939|40061862	924	single-exon	keep	7	DeepTMHMM	functional	functional	no	no status change
Canis_lupus_familiaris_OR4C136_functional|NC_006600.4|40067993|40068925	933	single-exon	keep	7	DeepTMHMM	functional	functional	no	no status change
Canis_lupus_familiaris_OR4A15_functional|NC_006600.4|40078161|40079114	954	single-exon	keep	7	DeepTMHMM	functional	functional	no	no status change
Canis_lupus_familiaris_OR4A39_functional|NC_006600.4|40092685|40093629	945	single-exon	keep	7	DeepTMHMM	functional	functional	no	no status change
Canis_lupus_familiaris_OR4A2_functional|NC_006600.4|40106837|40107754	918	single-exon	keep	7	DeepTMHMM	functional	functional	no	no status change
Canis_lupus_familiaris_OR4A47_functional|NC_006600.4|40119492|40120421	930	single-exon	keep	7	DeepTMHMM	functional	functional	no	no status change
Canis_lupus_familiaris_OR4A15_p_functional|NC_006600.4|40144020|40144937	918	single-exon	keep	7	DeepTMHMM	functional	functional	no	no status change
Canis_lupus_familiaris_OR4A47B_functional|NC_006600.4|40157600|40158517	918	single-exon	keep	7	DeepTMHMM	functional	functional	no	no status change
Canis_lupus_familiaris_OR4A47D_functional|NC_006600.4|40167514|40168443	930	single-exon	keep	7	DeepTMHMM	functional	functional	no	no status change
Canis_lupus_familiaris_OR4A47C_functional|NC_006600.4|40187000|40187938	939	single-exon	keep	7	DeepTMHMM	functional	functional	no	no status change
Canis_lupus_familiaris_OR4S1B_functional|NC_006600.4|40224474|40225403	930	single-exon	keep	7	DeepTMHMM	functional	functional	no	no status change
Canis_lupus_familiaris_OR4X1_functional|NC_006600.4|40244158|40245087	930	single-exon	keep	7	DeepTMHMM	functional	functional	no	no status change
Canis_lupus_familiaris_OR4X2_functional|NC_006600.4|40257538|40258467	930	single-exon	keep	7	DeepTMHMM	functional	functional	no	no status change
Canis_lupus_familiaris_OR4B1F_functional|NC_006600.4|40266494|40267423	930	single-exon	keep	7	DeepTMHMM	functional	functional	no	no status change
Canis_lupus_familiaris_OR4B1E_functional|NC_006600.4|40285332|40286261	930	single-exon	keep	7	DeepTMHMM	functional	functional	no	no status change
Canis_lupus_familiaris_OR4S7_functional|NC_006600.4|40301843|40302859	1017	single-exon	keep	7	DeepTMHMM	functional	functional	no	no status change
Canis_lupus_familiaris_VN1R90_functional|NC_006602.4|4207262|4208188	927	single-exon	keep	7	DeepTMHMM	functional	functional	no	no status change
Canis_lupus_familiaris_OR1AB2_functional|NC_006602.4|46305947|46306894	948	single-exon	keep	7	DeepTMHMM	functional	functional	no	no status change
Canis_lupus_familiaris_OR10H2_functional|NC_006602.4|46361158|46362117	960	single-exon	keep	7	DeepTMHMM	functional	functional	no	no status change
Canis_lupus_familiaris_OR10H1E_functional|NC_006602.4|46374966|46375889	924	single-exon	keep	7	DeepTMHMM	functional	functional	no	no status change
Canis_lupus_familiaris_OR10H4_functional|NC_006602.4|46382373|46383302	930	single-exon	keep	7	DeepTMHMM	functional	functional	no	no status change
Canis_lupus_familiaris_OR10H5B_functional|NC_006602.4|46393012|46393971	960	single-exon	keep	7	DeepTMHMM	functional	functional	no	no status change
Canis_lupus_familiaris_OR10H1_functional|NC_006602.4|46407852|46408799	948	single-exon	keep	7	DeepTMHMM	functional	functional	no	no status change
Canis_lupus_familiaris_OR1AE1_functional|NC_006602.4|46427723|46428658	936	single-exon	keep	7	DeepTMHMM	functional	functional	no	no status change
Canis_lupus_familiaris_OR10T2_functional|NC_006602.4|46844065|46845060	996	single-exon	keep	7	DeepTMHMM	functional	functional	no	no status change
Canis_lupus_familiaris_OR1I1_functional|NC_006602.4|46888653|46889609	957	single-exon	keep	7	DeepTMHMM	functional	functional	no	no status change
Canis_lupus_familiaris_OR7C2_functional|NC_006602.4|46995100|46996089	990	single-exon	keep	7	DeepTMHMM	functional	functional	no	no status change
Canis_lupus_familiaris_OR7C19_functional|NC_006602.4|47011555|47012493	939	single-exon	keep	7	DeepTMHMM	functional	functional	no	no status change
Canis_lupus_familiaris_OR7A26_functional|NC_006602.4|47034710|47035699	990	single-exon	keep	7	DeepTMHMM	functional	functional	no	no status change
Canis_lupus_familiaris_OR7A61_functional|NC_006602.4|47047388|47048356	969	single-exon	keep	7	DeepTMHMM	functional	functional	no	no status change
Canis_lupus_familiaris_OR7A68_functional|NC_006602.4|47059493|47060461	969	single-exon	keep	7	DeepTMHMM	functional	functional	no	no status change
Canis_lupus_familiaris_OR7A56_functional|NC_006602.4|47083326|47084258	933	single-exon	keep	7	DeepTMHMM	functional	functional	no	no status change
Canis_lupus_familiaris_OR7A71_functional|NC_006602.4|47101968|47102921	954	single-exon	keep	7	DeepTMHMM	functional	functional	no	no status change
Canis_lupus_familiaris_OR7A17_functional|NC_006602.4|47128076|47129008	933	single-exon	keep	7	DeepTMHMM	functional	functional	no	no status change
Canis_lupus_familiaris_OR7A52_functional|NC_006602.4|47148521|47149450	930	single-exon	keep	7	DeepTMHMM	functional	functional	no	no status change
Canis_lupus_familiaris_OR7A54_functional|NC_006602.4|47174312|47175280	969	single-exon	keep	7	DeepTMHMM	functional	functional	no	no status change
Canis_lupus_familiaris_OR7A53_functional|NC_006602.4|47184747|47185715	969	single-exon	keep	7	DeepTMHMM	functional	functional	no	no status change
Canis_lupus_familiaris_OR7C1B_functional|NC_006602.4|47216618|47217580	963	single-exon	keep	7	DeepTMHMM	functional	functional	no	no status change
Canis_lupus_familiaris_OR7A65_functional|NC_006602.4|47277612|47278544	933	single-exon	keep	7	DeepTMHMM	functional	functional	no	no status change
Canis_lupus_familiaris_OR7C1_functional|NC_006602.4|47293712|47294662	951	single-exon	keep	7	DeepTMHMM	functional	functional	no	no status change
Canis_lupus_familiaris_OR7A67_functional|NC_006602.4|47325889|47326821	933	single-exon	keep	7	DeepTMHMM	functional	functional	no	no status change
Canis_lupus_familiaris_OR7A74_functional|NC_006602.4|47370250|47371179	930	single-exon	keep	7	DeepTMHMM	functional	functional	no	no status change
Canis_lupus_familiaris_OR7A66_functional|NC_006602.4|47392587|47393519	933	single-exon	keep	7	DeepTMHMM	functional	functional	no	no status change
Canis_lupus_familiaris_OR7A58_functional|NC_006602.4|47411427|47412374	948	single-exon	keep	7	DeepTMHMM	functional	functional	no	no status change
Canis_lupus_familiaris_OR7A23_functional|NC_006602.4|47436605|47437534	930	single-exon	keep	7	DeepTMHMM	functional	functional	no	no status change
Canis_lupus_familiaris_OR7A55_functional|NC_006602.4|47456311|47457264	954	single-exon	keep	7	DeepTMHMM	functional	functional	no	no status change
Canis_lupus_familiaris_OR7A60_functional|NC_006602.4|47480691|47481623	933	single-exon	keep	7	DeepTMHMM	functional	functional	no	no status change
Canis_lupus_familiaris_OR7A63_functional|NC_006602.4|47492983|47493951	969	single-exon	keep	7	DeepTMHMM	functional	functional	no	no status change
Canis_lupus_familiaris_OR7A62_functional|NC_006602.4|47511450|47512418	969	single-exon	keep	7	DeepTMHMM	functional	functional	no	no status change
Canis_lupus_familiaris_OR7A64_functional|NC_006602.4|47522522|47523454	933	single-exon	keep	7	DeepTMHMM	functional	functional	no	no status change
Canis_lupus_familiaris_OR7A45_functional|NC_006602.4|47556992|47557924	933	single-exon	keep	7	DeepTMHMM	functional	functional	no	no status change
Canis_lupus_familiaris_OR7A51_functional|NC_006602.4|47588599|47589531	933	single-exon	keep	7	DeepTMHMM	functional	functional	no	no status change
Canis_lupus_familiaris_OR7A57_functional|NC_006602.4|47604916|47605848	933	single-exon	keep	7	DeepTMHMM	functional	functional	no	no status change
Canis_lupus_familiaris_OR7A70_functional|NC_006602.4|47637329|47638261	933	single-exon	keep	7	DeepTMHMM	functional	functional	no	no status change
Canis_lupus_familiaris_OR7A73_functional|NC_006602.4|47659717|47660637	921	single-exon	keep	7	DeepTMHMM	functional	functional	no	no status change
Canis_lupus_familiaris_OR7D7_functional|NC_006602.4|51137813|51138748	936	single-exon	keep	7	DeepTMHMM	functional	functional	no	no status change
Canis_lupus_familiaris_OR7E24_functional|NC_006602.4|51258788|51259780	993	single-exon	keep	7	DeepTMHMM	functional	functional	no	no status change
Canis_lupus_familiaris_OR7E153_functional|NC_006602.4|51268420|51269409	990	single-exon	keep	7	DeepTMHMM	functional	functional	no	no status change
Canis_lupus_familiaris_OR7E181_functional|NC_006602.4|51279410|51280447	1038	single-exon	keep	7	DeepTMHMM	functional	functional	no	no status change
Canis_lupus_familiaris_OR7E154_functional|NC_006602.4|51289740|51290669	930	single-exon	keep	7	DeepTMHMM	functional	functional	no	no status change
Canis_lupus_familiaris_OR7D4_functional|NC_006602.4|51321622|51322560	939	single-exon	keep	7	DeepTMHMM	functional	functional	no	no status change
Canis_lupus_familiaris_OR7D2_functional|NC_006602.4|51335942|51336997	1056	single-exon	keep	7	DeepTMHMM	functional	functional	no	no status change
Canis_lupus_familiaris_OR7H3_functional|NC_006602.4|51356728|51357666	939	single-exon	keep	7	DeepTMHMM	functional	functional	no	no status change
Canis_lupus_familiaris_OR7G10_functional|NC_006602.4|51393617|51394555	939	single-exon	keep	7	DeepTMHMM	functional	functional	no	no status change
Canis_lupus_familiaris_OR7G3_functional|NC_006602.4|51441134|51442072	939	single-exon	keep	7	DeepTMHMM	functional	functional	no	no status change
Canis_lupus_familiaris_OR7G5_functional|NC_006602.4|51444503|51445441	939	single-exon	keep	7	DeepTMHMM	functional	functional	no	no status change
Canis_lupus_familiaris_OR7G9_functional|NC_006602.4|51452915|51453853	939	single-exon	keep	7	DeepTMHMM	functional	functional	no	no status change
Canis_lupus_familiaris_OR7G14_functional|NC_006602.4|51477267|51478220	954	single-exon	keep	7	DeepTMHMM	functional	functional	no	no status change
Canis_lupus_familiaris_OR7G8_functional|NC_006602.4|51489123|51490061	939	single-exon	keep	7	DeepTMHMM	functional	functional	no	no status change
Canis_lupus_familiaris_OR7G13_functional|NC_006602.4|51497790|51498728	939	single-exon	keep	7	DeepTMHMM	functional	functional	no	no status change
Canis_lupus_familiaris_OR7G7_functional|NC_006602.4|51507263|51508219	957	single-exon	keep	7	DeepTMHMM	functional	functional	no	no status change
Canis_lupus_familiaris_OR7G6_functional|NC_006602.4|51530391|51531329	939	single-exon	keep	7	DeepTMHMM	functional	functional	no	no status change
Canis_lupus_familiaris_OR1M1_functional|NC_006602.4|51556268|51557209	942	single-exon	keep	7	DeepTMHMM	functional	functional	no	no status change
Canis_lupus_familiaris_OR1M1B_functional|NC_006602.4|51583899|51584840	942	single-exon	keep	7	DeepTMHMM	functional	functional	no	no status change
Canis_lupus_familiaris_OR2Z1_functional|NC_006602.4|52994381|52995322	942	single-exon	keep	7	DeepTMHMM	functional	functional	no	no status change
Canis_lupus_familiaris_OR10H4D_functional|NC_006602.4|57966043|57966972	930	single-exon	keep	7	DeepTMHMM	functional	functional	no	no status change
Canis_lupus_familiaris_OR10H3_functional|NC_006602.4|57973172|57974101	930	single-exon	keep	7	DeepTMHMM	functional	functional	no	no status change
Canis_lupus_familiaris_OR2AT2B_functional|NC_006603.4|23195923|23196873	951	single-exon	keep	7	DeepTMHMM	functional	functional	no	no status change
Canis_lupus_familiaris_OR2AT2_functional|NC_006603.4|23201140|23202078	939	single-exon	keep	7	DeepTMHMM	functional	functional	no	no status change
Canis_lupus_familiaris_OR55B1_functional|NC_006603.4|26404600|26405631	1032	single-exon	keep	7	DeepTMHMM	functional	functional	no	no status change
Canis_lupus_familiaris_OR52M1_functional|NC_006603.4|26464357|26465310	954	single-exon	keep	7	DeepTMHMM	functional	functional	no	no status change
Canis_lupus_familiaris_OR52B4_functional|NC_006603.4|26489318|26490280	963	single-exon	keep	7	DeepTMHMM	functional	functional	no	no status change
Canis_lupus_familiaris_OR52B4_q_functional|NC_006603.4|26502196|26503140	945	single-exon	keep	7	DeepTMHMM	functional	functional	no	no status change
Canis_lupus_familiaris_OR52B4_r_functional|NC_006603.4|26520448|26521407	960	single-exon	keep	7	DeepTMHMM	functional	functional	no	no status change
Canis_lupus_familiaris_OR51R1_functional|NC_006603.4|26567146|26568099	954	single-exon	keep	7	DeepTMHMM	functional	functional	no	no status change
Canis_lupus_familiaris_OR52K1B_functional|NC_006603.4|26623457|26624407	951	single-exon	keep	7	DeepTMHMM	functional	functional	no	no status change
Canis_lupus_familiaris_OR52K1_functional|NC_006603.4|26643175|26644119	945	single-exon	keep	7	DeepTMHMM	functional	functional	no	no status change
Canis_lupus_familiaris_OR52M2_functional|NC_006603.4|26666040|26666993	954	single-exon	keep	7	DeepTMHMM	functional	functional	no	no status change
Canis_lupus_familiaris_OR52I1_functional|NC_006603.4|26760361|26761335	975	single-exon	keep	7	DeepTMHMM	functional	functional	no	no status change
Canis_lupus_familiaris_OR51E1_functional|NC_006603.4|26806997|26807950	954	single-exon	keep	7	DeepTMHMM	functional	functional	no	no status change
Canis_lupus_familiaris_OR51A21_functional|NC_006603.4|26828611|26829573	963	single-exon	keep	7	DeepTMHMM	functional	functional	no	no status change
Canis_lupus_familiaris_OR51A25_functional|NC_006603.4|26841443|26842405	963	single-exon	keep	7	DeepTMHMM	functional	functional	no	no status change
Canis_lupus_familiaris_OR51E2_functional|NC_006603.4|26863707|26864678	972	single-exon	keep	7	DeepTMHMM	functional	functional	no	no status change
Canis_lupus_familiaris_OR51F23_functional|NC_006603.4|26872353|26873297	945	single-exon	keep	7	DeepTMHMM	functional	functional	no	no status change
Canis_lupus_familiaris_OR51F2_functional|NC_006603.4|26889051|26890037	987	single-exon	keep	7	DeepTMHMM	functional	functional	no	no status change
Canis_lupus_familiaris_OR51F2_t_functional|NC_006603.4|26921993|26922937	945	single-exon	keep	7	DeepTMHMM	functional	functional	no	no status change
Canis_lupus_familiaris_OR51F1_functional|NC_006603.4|26938960|26939937	978	single-exon	keep	7	DeepTMHMM	functional	functional	no	no status change
Canis_lupus_familiaris_OR52R1_functional|NC_006603.4|26989021|26990007	987	single-exon	keep	7	DeepTMHMM	functional	functional	no	no status change
Canis_lupus_familiaris_OR51A8_functional|NC_006603.4|27016215|27017156	942	single-exon	keep	7	DeepTMHMM	functional	functional	no	no status change
Canis_lupus_familiaris_OR51S1_functional|NC_006603.4|27022439|27023404	966	single-exon	keep	7	DeepTMHMM	functional	functional	no	no status change
Canis_lupus_familiaris_OR51H5_functional|NC_006603.4|27048965|27049921	957	single-exon	keep	7	DeepTMHMM	functional	functional	no	no status change
Canis_lupus_familiaris_OR51H1_functional|NC_006603.4|27061417|27062370	954	single-exon	keep	7	DeepTMHMM	functional	functional	no	no status change
Canis_lupus_familiaris_OR51H2_functional|NC_006603.4|27075245|27076195	951	single-exon	keep	7	DeepTMHMM	functional	functional	no	no status change
Canis_lupus_familiaris_OR51T1_functional|NC_006603.4|27083057|27084040	984	single-exon	keep	7	DeepTMHMM	functional	functional	no	no status change
Canis_lupus_familiaris_OR51A6_functional|NC_006603.4|27088886|27089821	936	single-exon	keep	7	DeepTMHMM	functional	functional	no	no status change
Canis_lupus_familiaris_OR51G2_functional|NC_006603.4|27119982|27120923	942	single-exon	keep	7	DeepTMHMM	functional	functional	no	no status change
Canis_lupus_familiaris_OR51G1_functional|NC_006603.4|27129102|27130061	960	single-exon	keep	7	DeepTMHMM	functional	functional	no	no status change
Canis_lupus_familiaris_OR51A4_functional|NC_006603.4|27141535|27142476	942	single-exon	keep	7	DeepTMHMM	functional	functional	no	no status change
Canis_lupus_familiaris_OR51L1_functional|NC_006603.4|27202050|27203012	963	single-exon	keep	7	DeepTMHMM	functional	functional	no	no status change
Canis_lupus_familiaris_OR51P1_functional|NC_006603.4|27215556|27216497	942	single-exon	keep	7	DeepTMHMM	functional	functional	no	no status change
Canis_lupus_familiaris_OR51A18_functional|NC_006603.4|27226206|27227105	900	single-exon	keep	7	DeepTMHMM	pseudogene_short	functional	yes	threshold met, status change
Canis_lupus_familiaris_OR52J3_functional|NC_006603.4|27260820|27261758	939	single-exon	keep	7	DeepTMHMM	functional	functional	no	no status change
Canis_lupus_familiaris_OR52J3_u_functional|NC_006603.4|27273411|27274349	939	single-exon	keep	7	DeepTMHMM	functional	functional	no	no status change
Canis_lupus_familiaris_OR52E2_functional|NC_006603.4|27288794|27289729	936	single-exon	keep	7	DeepTMHMM	functional	functional	no	no status change
Canis_lupus_familiaris_OR52E2_v_functional|NC_006603.4|27305791|27306729	939	single-exon	keep	7	DeepTMHMM	functional	functional	no	no status change
Canis_lupus_familiaris_OR52E1_functional|NC_006603.4|27318025|27318966	942	single-exon	keep	7	DeepTMHMM	functional	functional	no	no status change
Canis_lupus_familiaris_OR52E2B_functional|NC_006603.4|27336646|27337578	933	single-exon	keep	7	DeepTMHMM	functional	functional	no	no status change
Canis_lupus_familiaris_OR52J1_functional|NC_006603.4|27342066|27343001	936	single-exon	keep	7	DeepTMHMM	functional	functional	no	no status change
Canis_lupus_familiaris_OR52E22_functional|NC_006603.4|27379648|27380595	948	single-exon	keep	7	DeepTMHMM	functional	functional	no	no status change
Canis_lupus_familiaris_OR52S2_functional|NC_006603.4|27394372|27395328	957	single-exon	keep	7	DeepTMHMM	functional	functional	no	no status change
Canis_lupus_familiaris_OR52J8_functional|NC_006603.4|27417115|27418050	936	single-exon	keep	7	DeepTMHMM	functional	functional	no	no status change
Canis_lupus_familiaris_OR52AB2_functional|NC_006603.4|27431891|27432841	951	single-exon	keep	7	DeepTMHMM	functional	functional	no	no status change
Canis_lupus_familiaris_OR52AB4_functional|NC_006603.4|27441888|27442835	948	single-exon	keep	7	DeepTMHMM	functional	functional	no	no status change
Canis_lupus_familiaris_OR52AD1_functional|NC_006603.4|27454696|27455640	945	single-exon	keep	7	DeepTMHMM	functional	functional	no	no status change
Canis_lupus_familiaris_OR52D1_functional|NC_006603.4|27464475|27465419	945	single-exon	keep	7	DeepTMHMM	functional	functional	no	no status change
Canis_lupus_familiaris_OR52X3_functional|NC_006603.4|27475323|27476267	945	single-exon	keep	7	DeepTMHMM	functional	functional	no	no status change
Canis_lupus_familiaris_OR52AB3_functional|NC_006603.4|27489101|27490051	951	single-exon	keep	7	DeepTMHMM	functional	functional	no	no status change
Canis_lupus_familiaris_OR51L4_functional|NC_006603.4|27509335|27510294	960	single-exon	keep	7	DeepTMHMM	functional	functional	no	no status change
Canis_lupus_familiaris_OR51L2_functional|NC_006603.4|27520148|27521116	969	single-exon	keep	7	DeepTMHMM	functional	functional	no	no status change
Canis_lupus_familiaris_OR51L5_functional|NC_006603.4|27535089|27536048	960	single-exon	keep	7	DeepTMHMM	functional	functional	no	no status change
Canis_lupus_familiaris_OR51V22_functional|NC_006603.4|27601448|27602389	942	single-exon	keep	7	DeepTMHMM	functional	functional	no	no status change
Canis_lupus_familiaris_OR51G4_functional|NC_006603.4|27608562|27609512	951	single-exon	keep	7	DeepTMHMM	functional	functional	no	no status change
Canis_lupus_familiaris_OR51AG3_functional|NC_006603.4|27617462|27618409	948	single-exon	keep	7	DeepTMHMM	functional	functional	no	no status change
Canis_lupus_familiaris_OR51AA2_functional|NC_006603.4|27640044|27641012	969	single-exon	keep	7	DeepTMHMM	functional	functional	no	no status change
Canis_lupus_familiaris_OR51AB4_functional|NC_006603.4|27653994|27654950	957	single-exon	keep	7	DeepTMHMM	functional	functional	no	no status change
Canis_lupus_familiaris_OR51AC4_functional|NC_006603.4|27677591|27678544	954	single-exon	keep	7	DeepTMHMM	functional	functional	no	no status change
Canis_lupus_familiaris_OR51V1B_functional|NC_006603.4|27702210|27703154	945	single-exon	keep	7	DeepTMHMM	functional	functional	no	no status change
Canis_lupus_familiaris_OR52A18_functional|NC_006603.4|27718423|27719373	951	single-exon	keep	7	DeepTMHMM	functional	functional	no	no status change
Canis_lupus_familiaris_OR52A5C_functional|NC_006603.4|27731363|27732313	951	single-exon	keep	7	DeepTMHMM	functional	functional	no	no status change
Canis_lupus_familiaris_OR52A5_functional|NC_006603.4|27749622|27750572	951	single-exon	keep	7	DeepTMHMM	functional	functional	no	no status change
Canis_lupus_familiaris_OR52AE1_functional|NC_006603.4|27773262|27774215	954	single-exon	keep	7	DeepTMHMM	functional	functional	no	no status change
Canis_lupus_familiaris_OR52A1_functional|NC_006603.4|27786684|27787622	939	single-exon	keep	7	DeepTMHMM	functional	functional	no	no status change
Canis_lupus_familiaris_OR51V21_functional|NC_006603.4|27799047|27799988	942	single-exon	keep	7	DeepTMHMM	functional	functional	no	no status change
Canis_lupus_familiaris_OR51A1_functional|NC_006603.4|27849654|27850637	984	single-exon	keep	7	DeepTMHMM	functional	functional	no	no status change
Canis_lupus_familiaris_OR52Z1_w_functional|NC_006603.4|27862159|27863130	972	single-exon	keep	7	DeepTMHMM	functional	functional	no	no status change
Canis_lupus_familiaris_OR51B4_functional|NC_006603.4|27945208|27946143	936	single-exon	keep	7	DeepTMHMM	functional	functional	no	no status change
Canis_lupus_familiaris_OR51B18_functional|NC_006603.4|27958753|27959688	936	single-exon	keep	7	DeepTMHMM	functional	functional	no	no status change
Canis_lupus_familiaris_OR51B10_functional|NC_006603.4|27971295|27972227	933	single-exon	keep	7	DeepTMHMM	functional	functional	no	no status change
Canis_lupus_familiaris_OR51B5_functional|NC_006603.4|27979240|27980178	939	single-exon	keep	7	DeepTMHMM	functional	functional	no	no status change
Canis_lupus_familiaris_OR51B6_functional|NC_006603.4|27998519|27999457	939	single-exon	keep	7	DeepTMHMM	functional	functional	no	no status change
Canis_lupus_familiaris_OR51B9_functional|NC_006603.4|28005200|28006153	954	single-exon	keep	7	DeepTMHMM	functional	functional	no	no status change
Canis_lupus_familiaris_OR51M1_functional|NC_006603.4|28033099|28034091	993	single-exon	keep	7	DeepTMHMM	functional	functional	no	no status change
Canis_lupus_familiaris_OR51AI5_functional|NC_006603.4|28042482|28043435	954	single-exon	keep	7	DeepTMHMM	functional	functional	no	no status change
Canis_lupus_familiaris_OR51K2_functional|NC_006603.4|28051710|28052645	936	single-exon	keep	7	DeepTMHMM	functional	functional	no	no status change
Canis_lupus_familiaris_OR51Q1F_functional|NC_006603.4|28079479|28080426	948	single-exon	keep	7	DeepTMHMM	functional	functional	no	no status change
Canis_lupus_familiaris_OR51Q1_functional|NC_006603.4|28086146|28087099	954	single-exon	keep	7	DeepTMHMM	functional	functional	no	no status change
Canis_lupus_familiaris_OR51K1_functional|NC_006603.4|28095806|28096750	945	single-exon	keep	7	DeepTMHMM	functional	functional	no	no status change
Canis_lupus_familiaris_OR52H1_functional|NC_006603.4|28147399|28148355	957	single-exon	keep	7	DeepTMHMM	functional	functional	no	no status change
Canis_lupus_familiaris_OR52H1_x_functional|NC_006603.4|28160611|28161552	942	single-exon	keep	7	DeepTMHMM	functional	functional	no	no status change
Canis_lupus_familiaris_OR52H1_y_functional|NC_006603.4|28174288|28175259	972	single-exon	keep	7	DeepTMHMM	functional	functional	no	no status change
Canis_lupus_familiaris_OR52H1B_functional|NC_006603.4|28180586|28181542	957	single-exon	keep	7	DeepTMHMM	functional	functional	no	no status change
Canis_lupus_familiaris_OR52V2_functional|NC_006603.4|28202746|28203765	1020	single-exon	keep	7	DeepTMHMM	functional	functional	no	no status change
Canis_lupus_familiaris_OR52D1_z_functional|NC_006603.4|28237134|28238090	957	single-exon	keep	7	DeepTMHMM	functional	functional	no	no status change
Canis_lupus_familiaris_OR52D1_aa_functional|NC_006603.4|28250659|28251615	957	single-exon	keep	7	DeepTMHMM	functional	functional	no	no status change
Canis_lupus_familiaris_OR51A24_functional|NC_006603.4|28263789|28264736	948	single-exon	keep	7	DeepTMHMM	functional	functional	no	no status change
Canis_lupus_familiaris_OR51A10_functional|NC_006603.4|28292292|28293236	945	single-exon	keep	7	DeepTMHMM	functional	functional	no	no status change
Canis_lupus_familiaris_OR52H1C_functional|NC_006603.4|28333178|28334119	942	single-exon	keep	7	DeepTMHMM	functional	functional	no	no status change
Canis_lupus_familiaris_OR52H4_functional|NC_006603.4|28353575|28354525	951	single-exon	keep	7	DeepTMHMM	functional	functional	no	no status change
Canis_lupus_familiaris_OR52H9_functional|NC_006603.4|28493202|28494371	1170	single-exon	keep	7	DeepTMHMM	functional	functional	no	no status change
Canis_lupus_familiaris_OR52H7_functional|NC_006603.4|28505261|28506208	948	single-exon	keep	7	DeepTMHMM	functional	functional	no	no status change
Canis_lupus_familiaris_OR52D3_functional|NC_006603.4|28518770|28519720	951	single-exon	keep	7	DeepTMHMM	functional	functional	no	no status change
Canis_lupus_familiaris_OR52U1_functional|NC_006603.4|28533947|28534924	978	single-exon	keep	7	DeepTMHMM	functional	functional	no	no status change
Canis_lupus_familiaris_OR52U1C_functional|NC_006603.4|28546013|28546990	978	single-exon	keep	7	DeepTMHMM	functional	functional	no	no status change
Canis_lupus_familiaris_OR52AC1_functional|NC_006603.4|28557194|28558129	936	single-exon	keep	7	DeepTMHMM	functional	functional	no	no status change
Canis_lupus_familiaris_OR52P1_functional|NC_006603.4|28577091|28578071	981	single-exon	keep	7	DeepTMHMM	functional	functional	no	no status change
Canis_lupus_familiaris_OR52N4F_functional|NC_006603.4|28585100|28586065	966	single-exon	keep	7	DeepTMHMM	functional	functional	no	no status change
Canis_lupus_familiaris_OR56B1_functional|NC_006603.4|28605015|28605986	972	single-exon	keep	7	DeepTMHMM	functional	functional	no	no status change
Canis_lupus_familiaris_OR52N4_functional|NC_006603.4|28626687|28627652	966	single-exon	keep	7	DeepTMHMM	functional	functional	no	no status change
Canis_lupus_familiaris_OR52N4G_functional|NC_006603.4|28639329|28640294	966	single-exon	keep	7	DeepTMHMM	functional	functional	no	no status change
Canis_lupus_familiaris_OR52N4K_functional|NC_006603.4|28653237|28654112	876	single-exon	keep	7	DeepTMHMM	pseudogene_short	functional	yes	threshold met, status change
Canis_lupus_familiaris_OR56B2_functional|NC_006603.4|28664013|28664972	960	single-exon	keep	7	DeepTMHMM	functional	functional	no	no status change
Canis_lupus_familiaris_OR56B2C_functional|NC_006603.4|28674229|28675188	960	single-exon	keep	7	DeepTMHMM	functional	functional	no	no status change
Canis_lupus_familiaris_OR56B2D_ab_functional|NC_006603.4|28683577|28684536	960	single-exon	keep	7	DeepTMHMM	functional	functional	no	no status change
Canis_lupus_familiaris_OR52N1_functional|NC_006603.4|28711328|28712290	963	single-exon	keep	7	DeepTMHMM	functional	functional	no	no status change
Canis_lupus_familiaris_OR52N2G_functional|NC_006603.4|28742879|28743841	963	single-exon	keep	7	DeepTMHMM	functional	functional	no	no status change
Canis_lupus_familiaris_OR52N2_ac_functional|NC_006603.4|28754434|28755405	972	single-exon	keep	7	DeepTMHMM	functional	functional	no	no status change
Canis_lupus_familiaris_OR52E8_functional|NC_006603.4|28790880|28791821	942	single-exon	keep	7	DeepTMHMM	functional	functional	no	no status change
Canis_lupus_familiaris_OR52E8_ad_functional|NC_006603.4|28803159|28804097	939	single-exon	keep	7	DeepTMHMM	functional	functional	no	no status change
Canis_lupus_familiaris_OR52E8C_functional|NC_006603.4|28813554|28814507	954	single-exon	keep	7	DeepTMHMM	functional	functional	no	no status change
Canis_lupus_familiaris_OR52E8_ae_functional|NC_006603.4|28824054|28824995	942	single-exon	keep	7	DeepTMHMM	functional	functional	no	no status change
Canis_lupus_familiaris_OR52E4_af_functional|NC_006603.4|28830755|28831690	936	single-exon	keep	7	DeepTMHMM	functional	functional	no	no status change
Canis_lupus_familiaris_OR52E7_functional|NC_006603.4|28836484|28837428	945	single-exon	keep	7	DeepTMHMM	functional	functional	no	no status change
Canis_lupus_familiaris_OR52E4B_functional|NC_006603.4|28844066|28845001	936	single-exon	keep	7	DeepTMHMM	functional	functional	no	no status change
Canis_lupus_familiaris_OR52E5_functional|NC_006603.4|28856940|28857881	942	single-exon	keep	7	DeepTMHMM	functional	functional	no	no status change
Canis_lupus_familiaris_OR56A4_functional|NC_006603.4|28874356|28875297	942	single-exon	keep	7	DeepTMHMM	functional	functional	no	no status change
Canis_lupus_familiaris_OR56A9_functional|NC_006603.4|28900804|28901751	948	single-exon	keep	7	DeepTMHMM	functional	functional	no	no status change
Canis_lupus_familiaris_OR56A3E_functional|NC_006603.4|28919079|28920023	945	single-exon	keep	7	DeepTMHMM	functional	functional	no	no status change
Canis_lupus_familiaris_OR56A12_pseudogene|NC_006603.4|28952138|28953097	960	single-exon	keep	7	DeepTMHMM	pseudogene	pseudogene	no	NCBI annotation, or in frame stop codons
Canis_lupus_familiaris_OR56A3D_functional|NC_006603.4|28962415|28963362	948	single-exon	keep	7	DeepTMHMM	functional	functional	no	no status change
Canis_lupus_familiaris_OR56A3_functional|NC_006603.4|28986693|28987634	942	single-exon	keep	7	DeepTMHMM	functional	functional	no	no status change
Canis_lupus_familiaris_OR56A4C_functional|NC_006603.4|29010305|29011264	960	single-exon	keep	7	DeepTMHMM	functional	functional	no	no status change
Canis_lupus_familiaris_OR56A4B_functional|NC_006603.4|29017183|29018190	1008	single-exon	keep	7	DeepTMHMM	functional	functional	no	no status change
Canis_lupus_familiaris_OR56A1_functional|NC_006603.4|29039569|29040513	945	single-exon	keep	7	DeepTMHMM	functional	functional	no	no status change
Canis_lupus_familiaris_OR56A1B_functional|NC_006603.4|29055554|29056498	945	single-exon	keep	7	DeepTMHMM	functional	functional	no	no status change
Canis_lupus_familiaris_OR52L2_functional|NC_006603.4|29068196|29069149	954	single-exon	keep	7	DeepTMHMM	functional	functional	no	no status change
Canis_lupus_familiaris_OR56B6_functional|NC_006603.4|29094383|29095348	966	single-exon	keep	7	DeepTMHMM	functional	functional	no	no status change
Canis_lupus_familiaris_OR52L1_functional|NC_006603.4|29124366|29125313	948	single-exon	keep	7	DeepTMHMM	functional	functional	no	no status change
Canis_lupus_familiaris_OR52X1_functional|NC_006603.4|29132903|29133919	1017	single-exon	keep	7	DeepTMHMM	functional	functional	no	no status change
Canis_lupus_familiaris_OR52B2_functional|NC_006603.4|29207019|29207987	969	single-exon	keep	7	DeepTMHMM	functional	functional	no	no status change
Canis_lupus_familiaris_OR52W1_functional|NC_006603.4|29238354|29239316	963	single-exon	keep	7	DeepTMHMM	functional	functional	no	no status change
Canis_lupus_familiaris_OR2D37_functional|NC_006603.4|29782884|29783807	924	single-exon	keep	7	DeepTMHMM	functional	functional	no	no status change
Canis_lupus_familiaris_OR2AG1_functional|NC_006603.4|29793862|29794812	951	single-exon	keep	7	DeepTMHMM	functional	functional	no	no status change
Canis_lupus_familiaris_OR2AG1C_functional|NC_006603.4|29802668|29803618	951	single-exon	keep	7	DeepTMHMM	functional	functional	no	no status change
Canis_lupus_familiaris_OR2AG1D_functional|NC_006603.4|29823544|29824476	933	single-exon	keep	7	DeepTMHMM	functional	functional	no	no status change
Canis_lupus_familiaris_OR2D3G_functional|NC_006603.4|29833733|29834665	933	single-exon	keep	7	DeepTMHMM	functional	functional	no	no status change
Canis_lupus_familiaris_OR2D4_functional|NC_006603.4|29854460|29855383	924	single-exon	keep	7	DeepTMHMM	functional	functional	no	no status change
Canis_lupus_familiaris_OR6B9_functional|NC_006603.4|29893360|29894316	957	single-exon	keep	7	DeepTMHMM	functional	functional	no	no status change
Canis_lupus_familiaris_OR6B6_functional|NC_006603.4|29914273|29915217	945	single-exon	keep	7	DeepTMHMM	functional	functional	no	no status change
Canis_lupus_familiaris_OR6A2_functional|NC_006603.4|29925295|29926278	984	single-exon	keep	7	DeepTMHMM	functional	functional	no	no status change
Canis_lupus_familiaris_OR2D3H_pseudogene|NC_006603.4|30006774|30007643	870	single-exon	keep	6	DeepTMHMM	pseudogene_short	pseudogene	yes	threshold met, status change
Canis_lupus_familiaris_OR10A5F_functional|NC_006603.4|30070980|30071933	954	single-exon	keep	7	DeepTMHMM	functional	functional	no	no status change
Canis_lupus_familiaris_OR10A5_functional|NC_006603.4|30087436|30088389	954	single-exon	keep	7	DeepTMHMM	functional	functional	no	no status change
Canis_lupus_familiaris_OR2D3_functional|NC_006603.4|30144145|30145089	945	single-exon	keep	7	DeepTMHMM	functional	functional	no	no status change
Canis_lupus_familiaris_OR2D3E_functional|NC_006603.4|30185802|30186746	945	single-exon	keep	7	DeepTMHMM	functional	functional	no	no status change
Canis_lupus_familiaris_OR5P5_functional|NC_006603.4|30929553|30930491	939	single-exon	keep	7	DeepTMHMM	functional	functional	no	no status change
Canis_lupus_familiaris_OR5P4_functional|NC_006603.4|30938439|30939377	939	single-exon	keep	7	DeepTMHMM	functional	functional	no	no status change
Canis_lupus_familiaris_OR10AB2_functional|NC_006603.4|30948427|30949395	969	single-exon	keep	7	DeepTMHMM	functional	functional	no	no status change
Canis_lupus_familiaris_OR10AB3_functional|NC_006603.4|30965027|30965992	966	single-exon	keep	7	DeepTMHMM	functional	functional	no	no status change
Canis_lupus_familiaris_OR5P6_functional|NC_006603.4|30974280|30975224	945	single-exon	keep	7	DeepTMHMM	functional	functional	no	no status change
Canis_lupus_familiaris_OR5E1_functional|NC_006603.4|30995630|30996580	951	single-exon	keep	7	DeepTMHMM	functional	functional	no	no status change
Canis_lupus_familiaris_OR10A3E_functional|NC_006603.4|31042301|31043245	945	single-exon	keep	7	DeepTMHMM	functional	functional	no	no status change
Canis_lupus_familiaris_OR10A3_functional|NC_006603.4|31061514|31062458	945	single-exon	keep	7	DeepTMHMM	functional	functional	no	no status change
Canis_lupus_familiaris_OR6B2C_functional|NC_006607.4|50478863|50479801	939	single-exon	keep	7	DeepTMHMM	functional	functional	no	no status change
Canis_lupus_familiaris_OR6B2_functional|NC_006607.4|50485611|50486549	939	single-exon	keep	7	DeepTMHMM	functional	functional	no	no status change
Canis_lupus_familiaris_OR9S22_functional|NC_006607.4|50544170|50545120	951	single-exon	keep	7	DeepTMHMM	functional	functional	no	no status change
Canis_lupus_familiaris_OR9S6_functional|NC_006607.4|50553526|50554476	951	single-exon	keep	7	DeepTMHMM	functional	functional	no	no status change
Canis_lupus_familiaris_OR12_functional|NC_006607.4|50593966|50594916	951	single-exon	keep	7	DeepTMHMM	functional	functional	no	no status change
Canis_lupus_familiaris_OR9S19_functional|NC_006607.4|50610288|50611238	951	single-exon	keep	7	DeepTMHMM	functional	functional	no	no status change
Canis_lupus_familiaris_OR9S26_functional|NC_006607.4|50621813|50622763	951	single-exon	keep	7	DeepTMHMM	functional	functional	no	no status change
Canis_lupus_familiaris_OR9S20_functional|NC_006607.4|50648577|50649527	951	single-exon	keep	7	DeepTMHMM	functional	functional	no	no status change
Canis_lupus_familiaris_OR9S12_functional|NC_006607.4|50661675|50662643	969	single-exon	keep	7	DeepTMHMM	functional	functional	no	no status change
Canis_lupus_familiaris_OR9S5_functional|NC_006607.4|50671920|50672870	951	single-exon	keep	7	DeepTMHMM	functional	functional	no	no status change
Canis_lupus_familiaris_OR9S16_functional|NC_006607.4|50694682|50695632	951	single-exon	keep	7	DeepTMHMM	functional	functional	no	no status change
Canis_lupus_familiaris_OR12_ak_functional|NC_006607.4|50722493|50723443	951	single-exon	keep	7	DeepTMHMM	functional	functional	no	no status change
Canis_lupus_familiaris_TAS2R7_functional|NC_006609.4|11548545|11549483	939	single-exon	keep	7	DeepTMHMM	functional	functional	no	no status change
Canis_lupus_familiaris_TAS2R9_functional|NC_006609.4|11556859|11557701	843	single-exon	keep	7	DeepTMHMM	pseudogene_short	functional	yes	threshold met, status change
Canis_lupus_familiaris_TAS2R10_functional|NC_006609.4|11571386|11572354	969	single-exon	keep	7	DeepTMHMM	functional	functional	no	no status change
Canis_lupus_familiaris_TAS2RCafa-12_functional|NC_006609.4|11591621|11592565	945	single-exon	keep	7	DeepTMHMM	functional	functional	no	no status change
Canis_lupus_familiaris_TAS2R46_pseudogene|NC_006609.4|11634883|11635809	927	single-exon	keep	7	DeepTMHMM	pseudogene	pseudogene	no	NCBI annotation, or in frame stop codons
Canis_lupus_familiaris_TAS2R136_functional|NC_006609.4|11654454|11655503	1050	single-exon	keep	7	DeepTMHMM	functional	functional	no	no status change
Canis_lupus_familiaris_TAS2R109_functional|NC_006609.4|11698591|11699529	939	single-exon	keep	7	DeepTMHMM	functional	functional	no	no status change
Canis_lupus_familiaris_TAS2R42_functional|NC_006609.4|11707665|11708636	972	single-exon	keep	7	DeepTMHMM	functional	functional	no	no status change
Canis_lupus_familiaris_OR10AD1_functional|NC_006609.4|39739964|39740800	837	single-exon	keep	7	DeepTMHMM	pseudogene_short	functional	yes	threshold met, status change
Canis_lupus_familiaris_OR8BJ4_functional|NC_006609.4|39929985|39930914	930	single-exon	keep	7	DeepTMHMM	functional	functional	no	no status change
Canis_lupus_familiaris_OR8S1_functional|NC_006609.4|39963989|39964900	912	single-exon	keep	7	DeepTMHMM	functional	functional	no	no status change
Canis_lupus_familiaris_OR8S3_functional|NC_006609.4|40049870|40050805	936	single-exon	keep	7	DeepTMHMM	functional	functional	no	no status change
Canis_lupus_familiaris_OR8S2_functional|NC_006609.4|40088649|40089566	918	single-exon	keep	7	DeepTMHMM	functional	functional	no	no status change
Canis_lupus_familiaris_OR8S1_am_functional|NC_006609.4|40182344|40183282	939	single-exon	keep	7	DeepTMHMM	functional	functional	no	no status change
Canis_lupus_familiaris_OR8S12_functional|NC_006609.4|40215499|40216434	936	single-exon	keep	7	DeepTMHMM	functional	functional	no	no status change
Canis_lupus_familiaris_OR8S13_functional|NC_006609.4|40230027|40230962	936	single-exon	keep	7	DeepTMHMM	functional	functional	no	no status change
Canis_lupus_familiaris_OR8S9_functional|NC_006609.4|40257182|40258138	957	single-exon	keep	7	DeepTMHMM	functional	functional	no	no status change
Canis_lupus_familiaris_OR8S15_functional|NC_006609.4|40269352|40270299	948	single-exon	keep	7	DeepTMHMM	functional	functional	no	no status change
Canis_lupus_familiaris_OR8S7_functional|NC_006609.4|40281887|40282822	936	single-exon	keep	7	DeepTMHMM	functional	functional	no	no status change
Canis_lupus_familiaris_OR8S10_functional|NC_006609.4|40300030|40300953	924	single-exon	keep	7	DeepTMHMM	functional	functional	no	no status change
Canis_lupus_familiaris_OR9K7_functional|NC_006609.4|45912824|45913765	942	single-exon	keep	7	DeepTMHMM	functional	functional	no	no status change
Canis_lupus_familiaris_OR9K2_functional|NC_006609.4|45939385|45940326	942	single-exon	keep	7	DeepTMHMM	functional	functional	no	no status change
Canis_lupus_familiaris_OR9K2D_functional|NC_006609.4|45952221|45953183	963	single-exon	keep	7	DeepTMHMM	functional	functional	no	no status change
Canis_lupus_familiaris_OR9R5_functional|NC_006609.4|45965190|45966125	936	single-exon	keep	7	DeepTMHMM	functional	functional	no	no status change
Canis_lupus_familiaris_OR9K1_functional|NC_006609.4|45978078|45979019	942	single-exon	keep	7	DeepTMHMM	functional	functional	no	no status change
Canis_lupus_familiaris_OR6C75D_functional|NC_006609.4|45990519|45991457	939	single-exon	keep	7	DeepTMHMM	functional	functional	no	no status change
Canis_lupus_familiaris_OR9K2C_functional|NC_006609.4|46072587|46073549	963	single-exon	keep	7	DeepTMHMM	functional	functional	no	no status change
Canis_lupus_familiaris_OR12_ap_functional|NC_006609.4|46085161|46086108	948	single-exon	keep	7	DeepTMHMM	functional	functional	no	no status change
Canis_lupus_familiaris_OR10A7_aq_functional|NC_006609.4|46137192|46138139	948	single-exon	keep	7	DeepTMHMM	functional	functional	no	no status change
Canis_lupus_familiaris_OR6C33_functional|NC_006609.4|46157297|46158244	948	single-exon	keep	7	DeepTMHMM	functional	functional	no	no status change
Canis_lupus_familiaris_OR6C69G_functional|NC_006609.4|46166740|46167675	936	single-exon	keep	7	DeepTMHMM	functional	functional	no	no status change
Canis_lupus_familiaris_OR6C74_functional|NC_006609.4|46180748|46181686	939	single-exon	keep	7	DeepTMHMM	functional	functional	no	no status change
Canis_lupus_familiaris_OR6C69_functional|NC_006609.4|46210888|46211826	939	single-exon	keep	7	DeepTMHMM	functional	functional	no	no status change
Canis_lupus_familiaris_OR6C6_functional|NC_006609.4|46219635|46220579	945	single-exon	keep	7	DeepTMHMM	functional	functional	no	no status change
Canis_lupus_familiaris_OR6C27_functional|NC_006609.4|46238715|46239653	939	single-exon	keep	7	DeepTMHMM	functional	functional	no	no status change
Canis_lupus_familiaris_OR6C42_functional|NC_006609.4|46254379|46255308	930	single-exon	keep	7	DeepTMHMM	functional	functional	no	no status change
Canis_lupus_familiaris_OR6C83_functional|NC_006609.4|46270392|46271369	978	single-exon	keep	7	DeepTMHMM	functional	functional	no	no status change
Canis_lupus_familiaris_OR13A1_functional|NC_006610.4|2496339|2497325	987	single-exon	keep	7	DeepTMHMM	functional	functional	no	no status change
Canis_lupus_familiaris_OR6D6_functional|NC_006610.4|2516991|2517944	954	single-exon	keep	7	DeepTMHMM	functional	functional	no	no status change
Canis_lupus_familiaris_OR6D7_functional|NC_006610.4|2531072|2532025	954	single-exon	keep	7	DeepTMHMM	functional	functional	no	no status change
Canis_lupus_familiaris_OR6D5_pseudogene|NC_006610.4|2620248|2621207	960	single-exon	keep	7	DeepTMHMM	pseudogene	pseudogene	no	NCBI annotation, or in frame stop codons
Canis_lupus_familiaris_OR6AE1_functional|NC_006610.4|41047176|41048111	936	single-exon	keep	7	DeepTMHMM	functional	functional	no	no status change
Canis_lupus_familiaris_OR287_functional|NC_006610.4|41064292|41065227	936	single-exon	keep	7	DeepTMHMM	functional	functional	no	no status change
Canis_lupus_familiaris_OR12J1_functional|NC_006610.4|41127070|41128002	933	single-exon	keep	7	DeepTMHMM	functional	functional	no	no status change
Canis_lupus_familiaris_OR4K15_functional|NC_006612.4|34466|35440	975	single-exon	keep	7	DeepTMHMM	functional	functional	no	no status change
Canis_lupus_familiaris_OR4F25_functional|NC_006612.4|125972|126910	939	single-exon	keep	7	DeepTMHMM	functional	functional	no	no status change
Canis_lupus_familiaris_OR4F3/4F16/4F29_functional|NC_006612.4|174695|175633	939	single-exon	keep	7	DeepTMHMM	functional	functional	no	no status change
Canis_lupus_familiaris_OR4G11_functional|NC_006612.4|267279|268217	939	single-exon	keep	7	DeepTMHMM	functional	functional	no	no status change
Canis_lupus_familiaris_OR4G9_functional|NC_006612.4|278403|279341	939	single-exon	keep	7	DeepTMHMM	functional	functional	no	no status change
Canis_lupus_familiaris_OR4K6_functional|NC_006612.4|421204|422163	960	single-exon	keep	7	DeepTMHMM	functional	functional	no	no status change
Canis_lupus_familiaris_OR4K2_functional|NC_006612.4|440241|441191	951	single-exon	keep	7	DeepTMHMM	functional	functional	no	no status change
Canis_lupus_familiaris_OR4K5B_functional|NC_006612.4|458558|459529	972	single-exon	keep	7	DeepTMHMM	functional	functional	no	no status change
Canis_lupus_familiaris_OR4K1_functional|NC_006612.4|474844|475779	936	single-exon	keep	7	DeepTMHMM	functional	functional	no	no status change
Canis_lupus_familiaris_OR4G8_functional|NC_006612.4|495909|496844	936	single-exon	keep	7	DeepTMHMM	functional	functional	no	no status change
Canis_lupus_familiaris_OR4G18_functional|NC_006612.4|526687|527628	942	single-exon	keep	7	DeepTMHMM	functional	functional	no	no status change
Canis_lupus_familiaris_OR4G10_functional|NC_006612.4|582308|583246	939	single-exon	keep	7	DeepTMHMM	functional	functional	no	no status change
Canis_lupus_familiaris_OR4N5_functional|NC_006612.4|636337|637263	927	single-exon	keep	7	DeepTMHMM	functional	functional	no	no status change
Canis_lupus_familiaris_OR4Q2_functional|NC_006612.4|673995|674936	942	single-exon	keep	7	DeepTMHMM	functional	functional	no	no status change
Canis_lupus_familiaris_OR4F63_functional|NC_006612.4|714964|715935	972	single-exon	keep	7	DeepTMHMM	functional	functional	no	no status change
Canis_lupus_familiaris_OR4F34_functional|NC_006612.4|742294|743235	942	single-exon	keep	7	DeepTMHMM	functional	functional	no	no status change
Canis_lupus_familiaris_OR6C4B_functional|NC_006613.4|8591|9517	927	single-exon	keep	7	DeepTMHMM	functional	functional	no	no status change
Canis_lupus_familiaris_OR5AC27_functional|NC_006615.4|5273234|5274154	921	single-exon	keep	7	DeepTMHMM	functional	functional	no	no status change
Canis_lupus_familiaris_OR5AC1_functional|NC_006615.4|5288704|5289627	924	single-exon	keep	7	DeepTMHMM	functional	functional	no	no status change
Canis_lupus_familiaris_OR5AC26_as_functional|NC_006615.4|5318315|5319133	819	single-exon	keep	7	DeepTMHMM	pseudogene_short	functional	yes	threshold met, status change
Canis_lupus_familiaris_OR5H11_functional|NC_006615.4|5327674|5328603	930	single-exon	keep	7	DeepTMHMM	functional	functional	no	no status change
Canis_lupus_familiaris_OR5H13_functional|NC_006615.4|5363982|5364911	930	single-exon	keep	7	DeepTMHMM	functional	functional	no	no status change
Canis_lupus_familiaris_OR5H12_functional|NC_006615.4|5382127|5383056	930	single-exon	keep	7	DeepTMHMM	functional	functional	no	no status change
Canis_lupus_familiaris_OR5H9_functional|NC_006615.4|5392413|5393342	930	single-exon	keep	7	DeepTMHMM	functional	functional	no	no status change
Canis_lupus_familiaris_OR5H16_functional|NC_006615.4|5411053|5411982	930	single-exon	keep	7	DeepTMHMM	functional	functional	no	no status change
Canis_lupus_familiaris_OR5K4_functional|NC_006615.4|5450856|5451785	930	single-exon	keep	7	DeepTMHMM	functional	functional	no	no status change
Canis_lupus_familiaris_OR5K1_functional|NC_006615.4|5498246|5499214	969	single-exon	keep	7	DeepTMHMM	functional	functional	no	no status change
Canis_lupus_familiaris_TAS2R1_functional|NC_006616.4|9048387|9049280	894	single-exon	keep	7	DeepTMHMM	pseudogene_short	functional	yes	threshold met, status change
Canis_lupus_familiaris_OR2W6_functional|NC_006617.4|24963569|24964507	939	single-exon	keep	7	DeepTMHMM	functional	functional	no	no status change
Canis_lupus_familiaris_OR2W6_at_functional|NC_006617.4|25003312|25004241	930	single-exon	keep	7	DeepTMHMM	functional	functional	no	no status change
Canis_lupus_familiaris_OR2B7_functional|NC_006617.4|25051832|25052809	978	single-exon	keep	7	DeepTMHMM	functional	functional	no	no status change
Canis_lupus_familiaris_OR2B8_functional|NC_006617.4|25072862|25073836	975	single-exon	keep	7	DeepTMHMM	functional	functional	no	no status change
Canis_lupus_familiaris_OR2AD2_functional|NC_006617.4|25889993|25890937	945	single-exon	keep	7	DeepTMHMM	functional	functional	no	no status change
Canis_lupus_familiaris_OR2W1_functional|NC_006617.4|25927210|25928151	942	single-exon	keep	7	DeepTMHMM	functional	functional	no	no status change
Canis_lupus_familiaris_OR14J1_functional|NC_006617.4|25954903|25955868	966	single-exon	keep	7	DeepTMHMM	functional	functional	no	no status change
Canis_lupus_familiaris_OR10C1_functional|NC_006617.4|25994833|25995771	939	single-exon	keep	7	DeepTMHMM	functional	functional	no	no status change
Canis_lupus_familiaris_OR10J14_functional|NC_006620.4|22549117|22550040	924	single-exon	keep	7	DeepTMHMM	functional	functional	no	no status change
Canis_lupus_familiaris_OR10J5_functional|NC_006620.4|22608002|22608961	960	single-exon	keep	7	DeepTMHMM	functional	functional	no	no status change
Canis_lupus_familiaris_OR10J4_functional|NC_006620.4|22667250|22668185	936	single-exon	keep	7	DeepTMHMM	functional	functional	no	no status change
Canis_lupus_familiaris_OR10J2_functional|NC_006620.4|22723328|22724260	933	single-exon	keep	7	DeepTMHMM	functional	functional	no	no status change
Canis_lupus_familiaris_OR10AA2_functional|NC_006620.4|22973779|22974723	945	single-exon	keep	7	DeepTMHMM	functional	functional	no	no status change
Canis_lupus_familiaris_OR10AA5_functional|NC_006620.4|22983425|22984369	945	single-exon	keep	7	DeepTMHMM	functional	functional	no	no status change
Canis_lupus_familiaris_OR6N2_functional|NC_006620.4|22997346|22998299	954	single-exon	keep	7	DeepTMHMM	functional	functional	no	no status change
Canis_lupus_familiaris_OR6N1_functional|NC_006620.4|23008889|23009839	951	single-exon	keep	7	DeepTMHMM	functional	functional	no	no status change
Canis_lupus_familiaris_OR6K6_functional|NC_006620.4|23019188|23020147	960	single-exon	keep	7	DeepTMHMM	functional	functional	no	no status change
Canis_lupus_familiaris_OR6K5_functional|NC_006620.4|23032015|23032965	951	single-exon	keep	7	DeepTMHMM	functional	functional	no	no status change
Canis_lupus_familiaris_OR6K8_functional|NC_006620.4|23055735|23056682	948	single-exon	keep	7	DeepTMHMM	functional	functional	no	no status change
Canis_lupus_familiaris_OR6K2_functional|NC_006620.4|23065822|23066787	966	single-exon	keep	7	DeepTMHMM	functional	functional	no	no status change
Canis_lupus_familiaris_OR10Z1_functional|NC_006620.4|23144871|23145812	942	single-exon	keep	7	DeepTMHMM	functional	functional	no	no status change
Canis_lupus_familiaris_OR10X1_functional|NC_006620.4|23168798|23169739	942	single-exon	keep	7	DeepTMHMM	functional	functional	no	no status change
Canis_lupus_familiaris_OR6P1_functional|NC_006620.4|23180677|23181633	957	single-exon	keep	7	DeepTMHMM	functional	functional	no	no status change
Canis_lupus_familiaris_OR10R3C_functional|NC_006620.4|23227803|23228744	942	single-exon	keep	7	DeepTMHMM	functional	functional	no	no status change
Canis_lupus_familiaris_OR10T1_functional|NC_006620.4|23248726|23249670	945	single-exon	keep	7	DeepTMHMM	functional	functional	no	no status change
Canis_lupus_familiaris_OR10K2_functional|NC_006620.4|23261366|23262310	945	single-exon	keep	7	DeepTMHMM	functional	functional	no	no status change
Canis_lupus_familiaris_OR10T2_au_functional|NC_006620.4|23279305|23280252	948	single-exon	keep	7	DeepTMHMM	functional	functional	no	no status change
Canis_lupus_familiaris_OR5BH3_functional|NC_006621.4|88704788|88705711	924	single-exon	keep	7	DeepTMHMM	functional	functional	no	no status change
Canis_lupus_familiaris_OR1D6_functional|NC_006621.4|107602708|107603646	939	single-exon	keep	7	DeepTMHMM	functional	functional	no	no status change
Canis_lupus_familiaris_OR7R1_functional|NC_006621.4|107663332|107664294	963	single-exon	keep	7	DeepTMHMM	functional	functional	no	no status change
Canis_lupus_familiaris_OR5BW1P_pseudogene|NC_006583.4|101409893|101411011	1119	single-exon	keep	2	DeepTMHMM	pseudogene	pseudogene	no	no status change
Canis_lupus_familiaris_OR13S1P_pseudogene|NC_006583.4|101523217|101524171	955	single-exon	keep	7	DeepTMHMM	pseudogene	pseudogene	no	NCBI annotation, or in frame stop codons
Canis_lupus_familiaris_OR6C7DP_pseudogene|NC_006585.4|33292629|33293566	938	single-exon	keep	2	DeepTMHMM	pseudogene	pseudogene	no	no status change
Canis_lupus_familiaris_OR9R2P_pseudogene|NC_006585.4|34144093|34144468	376	single-exon	keep	3	DeepTMHMM	pseudogene	pseudogene	no	no status change
Canis_lupus_familiaris_OR9K2EP_pseudogene|NC_006585.4|34155368|34156302	935	single-exon	keep	4	DeepTMHMM	pseudogene	pseudogene	no	no status change
Canis_lupus_familiaris_OR9O1P_pseudogene|NC_006587.4|113499|114576	1078	single-exon	keep	4	DeepTMHMM	pseudogene	pseudogene	no	no status change
Canis_lupus_familiaris_OR6C262P_pseudogene|NC_006587.4|155404|156146	743	single-exon	keep	0	DeepTMHMM	pseudogene	pseudogene	no	Removed from data set. No transmembrane domains.
Canis_lupus_familiaris_OR8B3FP_pseudogene|NC_006587.4|10067376|10068279	904	single-exon	keep	6	DeepTMHMM	pseudogene	pseudogene	no	no status change
Canis_lupus_familiaris_OR10G7BP_pseudogene|NC_006587.4|10496554|10497485	932	single-exon	keep	7	DeepTMHMM	pseudogene	pseudogene	no	NCBI annotation, or in frame stop codons
Canis_lupus_familiaris_OR6T1P_pseudogene|NC_006587.4|10596564|10597490	927	single-exon	keep	7	DeepTMHMM	pseudogene	pseudogene	no	NCBI annotation, or in frame stop codons
Canis_lupus_familiaris_OR1F1P_pseudogene|NC_006588.4|39250099|39251251	1153	single-exon	keep	5	DeepTMHMM	pseudogene	pseudogene	no	no status change
Canis_lupus_familiaris_OR2BB11P_pseudogene|NC_006590.4|152168|153098	931	single-exon	keep	4	DeepTMHMM	pseudogene	pseudogene	no	no status change
Canis_lupus_familiaris_OR2W13P_pseudogene|NC_006590.4|470000|470939	940	single-exon	keep	0	DeepTMHMM	pseudogene	pseudogene	no	Removed from data set. No transmembrane domains.
Canis_lupus_familiaris_OR2G3P_pseudogene|NC_006590.4|590137|591063	927	single-exon	keep	4	DeepTMHMM	pseudogene	pseudogene	no	no status change
Canis_lupus_familiaris_OR4K13CP_pseudogene|NC_006590.4|856575|857459	885	single-exon	keep	5	DeepTMHMM	pseudogene	pseudogene	no	no status change
Canis_lupus_familiaris_OR4AH1P_pseudogene|NC_006590.4|885575|886352	778	single-exon	keep	0	DeepTMHMM	pseudogene	pseudogene	no	Removed from data set. No transmembrane domains.
Canis_lupus_familiaris_OR1D3BP_pseudogene|NC_006591.4|46203001|46203944	944	single-exon	keep	2	DeepTMHMM	pseudogene	pseudogene	no	no status change
Canis_lupus_familiaris_OR1D10P_pseudogene|NC_006591.4|46213588|46214594	1007	single-exon	keep	2	DeepTMHMM	pseudogene	pseudogene	no	no status change
Canis_lupus_familiaris_OR1D12P_pseudogene|NC_006591.4|46245552|46246494	943	single-exon	keep	0	DeepTMHMM	pseudogene	pseudogene	no	Removed from data set. No transmembrane domains.
Canis_lupus_familiaris_OR1A4P_pseudogene|NC_006591.4|46288682|46289596	915	single-exon	keep	7	DeepTMHMM	pseudogene	pseudogene	no	NCBI annotation, or in frame stop codons
Canis_lupus_familiaris_OR1D3P_pseudogene|NC_006591.4|46332634|46333775	1142	single-exon	keep	0	DeepTMHMM	pseudogene	pseudogene	no	Removed from data set. No transmembrane domains.
Canis_lupus_familiaris_OR10AO1P_pseudogene|NC_006591.4|46441962|46442493	532	single-exon	keep	2	DeepTMHMM	pseudogene	pseudogene	no	no status change
Canis_lupus_familiaris_OR1L6BP_pseudogene|NC_006591.4|59239182|59240114	933	single-exon	keep	7	DeepTMHMM	pseudogene	pseudogene	no	NCBI annotation, or in frame stop codons
Canis_lupus_familiaris_OR1J6P_pseudogene|NC_006591.4|59282937|59283895	959	single-exon	keep	7	DeepTMHMM	pseudogene	pseudogene	no	NCBI annotation, or in frame stop codons
Canis_lupus_familiaris_OR1L11P_pseudogene|NC_006591.4|59341212|59342193	982	single-exon	keep	1	DeepTMHMM	pseudogene	pseudogene	no	no status change
Canis_lupus_familiaris_OR6U3P_pseudogene|NC_006592.4|99549|100259	711	single-exon	keep	5	DeepTMHMM	pseudogene	pseudogene	no	no status change
Canis_lupus_familiaris_OR10P24P_pseudogene|NC_006592.4|113016|113946	931	single-exon	keep	0	DeepTMHMM	pseudogene	pseudogene	no	Removed from data set. No transmembrane domains.
Canis_lupus_familiaris_OR6C1MP_pseudogene|NC_006592.4|16005226|16006163	938	single-exon	keep	2	DeepTMHMM	pseudogene	pseudogene	no	no status change
Canis_lupus_familiaris_OR6C253P_pseudogene|NC_006592.4|16030694|16031643	950	single-exon	keep	3	DeepTMHMM	pseudogene	pseudogene	no	no status change
Canis_lupus_familiaris_OR6C49P_pseudogene|NC_006592.4|16245108|16245784	677	single-exon	keep	0	DeepTMHMM	pseudogene	pseudogene	no	Removed from data set. No transmembrane domains.
Canis_lupus_familiaris_OR11G28P_pseudogene|NC_006592.4|16364364|16365256	893	single-exon	keep	7	DeepTMHMM	pseudogene	pseudogene	no	NCBI annotation, or in frame stop codons
Canis_lupus_familiaris_OR4F33P_pseudogene|NC_006592.4|16402784|16403626	843	single-exon	keep	6	DeepTMHMM	pseudogene	pseudogene	no	no status change
Canis_lupus_familiaris_OR2AJ8P_pseudogene|NC_006596.4|1135662|1136325	664	single-exon	keep	4	DeepTMHMM	pseudogene	pseudogene	no	no status change
Canis_lupus_familiaris_OR6AB1P_pseudogene|NC_006596.4|1301749|1302756	1008	single-exon	keep	4	DeepTMHMM	pseudogene	pseudogene	no	no status change
Canis_lupus_familiaris_OR6AN1P_pseudogene|NC_006596.4|1318688|1319644	957	single-exon	keep	1	DeepTMHMM	pseudogene	pseudogene	no	no status change
Canis_lupus_familiaris_OR6AN2P_pseudogene|NC_006596.4|1351971|1352905	935	single-exon	keep	7	DeepTMHMM	pseudogene	pseudogene	no	NCBI annotation, or in frame stop codons
Canis_lupus_familiaris_OR2AK4P_pseudogene|NC_006596.4|1732599|1733505	907	single-exon	keep	0	DeepTMHMM	pseudogene	pseudogene	no	Removed from data set. No transmembrane domains.
Canis_lupus_familiaris_OR2M8P_pseudogene|NC_006596.4|2021142|2022065	924	single-exon	keep	5	DeepTMHMM	pseudogene	pseudogene	no	no status change
Canis_lupus_familiaris_OR2M11P_pseudogene|NC_006596.4|2051680|2052627	948	single-exon	keep	7	DeepTMHMM	pseudogene	pseudogene	no	NCBI annotation, or in frame stop codons
Canis_lupus_familiaris_OR2M10P_pseudogene|NC_006596.4|2073677|2074618	942	single-exon	keep	7	DeepTMHMM	pseudogene	pseudogene	no	NCBI annotation, or in frame stop codons
Canis_lupus_familiaris_OR6C31P_pseudogene|NC_006597.4|153820|154907	1088	single-exon	keep	6	DeepTMHMM	pseudogene	pseudogene	no	no status change
Canis_lupus_familiaris_OR11H24P_pseudogene|NC_006597.4|17844691|17845584	894	single-exon	keep	0	DeepTMHMM	pseudogene	pseudogene	no	Removed from data set. No transmembrane domains.
Canis_lupus_familiaris_OR11K3P_pseudogene|NC_006597.4|17942475|17943629	1155	single-exon	keep	0	DeepTMHMM	pseudogene	pseudogene	no	Removed from data set. No transmembrane domains.
Canis_lupus_familiaris_OR11H5P_pseudogene|NC_006597.4|18067390|18068336	947	single-exon	keep	7	DeepTMHMM	pseudogene	pseudogene	no	NCBI annotation, or in frame stop codons
Canis_lupus_familiaris_OR2A59P_pseudogene|NC_006598.4|6849974|6850696	723	single-exon	keep	5	DeepTMHMM	pseudogene	pseudogene	no	no status change
Canis_lupus_familiaris_OR2R10P_pseudogene|NC_006598.4|7210979|7211577	599	single-exon	keep	0	DeepTMHMM	pseudogene	pseudogene	no	Removed from data set. No transmembrane domains.
Canis_lupus_familiaris_OR9A14P_pseudogene|NC_006598.4|8162926|8163806	881	single-exon	keep	5	DeepTMHMM	pseudogene	pseudogene	no	no status change
Canis_lupus_familiaris_OR2AV3P_pseudogene|NC_006598.4|14685670|14686600	931	single-exon	keep	4	DeepTMHMM	pseudogene	pseudogene	no	no status change
Canis_lupus_familiaris_OR52R8P_pseudogene|NC_006598.4|49587750|49588696	947	single-exon	keep	4	DeepTMHMM	pseudogene	pseudogene	no	no status change
Canis_lupus_familiaris_OR13AM1P_pseudogene|NC_006599.4|57401594|57402470	877	single-exon	keep	4	DeepTMHMM	pseudogene	pseudogene	no	no status change
Canis_lupus_familiaris_OR13L1P_pseudogene|NC_006599.4|57437764|57438740	977	single-exon	keep	5	DeepTMHMM	pseudogene	pseudogene	no	no status change
Canis_lupus_familiaris_OR5B134P_pseudogene|NC_006600.4|37440796|37443882	3087	single-exon	keep	6	DeepTMHMM	pseudogene	pseudogene	no	no status change
Canis_lupus_familiaris_OR5B131P_pseudogene|NC_006600.4|37485595|37486448	854	single-exon	keep	4	DeepTMHMM	pseudogene	pseudogene	no	no status change
Canis_lupus_familiaris_OR5B133P_pseudogene|NC_006600.4|37504970|37505696	727	single-exon	keep	0	DeepTMHMM	pseudogene	pseudogene	no	Removed from data set. No transmembrane domains.
Canis_lupus_familiaris_OR5B29P_pseudogene|NC_006600.4|37531442|37532385	944	single-exon	keep	1	DeepTMHMM	pseudogene	pseudogene	no	no status change
Canis_lupus_familiaris_OR5B132P_pseudogene|NC_006600.4|37552132|37553057	926	single-exon	keep	1	DeepTMHMM	pseudogene	pseudogene	no	no status change
Canis_lupus_familiaris_OR1S1P_pseudogene|NC_006600.4|37685900|37686838	939	single-exon	keep	7	DeepTMHMM	pseudogene	pseudogene	no	NCBI annotation, or in frame stop codons
Canis_lupus_familiaris_OR9I4P_pseudogene|NC_006600.4|37797564|37798459	896	single-exon	keep	5	DeepTMHMM	pseudogene	pseudogene	no	no status change
Canis_lupus_familiaris_OR5G31P_pseudogene|NC_006600.4|38702489|38703398	910	single-exon	keep	6	DeepTMHMM	pseudogene	pseudogene	no	no status change
Canis_lupus_familiaris_OR8AO1P_pseudogene|NC_006600.4|39176519|39177095	577	single-exon	keep	4	DeepTMHMM	pseudogene	pseudogene	no	no status change
Canis_lupus_familiaris_OR8K55P_pseudogene|NC_006600.4|39181910|39182860	951	single-exon	keep	7	DeepTMHMM	pseudogene	pseudogene	no	NCBI annotation, or in frame stop codons
Canis_lupus_familiaris_OR8I2P_pseudogene|NC_006600.4|39300188|39301120	933	single-exon	keep	7	DeepTMHMM	pseudogene	pseudogene	no	NCBI annotation, or in frame stop codons
Canis_lupus_familiaris_OR10BJ1P_pseudogene|NC_006600.4|39427131|39428011	881	single-exon	keep	7	DeepTMHMM	pseudogene	pseudogene	no	NCBI annotation, or in frame stop codons
Canis_lupus_familiaris_OR5BU1P_pseudogene|NC_006600.4|39539775|39540777	1003	single-exon	keep	0	DeepTMHMM	pseudogene	pseudogene	no	Removed from data set. No transmembrane domains.
Canis_lupus_familiaris_OR5D13P_pseudogene|NC_006600.4|39622104|39623050	947	single-exon	keep	5	DeepTMHMM	pseudogene	pseudogene	no	no status change
Canis_lupus_familiaris_OR4P26P_pseudogene|NC_006600.4|39712956|39713891	936	single-exon	keep	7	DeepTMHMM	pseudogene	pseudogene	no	NCBI annotation, or in frame stop codons
Canis_lupus_familiaris_OR4C147P_pseudogene|NC_006600.4|39736550|39737454	905	single-exon	keep	7	DeepTMHMM	pseudogene	pseudogene	no	NCBI annotation, or in frame stop codons
Canis_lupus_familiaris_OR4P28P_pseudogene|NC_006600.4|39783264|39784187	924	single-exon	keep	7	DeepTMHMM	pseudogene	pseudogene	no	NCBI annotation, or in frame stop codons
Canis_lupus_familiaris_OR4C62P_pseudogene|NC_006600.4|39831181|39832111	931	single-exon	keep	2	DeepTMHMM	pseudogene	pseudogene	no	no status change
Canis_lupus_familiaris_OR4P27P_pseudogene|NC_006600.4|39894346|39895261	916	single-exon	keep	6	DeepTMHMM	pseudogene	pseudogene	no	no status change
Canis_lupus_familiaris_OR4P12P_pseudogene|NC_006600.4|39946061|39946953	893	single-exon	keep	2	DeepTMHMM	pseudogene	pseudogene	no	no status change
Canis_lupus_familiaris_OR4C142P_pseudogene|NC_006600.4|39986214|39987137	924	single-exon	keep	3	DeepTMHMM	pseudogene	pseudogene	no	no status change
Canis_lupus_familiaris_OR7C42P_pseudogene|NC_006602.4|47090522|47091447	926	single-exon	keep	7	DeepTMHMM	pseudogene	pseudogene	no	NCBI annotation, or in frame stop codons
Canis_lupus_familiaris_OR7U1P_pseudogene|NC_006602.4|47193176|47194523	1348	single-exon	keep	3	DeepTMHMM	pseudogene	pseudogene	no	no status change
Canis_lupus_familiaris_OR7A59P_pseudogene|NC_006602.4|47245796|47246737	942	single-exon	keep	7	DeepTMHMM	pseudogene	pseudogene	no	NCBI annotation, or in frame stop codons
Canis_lupus_familiaris_OR7A25P_pseudogene|NC_006602.4|47282695|47283565	871	single-exon	keep	4	DeepTMHMM	pseudogene	pseudogene	no	no status change
Canis_lupus_familiaris_OR7A280P_pseudogene|NC_006602.4|47349132|47350084	953	single-exon	keep	2	DeepTMHMM	pseudogene	pseudogene	no	no status change
Canis_lupus_familiaris_OR7T1P_pseudogene|NC_006602.4|47402352|47402931	580	single-exon	keep	0	DeepTMHMM	pseudogene	pseudogene	no	Removed from data set. No transmembrane domains.
Canis_lupus_familiaris_OR7A72P_pseudogene|NC_006602.4|47625534|47626470	937	single-exon	keep	0	DeepTMHMM	pseudogene	pseudogene	no	Removed from data set. No transmembrane domains.
Canis_lupus_familiaris_OR7A24P_pseudogene|NC_006602.4|47650244|47651181	938	single-exon	keep	0	DeepTMHMM	pseudogene	pseudogene	no	Removed from data set. No transmembrane domains.
Canis_lupus_familiaris_OR7C29P_pseudogene|NC_006602.4|47676926|47677862	937	single-exon	keep	6	DeepTMHMM	pseudogene	pseudogene	no	no status change
Canis_lupus_familiaris_OR7E180P_pseudogene|NC_006602.4|51248396|51249248	853	single-exon	keep	4	DeepTMHMM	pseudogene	pseudogene	no	no status change
Canis_lupus_familiaris_OR7H5P_pseudogene|NC_006602.4|51296294|51297232	939	single-exon	keep	7	DeepTMHMM	pseudogene	pseudogene	no	NCBI annotation, or in frame stop codons
Canis_lupus_familiaris_OR2AT5P_pseudogene|NC_006603.4|23173355|23174232	878	single-exon	keep	0	DeepTMHMM	pseudogene	pseudogene	no	Removed from data set. No transmembrane domains.
Canis_lupus_familiaris_OR2AT8P_pseudogene|NC_006603.4|23180872|23181563	692	single-exon	keep	1	DeepTMHMM	pseudogene	pseudogene	no	no status change
Canis_lupus_familiaris_OR55B4P_pseudogene|NC_006603.4|26415211|26416171	961	single-exon	keep	3	DeepTMHMM	pseudogene	pseudogene	no	no status change
Canis_lupus_familiaris_OR52M6P_pseudogene|NC_006603.4|26705728|26706607	880	single-exon	keep	3	DeepTMHMM	pseudogene	pseudogene	no	no status change
Canis_lupus_familiaris_OR51A7P_pseudogene|NC_006603.4|27104266|27105405	1140	single-exon	keep	0	DeepTMHMM	pseudogene	pseudogene	no	Removed from data set. No transmembrane domains.
Canis_lupus_familiaris_OR51A23P_pseudogene|NC_006603.4|27162992|27163957	966	single-exon	keep	7	DeepTMHMM	pseudogene	pseudogene	no	NCBI annotation, or in frame stop codons
Canis_lupus_familiaris_OR51A48P_pseudogene|NC_006603.4|27172296|27173176	881	single-exon	keep	1	DeepTMHMM	pseudogene	pseudogene	no	no status change
Canis_lupus_familiaris_OR51W1P_pseudogene|NC_006603.4|27253775|27254322	548	single-exon	keep	4	DeepTMHMM	pseudogene	pseudogene	no	no status change
Canis_lupus_familiaris_OR52E11P_pseudogene|NC_006603.4|27355521|27356463	943	single-exon	keep	4	DeepTMHMM	pseudogene	pseudogene	no	no status change
Canis_lupus_familiaris_OR52S21P_pseudogene|NC_006603.4|27401288|27402221	934	single-exon	keep	6	DeepTMHMM	pseudogene	pseudogene	no	no status change
Canis_lupus_familiaris_OR51AJ5P_pseudogene|NC_006603.4|27505311|27505823	513	single-exon	keep	4	DeepTMHMM	pseudogene	pseudogene	no	no status change
Canis_lupus_familiaris_OR52AA1BP_pseudogene|NC_006603.4|27577980|27579083	1104	single-exon	keep	0	DeepTMHMM	pseudogene	pseudogene	no	Removed from data set. No transmembrane domains.
Canis_lupus_familiaris_OR52AB1P_pseudogene|NC_006603.4|27584377|27584981	605	single-exon	keep	0	DeepTMHMM	pseudogene	pseudogene	no	Removed from data set. No transmembrane domains.
Canis_lupus_familiaris_OR51AC5P_pseudogene|NC_006603.4|27659378|27660294	917	single-exon	keep	2	DeepTMHMM	pseudogene	pseudogene	no	no status change
Canis_lupus_familiaris_OR52Z16P_pseudogene|NC_006603.4|27695019|27695926	908	single-exon	keep	3	DeepTMHMM	pseudogene	pseudogene	no	no status change
Canis_lupus_familiaris_OR52AE11P_pseudogene|NC_006603.4|27757167|27758120	954	single-exon	keep	7	DeepTMHMM	pseudogene	pseudogene	no	NCBI annotation, or in frame stop codons
Canis_lupus_familiaris_OR52A5GP_pseudogene|NC_006603.4|27794443|27794922	480	single-exon	keep	4	DeepTMHMM	pseudogene	pseudogene	no	no status change
Canis_lupus_familiaris_OR52A5HP_pseudogene|NC_006603.4|27815598|27816051	454	single-exon	keep	0	DeepTMHMM	pseudogene	pseudogene	no	Removed from data set. No transmembrane domains.
Canis_lupus_familiaris_OR52A1BP_pseudogene|NC_006603.4|27836730|27837658	929	single-exon	keep	7	DeepTMHMM	pseudogene	pseudogene	no	NCBI annotation, or in frame stop codons
Canis_lupus_familiaris_OR51B11P_pseudogene|NC_006603.4|27963879|27964890	1012	single-exon	keep	6	DeepTMHMM	pseudogene	pseudogene	no	no status change
Canis_lupus_familiaris_OR51Q2P_pseudogene|NC_006603.4|28012269|28013367	1099	single-exon	keep	1	DeepTMHMM	pseudogene	pseudogene	no	no status change
Canis_lupus_familiaris_OR51A42P_pseudogene|NC_006603.4|28275073|28276013	941	single-exon	keep	4	DeepTMHMM	pseudogene	pseudogene	no	no status change
Canis_lupus_familiaris_OR51I2P_pseudogene|NC_006603.4|28304483|28305421	939	single-exon	keep	7	DeepTMHMM	pseudogene	pseudogene	no	NCBI annotation, or in frame stop codons
Canis_lupus_familiaris_OR52B23P_pseudogene|NC_006603.4|28347074|28347979	906	single-exon	keep	7	DeepTMHMM	pseudogene	pseudogene	no	NCBI annotation, or in frame stop codons
Canis_lupus_familiaris_OR52B4BP_pseudogene|NC_006603.4|28401784|28402742	959	single-exon	keep	6	DeepTMHMM	pseudogene	pseudogene	no	no status change
Canis_lupus_familiaris_OR52AA1P_pseudogene|NC_006603.4|28776189|28776812	624	single-exon	keep	2	DeepTMHMM	pseudogene	pseudogene	no	no status change
Canis_lupus_familiaris_OR52E18P_pseudogene|NC_006603.4|28784657|28785612	956	single-exon	keep	7	DeepTMHMM	pseudogene	pseudogene	no	NCBI annotation, or in frame stop codons
Canis_lupus_familiaris_OR56A6P_pseudogene|NC_006603.4|28881971|28882919	949	single-exon	keep	4	DeepTMHMM	pseudogene	pseudogene	no	no status change
Canis_lupus_familiaris_OR56A43P_pseudogene|NC_006603.4|28995874|28996545	672	single-exon	keep	5	DeepTMHMM	pseudogene	pseudogene	no	no status change
Canis_lupus_familiaris_OR56B39P_pseudogene|NC_006603.4|29147790|29148678	889	single-exon	keep	3	DeepTMHMM	pseudogene	pseudogene	no	no status change
Canis_lupus_familiaris_OR56B40P_pseudogene|NC_006603.4|29181038|29181937	900	single-exon	keep	7	DeepTMHMM	pseudogene	pseudogene	no	NCBI annotation, or in frame stop codons
Canis_lupus_familiaris_OR52B22P_pseudogene|NC_006603.4|29199605|29200532	928	single-exon	keep	4	DeepTMHMM	pseudogene	pseudogene	no	no status change
Canis_lupus_familiaris_OR2D2DP_pseudogene|NC_006603.4|30122374|30123380	1007	single-exon	keep	0	DeepTMHMM	pseudogene	pseudogene	no	Removed from data set. No transmembrane domains.
Canis_lupus_familiaris_OR4C49P_pseudogene|NC_006605.4|50761709|50762269	561	single-exon	keep	3	DeepTMHMM	pseudogene	pseudogene	no	no status change
Canis_lupus_familiaris_OR9S23P_pseudogene|NC_006607.4|50741066|50741987	922	single-exon	keep	6	DeepTMHMM	pseudogene	pseudogene	no	no status change
Canis_lupus_familiaris_OR7A22P_pseudogene|NC_006608.4|24855042|24855784	743	single-exon	keep	0	DeepTMHMM	pseudogene	pseudogene	no	Removed from data set. No transmembrane domains.
Canis_lupus_familiaris_OR2A7CP_pseudogene|NC_006609.4|30859442|30860050	609	single-exon	keep	4	DeepTMHMM	pseudogene	pseudogene	no	no status change
Canis_lupus_familiaris_OR10AD1P_pseudogene|NC_006609.4|39772044|39772979	936	single-exon	keep	7	DeepTMHMM	pseudogene	pseudogene	no	NCBI annotation, or in frame stop codons
Canis_lupus_familiaris_OR10AD4P_pseudogene|NC_006609.4|39798624|39799175	552	single-exon	keep	0	DeepTMHMM	pseudogene	pseudogene	no	Removed from data set. No transmembrane domains.
Canis_lupus_familiaris_OR8BJ3P_pseudogene|NC_006609.4|39995144|39996056	913	single-exon	keep	0	DeepTMHMM	pseudogene	pseudogene	no	Removed from data set. No transmembrane domains.
Canis_lupus_familiaris_OR8S4P_pseudogene|NC_006609.4|40043078|40043974	897	single-exon	keep	5	DeepTMHMM	pseudogene	pseudogene	no	no status change
Canis_lupus_familiaris_OR8S5P_pseudogene|NC_006609.4|40177444|40178370	927	single-exon	keep	7	DeepTMHMM	pseudogene	pseudogene	no	NCBI annotation, or in frame stop codons
Canis_lupus_familiaris_OR8AN1P_pseudogene|NC_006609.4|40197457|40198275	819	single-exon	keep	3	DeepTMHMM	pseudogene	pseudogene	no	no status change
Canis_lupus_familiaris_OR8S23P_pseudogene|NC_006609.4|40315472|40316397	926	single-exon	keep	3	DeepTMHMM	pseudogene	pseudogene	no	no status change
Canis_lupus_familiaris_OR5BS3P_pseudogene|NC_006609.4|40351591|40354451	2861	single-exon	keep	7	DeepTMHMM	pseudogene	pseudogene	no	NCBI annotation, or in frame stop codons
Canis_lupus_familiaris_OR11M1P_pseudogene|NC_006609.4|40383096|40384061	966	single-exon	keep	7	DeepTMHMM	pseudogene	pseudogene	no	NCBI annotation, or in frame stop codons
Canis_lupus_familiaris_OR6C256P_pseudogene|NC_006609.4|46192449|46193536	1088	single-exon	keep	2	DeepTMHMM	pseudogene	pseudogene	no	no status change
Canis_lupus_familiaris_OR6D4P_pseudogene|NC_006610.4|2566929|2567860	932	single-exon	keep	0	DeepTMHMM	pseudogene	pseudogene	no	Removed from data set. No transmembrane domains.
Canis_lupus_familiaris_OR9J1P_pseudogene|NC_006611.4|40841103|40841590	488	single-exon	keep	4	DeepTMHMM	pseudogene	pseudogene	no	no status change
Canis_lupus_familiaris_OR6C55P_pseudogene|NC_006611.4|40849953|40850889	937	single-exon	keep	4	DeepTMHMM	pseudogene	pseudogene	no	no status change
Canis_lupus_familiaris_OR4F23P_pseudogene|NC_006612.4|47907|48838	932	single-exon	keep	2	DeepTMHMM	pseudogene	pseudogene	no	no status change
Canis_lupus_familiaris_OR4F98P_pseudogene|NC_006612.4|73036|73599	564	single-exon	keep	4	DeepTMHMM	pseudogene	pseudogene	no	no status change
Canis_lupus_familiaris_OR4F15P_pseudogene|NC_006612.4|90244|91308	1065	single-exon	keep	3	DeepTMHMM	pseudogene	pseudogene	no	no status change
Canis_lupus_familiaris_OR4F1BP_pseudogene|NC_006612.4|139155|140091	937	single-exon	keep	4	DeepTMHMM	pseudogene	pseudogene	no	no status change
Canis_lupus_familiaris_OR4G20P_pseudogene|NC_006612.4|233971|234878	908	single-exon	keep	2	DeepTMHMM	pseudogene	pseudogene	no	no status change
Canis_lupus_familiaris_OR4F26P_pseudogene|NC_006612.4|260870|261788	919	single-exon	keep	4	DeepTMHMM	pseudogene	pseudogene	no	no status change
Canis_lupus_familiaris_OR4G19P_pseudogene|NC_006612.4|512028|512955	928	single-exon	keep	0	DeepTMHMM	pseudogene	pseudogene	no	Removed from data set. No transmembrane domains.
Canis_lupus_familiaris_OR4K53P_pseudogene|NC_006612.4|542343|543267	925	single-exon	keep	6	DeepTMHMM	pseudogene	pseudogene	no	no status change
Canis_lupus_familiaris_OR4T2P_pseudogene|NC_006612.4|619005|620106	1102	single-exon	keep	4	DeepTMHMM	pseudogene	pseudogene	no	no status change
Canis_lupus_familiaris_OR4L3P_pseudogene|NC_006612.4|655937|656871	935	single-exon	keep	5	DeepTMHMM	pseudogene	pseudogene	no	no status change
Canis_lupus_familiaris_OR5AC28P_pseudogene|NC_006615.4|5259270|5260188	919	single-exon	keep	2	DeepTMHMM	pseudogene	pseudogene	no	no status change
Canis_lupus_familiaris_OR2B10P_pseudogene|NC_006617.4|24983044|24983896	853	single-exon	keep	4	DeepTMHMM	pseudogene	pseudogene	no	no status change
Canis_lupus_familiaris_OR2W2P_pseudogene|NC_006617.4|25039346|25039760	415	single-exon	keep	2	DeepTMHMM	pseudogene	pseudogene	no	no status change
Canis_lupus_familiaris_OR1F41P_pseudogene|NC_006617.4|25094526|25095404	879	single-exon	keep	2	DeepTMHMM	pseudogene	pseudogene	no	no status change
Canis_lupus_familiaris_OR2B28P_pseudogene|NC_006617.4|25430667|25431601	935	single-exon	keep	1	DeepTMHMM	pseudogene	pseudogene	no	no status change
Canis_lupus_familiaris_OR2H17P_pseudogene|NC_006617.4|26018390|26019330	941	single-exon	keep	0	DeepTMHMM	pseudogene	pseudogene	no	Removed from data set. No transmembrane domains.
Canis_lupus_familiaris_OR10J24P_pseudogene|NC_006620.4|22659260|22660150	891	single-exon	keep	5	DeepTMHMM	pseudogene	pseudogene	no	no status change
Canis_lupus_familiaris_OR10AJ1P_pseudogene|NC_006620.4|22687685|22688111	427	single-exon	keep	2	DeepTMHMM	pseudogene	pseudogene	no	no status change
Canis_lupus_familiaris_OR6Y1P_pseudogene|NC_006620.4|23190649|23191563	915	single-exon	keep	7	DeepTMHMM	pseudogene	pseudogene	no	NCBI annotation, or in frame stop codons
Canis_lupus_familiaris_OR10R6P_pseudogene|NC_006620.4|23200538|23201451	914	single-exon	keep	4	DeepTMHMM	pseudogene	pseudogene	no	no status change
Canis_lupus_familiaris_OR4AI1P_pseudogene|NC_006621.4|30060438|30060807	370	single-exon	keep	2	DeepTMHMM	pseudogene	pseudogene	no	no status change
Canis_lupus_familiaris_OR6C86P_pseudogene|NC_006621.4|40094074|40094883	810	single-exon	keep	0	DeepTMHMM	pseudogene	pseudogene	no	Removed from data set. No transmembrane domains.
Canis_lupus_familiaris_OR5BP1P_pseudogene|NC_006621.4|88622660|88623576	917	single-exon	keep	5	DeepTMHMM	pseudogene	pseudogene	no	no status change
Canis_lupus_familiaris_OR1AG1P_pseudogene|NC_006621.4|88736354|88737489	1136	single-exon	keep	0	DeepTMHMM	pseudogene	pseudogene	no	Removed from data set. No transmembrane domains.
Canis_lupus_familiaris_OR13H2P_pseudogene|NC_006621.4|88813569|88814496	928	single-exon	keep	0	DeepTMHMM	pseudogene	pseudogene	no	Removed from data set. No transmembrane domains.
Canis_lupus_familiaris_OR13K7P_pseudogene|NC_006621.4|88826650|88827559	910	single-exon	keep	5	DeepTMHMM	pseudogene	pseudogene	no	no status change
Canis_lupus_familiaris_OR2AF4P_pseudogene|NC_006621.4|88889971|88890913	943	single-exon	keep	1	DeepTMHMM	pseudogene	pseudogene	no	no status change
Canis_lupus_familiaris_TAS1R2_functional|NC_006584.4|76234023|76252894	2511	multi-exon	keep	7	DeepTMHMM	functional	functional	no	no status change
Canis_lupus_familiaris_TAS1R3_functional|NC_006587.4|56580045|56583207	2538	multi-exon	keep	7	DeepTMHMM	functional	functional	no	no status change
Canis_lupus_familiaris_TAS1R1_functional|NC_006587.4|60406656|60415236	2526	multi-exon	keep	7	DeepTMHMM	functional	functional	no	no status change
Canis_lupus_familiaris_OPN1SW_functional|NC_006596.4|7552364|7555272	1047	multi-exon	keep	7	DeepTMHMM	functional	functional	no	no status change
Canis_lupus_familiaris_RHO_functional|NC_006602.4|5674903|5669643	1077	multi-exon	keep	7	DeepTMHMM	functional	functional	no	no status change
Canis_lupus_familiaris_OPN1LW_functional|NC_006621.4|107303292|107316155	1095	multi-exon	keep	7	DeepTMHMM	functional	functional	no	no status change
Canis_lupus_familiaris_VN2R301P_pseudogene|NC_006588.4|11334049|11333166	884	multi-exon	keep	2	DeepTMHMM	pseudogene	pseudogene	no	no status change
Canis_lupus_familiaris_VN2R302P_pseudogene|NC_006593.4|2994876|2993891	986	multi-exon	keep	0	DeepTMHMM	pseudogene	pseudogene	no	Removed from data set. No transmembrane domains.
Canis_lupus_familiaris_VN2R303P_pseudogene|NC_006595.4|38188407|38187919	489	multi-exon	keep	0	DeepTMHMM	pseudogene	pseudogene	no	Removed from data set. No transmembrane domains.
Canis_lupus_familiaris_VN2R304P_pseudogene|NC_006602.4|14326895|14327322	428	multi-exon	keep	0	DeepTMHMM	pseudogene	pseudogene	no	Removed from data set. No transmembrane domains.
Canis_lupus_familiaris_VN2R305P_pseudogene|NC_006602.4|42009702|42008921	782	multi-exon	keep	2	DeepTMHMM	pseudogene	pseudogene	no	no status change
Canis_lupus_familiaris_VN2R306P_pseudogene|NC_006602.4|51814834|51815028	195	multi-exon	keep	1	DeepTMHMM	pseudogene	pseudogene	no	no status change
Canis_lupus_familiaris_VN2R308P_pseudogene|NC_006605.4|49585476|49599481	14006	multi-exon	keep	3	DeepTMHMM	pseudogene	pseudogene	no	no status change
Canis_lupus_familiaris_VN2R309P_pseudogene|NC_006609.4|9035697|9034738	960	multi-exon	keep	0	DeepTMHMM	pseudogene	pseudogene	no	Removed from data set. No transmembrane domains.

## Sheet: Anas_platyrhynchos
Gene	Length	Type	Isoform keep	Number of domains	Tool	Original Status	New status	Status change	Reason
Anas_platyrhynchos_OR1020_functional|NC_051772.1|167746|168735	990	single-exon	keep	7	DeepTMHMM	functional	functional	no	no status change
Anas_platyrhynchos_OR2A2_functional|NC_051772.1|79359463|79360401	939	single-exon	keep	7	DeepTMHMM	functional	functional	no	no status change
Anas_platyrhynchos_TAS2R40_functional|NC_051772.1|81564217|81565152	936	single-exon	keep	7	DeepTMHMM	functional	functional	no	no status change
Anas_platyrhynchos_OR10AC1_functional|NC_051772.1|81857226|81858227	1002	single-exon	keep	7	DeepTMHMM	functional	functional	no	no status change
Anas_platyrhynchos_TAS2R40_a_functional|NC_051772.1|201997073|201998008	936	single-exon	keep	7	DeepTMHMM	functional	functional	no	no status change
Anas_platyrhynchos_OR52K2_functional|NC_051772.1|206737686|206738792	1107	single-exon	keep	7	DeepTMHMM	functional	functional	no	no status change
Anas_platyrhynchos_OR52I2_functional|NC_051772.1|206747070|206748017	948	single-exon	keep	7	DeepTMHMM	functional	functional	no	no status change
Anas_platyrhynchos_OR52K2_b_functional|NC_051772.1|206754657|206755607	951	single-exon	keep	7	DeepTMHMM	functional	functional	no	no status change
Anas_platyrhynchos_OR51H1_functional|NC_051772.1|206775336|206776292	957	single-exon	keep	7	DeepTMHMM	functional	functional	no	no status change
Anas_platyrhynchos_OR51G2_functional|NC_051772.1|206789827|206790801	975	single-exon	keep	7	DeepTMHMM	functional	functional	no	no status change
Anas_platyrhynchos_OR51E2_functional|NC_051772.1|206797424|206798380	957	single-exon	keep	7	DeepTMHMM	functional	functional	no	no status change
Anas_platyrhynchos_OR52R1_functional|NC_051772.1|206804228|206805175	948	single-exon	keep	7	DeepTMHMM	functional	functional	no	no status change
Anas_platyrhynchos_OR51G2_d_functional|NC_051772.1|206811209|206812183	975	single-exon	keep	7	DeepTMHMM	functional	functional	no	no status change
Anas_platyrhynchos_OR51L1_functional|NC_051772.1|206847393|206848385	993	single-exon	keep	7	DeepTMHMM	functional	functional	no	no status change
Anas_platyrhynchos_OR52B2_functional|NC_051772.1|206854643|206855593	951	single-exon	keep	7	DeepTMHMM	functional	functional	no	no status change
Anas_platyrhynchos_OR52B2_h_functional|NC_051772.1|206954845|206955825	981	single-exon	keep	7	DeepTMHMM	functional	functional	no	no status change
Anas_platyrhynchos_OR14A16_functional|NC_051773.1|5794798|5795730	933	single-exon	keep	7	DeepTMHMM	functional	functional	no	no status change
Anas_platyrhynchos_OR14C36_pseudogene|NC_051773.1|5814204|5814755	552	single-exon	keep	4	DeepTMHMM	pseudogene_short	pseudogene	yes	threshold met, status change
Anas_platyrhynchos_OR14C36_i_pseudogene|NC_051773.1|5842903|5843490	588	single-exon	keep	4	DeepTMHMM	pseudogene_short	pseudogene	yes	threshold met, status change
Anas_platyrhynchos_OR14A16_j_functional|NC_051773.1|5864303|5865232	930	single-exon	keep	7	DeepTMHMM	functional	functional	no	no status change
Anas_platyrhynchos_OR14A16_l_pseudogene|NC_051773.1|5942749|5943252	504	single-exon	keep	3	DeepTMHMM	pseudogene_short	pseudogene	yes	threshold met, status change
Anas_platyrhynchos_OR14A16_m_functional|NC_051773.1|5999202|6000161	960	single-exon	keep	7	DeepTMHMM	functional	functional	no	no status change
Anas_platyrhynchos_OR14C36_n_functional|NC_051773.1|6010174|6011106	933	single-exon	keep	7	DeepTMHMM	functional	functional	no	no status change
Anas_platyrhynchos_OR14I1_pseudogene|NC_051773.1|6050740|6051135	396	single-exon	keep	3	DeepTMHMM	pseudogene_short	pseudogene	yes	threshold met, status change
Anas_platyrhynchos_OR14I1_o_pseudogene|NC_051773.1|6060018|6060413	396	single-exon	keep	3	DeepTMHMM	pseudogene_short	pseudogene	yes	threshold met, status change
Anas_platyrhynchos_OR14C36_p_pseudogene|NC_051773.1|6075447|6076181	735	single-exon	keep	5	DeepTMHMM	pseudogene_short	pseudogene	yes	threshold met, status change
Anas_platyrhynchos_OR14J1_pseudogene|NC_051773.1|6120000|6120533	534	single-exon	keep	4	DeepTMHMM	pseudogene_short	pseudogene	yes	threshold met, status change
Anas_platyrhynchos_OR14J1_q_functional|NC_051773.1|6138296|6139231	936	single-exon	keep	7	DeepTMHMM	functional	functional	no	no status change
Anas_platyrhynchos_OR14C36_r_functional|NC_051773.1|6216754|6217683	930	single-exon	keep	7	DeepTMHMM	functional	functional	no	no status change
Anas_platyrhynchos_OR14C36_s_functional|NC_051773.1|6238722|6239657	936	single-exon	keep	7	DeepTMHMM	functional	functional	no	no status change
Anas_platyrhynchos_OR14C36_t_pseudogene|NC_051773.1|6275277|6275795	519	single-exon	keep	4	DeepTMHMM	pseudogene_short	pseudogene	yes	threshold met, status change
Anas_platyrhynchos_OR14C36_u_functional|NC_051773.1|6298344|6299285	942	single-exon	keep	7	DeepTMHMM	functional	functional	no	no status change
Anas_platyrhynchos_OR14C36_v_functional|NC_051773.1|6335604|6336533	930	single-exon	keep	7	DeepTMHMM	functional	functional	no	no status change
Anas_platyrhynchos_OR14J1_x_pseudogene|NC_051773.1|6356243|6356794	552	single-exon	keep	4	DeepTMHMM	pseudogene_short	pseudogene	yes	threshold met, status change
Anas_platyrhynchos_OR14J1_aa_pseudogene|NC_051773.1|6412215|6412769	555	single-exon	keep	4	DeepTMHMM	pseudogene_short	pseudogene	yes	threshold met, status change
Anas_platyrhynchos_OR14C36_ab_pseudogene|NC_051773.1|6456550|6457248	699	single-exon	keep	5	DeepTMHMM	pseudogene_short	pseudogene	yes	threshold met, status change
Anas_platyrhynchos_OR14A16_ac_functional|NC_051773.1|6464548|6465477	930	single-exon	keep	7	DeepTMHMM	functional	functional	no	no status change
Anas_platyrhynchos_OR14J1_ae_pseudogene|NC_051773.1|6487612|6488202	591	single-exon	keep	4	DeepTMHMM	pseudogene_short	pseudogene	yes	threshold met, status change
Anas_platyrhynchos_OR14C36_af_functional|NC_051773.1|6498946|6499881	936	single-exon	keep	7	DeepTMHMM	functional	functional	no	no status change
Anas_platyrhynchos_OR14C36_ah_functional|NC_051773.1|6540482|6541405	924	single-exon	keep	7	DeepTMHMM	functional	functional	no	no status change
Anas_platyrhynchos_OR14C36_ai_pseudogene|NC_051773.1|6548883|6549437	555	single-exon	keep	4	DeepTMHMM	pseudogene_short	pseudogene	yes	threshold met, status change
Anas_platyrhynchos_OR14A16_ak_functional|NC_051773.1|6623361|6624302	942	single-exon	keep	7	DeepTMHMM	functional	functional	no	no status change
Anas_platyrhynchos_OR14J1_al_functional|NC_051773.1|6635465|6636400	936	single-exon	keep	7	DeepTMHMM	functional	functional	no	no status change
Anas_platyrhynchos_OR14C36_am_functional|NC_051773.1|6644863|6645798	936	single-exon	keep	7	DeepTMHMM	functional	functional	no	no status change
Anas_platyrhynchos_OR14J1_ap_pseudogene|NC_051773.1|6696743|6697261	519	single-exon	keep	4	DeepTMHMM	pseudogene_short	pseudogene	yes	threshold met, status change
Anas_platyrhynchos_OR14J1_aq_pseudogene|NC_051773.1|6711884|6712468	585	single-exon	keep	4	DeepTMHMM	pseudogene_short	pseudogene	yes	threshold met, status change
Anas_platyrhynchos_OR14C36_ar_pseudogene|NC_051773.1|6722314|6722901	588	single-exon	keep	4	DeepTMHMM	pseudogene_short	pseudogene	yes	threshold met, status change
Anas_platyrhynchos_OR14C36_as_functional|NC_051773.1|6753170|6754105	936	single-exon	keep	7	DeepTMHMM	functional	functional	no	no status change
Anas_platyrhynchos_OR14J1_at_pseudogene|NC_051773.1|6779897|6780430	534	single-exon	keep	4	DeepTMHMM	pseudogene_short	pseudogene	yes	threshold met, status change
Anas_platyrhynchos_OR14A16_au_functional|NC_051773.1|6786801|6787760	960	single-exon	keep	7	DeepTMHMM	functional	functional	no	no status change
Anas_platyrhynchos_OR14C36_av_functional|NC_051773.1|6834673|6835602	930	single-exon	keep	7	DeepTMHMM	functional	functional	no	no status change
Anas_platyrhynchos_OR14J1_ax_functional|NC_051773.1|6857852|6858766	915	single-exon	keep	7	DeepTMHMM	functional	functional	no	no status change
Anas_platyrhynchos_OR14C36_ay_functional|NC_051773.1|6868891|6869826	936	single-exon	keep	7	DeepTMHMM	functional	functional	no	no status change
Anas_platyrhynchos_OR14C36_az_pseudogene|NC_051773.1|6878688|6879245	558	single-exon	keep	4	DeepTMHMM	pseudogene_short	pseudogene	yes	threshold met, status change
Anas_platyrhynchos_OR14C36_ba_pseudogene|NC_051773.1|6907464|6908009	546	single-exon	keep	4	DeepTMHMM	pseudogene_short	pseudogene	yes	threshold met, status change
Anas_platyrhynchos_OR14C36_bb_functional|NC_051773.1|6933886|6934845	960	single-exon	keep	7	DeepTMHMM	functional	functional	no	no status change
Anas_platyrhynchos_OR14J1_bc_functional|NC_051773.1|6963555|6964490	936	single-exon	keep	7	DeepTMHMM	functional	functional	no	no status change
Anas_platyrhynchos_OR14A16_bd_functional|NC_051773.1|6970322|6971257	936	single-exon	keep	7	DeepTMHMM	functional	functional	no	no status change
Anas_platyrhynchos_OR14C36_be_pseudogene|NC_051773.1|7349748|7350299	552	single-exon	keep	4	DeepTMHMM	pseudogene_short	pseudogene	yes	threshold met, status change
Anas_platyrhynchos_OR14A16_bf_functional|NC_051773.1|7356729|7357688	960	single-exon	keep	7	DeepTMHMM	functional	functional	no	no status change
Anas_platyrhynchos_OR14A16_bh_pseudogene|NC_051773.1|7448611|7449162	552	single-exon	keep	4	DeepTMHMM	pseudogene_short	pseudogene	yes	threshold met, status change
Anas_platyrhynchos_OR14A16_bi_functional|NC_051773.1|7456534|7457475	942	single-exon	keep	7	DeepTMHMM	functional	functional	no	no status change
Anas_platyrhynchos_OR14C36_bl_functional|NC_051773.1|7621913|7622854	942	single-exon	keep	7	DeepTMHMM	functional	functional	no	no status change
Anas_platyrhynchos_OR14A16_bm_functional|NC_051773.1|7653795|7654736	942	single-exon	keep	7	DeepTMHMM	functional	functional	no	no status change
Anas_platyrhynchos_OR14C36_bn_functional|NC_051773.1|7660722|7661657	936	single-exon	keep	7	DeepTMHMM	functional	functional	no	no status change
Anas_platyrhynchos_OR14A16_bo_functional|NC_051773.1|7675523|7676464	942	single-exon	keep	7	DeepTMHMM	functional	functional	no	no status change
Anas_platyrhynchos_OR14J1_bp_functional|NC_051773.1|7690987|7691922	936	single-exon	keep	7	DeepTMHMM	functional	functional	no	no status change
Anas_platyrhynchos_OR14J1_bq_functional|NC_051773.1|7701866|7702804	939	single-exon	keep	7	DeepTMHMM	functional	functional	no	no status change
Anas_platyrhynchos_OR14C36_br_functional|NC_051773.1|7709885|7710814	930	single-exon	keep	7	DeepTMHMM	functional	functional	no	no status change
Anas_platyrhynchos_OR14J1_bs_pseudogene|NC_051773.1|7765422|7765976	555	single-exon	keep	4	DeepTMHMM	pseudogene_short	pseudogene	yes	threshold met, status change
Anas_platyrhynchos_OR14C36_bt_functional|NC_051773.1|7767805|7768731	927	single-exon	keep	7	DeepTMHMM	functional	functional	no	no status change
Anas_platyrhynchos_OR14C36_bu_functional|NC_051773.1|58958935|58959894	960	single-exon	keep	7	DeepTMHMM	functional	functional	no	no status change
Anas_platyrhynchos_OR14C36_bv_functional|NC_051773.1|58979928|58980956	1029	single-exon	keep	7	DeepTMHMM	functional	functional	no	no status change
Anas_platyrhynchos_OR14C36_bw_functional|NC_051773.1|58992473|58993435	963	single-exon	keep	7	DeepTMHMM	functional	functional	no	no status change
Anas_platyrhynchos_OR14A16_bx_functional|NC_051773.1|59002452|59003417	966	single-exon	keep	7	DeepTMHMM	functional	functional	no	no status change
Anas_platyrhynchos_OR150_functional|NC_051773.1|59012599|59013555	957	single-exon	keep	7	DeepTMHMM	functional	functional	no	no status change
Anas_platyrhynchos_OR14C36_by_functional|NC_051773.1|59024385|59025320	936	single-exon	keep	7	DeepTMHMM	functional	functional	no	no status change
Anas_platyrhynchos_OR14C36_bz_pseudogene|NC_051773.1|59035785|59036372	588	single-exon	keep	4	DeepTMHMM	pseudogene_short	pseudogene	yes	threshold met, status change
Anas_platyrhynchos_OR14C36_cb_functional|NC_051773.1|59102006|59102938	933	single-exon	keep	7	DeepTMHMM	functional	functional	no	no status change
Anas_platyrhynchos_OR14C36_cc_functional|NC_051773.1|59113899|59114834	936	single-exon	keep	7	DeepTMHMM	functional	functional	no	no status change
Anas_platyrhynchos_OR11A1_pseudogene|NC_051773.1|59124124|59125044	921	single-exon	keep	7	DeepTMHMM	pseudogene	pseudogene	no	NCBI annotation, or in frame stop codons
Anas_platyrhynchos_OR14A16_cd_functional|NC_051773.1|59133221|59134186	966	single-exon	keep	7	DeepTMHMM	functional	functional	no	no status change
Anas_platyrhynchos_OR14A16_ce_functional|NC_051773.1|59143194|59144150	957	single-exon	keep	7	DeepTMHMM	functional	functional	no	no status change
Anas_platyrhynchos_OR14C36_cf_functional|NC_051773.1|59150222|59151205	984	single-exon	keep	7	DeepTMHMM	functional	functional	no	no status change
Anas_platyrhynchos_OR14C36_cg_functional|NC_051773.1|59238663|59239619	957	single-exon	keep	7	DeepTMHMM	functional	functional	no	no status change
Anas_platyrhynchos_OR14C36_ci_functional|NC_051773.1|59319585|59320520	936	single-exon	keep	7	DeepTMHMM	functional	functional	no	no status change
Anas_platyrhynchos_OR14J1_cj_pseudogene|NC_051773.1|59392847|59393434	588	single-exon	keep	4	DeepTMHMM	pseudogene_short	pseudogene	yes	threshold met, status change
Anas_platyrhynchos_OR14J1_ck_pseudogene|NC_051773.1|59420897|59421673	777	single-exon	keep	5	DeepTMHMM	pseudogene_short	pseudogene	yes	threshold met, status change
Anas_platyrhynchos_OR14A16_cl_functional|NC_051773.1|59430829|59431788	960	single-exon	keep	7	DeepTMHMM	functional	functional	no	no status change
Anas_platyrhynchos_OR14A16_cm_functional|NC_051773.1|59466997|59467956	960	single-exon	keep	7	DeepTMHMM	functional	functional	no	no status change
Anas_platyrhynchos_TAAR1_functional|NC_051774.1|60790461|60791459	999	single-exon	keep	7	DeepTMHMM	functional	functional	no	no status change
Anas_platyrhynchos_TAAR2_functional|NC_051774.1|60801049|60802209	1161	single-exon	keep	7	DeepTMHMM	functional	functional	no	no status change
Anas_platyrhynchos_TAAR5_functional|NC_051774.1|60814310|60815338	1029	single-exon	keep	7	DeepTMHMM	functional	functional	no	no status change
Anas_platyrhynchos_TAS2R116_functional|NC_051774.1|114480032|114480985	954	single-exon	keep	7	DeepTMHMM	functional	functional	no	no status change
Anas_platyrhynchos_TAS2R9_functional|NC_051774.1|114485144|114486295	1152	single-exon	keep	7	DeepTMHMM	functional	functional	no	no status change
Anas_platyrhynchos_TAS2R9_co_functional|NC_051774.1|114490196|114491227	1032	single-exon	keep	7	DeepTMHMM	functional	functional	no	no status change
Anas_platyrhynchos_TAS2R9_cp_functional|NC_051774.1|114495263|114496216	954	single-exon	keep	7	DeepTMHMM	functional	functional	no	no status change
Anas_platyrhynchos_OR5F1_functional|NC_051776.1|30437308|30438252	945	single-exon	keep	7	DeepTMHMM	functional	functional	no	no status change
Anas_platyrhynchos_OR1509_functional|NC_051776.1|30449667|30450593	927	single-exon	keep	7	DeepTMHMM	functional	functional	no	no status change
Anas_platyrhynchos_OR4S2_functional|NC_051776.1|30455270|30456199	930	single-exon	keep	7	DeepTMHMM	functional	functional	no	no status change
Anas_platyrhynchos_OR1052_cq_functional|NC_051776.1|30933599|30934567	969	single-exon	keep	7	DeepTMHMM	functional	functional	no	no status change
Anas_platyrhynchos_OR5F1_cs_functional|NC_051776.1|30937208|30938152	945	single-exon	keep	7	DeepTMHMM	functional	functional	no	no status change
Anas_platyrhynchos_OR1020_ct_functional|NC_051776.1|30941575|30942573	999	single-exon	keep	7	DeepTMHMM	functional	functional	no	no status change
Anas_platyrhynchos_OR1020_cu_functional|NC_051776.1|30957706|30958635	930	single-exon	keep	7	DeepTMHMM	functional	functional	no	no status change
Anas_platyrhynchos_OR1102_functional|NC_051776.1|30992023|30992952	930	single-exon	keep	7	DeepTMHMM	functional	functional	no	no status change
Anas_platyrhynchos_OR8U9_functional|NC_051776.1|31005340|31006269	930	single-exon	keep	7	DeepTMHMM	functional	functional	no	no status change
Anas_platyrhynchos_OR1020_cv_functional|NC_051776.1|31013797|31014744	948	single-exon	keep	7	DeepTMHMM	functional	functional	no	no status change
Anas_platyrhynchos_OR1019_functional|NC_051776.1|31017803|31018906	1104	single-exon	keep	7	DeepTMHMM	functional	functional	no	no status change
Anas_platyrhynchos_OR1052_cw_functional|NC_051776.1|31025120|31026115	996	single-exon	keep	7	DeepTMHMM	functional	functional	no	no status change
Anas_platyrhynchos_ORPROTEINCOR4_functional|NC_051776.1|31029516|31030457	942	single-exon	keep	7	DeepTMHMM	functional	functional	no	no status change
Anas_platyrhynchos_OR1052_cy_functional|NC_051776.1|32095369|32096298	930	single-exon	keep	7	DeepTMHMM	functional	functional	no	no status change
Anas_platyrhynchos_OR1052_cz_functional|NC_051776.1|32101699|32102652	954	single-exon	keep	7	DeepTMHMM	functional	functional	no	no status change
Anas_platyrhynchos_OR5AS1_functional|NC_051776.1|32138293|32139240	948	single-exon	keep	7	DeepTMHMM	functional	functional	no	no status change
Anas_platyrhynchos_OR10H1_functional|NC_051781.1|3077481|3078470	990	single-exon	keep	7	DeepTMHMM	functional	functional	no	no status change
Anas_platyrhynchos_OR10H1_da_functional|NC_051781.1|3133239|3134228	990	single-exon	keep	7	DeepTMHMM	functional	functional	no	no status change
Anas_platyrhynchos_OR10H1_db_functional|NC_051781.1|3161442|3162431	990	single-exon	keep	7	DeepTMHMM	functional	functional	no	no status change
Anas_platyrhynchos_OR14A16_dd_functional|NC_051782.1|716636|717571	936	single-exon	keep	7	DeepTMHMM	functional	functional	no	no status change
Anas_platyrhynchos_OR14C36_de_functional|NC_051782.1|724004|724939	936	single-exon	keep	7	DeepTMHMM	functional	functional	no	no status change
Anas_platyrhynchos_OR14J1_df_pseudogene|NC_051782.1|729732|730292	561	single-exon	keep	4	DeepTMHMM	pseudogene_short	pseudogene	yes	threshold met, status change
Anas_platyrhynchos_OR14J1_dg_functional|NC_051782.1|755852|756841	990	single-exon	keep	7	DeepTMHMM	functional	functional	no	no status change
Anas_platyrhynchos_OR14C36_di_pseudogene|NC_051782.1|769297|770088	792	single-exon	keep	5	DeepTMHMM	pseudogene_short	pseudogene	yes	threshold met, status change
Anas_platyrhynchos_OR14C36_dj_pseudogene|NC_051782.1|790385|790930	546	single-exon	keep	4	DeepTMHMM	pseudogene_short	pseudogene	yes	threshold met, status change
Anas_platyrhynchos_OR14C36_dl_functional|NC_051782.1|853738|854673	936	single-exon	keep	7	DeepTMHMM	functional	functional	no	no status change
Anas_platyrhynchos_OR14J1_dm_pseudogene|NC_051782.1|864916|865470	555	single-exon	keep	4	DeepTMHMM	pseudogene_short	pseudogene	yes	threshold met, status change
Anas_platyrhynchos_OR14C36_dn_pseudogene|NC_051782.1|888559|889104	546	single-exon	keep	4	DeepTMHMM	pseudogene_short	pseudogene	yes	threshold met, status change
Anas_platyrhynchos_OR14J1_do_functional|NC_051782.1|907366|908304	939	single-exon	keep	7	DeepTMHMM	functional	functional	no	no status change
Anas_platyrhynchos_OR14J1_dp_functional|NC_051782.1|926596|927531	936	single-exon	keep	7	DeepTMHMM	functional	functional	no	no status change
Anas_platyrhynchos_OR14C36_dq_functional|NC_051782.1|943487|944419	933	single-exon	keep	7	DeepTMHMM	functional	functional	no	no status change
Anas_platyrhynchos_OR14J1_dr_pseudogene|NC_051782.1|953747|954298	552	single-exon	keep	4	DeepTMHMM	pseudogene_short	pseudogene	yes	threshold met, status change
Anas_platyrhynchos_OR14C36_ds_functional|NC_051782.1|960438|961364	927	single-exon	keep	7	DeepTMHMM	functional	functional	no	no status change
Anas_platyrhynchos_OR14C36_dt_functional|NC_051782.1|969042|969983	942	single-exon	keep	7	DeepTMHMM	functional	functional	no	no status change
Anas_platyrhynchos_OR10A7_functional|NC_051782.1|11647763|11648725	963	single-exon	keep	7	DeepTMHMM	functional	functional	no	no status change
Anas_platyrhynchos_OR12D2_du_functional|NC_051782.1|11665808|11666776	969	single-exon	keep	7	DeepTMHMM	functional	functional	no	no status change
Anas_platyrhynchos_OR5V1_functional|NC_051782.1|11738492|11739430	939	single-exon	keep	7	DeepTMHMM	functional	functional	no	no status change
Anas_platyrhynchos_OR11L1_functional|NC_051782.1|11751340|11752278	939	single-exon	keep	7	DeepTMHMM	functional	functional	no	no status change
Anas_platyrhynchos_OR5V1_dy_functional|NC_051782.1|11840435|11841373	939	single-exon	keep	7	DeepTMHMM	functional	functional	no	no status change
Anas_platyrhynchos_OR10K2_functional|NC_051784.1|8794711|8795676	966	single-exon	keep	7	DeepTMHMM	functional	functional	no	no status change
Anas_platyrhynchos_OR14C36_dz_functional|NC_051792.1|2666786|2667721	936	single-exon	keep	7	DeepTMHMM	functional	functional	no	no status change
Anas_platyrhynchos_OR14C36_ea_functional|NC_051799.1|3971715|3972680	966	single-exon	keep	7	DeepTMHMM	functional	functional	no	no status change
Anas_platyrhynchos_OR4S2_eb_functional|NC_051799.1|3989044|3989979	936	single-exon	keep	7	DeepTMHMM	functional	functional	no	no status change
Anas_platyrhynchos_OR1020_ec_functional|NC_051799.1|3998105|3999040	936	single-exon	keep	7	DeepTMHMM	functional	functional	no	no status change
Anas_platyrhynchos_OR6B1_ed_functional|NC_051799.1|4004820|4005764	945	single-exon	keep	7	DeepTMHMM	functional	functional	no	no status change
Anas_platyrhynchos_OR6A2_functional|NC_051799.1|4013564|4014529	966	single-exon	keep	7	DeepTMHMM	functional	functional	no	no status change
Anas_platyrhynchos_OR4N2_functional|NC_051799.1|4028482|4029420	939	single-exon	keep	7	DeepTMHMM	functional	functional	no	no status change
Anas_platyrhynchos_OR4D1_functional|NC_051799.1|4039516|4040475	960	single-exon	keep	7	DeepTMHMM	functional	functional	no	no status change
Anas_platyrhynchos_OR4D1_ee_functional|NC_051799.1|4063999|4064958	960	single-exon	keep	7	DeepTMHMM	functional	functional	no	no status change
Anas_platyrhynchos_OR4N5_functional|NC_051799.1|4075179|4076117	939	single-exon	keep	7	DeepTMHMM	functional	functional	no	no status change
Anas_platyrhynchos_OR49_functional|NC_051799.1|4084696|4085637	942	single-exon	keep	7	DeepTMHMM	functional	functional	no	no status change
Anas_platyrhynchos_OR49_ef_functional|NC_051799.1|4217987|4218928	942	single-exon	keep	7	DeepTMHMM	functional	functional	no	no status change
Anas_platyrhynchos_OR4N5_eg_functional|NC_051799.1|4225224|4226153	930	single-exon	keep	7	DeepTMHMM	functional	functional	no	no status change
Anas_platyrhynchos_OR10A7_eh_functional|NC_051799.1|4242128|4243078	951	single-exon	keep	7	DeepTMHMM	functional	functional	no	no status change
Anas_platyrhynchos_OR49_ei_functional|NC_051799.1|4278098|4279051	954	single-exon	keep	7	DeepTMHMM	functional	functional	no	no status change
Anas_platyrhynchos_OR49_ek_functional|NC_051799.1|4669288|4670229	942	single-exon	keep	7	DeepTMHMM	functional	functional	no	no status change
Anas_platyrhynchos_OR49_el_functional|NC_051799.1|4718545|4719516	972	single-exon	keep	7	DeepTMHMM	functional	functional	no	no status change
Anas_platyrhynchos_OR14C36_em_pseudogene|NC_051803.1|12986223|12986843	621	single-exon	keep	4	DeepTMHMM	pseudogene_short	pseudogene	yes	threshold met, status change
Anas_platyrhynchos_OR14C36_en_functional|NC_051803.1|16307032|16307973	942	single-exon	keep	7	DeepTMHMM	functional	functional	no	no status change
Anas_platyrhynchos_OR14C36_eo_functional|NW_024009683.1|124855|125883	1029	single-exon	keep	7	DeepTMHMM	functional	functional	no	no status change
Anas_platyrhynchos_OR14I1_es_pseudogene|NW_024009683.1|369029|369427	399	single-exon	keep	3	DeepTMHMM	pseudogene_short	pseudogene	yes	threshold met, status change
Anas_platyrhynchos_OR49_ew_functional|NW_024009686.1|213558|214505	948	single-exon	keep	7	DeepTMHMM	functional	functional	no	no status change
Anas_platyrhynchos_OR14J1_ex_pseudogene|NW_024009686.1|223373|223912	540	single-exon	keep	4	DeepTMHMM	pseudogene_short	pseudogene	yes	threshold met, status change
Anas_platyrhynchos_OR14C36_ey_functional|NW_024009686.1|233771|234709	939	single-exon	keep	7	DeepTMHMM	functional	functional	no	no status change
Anas_platyrhynchos_OR14A16_ez_functional|NW_024009686.1|332641|333600	960	single-exon	keep	7	DeepTMHMM	functional	functional	no	no status change
Anas_platyrhynchos_OR14A16_fb_functional|NW_024009689.1|61780|62739	960	single-exon	keep	7	DeepTMHMM	functional	functional	no	no status change
Anas_platyrhynchos_OR14A16_fc_functional|NW_024009689.1|112093|113052	960	single-exon	keep	7	DeepTMHMM	functional	functional	no	no status change
Anas_platyrhynchos_OR14C36_fd_pseudogene|NW_024009689.1|174743|175357	615	single-exon	keep	4	DeepTMHMM	pseudogene_short	pseudogene	yes	threshold met, status change
Anas_platyrhynchos_OR14A16_fe_functional|NW_024009689.1|188344|189303	960	single-exon	keep	7	DeepTMHMM	functional	functional	no	no status change
Anas_platyrhynchos_OR14C36_ff_functional|NW_024009689.1|196750|197712	963	single-exon	keep	7	DeepTMHMM	functional	functional	no	no status change
Anas_platyrhynchos_OR14C36_fg_pseudogene|NW_024009689.1|215846|216547	702	single-exon	keep	5	DeepTMHMM	pseudogene_short	pseudogene	yes	threshold met, status change
Anas_platyrhynchos_OR14C36_fh_pseudogene|NW_024009689.1|245900|246514	615	single-exon	keep	4	DeepTMHMM	pseudogene_short	pseudogene	yes	threshold met, status change
Anas_platyrhynchos_OR14A16_fi_functional|NW_024009689.1|259235|260194	960	single-exon	keep	7	DeepTMHMM	functional	functional	no	no status change
Anas_platyrhynchos_OR14C36_fj_functional|NW_024009689.1|270514|271458	945	single-exon	keep	7	DeepTMHMM	functional	functional	no	no status change
Anas_platyrhynchos_OR14C36_fk_functional|NW_024009689.1|337310|338269	960	single-exon	keep	7	DeepTMHMM	functional	functional	no	no status change
Anas_platyrhynchos_OR14J1_fl_pseudogene|NW_024009689.1|361472|362062	591	single-exon	keep	4	DeepTMHMM	pseudogene_short	pseudogene	yes	threshold met, status change
Anas_platyrhynchos_OR14C36_fn_functional|NW_024009690.1|96446|97408	963	single-exon	keep	7	DeepTMHMM	functional	functional	no	no status change
Anas_platyrhynchos_OR14I1_fo_pseudogene|NW_024009690.1|105519|105941	423	single-exon	keep	3	DeepTMHMM	pseudogene_short	pseudogene	yes	threshold met, status change
Anas_platyrhynchos_OR14C36_fp_functional|NW_024009690.1|143883|144845	963	single-exon	keep	7	DeepTMHMM	functional	functional	no	no status change
Anas_platyrhynchos_OR14C36_fr_functional|NW_024009690.1|185809|186753	945	single-exon	keep	7	DeepTMHMM	functional	functional	no	no status change
Anas_platyrhynchos_OR14C36_fu_functional|NW_024009690.1|247536|248495	960	single-exon	keep	7	DeepTMHMM	functional	functional	no	no status change
Anas_platyrhynchos_OR14C36_fv_functional|NW_024009690.1|265007|265921	915	single-exon	keep	7	DeepTMHMM	functional	functional	no	no status change
Anas_platyrhynchos_OR14C36_fw_functional|NW_024009690.1|284717|285661	945	single-exon	keep	7	DeepTMHMM	functional	functional	no	no status change
Anas_platyrhynchos_OR14C36_fx_functional|NW_024010151.1|8874|9839	966	single-exon	keep	7	DeepTMHMM	functional	functional	no	no status change
Anas_platyrhynchos_OR14A16_fy_functional|NW_024009692.1|163742|164674	933	single-exon	keep	7	DeepTMHMM	functional	functional	no	no status change
Anas_platyrhynchos_OR49_fz_functional|NW_024009692.1|308868|309815	948	single-exon	keep	7	DeepTMHMM	functional	functional	no	no status change
Anas_platyrhynchos_OR14A16_ga_functional|NW_024009692.1|352716|353651	936	single-exon	keep	7	DeepTMHMM	functional	functional	no	no status change
Anas_platyrhynchos_OR14C36_gb_functional|NW_024009696.1|196390|197349	960	single-exon	keep	7	DeepTMHMM	functional	functional	no	no status change
Anas_platyrhynchos_OR14C36_gc_functional|NW_024009696.1|240961|241905	945	single-exon	keep	7	DeepTMHMM	functional	functional	no	no status change
Anas_platyrhynchos_OR14C36_gd_functional|NW_024009696.1|277506|278447	942	single-exon	keep	7	DeepTMHMM	functional	functional	no	no status change
Anas_platyrhynchos_OR14C36_ge_functional|NW_024009696.1|288143|289084	942	single-exon	keep	7	DeepTMHMM	functional	functional	no	no status change
Anas_platyrhynchos_OR14J1_gf_functional|NW_024009697.1|20920|21855	936	single-exon	keep	7	DeepTMHMM	functional	functional	no	no status change
Anas_platyrhynchos_OR14A16_gg_functional|NW_024009697.1|28783|29742	960	single-exon	keep	7	DeepTMHMM	functional	functional	no	no status change
Anas_platyrhynchos_OR14C36_gh_pseudogene|NW_024009697.1|36439|37230	792	single-exon	keep	5	DeepTMHMM	pseudogene_short	pseudogene	yes	threshold met, status change
Anas_platyrhynchos_OR14C36_gi_functional|NW_024009697.1|55719|56660	942	single-exon	keep	7	DeepTMHMM	functional	functional	no	no status change
Anas_platyrhynchos_OR14A16_gk_functional|NW_024009697.1|108625|109557	933	single-exon	keep	7	DeepTMHMM	functional	functional	no	no status change
Anas_platyrhynchos_OR14C36_gl_functional|NW_024009705.1|284481|285416	936	single-exon	keep	7	DeepTMHMM	functional	functional	no	no status change
Anas_platyrhynchos_OR14C36_gn_pseudogene|NW_024009697.1|173483|174076	594	single-exon	keep	4	DeepTMHMM	pseudogene_short	pseudogene	yes	threshold met, status change
Anas_platyrhynchos_OR14C36_gp_pseudogene|NW_024009697.1|297720|298310	591	single-exon	keep	4	DeepTMHMM	pseudogene_short	pseudogene	yes	threshold met, status change
Anas_platyrhynchos_OR14C36_gq_pseudogene|NW_024009697.1|332281|332871	591	single-exon	keep	4	DeepTMHMM	pseudogene_short	pseudogene	yes	threshold met, status change
Anas_platyrhynchos_OR14C36_gr_functional|NW_024009698.1|62610|63545	936	single-exon	keep	7	DeepTMHMM	functional	functional	no	no status change
Anas_platyrhynchos_OR14J1_gs_functional|NW_024009698.1|105809|106744	936	single-exon	keep	7	DeepTMHMM	functional	functional	no	no status change
Anas_platyrhynchos_OR14C36_gt_functional|NW_024009698.1|114946|115887	942	single-exon	keep	7	DeepTMHMM	functional	functional	no	no status change
Anas_platyrhynchos_OR14C36_gu_functional|NW_024009698.1|131822|132757	936	single-exon	keep	7	DeepTMHMM	functional	functional	no	no status change
Anas_platyrhynchos_OR14J1_gv_pseudogene|NW_024009698.1|136399|136917	519	single-exon	keep	4	DeepTMHMM	pseudogene_short	pseudogene	yes	threshold met, status change
Anas_platyrhynchos_OR14J1_gw_functional|NW_024009698.1|197904|198818	915	single-exon	keep	7	DeepTMHMM	functional	functional	no	no status change
Anas_platyrhynchos_OR14C36_gx_pseudogene|NW_024009698.1|219794|220384	591	single-exon	keep	4	DeepTMHMM	pseudogene_short	pseudogene	yes	threshold met, status change
Anas_platyrhynchos_OR14I1_gy_pseudogene|NW_024009698.1|230240|230605	366	single-exon	keep	3	DeepTMHMM	pseudogene_short	pseudogene	yes	threshold met, status change
Anas_platyrhynchos_OR14C36_gz_functional|NW_024009698.1|245820|246755	936	single-exon	keep	7	DeepTMHMM	functional	functional	no	no status change
Anas_platyrhynchos_OR14C36_ha_functional|NW_024009698.1|272582|273517	936	single-exon	keep	7	DeepTMHMM	functional	functional	no	no status change
Anas_platyrhynchos_OR14C36_hd_functional|NW_024009700.1|6940|7899	960	single-exon	keep	7	DeepTMHMM	functional	functional	no	no status change
Anas_platyrhynchos_OR14C36_he_functional|NW_024009700.1|22367|23416	1050	single-exon	keep	7	DeepTMHMM	functional	functional	no	no status change
Anas_platyrhynchos_OR14C36_hf_pseudogene|NW_024009716.1|44324|44923	600	single-exon	keep	4	DeepTMHMM	pseudogene_short	pseudogene	yes	threshold met, status change
Anas_platyrhynchos_OR14C36_hg_functional|NW_024009700.1|36299|37357	1059	single-exon	keep	7	DeepTMHMM	functional	functional	no	no status change
Anas_platyrhynchos_OR14C36_hi_functional|NW_024009700.1|65419|66378	960	single-exon	keep	7	DeepTMHMM	functional	functional	no	no status change
Anas_platyrhynchos_OR14C36_hk_functional|NW_024009700.1|132001|132960	960	single-exon	keep	7	DeepTMHMM	functional	functional	no	no status change
Anas_platyrhynchos_OR14C36_hl_functional|NW_024009700.1|137693|138652	960	single-exon	keep	7	DeepTMHMM	functional	functional	no	no status change
Anas_platyrhynchos_OR14C36_hm_functional|NW_024009700.1|147471|148520	1050	single-exon	keep	7	DeepTMHMM	functional	functional	no	no status change
Anas_platyrhynchos_OR14C36_hn_pseudogene|NW_024009700.1|32301|32900	600	single-exon	keep	4	DeepTMHMM	pseudogene_short	pseudogene	yes	threshold met, status change
Anas_platyrhynchos_OR14C36_hp_pseudogene|NW_024009700.1|174859|175467	609	single-exon	keep	5	DeepTMHMM	pseudogene_short	pseudogene	yes	threshold met, status change
Anas_platyrhynchos_OR14A16_hq_functional|NW_024009700.1|231174|232118	945	single-exon	keep	7	DeepTMHMM	functional	functional	no	no status change
Anas_platyrhynchos_OR14C36_hr_pseudogene|NW_024009700.1|300773|301573	801	single-exon	keep	5	DeepTMHMM	pseudogene_short	pseudogene	yes	threshold met, status change
Anas_platyrhynchos_OR14C36_hw_functional|NW_024009701.1|67798|68727	930	single-exon	keep	7	DeepTMHMM	functional	functional	no	no status change
Anas_platyrhynchos_OR14A16_ia_functional|NW_024009701.1|126841|127776	936	single-exon	keep	7	DeepTMHMM	functional	functional	no	no status change
Anas_platyrhynchos_OR14A16_ib_functional|NW_024009701.1|137960|138919	960	single-exon	keep	7	DeepTMHMM	functional	functional	no	no status change
Anas_platyrhynchos_OR14C36_id_functional|NW_024009701.1|166788|167723	936	single-exon	keep	7	DeepTMHMM	functional	functional	no	no status change
Anas_platyrhynchos_OR14C36_ie_functional|NW_024009701.1|190454|191446	993	single-exon	keep	7	DeepTMHMM	functional	functional	no	no status change
Anas_platyrhynchos_OR14C36_if_pseudogene|NW_024009701.1|201896|202486	591	single-exon	keep	4	DeepTMHMM	pseudogene_short	pseudogene	yes	threshold met, status change
Anas_platyrhynchos_OR14C36_ig_functional|NW_024009701.1|207036|207971	936	single-exon	keep	7	DeepTMHMM	functional	functional	no	no status change
Anas_platyrhynchos_OR14C36_ih_functional|NW_024009701.1|218187|219122	936	single-exon	keep	7	DeepTMHMM	functional	functional	no	no status change
Anas_platyrhynchos_OR14C36_ii_pseudogene|NW_024009701.1|244083|244601	519	single-exon	keep	4	DeepTMHMM	pseudogene_short	pseudogene	yes	threshold met, status change
Anas_platyrhynchos_OR14C36_ij_pseudogene|NW_024009701.1|253808|254398	591	single-exon	keep	4	DeepTMHMM	pseudogene_short	pseudogene	yes	threshold met, status change
Anas_platyrhynchos_OR14C36_ik_functional|NW_024009701.1|277580|278350	771	single-exon	keep	7	DeepTMHMM	pseudogene_short	functional	yes	threshold met, status change
Anas_platyrhynchos_OR14J1_il_pseudogene|NW_024009701.1|288806|289291	486	single-exon	keep	4	DeepTMHMM	pseudogene_short	pseudogene	yes	threshold met, status change
Anas_platyrhynchos_OR14C36_im_pseudogene|NW_024009701.1|296371|296832	462	single-exon	keep	4	DeepTMHMM	pseudogene_short	pseudogene	yes	threshold met, status change
Anas_platyrhynchos_OR10AG1_functional|NW_024009702.1|158150|159118	969	single-exon	keep	7	DeepTMHMM	functional	functional	no	no status change
Anas_platyrhynchos_OR14C36_io_functional|NW_024010090.1|26124|27119	996	single-exon	keep	7	DeepTMHMM	functional	functional	no	no status change
Anas_platyrhynchos_OR14C36_is_functional|NW_024009705.1|119674|120612	939	single-exon	keep	7	DeepTMHMM	functional	functional	no	no status change
Anas_platyrhynchos_OR14C36_it_functional|NW_024009705.1|178753|179712	960	single-exon	keep	7	DeepTMHMM	functional	functional	no	no status change
Anas_platyrhynchos_OR14C36_iw_functional|NW_024009705.1|277471|278430	960	single-exon	keep	7	DeepTMHMM	functional	functional	no	no status change
Anas_platyrhynchos_OR14C36_ix_functional|NW_024009697.1|124587|125522	936	single-exon	keep	7	DeepTMHMM	functional	functional	no	no status change
Anas_platyrhynchos_OR14A16_iy_functional|NW_024009705.1|295543|296478	936	single-exon	keep	7	DeepTMHMM	functional	functional	no	no status change
Anas_platyrhynchos_OR14A16_iz_functional|NW_024009714.1|17127|18071	945	single-exon	keep	7	DeepTMHMM	functional	functional	no	no status change
Anas_platyrhynchos_OR14C36_ja_functional|NW_024009714.1|29081|30016	936	single-exon	keep	7	DeepTMHMM	functional	functional	no	no status change
Anas_platyrhynchos_OR14C36_jb_functional|NW_024009714.1|69393|70355	963	single-exon	keep	7	DeepTMHMM	functional	functional	no	no status change
Anas_platyrhynchos_OR14A16_jc_functional|NW_024009714.1|117243|118205	963	single-exon	keep	7	DeepTMHMM	functional	functional	no	no status change
Anas_platyrhynchos_OR14A16_je_functional|NW_024009716.1|32719|33678	960	single-exon	keep	7	DeepTMHMM	functional	functional	no	no status change
Anas_platyrhynchos_OR14C36_jf_pseudogene|NW_024009700.1|157403|158002	600	single-exon	keep	4	DeepTMHMM	pseudogene_short	pseudogene	yes	threshold met, status change
Anas_platyrhynchos_OR14A16_jg_functional|NW_024009716.1|48317|49366	1050	single-exon	keep	7	DeepTMHMM	functional	functional	no	no status change
Anas_platyrhynchos_OR14C36_jh_functional|NW_024009725.1|183648|184610	963	single-exon	keep	7	DeepTMHMM	functional	functional	no	no status change
Anas_platyrhynchos_OR14C36_ji_functional|NW_024009731.1|68361|69296	936	single-exon	keep	7	DeepTMHMM	functional	functional	no	no status change
Anas_platyrhynchos_OR14A16_jj_functional|NW_024009731.1|81054|81989	936	single-exon	keep	7	DeepTMHMM	functional	functional	no	no status change
Anas_platyrhynchos_OR14I1_jk_pseudogene|NW_024009731.1|89399|89794	396	single-exon	keep	3	DeepTMHMM	pseudogene_short	pseudogene	yes	threshold met, status change
Anas_platyrhynchos_OR14C36_jl_functional|NW_024009731.1|99667|100647	981	single-exon	keep	7	DeepTMHMM	functional	functional	no	no status change
Anas_platyrhynchos_OR14C36_jm_functional|NW_024009731.1|121103|122038	936	single-exon	keep	7	DeepTMHMM	functional	functional	no	no status change
Anas_platyrhynchos_OR14C36_jn_functional|NW_024009737.1|58735|59661	927	single-exon	keep	7	DeepTMHMM	functional	functional	no	no status change
Anas_platyrhynchos_OR14A16_jo_functional|NW_024009742.1|73323|74282	960	single-exon	keep	7	DeepTMHMM	functional	functional	no	no status change
Anas_platyrhynchos_OR14C36_ju_pseudogene|NW_024009745.1|12047|12625	579	single-exon	keep	4	DeepTMHMM	pseudogene_short	pseudogene	yes	threshold met, status change
Anas_platyrhynchos_OR14C36_jv_functional|NW_024009745.1|19964|20899	936	single-exon	keep	7	DeepTMHMM	functional	functional	no	no status change
Anas_platyrhynchos_OR14J1_jw_functional|NW_024009745.1|28114|29052	939	single-exon	keep	7	DeepTMHMM	functional	functional	no	no status change
Anas_platyrhynchos_OR14C36_jy_functional|NW_024009745.1|75228|76217	990	single-exon	keep	7	DeepTMHMM	functional	functional	no	no status change
Anas_platyrhynchos_OR14C36_jz_functional|NW_024009745.1|82447|83382	936	single-exon	keep	7	DeepTMHMM	functional	functional	no	no status change
Anas_platyrhynchos_OR14J1_kb_pseudogene|NW_024009745.1|124354|124866	513	single-exon	keep	4	DeepTMHMM	pseudogene_short	pseudogene	yes	threshold met, status change
Anas_platyrhynchos_OR14C36_kd_functional|NW_024009755.1|8552|9511	960	single-exon	keep	7	DeepTMHMM	functional	functional	no	no status change
Anas_platyrhynchos_OR10H1_ke_functional|NW_024009760.1|26211|27200	990	single-exon	keep	7	DeepTMHMM	functional	functional	no	no status change
Anas_platyrhynchos_OR6M1_functional|NW_024009763.1|38533|39483	951	single-exon	keep	7	DeepTMHMM	functional	functional	no	no status change
Anas_platyrhynchos_OR14J1_kf_pseudogene|NW_024009765.1|117739|118350	612	single-exon	keep	4	DeepTMHMM	pseudogene_short	pseudogene	yes	threshold met, status change
Anas_platyrhynchos_OR14I1_kh_pseudogene|NW_024009795.1|59572|59970	399	single-exon	keep	3	DeepTMHMM	pseudogene_short	pseudogene	yes	threshold met, status change
Anas_platyrhynchos_OR49_ki_functional|NW_024009808.1|12770|13903	1134	single-exon	keep	7	DeepTMHMM	functional	functional	no	no status change
Anas_platyrhynchos_OR14C36_kk_functional|NW_024009818.1|82457|83383	927	single-exon	keep	7	DeepTMHMM	functional	functional	no	no status change
Anas_platyrhynchos_OR14C36_kl_functional|NW_024009837.1|36345|37298	954	single-exon	keep	7	DeepTMHMM	functional	functional	no	no status change
Anas_platyrhynchos_OR14C36_km_functional|NW_024009841.1|10660|11595	936	single-exon	keep	7	DeepTMHMM	functional	functional	no	no status change
Anas_platyrhynchos_OR4D1_ko_functional|NW_024009852.1|13568|14527	960	single-exon	keep	7	DeepTMHMM	functional	functional	no	no status change
Anas_platyrhynchos_OR4N2_kp_functional|NW_024009852.1|46029|46958	930	single-exon	keep	7	DeepTMHMM	functional	functional	no	no status change
Anas_platyrhynchos_OR49_kq_functional|NW_024009852.1|56361|57302	942	single-exon	keep	7	DeepTMHMM	functional	functional	no	no status change
Anas_platyrhynchos_OR14A16_kr_functional|NW_024009862.1|2713|3672	960	single-exon	keep	7	DeepTMHMM	functional	functional	no	no status change
Anas_platyrhynchos_OR14C36_kt_functional|NW_024009862.1|14562|15521	960	single-exon	keep	7	DeepTMHMM	functional	functional	no	no status change
Anas_platyrhynchos_OR14A16_ku_functional|NW_024009862.1|61165|62124	960	single-exon	keep	7	DeepTMHMM	functional	functional	no	no status change
Anas_platyrhynchos_OR14C36_lb_functional|NW_024009976.1|11168|12100	933	single-exon	keep	7	DeepTMHMM	functional	functional	no	no status change
Anas_platyrhynchos_OR14J1_lc_pseudogene|NW_024009992.1|41645|42238	594	single-exon	keep	4	DeepTMHMM	pseudogene_short	pseudogene	yes	threshold met, status change
Anas_platyrhynchos_OR14A16_ld_functional|NW_024010051.1|24603|25562	960	single-exon	keep	7	DeepTMHMM	functional	functional	no	no status change
Anas_platyrhynchos_OR14A16_le_functional|NW_024010051.1|41207|42166	960	single-exon	keep	7	DeepTMHMM	functional	functional	no	no status change
Anas_platyrhynchos_OR10H1_lf_pseudogene|NW_024010063.1|38875|39693	819	single-exon	keep	6	DeepTMHMM	pseudogene_short	pseudogene	yes	threshold met, status change
Anas_platyrhynchos_OR14C36_lk_functional|NW_024009702.1|172412|173407	996	single-exon	keep	7	DeepTMHMM	functional	functional	no	no status change
Anas_platyrhynchos_OR14C36_ll_functional|NW_024009690.1|378503|379468	966	single-exon	keep	7	DeepTMHMM	functional	functional	no	no status change
Anas_platyrhynchos_OR14C36_lm_functional|NW_024010209.1|11044|11979	936	single-exon	keep	7	DeepTMHMM	functional	functional	no	no status change
Anas_platyrhynchos_OR14C36_ln_functional|NW_024010219.1|10813|11802	990	single-exon	keep	7	DeepTMHMM	functional	functional	no	no status change
Anas_platyrhynchos_OR14C36_lp_functional|NW_024010219.1|45857|46798	942	single-exon	keep	7	DeepTMHMM	functional	functional	no	no status change
Anas_platyrhynchos_OR14C36_lr_pseudogene|NW_024010219.1|127290|127835	546	single-exon	keep	4	DeepTMHMM	pseudogene_short	pseudogene	yes	threshold met, status change
Anas_platyrhynchos_OR14C36_ls_functional|NW_024010219.1|154314|155240	927	single-exon	keep	7	DeepTMHMM	functional	functional	no	no status change
Anas_platyrhynchos_OR14C36_lt_functional|NW_024010219.1|172965|173891	927	single-exon	keep	7	DeepTMHMM	functional	functional	no	no status change
Anas_platyrhynchos_OR14C36_lu_functional|NW_024010219.1|226080|227039	960	single-exon	keep	7	DeepTMHMM	functional	functional	no	no status change
Anas_platyrhynchos_OR14C36_lv_functional|NW_024010219.1|247607|248542	936	single-exon	keep	7	DeepTMHMM	functional	functional	no	no status change
Anas_platyrhynchos_OR14C36_lw_pseudogene|NW_024010219.1|264423|265034	612	single-exon	keep	4	DeepTMHMM	pseudogene_short	pseudogene	yes	threshold met, status change
Anas_platyrhynchos_OR14J1_lx_pseudogene|NW_024010219.1|274360|274929	570	single-exon	keep	4	DeepTMHMM	pseudogene_short	pseudogene	yes	threshold met, status change
Anas_platyrhynchos_OR14C36_ly_functional|NW_024010219.1|298658|299650	993	single-exon	keep	7	DeepTMHMM	functional	functional	no	no status change
Anas_platyrhynchos_OR14C36_lz_functional|NW_024010219.1|338526|339461	936	single-exon	keep	7	DeepTMHMM	functional	functional	no	no status change
Anas_platyrhynchos_OR14A16_ma_functional|NW_024010219.1|343674|344609	936	single-exon	keep	7	DeepTMHMM	functional	functional	no	no status change
Anas_platyrhynchos_OR14A16_mc_functional|NW_024010219.1|369246|370205	960	single-exon	keep	7	DeepTMHMM	functional	functional	no	no status change
Anas_platyrhynchos_OR14C36_md_functional|NW_024010219.1|395177|396142	966	single-exon	keep	7	DeepTMHMM	functional	functional	no	no status change
Anas_platyrhynchos_OR14C36_mg_functional|NW_024010219.1|486957|487892	936	single-exon	keep	7	DeepTMHMM	functional	functional	no	no status change
Anas_platyrhynchos_OR14J1_mh_pseudogene|NW_024010219.1|507019|507573	555	single-exon	keep	4	DeepTMHMM	pseudogene_short	pseudogene	yes	threshold met, status change
Anas_platyrhynchos_OR14A16_mi_functional|NW_024010219.1|550351|551283	933	single-exon	keep	7	DeepTMHMM	functional	functional	no	no status change
Anas_platyrhynchos_OR14C36_ml_functional|NW_024010219.1|785960|786916	957	single-exon	keep	7	DeepTMHMM	functional	functional	no	no status change
Anas_platyrhynchos_OR14C36_mm_functional|NW_024010219.1|850316|851308	993	single-exon	keep	7	DeepTMHMM	functional	functional	no	no status change
Anas_platyrhynchos_OR14A16_mn_pseudogene|NW_024010219.1|865925|866476	552	single-exon	keep	4	DeepTMHMM	pseudogene_short	pseudogene	yes	threshold met, status change
Anas_platyrhynchos_OR14C36_mq_pseudogene|NW_024010219.1|928224|928814	591	single-exon	keep	4	DeepTMHMM	pseudogene_short	pseudogene	yes	threshold met, status change
Anas_platyrhynchos_OR14C36_mr_functional|NW_024010219.1|963440|964366	927	single-exon	keep	7	DeepTMHMM	functional	functional	no	no status change
Anas_platyrhynchos_OR14I1_ms_functional|NW_024010309.1|64605|65528	924	single-exon	keep	7	DeepTMHMM	functional	functional	no	no status change
Anas_platyrhynchos_OR14A16_mt_functional|NW_024010309.1|70160|71086	927	single-exon	keep	7	DeepTMHMM	functional	functional	no	no status change
Anas_platyrhynchos_OR49_mu_functional|NW_024010309.1|186603|187586	984	single-exon	keep	7	DeepTMHMM	functional	functional	no	no status change
Anas_platyrhynchos_OR49_mw_functional|NW_024010309.1|355165|356112	948	single-exon	keep	7	DeepTMHMM	functional	functional	no	no status change
Anas_platyrhynchos_OR14A16_mx_functional|NW_024010309.1|402864|403796	933	single-exon	keep	7	DeepTMHMM	functional	functional	no	no status change
Anas_platyrhynchos_OR49_mz_functional|NW_024010309.1|468115|469248	1134	single-exon	keep	7	DeepTMHMM	functional	functional	no	no status change
Anas_platyrhynchos_OR49_na_functional|NW_024010309.1|523663|524610	948	single-exon	keep	7	DeepTMHMM	functional	functional	no	no status change
Anas_platyrhynchos_OR14J1_nb_pseudogene|NW_024010359.1|63|677	615	single-exon	keep	4	DeepTMHMM	pseudogene_short	pseudogene	yes	threshold met, status change
Anas_platyrhynchos_OR14A16_nc_functional|NW_024010378.1|237472|238410	939	single-exon	keep	7	DeepTMHMM	functional	functional	no	no status change
Anas_platyrhynchos_OR14J1_nd_pseudogene|NW_024010378.1|366369|366950	582	single-exon	keep	4	DeepTMHMM	pseudogene_short	pseudogene	yes	threshold met, status change
Anas_platyrhynchos_OR14C36_ne_pseudogene|NW_024010378.1|430499|431089	591	single-exon	keep	4	DeepTMHMM	pseudogene_short	pseudogene	yes	threshold met, status change
Anas_platyrhynchos_OR14J1_nf_functional|NW_024010388.1|7836|8777	942	single-exon	keep	7	DeepTMHMM	functional	functional	no	no status change
Anas_platyrhynchos_OR14C36_ng_pseudogene|NW_024010388.1|419599|420186	588	single-exon	keep	4	DeepTMHMM	pseudogene_short	pseudogene	yes	threshold met, status change
Anas_platyrhynchos_OR14J1_nh_functional|NW_024010388.1|442428|443369	942	single-exon	keep	7	DeepTMHMM	functional	functional	no	no status change
Anas_platyrhynchos_OR14A16_ni_functional|NW_024010394.1|10033|10992	960	single-exon	keep	7	DeepTMHMM	functional	functional	no	no status change
Anas_platyrhynchos_RHO_functional|NC_051784.1|582378|579578	1056	multi-exon	keep	7	DeepTMHMM	functional	functional	no	no status change
Anas_platyrhynchos_TAS1R1_pseudogene|NC_051793.1|1867231|1867680	450	multi-exon	keep	0	DeepTMHMM	pseudogene_short	pseudogene	yes	Removed from data set. No transmembrane domains.
Anas_platyrhynchos_TAS1R1_functional|NC_051793.1|1867737|1871789	2139	multi-exon	keep	7	DeepTMHMM	functional	functional	no	no status change
Anas_platyrhynchos_TAS1R3_functional|NC_051793.1|3537525|3542262	2610	multi-exon	keep	7	DeepTMHMM	functional	functional	no	no status change

## Sheet: Xenopus_laevis
Gene	Length	Type	Isoform keep	Number of domains	Tool	Original Status	New status	Status change	Reason
Xenopus_laevis_VN1R90_functional|NC_054371.1|12436248|12437213	966	single-exon	keep	7	DeepTMHMM	functional	functional	no	no status change
Xenopus_laevis_TAAR1_functional|NC_054371.1|14758418|14759497	1080	single-exon	keep	7	DeepTMHMM	functional	functional	no	no status change
Xenopus_laevis_OR11A1_functional|NC_054371.1|112356634|112357635	1002	single-exon	keep	7	DeepTMHMM	functional	functional	no	no status change
Xenopus_laevis_OR13_functional|NC_054371.1|112385897|112386883	987	single-exon	keep	7	DeepTMHMM	functional	functional	no	no status change
Xenopus_laevis_OR4Q2_functional|NC_054371.1|153650064|153651017	954	single-exon	keep	7	DeepTMHMM	functional	functional	no	no status change
Xenopus_laevis_OR4Q2_a_functional|NC_054371.1|153658907|153659860	954	single-exon	keep	7	DeepTMHMM	functional	functional	no	no status change
Xenopus_laevis_OR4Q2_b_functional|NC_054371.1|153673432|153674385	954	single-exon	keep	7	DeepTMHMM	functional	functional	no	no status change
Xenopus_laevis_OR4Q2_c_pseudogene|NC_054371.1|153682401|153683219	819	single-exon	keep	6	DeepTMHMM	pseudogene_short	pseudogene	yes	threshold met, status change
Xenopus_laevis_OR1509_d_functional|NC_054371.1|153704326|153705321	996	single-exon	keep	7	DeepTMHMM	functional	functional	no	no status change
Xenopus_laevis_OR10G7_functional|NC_054371.1|153717115|153718053	939	single-exon	keep	7	DeepTMHMM	functional	functional	no	no status change
Xenopus_laevis_OR10G7_e_functional|NC_054371.1|153726621|153727559	939	single-exon	keep	7	DeepTMHMM	functional	functional	no	no status change
Xenopus_laevis_OR6F1_functional|NC_054371.1|154326728|154327702	975	single-exon	keep	7	DeepTMHMM	functional	functional	no	no status change
Xenopus_laevis_OR6F1_f_functional|NC_054371.1|154339191|154340132	942	single-exon	keep	7	DeepTMHMM	functional	functional	no	no status change
Xenopus_laevis_OR49_functional|NC_054371.1|154347791|154348744	954	single-exon	keep	7	DeepTMHMM	functional	functional	no	no status change
Xenopus_laevis_TAS2R40_functional|NC_054371.1|154690199|154691152	954	single-exon	keep	7	DeepTMHMM	functional	functional	no	no status change
Xenopus_laevis_TAS2R40_g_functional|NC_054371.1|154695484|154696428	945	single-exon	keep	7	DeepTMHMM	functional	functional	no	no status change
Xenopus_laevis_TAS2R40_h_functional|NC_054371.1|154706251|154707237	987	single-exon	keep	7	DeepTMHMM	functional	functional	no	no status change
Xenopus_laevis_TAS2R40_i_functional|NC_054371.1|154714949|154715935	987	single-exon	keep	7	DeepTMHMM	functional	functional	no	no status change
Xenopus_laevis_OR5V1_functional|NC_054371.1|154724407|154725351	945	single-exon	keep	7	DeepTMHMM	functional	functional	no	no status change
Xenopus_laevis_OR6N1_functional|NC_054371.1|155012639|155013559	921	single-exon	keep	7	DeepTMHMM	functional	functional	no	no status change
Xenopus_laevis_OR11L1_functional|NC_054371.1|155040814|155041800	987	single-exon	keep	7	DeepTMHMM	functional	functional	no	no status change
Xenopus_laevis_OR13_j_functional|NC_054371.1|155060869|155061873	1005	single-exon	keep	7	DeepTMHMM	functional	functional	no	no status change
Xenopus_laevis_OR1019_functional|NC_054371.1|155075270|155076214	945	single-exon	keep	7	DeepTMHMM	functional	functional	no	no status change
Xenopus_laevis_OR226_functional|NC_054371.1|155093687|155094535	849	single-exon	keep	7	DeepTMHMM	pseudogene_short	functional	yes	threshold met, status change
Xenopus_laevis_OR1030_functional|NC_054371.1|155102037|155102951	915	single-exon	keep	7	DeepTMHMM	functional	functional	no	no status change
Xenopus_laevis_OR6B1_functional|NC_054371.1|155112056|155113009	954	single-exon	keep	7	DeepTMHMM	functional	functional	no	no status change
Xenopus_laevis_OR5V1_l_functional|NC_054371.1|155145258|155146196	939	single-exon	keep	7	DeepTMHMM	functional	functional	no	no status change
Xenopus_laevis_OR1G1_functional|NC_054371.1|155169712|155170689	978	single-exon	keep	7	DeepTMHMM	functional	functional	no	no status change
Xenopus_laevis_OR5V1_m_functional|NC_054371.1|155174289|155175251	963	single-exon	keep	7	DeepTMHMM	functional	functional	no	no status change
Xenopus_laevis_OR5I1_functional|NC_054371.1|155191161|155192147	987	single-exon	keep	7	DeepTMHMM	functional	functional	no	no status change
Xenopus_laevis_OR5I1_n_functional|NC_054371.1|155207122|155208027	906	single-exon	keep	7	DeepTMHMM	functional	functional	no	no status change
Xenopus_laevis_OR6B1_o_functional|NC_054371.1|155240593|155241531	939	single-exon	keep	7	DeepTMHMM	functional	functional	no	no status change
Xenopus_laevis_OR6F1_p_functional|NC_054371.1|155260096|155261073	978	single-exon	keep	7	DeepTMHMM	functional	functional	no	no status change
Xenopus_laevis_OR1019_r_functional|NC_054371.1|155296997|155297941	945	single-exon	keep	7	DeepTMHMM	functional	functional	no	no status change
Xenopus_laevis_OR10A7_functional|NC_054371.1|155488265|155489236	972	single-exon	keep	7	DeepTMHMM	functional	functional	no	no status change
Xenopus_laevis_OR11H6_functional|NC_054371.1|161322407|161323246	840	single-exon	keep	7	DeepTMHMM	pseudogene_short	functional	yes	threshold met, status change
Xenopus_laevis_OR6N1_s_functional|NC_054371.1|161328729|161329688	960	single-exon	keep	7	DeepTMHMM	functional	functional	no	no status change
Xenopus_laevis_OR11L1_t_functional|NC_054371.1|161339647|161340612	966	single-exon	keep	7	DeepTMHMM	functional	functional	no	no status change
Xenopus_laevis_OR1468_functional|NC_054371.1|161350582|161351526	945	single-exon	keep	7	DeepTMHMM	functional	functional	no	no status change
Xenopus_laevis_OR6C75_functional|NC_054371.1|161406920|161407969	1050	single-exon	keep	7	DeepTMHMM	functional	functional	no	no status change
Xenopus_laevis_OR6F1_u_functional|NC_054371.1|161444415|161445365	951	single-exon	keep	7	DeepTMHMM	functional	functional	no	no status change
Xenopus_laevis_VN1R90_v_functional|NC_054372.1|4858812|4859780	969	single-exon	keep	7	DeepTMHMM	functional	functional	no	no status change
Xenopus_laevis_OR6F1_w_functional|NC_054372.1|131455510|131456451	942	single-exon	keep	7	DeepTMHMM	functional	functional	no	no status change
Xenopus_laevis_OR6F1_x_functional|NC_054372.1|131462329|131463270	942	single-exon	keep	7	DeepTMHMM	functional	functional	no	no status change
Xenopus_laevis_OR6M1_y_functional|NC_054372.1|132123283|132124242	960	single-exon	keep	7	DeepTMHMM	functional	functional	no	no status change
Xenopus_laevis_OR6Y1_functional|NC_054372.1|132141715|132142650	936	single-exon	keep	7	DeepTMHMM	functional	functional	no	no status change
Xenopus_laevis_OR10A7_aa_functional|NC_054372.1|132165256|132166197	942	single-exon	keep	7	DeepTMHMM	functional	functional	no	no status change
Xenopus_laevis_OR11L1_ab_functional|NC_054372.1|137819996|137820940	945	single-exon	keep	7	DeepTMHMM	functional	functional	no	no status change
Xenopus_laevis_TAS2R1_functional|NC_054372.1|157834270|157835259	990	single-exon	keep	7	DeepTMHMM	functional	functional	no	no status change
Xenopus_laevis_ORclassAprotein1_ac_functional|NC_054373.1|52590246|52591184	939	single-exon	keep	7	DeepTMHMM	functional	functional	no	no status change
Xenopus_laevis_ORclassAprotein1_ad_functional|NC_054373.1|52616553|52617521	969	single-exon	keep	7	DeepTMHMM	functional	functional	no	no status change
Xenopus_laevis_ORclassAprotein1_ae_functional|NC_054373.1|52631639|52632613	975	single-exon	keep	7	DeepTMHMM	functional	functional	no	no status change
Xenopus_laevis_ORclassAprotein1_af_functional|NC_054373.1|52640792|52641709	918	single-exon	keep	7	DeepTMHMM	functional	functional	no	no status change
Xenopus_laevis_ORclassAprotein1_ag_functional|NC_054373.1|52653294|52654232	939	single-exon	keep	7	DeepTMHMM	functional	functional	no	no status change
Xenopus_laevis_ORclassAprotein1_ah_functional|NC_054373.1|52661772|52662746	975	single-exon	keep	7	DeepTMHMM	functional	functional	no	no status change
Xenopus_laevis_ORclassAprotein1_ai_functional|NC_054373.1|52686366|52687340	975	single-exon	keep	7	DeepTMHMM	functional	functional	no	no status change
Xenopus_laevis_ORclassAprotein1_aj_functional|NC_054373.1|52703713|52704702	990	single-exon	keep	7	DeepTMHMM	functional	functional	no	no status change
Xenopus_laevis_ORclassAprotein1_ak_functional|NC_054373.1|52717519|52718517	999	single-exon	keep	7	DeepTMHMM	functional	functional	no	no status change
Xenopus_laevis_ORclassAprotein1_am_functional|NC_054373.1|52732153|52733112	960	single-exon	keep	7	DeepTMHMM	functional	functional	no	no status change
Xenopus_laevis_ORclassAprotein1_an_functional|NC_054373.1|52749588|52750547	960	single-exon	keep	7	DeepTMHMM	functional	functional	no	no status change
Xenopus_laevis_OR5V1_ao_functional|NC_054373.1|85542629|85543573	945	single-exon	keep	7	DeepTMHMM	functional	functional	no	no status change
Xenopus_laevis_OR1019_aq_functional|NC_054373.1|151244655|151245686	1032	single-exon	keep	7	DeepTMHMM	functional	functional	no	no status change
Xenopus_laevis_OR1020_functional|NC_054373.1|151254509|151255429	921	single-exon	keep	7	DeepTMHMM	functional	functional	no	no status change
Xenopus_laevis_OR52K1_functional|NC_054373.1|180099596|180100582	987	single-exon	keep	7	DeepTMHMM	functional	functional	no	no status change
Xenopus_laevis_OR52K1_ar_functional|NC_054373.1|180261404|180262360	957	single-exon	keep	7	DeepTMHMM	functional	functional	no	no status change
Xenopus_laevis_OR52K1_as_pseudogene|NC_054373.1|180317667|180318665	999	single-exon	keep	7	DeepTMHMM	pseudogene	pseudogene	no	NCBI annotation, or in frame stop codons
Xenopus_laevis_OR52K1_at_functional|NC_054373.1|180325551|180326498	948	single-exon	keep	7	DeepTMHMM	functional	functional	no	no status change
Xenopus_laevis_OR52Z1_functional|NC_054373.1|180338430|180339398	969	single-exon	keep	7	DeepTMHMM	functional	functional	no	no status change
Xenopus_laevis_OR52L1_functional|NC_054373.1|180351007|180351972	966	single-exon	keep	7	DeepTMHMM	functional	functional	no	no status change
Xenopus_laevis_OR52Z1_au_functional|NC_054373.1|180360553|180361563	1011	single-exon	keep	7	DeepTMHMM	functional	functional	no	no status change
Xenopus_laevis_OR52E8_functional|NC_054373.1|180382705|180383673	969	single-exon	keep	7	DeepTMHMM	functional	functional	no	no status change
Xenopus_laevis_OR52A1_functional|NC_054373.1|180396171|180397139	969	single-exon	keep	7	DeepTMHMM	functional	functional	no	no status change
Xenopus_laevis_OR52L1_aw_functional|NC_054373.1|180414699|180415661	963	single-exon	keep	7	DeepTMHMM	functional	functional	no	no status change
Xenopus_laevis_OR52Z1_ax_functional|NC_054373.1|180423125|180424087	963	single-exon	keep	7	DeepTMHMM	functional	functional	no	no status change
Xenopus_laevis_OR52L1_ay_functional|NC_054373.1|180431072|180432037	966	single-exon	keep	7	DeepTMHMM	functional	functional	no	no status change
Xenopus_laevis_OR51E2_functional|NC_054373.1|180442279|180443214	936	single-exon	keep	7	DeepTMHMM	functional	functional	no	no status change
Xenopus_laevis_OR52L1_az_functional|NC_054373.1|180458276|180459238	963	single-exon	keep	7	DeepTMHMM	functional	functional	no	no status change
Xenopus_laevis_OR52L1_ba_functional|NC_054373.1|180461845|180462810	966	single-exon	keep	7	DeepTMHMM	functional	functional	no	no status change
Xenopus_laevis_OR52D1_functional|NC_054373.1|180474914|180475846	933	single-exon	keep	7	DeepTMHMM	functional	functional	no	no status change
Xenopus_laevis_OR52Z1_bb_functional|NC_054373.1|180484067|180485056	990	single-exon	keep	7	DeepTMHMM	functional	functional	no	no status change
Xenopus_laevis_OR52M1_bc_functional|NC_054373.1|180504593|180505528	936	single-exon	keep	7	DeepTMHMM	functional	functional	no	no status change
Xenopus_laevis_OR51E1_functional|NC_054373.1|180512061|180513023	963	single-exon	keep	7	DeepTMHMM	functional	functional	no	no status change
Xenopus_laevis_OR51G2_functional|NC_054373.1|180521328|180522299	972	single-exon	keep	7	DeepTMHMM	functional	functional	no	no status change
Xenopus_laevis_OR51I2_functional|NC_054373.1|180530400|180531359	960	single-exon	keep	7	DeepTMHMM	functional	functional	no	no status change
[truncated: 575 more rows]

## Sheet: Equs_cabaluus
Gene	Length	Type	Isoform keep	Number of domains	Tool	Original Status	New status	Status change	Reason
[truncated: 1,152 more rows]

## Sheet: Homo_sapiens
Gene	Length	Type	Isoform keep	Number of domains	Tool	Original Status	New status	Status change	Reason
[truncated: 1,486 more rows]

[truncated: 9 more sheets: Anolis_carolinensis, Mus_musculus, Monodelphis_domestica, Pongo_abelii, Ornithorhynchus_anatinus, Rattus_norvegicus, Danio_rerio, Bufo_bufo, Microcaecilia_unicolor]
