# Supplementary material for: Sensommatic: an efficient pipeline to mine and predict sensory receptor genes in the era of reference-quality genomes
Source: Bioinformatics. 2024 Jan 23;40(1):btae040. doi: 10.1093/bioinformatics/btae040 (PMC10832353; doi:10.1093/bioinformatics/btae040)
Supplement: btae040_Supplementary_Data [file btae040_supplementary_data.zip › Revised_Supplementary_File_S6.xlsx]

## Sheet: Missed-hits-summary
Species	Test name	# Missed	# Functional	# Pseudogene	Functional (%)	Pseudogene (%)
Pan troglodytes	01_chimp	7	0	7	0	100
Pan troglodytes	02_chimp	9	1	8	11.11	88.89
Pan troglodytes	03_chimp	3	0	3	0	100
Bos taurus	01_cow	1	0	1	0	100
Bos taurus	02_cow	4	2	1	50	25
Bos taurus	03_cow	1	0	1	0	100
Canis lupus familiaris	01_dog	6	0	6	0	100
Canis lupus familiaris	02_dog	8	1	7	12.5	87.5
Canis lupus familiaris	03_dog	1	0	1	0	100
Anas platyrhynchos	01_duck	8	5	3	62.5	37.5
Anas platyrhynchos	02_duck	11	9	2	81.82	18.18
Anas platyrhynchos	03_duck	2	0	2	0	100
Xenopus laevis	01_frog	2	2	0	100	0
Xenopus laevis	02_frog	587	565	22	96.25	3.75
Xenopus laevis	03_frog	22	20	2	90.91	9.09
Equus caballus	01_horse	2	1	1	50	50
Equus caballus	02_horse	4	2	2	50	50
Equus caballus	03_horse	1	0	1	0	100
Homo sapiens	01_human	74	1	73	1.35	98.65
Homo sapiens	02_human	92	3	89	3.26	96.74
Homo sapiens	03_human	31	1	30	3.23	96.77
Anolis carolinensis	01_lizard	9	8	1	88.89	11.11
Anolis carolinensis	02_lizard	26	22	4	84.62	15.38
Anolis carolinensis	03_lizard	14	14	0	100	0
Mus musculus	01_mouse	159	10	149	6.29	93.71
Mus musculus	02_mouse	300	106	194	35.33	64.67
Mus musculus	03_mouse	44	1	43	2.27	97.73
Monodelphis domestica	01_opossum	38	15	23	39.47	60.53
Monodelphis domestica	02_opossum	305	267	38	87.54	12.46
Monodelphis domestica	03_opossum	10	1	9	10	90
Pongo abelii	01_orangutan	0	0	0	0	0
Pongo abelii	02_orangutan	3	3	0	100	0
Pongo abelii	03_orangutan	2	0	2	0	100
Ornithorhynchus anatinus	01_platypus	4	2	2	50	50
Ornithorhynchus anatinus	02_platypus	73	64	9	87.67	12.33
Ornithorhynchus anatinus	03_platypus	1	0	1	0	100
Rattus norvegicus	01_rat	138	10	128	7.25	92.75
Rattus norvegicus	02_rat	261	77	184	29.5	70.5
Rattus norvegicus	03_rat	57	2	55	3.51	96.49
Danio rerio	01_zebrafish	4	4	0	100	0
Danio rerio	02_zebrafish	15	15	9	100	60
Danio rerio	03_zebrafish	8	8	0	100	0

## Sheet: 01_chimp
Gene	Status	Length
Pan_troglodytes_OR8B3_pseudogene|NC_036890.1|120139626|120140198	pseudogene	582
Pan_troglodytes_VN1R5_pseudogene|NC_036879.1|222444344|222445417	pseudogene	1089
Pan_troglodytes_VN2R106P_pseudogene|NC_036895.1|62859966|62860830	pseudogene	877
Pan_troglodytes_VN2R107P_pseudogene|NC_036898.1|43836|44600	pseudogene	776
Pan_troglodytes_VN2R109P_pseudogene|NC_036898.1|12425218|12424984	pseudogene	239
Pan_troglodytes_VN2R113P_pseudogene|NC_036898.1|13183276|13182936	pseudogene	347
Pan_troglodytes_VN2R116P_pseudogene|NC_036898.1|56093616|56092784	pseudogene	845

## Sheet: 02_chimp
Gene	Status	Length
Pan_troglodytes_VN2R113P_pseudogene|NC_036898.1|13183276|13182936	pseudogene	341
Pan_troglodytes_VN2R115P_pseudogene|NC_036898.1|54424170|54423482	pseudogene	689
Pan_troglodytes_OR8B3_pseudogene|NC_036890.1|120139626|120140198	pseudogene	573
Pan_troglodytes_VN2R116P_pseudogene|NC_036898.1|56093616|56092784	pseudogene	833
Pan_troglodytes_OR51F1_bc_pseudogene|NC_036890.1|4675950|4676834	pseudogene	885
Pan_troglodytes_VN2R109P_pseudogene|NC_036898.1|12425218|12424984	pseudogene	235
Pan_troglodytes_VN2R107P_pseudogene|NC_036898.1|43836|44600	pseudogene	765
Pan_troglodytes_OR7E24_cf_functional|NC_036890.1|51834854|51835687	functional	834
Pan_troglodytes_VN2R106P_pseudogene|NC_036895.1|62859966|62860830	pseudogene	865

## Sheet: 03_chimp
Gene	Status	Length
Pan_troglodytes_VN2R106P_pseudogene|NC_036895.1|62859966|62860830	pseudogene	877
Pan_troglodytes_VN2R115P_pseudogene|NC_036898.1|54424170|54423482	pseudogene	699
Pan_troglodytes_VN2R116P_pseudogene|NC_036898.1|56093616|56092784	pseudogene	845

## Sheet: 01_cow
Gene	Status	Length
Bos_taurus_OR5M9_abv_pseudogene|NC_037350.1|52437203|52437721	pseudogene	527

## Sheet: 02_cow
Gene	Status	Length
Bos_taurus_OR2G3_wb_functional|NC_037342.1|79872108|79873043	functional	936
Bos_taurus_OR5M9_abv_pseudogene|NC_037350.1|52437203|52437721	pseudogene	519
Bos_taurus_OR51J1_functional|NC_037342.1|48215972|48216925	functional	954
Bos_taurus_OR6Q1_functional|NC_037342.1|81198021|81198974	functional	954

## Sheet: 03_cow
Gene	Status	Length
Bos_taurus_OR5M9_abv_pseudogene|NC_037350.1|52437203|52437721	pseudogene	527

## Sheet: 01_dog
Gene	Status	Length
Canis_lupus_familiaris_OR6AB1P_pseudogene|NC_006596.4|1301749|1302756	pseudogene	1022
Canis_lupus_familiaris_OR51W1P_pseudogene|NC_006603.4|27253775|27254322	pseudogene	556
Canis_lupus_familiaris_OR52A5GP_pseudogene|NC_006603.4|27794443|27794922	pseudogene	488
Canis_lupus_familiaris_VN2R305P_pseudogene|NC_006602.4|42009702|42008921	pseudogene	793
Canis_lupus_familiaris_VN2R306P_pseudogene|NC_006602.4|51814834|51815028	pseudogene	199
Canis_lupus_familiaris_VN2R308P_pseudogene|NC_006605.4|49585476|49599481	pseudogene	14183

## Sheet: 02_dog
Gene	Status	Length
Canis_lupus_familiaris_OR2AV2_functional|NC_006596.4|1538699|1539667	functional	969
Canis_lupus_familiaris_OR51W1P_pseudogene|NC_006603.4|27253775|27254322	pseudogene	548
Canis_lupus_familiaris_VN2R305P_pseudogene|NC_006602.4|42009702|42008921	pseudogene	782
Canis_lupus_familiaris_VN2R308P_pseudogene|NC_006605.4|49585476|49599481	pseudogene	14006
Canis_lupus_familiaris_OR6AB1P_pseudogene|NC_006596.4|1301749|1302756	pseudogene	1008
Canis_lupus_familiaris_OR13AM1P_pseudogene|NC_006599.4|57401594|57402470	pseudogene	877
Canis_lupus_familiaris_VN2R306P_pseudogene|NC_006602.4|51814834|51815028	pseudogene	195
Canis_lupus_familiaris_OR52A5GP_pseudogene|NC_006603.4|27794443|27794922	pseudogene	480

## Sheet: 03_dog
Gene	Status	Length
Canis_lupus_familiaris_OR52A5GP_pseudogene|NC_006603.4|27794443|27794922	pseudogene	488

[truncated: 32 more sheets: 01_duck, 02_duck, 03_duck, 01_frog, 02_frog, 03_frog, 01_horse, 02_horse, 03_horse, 01_human, 02_human, 03_human, 01_lizard, 02_lizard, 03_lizard, 01_mouse, 02_mouse, 03_mouse, 01_opossum, 02_opossum …]
