# Supplementary material for: Sensommatic: an efficient pipeline to mine and predict sensory receptor genes in the era of reference-quality genomes
Source: Bioinformatics. 2024 Jan 23;40(1):btae040. doi: 10.1093/bioinformatics/btae040 (PMC10832353; doi:10.1093/bioinformatics/btae040)
Supplement: btae040_Supplementary_Data [file btae040_supplementary_data.zip › Revised_Supplementary_File_S7.xlsx]

## Sheet: Hmmer-filtered-predictions-summ
Species	Test	# Predictions	# Functional	# Pseudogene	# Hits > 0 TM domains	# Hits 0 TM domains	Functional (%)	Pseudogene (%)	Hits > 0 TM domains (%)	Hits 0 TM domains (%)
Pan troglodytes	01_chimp	33	0	33	18	15	0	100	54.55	45.45
Pan troglodytes	02_chimp	20	0	20	11	8	0	100	55	40
Pan troglodytes	03_chimp	3	0	3	1	2	0	100	33.33	66.67
Bos taurus	01_cow	24	0	24	11	13	0	100	45.83	54.17
Bos taurus	02_cow	28	0	28	11	17	0	100	39.29	60.71
Bos taurus	03_cow	13	0	13	7	6	0	100	53.85	46.15
Canis lupus familiaris	01_dog	15	0	15	7	8	0	100	46.67	53.33
Canis lupus familiaris	02_dog	15	0	15	7	8	0	100	46.67	53.33
Canis lupus familiaris	03_dog	6	0	6	3	3	0	100	50	50
Anas platyrhynchos	01_duck	61	3	58	4	57	4.92	95.08	6.56	93.44
Anas platyrhynchos	02_duck	25	3	22	21	4	12	88	84	16
Anas platyrhynchos	03_duck	40	3	37	4	36	7.5	92.5	10	90
Xenopus laevis	01_frog	173	20	153	25	148	11.56	88.44	14.45	85.55
Xenopus laevis	02_frog	2	0	2	0	2	0	100	0	100
Xenopus laevis	03_frog	79	18	61	15	64	22.78	77.22	18.99	81.01
Equus caballus	01_horse	50	1	49	19	31	2	98	38	62
Equus caballus	02_horse	45	0	45	17	28	0	100	37.78	62.22
Equus caballus	03_horse	24	0	24	7	17	0	100	29.17	70.83
Homo sapiens	01_human	39	1	38	27	12	2.56	97.44	69.23	30.77
Homo sapiens	02_human	29	1	28	22	7	3.45	96.55	75.86	24.14
Homo sapiens	03_human	100	1	99	36	64	1	99	36	64
Anolis carolinensis	01_lizard	15	3	12	4	11	20	80	26.67	73.33
Anolis carolinensis	02_lizard	8	0	8	0	8	0	100	0	100
Anolis carolinensis	03_lizard	10	4	6	2	8	40	60	20	80
Mus musculus	01_mouse	148	1	147	32	116	0.68	99.32	21.62	78.38
Mus musculus	02_mouse	45	2	43	14	31	4.44	95.56	31.11	68.89
Mus musculus	03_mouse	1208	6	1202	64	1144	0.5	99.5	5.3	94.7
Monodelphis domestica	01_opossum	87	3	84	8	79	3.45	96.55	9.2	90.8
Monodelphis domestica	02_opossum	20	19	1	3	17	95	5	15	85
Monodelphis domestica	03_opossum	45	1	44	10	35	2.22	97.78	22.22	77.78
Pongo abelii	01_orangutan	49	0	49	29	20	0	100	59.18	40.82
Pongo abelii	02_orangutan	43	4	39	26	17	9.3	90.7	60.47	39.53
Pongo abelii	03_orangutan	15	0	15	7	8	0	100	46.67	53.33
Ornithorhynchus anatinus	01_platypus	110	0	110	47	63	0	100	42.73	57.27
Ornithorhynchus anatinus	02_platypus	70	0	70	25	45	0	100	35.71	64.29
Ornithorhynchus anatinus	03_platypus	82	0	82	51	31	0	100	62.2	37.8
Rattus norvegicus	01_rat	154	4	150	38	116	2.6	97.4	24.68	75.32
Rattus norvegicus	02_rat	37	4	33	15	22	10.81	89.19	40.54	59.46
Rattus norvegicus	03_rat	132	3	129	70	62	2.27	97.73	53.03	46.97
Danio rerio	01_zebrafish	11	0	11	6	5	0	100	54.55	45.45
Danio rerio	02_zebrafish	6	1	5	5	1	16.67	83.33	83.33	16.67
Danio rerio	03_zebrafish	12	4	8	5	7	33.33	66.67	41.67	58.33

## Sheet: 01_chimp
Prediction	Length	#TM domains
NC_036891.1_OR5BT1P_pseudogene_short_fwd_40674269_40674577|augustus_hmm_remove	309	0
NC_036891.1_TAS2R7P_pseudogene_nonsense_rev_11039958_11040833|sensommatic_hmm_remove	876	1
NC_036890.1_OR2BH1P_pseudogene_nonsense_fwd_28696985_28698025|sensommatic_hmm_remove	1041	0
NC_036890.1_OR8K4P_pseudogene_nonsense_short_rev_52007226_52008011|sensommatic_hmm_remove	786	1
NC_036890.1_OR5AP1P_pseudogene_nonsense_short_rev_52493189_52493593|sensommatic_hmm_remove	405	0
NC_036879.1_VN1R5_pseudogene_short_fwd_222444344_222445078|augustus_hmm_remove	735	4
NC_036879.1_VN1R51_pseudogene_nonsense_short_fwd_222368401_222368763|sensommatic_hmm_remove	363	1
NC_036885.1_TAAR3P_pseudogene_short_rev_129965907_129966218|augustus_hmm_remove	312	0
NC_036885.1_VN1R51_pseudogene_nonsense_short_fwd_26897165_26897734|sensommatic_hmm_remove	570	4
NC_036885.1_VN1R90_pseudogene_nonsense_short_fwd_18518789_18519505|sensommatic_hmm_remove	717	5
NC_036898.1_VN1R104P_pseudogene_nonsense_fwd_52555864_52556817|sensommatic_hmm_remove	954	5
NC_036898.1_VN1R4_pseudogene_nonsense_fwd_51332140_51333045|sensommatic_hmm_remove	906	3
NC_036898.1_OR10T2_pseudogene_short_rev_15712213_15712584|augustus_hmm_remove	372	0
NC_036898.1_VN2R116_pseudogene_short_rev_56097410_56105469|augustus_hmm_remove	447	0
NC_036898.1_VN1R4_pseudogene_short_rev_38260009_38260524|augustus_hmm_remove	516	3
NC_036898.1_VN1R3_pseudogene_short_fwd_23022344_23022679|augustus_hmm_remove	336	0
NC_036898.1_OR1361_pseudogene_nonsense_short_truncated_fwd_16586886_16587356|sensommatic_hmm_remove	471	0
NC_036895.1_VN2R10P_pseudogene_short_fwd_62851682_62860414|augustus_hmm_remove	441	0
NC_036886.1_OR7E8P_pseudogene_short_rev_7062295_7062603|augustus_hmm_remove	309	0
NC_036886.1_OR9A1_pseudogene_nonsense_short_truncated_fwd_138795165_138795620|sensommatic_hmm_remove	456	0
NC_036886.1_VN1R28P_pseudogene_short_rev_59622856_59623161|augustus_hmm_remove	306	1
NC_036886.1_VN1R28P_pseudogene_nonsense_short_rev_56818732_56819091|sensommatic_hmm_remove	360	0
NC_036882.1_OR7E106P_pseudogene_short_rev_75574240_75574686|augustus_hmm_remove	447	2
NC_036882.1_VN1R20P_pseudogene_short_rev_14282421_14282882|augustus_hmm_remove	462	4
NC_036882.1_VN2R1_pseudogene_short_fwd_154077518_154118461|augustus_hmm_remove	1065	1
NC_036883.1_OR7E106P_pseudogene_short_fwd_9225747_9226097|augustus_hmm_remove	351	0
NC_036896.1_OR139_pseudogene_short_fwd_3008710_3009057|augustus_hmm_remove	348	0
NW_019933965.1_VN1R4_pseudogene_short_rev_29196_29615|augustus_hmm_remove	420	3
NW_019933756.1_VN1R4_pseudogene_short_rev_62236_62658|augustus_hmm_remove	423	1
NC_036897.1_VN1R4_pseudogene_nonsense_short_rev_46647837_46648271|sensommatic_hmm_remove	435	4
NW_019932886.1_VN1R67P_pseudogene_nonsense_fwd_233274_234149|sensommatic_hmm_remove	876	6
NW_019932886.1_VN1R67P_pseudogene_nonsense_rev_543677_544765|sensommatic_hmm_remove	1089	6
NW_019935913.1_OR5BT1P_pseudogene_short_fwd_11275_11613|augustus_hmm_remove	339	0

## Sheet: 02_chimp
Prediction	Length	#TM domains
NC_036890.1_OR7E24_pseudogene_short_rev_51835543_51835893|augustus_hmm_remove	351	0
NC_036898.1_VN1R1_pseudogene_nonsense_fwd_52555864_52556817|sensommatic_hmm_remove	954	5
NC_036898.1_VN1R4_pseudogene_nonsense_fwd_51332140_51333045|sensommatic_hmm_remove	906	3
NC_036898.1_VN1R4_pseudogene_short_rev_38260009_38260524|augustus_hmm_remove	516	3
NC_036898.1_VN1R3_pseudogene_nonsense_fwd_23021783_23022679|sensommatic_hmm_remove	897	0
NC_036898.1_OR1361_pseudogene_nonsense_short_truncated_fwd_16586886_16587356|sensommatic_hmm_remove	471	0
NC_036882.1_OR7E24_pseudogene_short_rev_75574240_75574686|augustus_hmm_remove	447	2
NC_036882.1_VN2R1_pseudogene_short_fwd_154077518_154118461|augustus_hmm_remove	1065	1
NC_036883.1_OR7E24_pseudogene_short_fwd_9225747_9226097|augustus_hmm_remove	351	0
NC_036886.1_OR9A1_pseudogene_nonsense_short_truncated_fwd_138795165_138795620|sensommatic_hmm_remove	456	0
NC_036886.1_OR7G2_pseudogene_short_rev_7062295_7062603|augustus_hmm_remove	309	0
NC_036886.1_VN1R1_pseudogene_nonsense_rev_59622541_59623584|sensommatic_hmm_remove	1044	5
NC_036879.1_VN1R51_pseudogene_nonsense_short_fwd_222368401_222368763|sensommatic_hmm_remove	363	1
NC_036885.1_VN1R51_pseudogene_nonsense_short_fwd_26897165_26897734|sensommatic_hmm_remove	570	4
NC_036885.1_VN1R90_pseudogene_nonsense_short_fwd_18518789_18519505|sensommatic_hmm_remove	717	5
NC_036896.1_OR139_pseudogene_short_fwd_3008710_3009057|augustus_hmm_remove	348	0
NC_036897.1_VN1R4_pseudogene_nonsense_short_rev_46647837_46648271|sensommatic_hmm_remove	435	4
NW_019933965.1_VN1R90_pseudogene_short_rev_29196_29615|augustus_hmm_remove	420	3
NW_019933756.1_VN1R90_pseudogene_short_rev_62218_62565|augustus_hmm_remove	348	0

## Sheet: 03_chimp
Prediction	Length	#TM domains
NC_036879.1_VN1R5_pseudogene_nonsense_rev_222425302_222426345|sensommatic_hmm_remove	1044	0
NC_036886.1_OR7E24_pseudogene_short_rev_7062295_7062603|augustus_hmm_remove	309	0
NC_036882.1_OR7E24_pseudogene_short_rev_75574240_75574686|augustus_hmm_remove	447	2

## Sheet: 01_cow
Prediction	Length	#TM domains
NC_037335.1_OR2S2_pseudogene_short_rev_60057032_60057361|augustus_hmm_remove	330	2
NC_037335.1_OR13D1_pseudogene_nonsense_fwd_94542067_94543359|sensommatic_hmm_remove	1293	6
NC_037332.1_OR2AP1_pseudogene_short_rev_57651167_57651520|augustus_hmm_remove	354	0
NC_037342.1_OR5B2_pseudogene_short_fwd_81607617_81607964|augustus_hmm_remove	348	0
NC_037342.1_OR10R2_pseudogene_short_rev_44743234_44743563|augustus_hmm_remove	330	0
NC_037342.1_OR5B3_pseudogene_short_rev_81549109_81549411|augustus_hmm_remove	303	0
NC_037350.1_OR11A1_pseudogene_nonsense_short_fwd_29294717_29295370|sensommatic_hmm_remove	654	0
NC_037350.1_VN1R1_pseudogene_short_rev_31382894_31383376|augustus_hmm_remove	483	4
NC_037350.1_VN1R1_pseudogene_nonsense_short_rev_31505145_31505804|sensommatic_hmm_remove	660	2
NC_037350.1_OR6F1_pseudogene_nonsense_short_rev_29151575_29152042|sensommatic_hmm_remove	468	0
NC_037347.1_OR5D18_pseudogene_nonsense_fwd_177157_178191|sensommatic_hmm_remove	1035	6
NC_037348.1_OR5D13_pseudogene_short_fwd_431241_431579|augustus_hmm_remove	339	0
NC_037330.1_OR4C46_pseudogene_short_fwd_63131_63616|augustus_hmm_remove	486	3
NC_037330.1_OR6P1_pseudogene_nonsense_short_fwd_11226335_11226787|sensommatic_hmm_remove	453	0
NC_037328.1_OR5H8_pseudogene_nonsense_short_fwd_42443341_42443805|sensommatic_hmm_remove	465	1
NC_037351.1_OR5D13_pseudogene_short_fwd_32394_33077|augustus_hmm_remove	684	4
NC_037345.1_VN1R4_pseudogene_nonsense_short_truncated_fwd_63303498_63303842|sensommatic_hmm_remove	345	0
NC_037345.1_OR5D13_pseudogene_short_fwd_295396_295737|augustus_hmm_remove	342	0
NC_037345.1_VN1R4_pseudogene_nonsense_fwd_58166093_58167220|sensommatic_hmm_remove	1128	5
NC_037345.1_VN1R4_pseudogene_nonsense_short_fwd_57946143_57946709|sensommatic_hmm_remove	567	3
NC_037345.1_OR4P4_pseudogene_short_fwd_263284_263640|augustus_hmm_remove	357	0
NC_037345.1_OR49_pseudogene_short_rev_60933433_60933765|augustus_hmm_remove	333	0
NC_037345.1_VN1R4_pseudogene_short_fwd_57272321_57272725|augustus_hmm_remove	405	2
NW_020191412.1_OR1030_pseudogene_nonsense_short_truncated_fwd_20129_20494|sensommatic_hmm_remove	366	0

## Sheet: 02_cow
Prediction	Length	#TM domains
NC_037335.1_OR13D1_pseudogene_nonsense_fwd_94542067_94543359|sensommatic_hmm_remove	1293	6
NC_037335.1_OR13C7_pseudogene_short_rev_60057032_60057361|augustus_hmm_remove	330	2
NC_037332.1_OR2AP1_pseudogene_short_rev_57651167_57651520|augustus_hmm_remove	354	0
NC_037342.1_OR5B2_pseudogene_short_fwd_81607617_81607964|augustus_hmm_remove	348	0
NC_037342.1_OR10R2_pseudogene_short_rev_44743234_44743563|augustus_hmm_remove	330	0
NC_037342.1_OR5B3_pseudogene_short_rev_81549109_81549411|augustus_hmm_remove	303	0
NC_037350.1_OR11A1_pseudogene_nonsense_short_fwd_29294717_29295370|sensommatic_hmm_remove	654	0
NC_037350.1_VN1R1_pseudogene_short_rev_31382894_31383376|augustus_hmm_remove	483	4
NC_037350.1_VN1R1_pseudogene_nonsense_short_rev_31505145_31505804|sensommatic_hmm_remove	660	2
NC_037350.1_OR6F1_pseudogene_nonsense_short_rev_29151575_29152042|sensommatic_hmm_remove	468	0
NC_037334.1_OR7A10_pseudogene_short_fwd_9107004_9107324|augustus_hmm_remove	321	0
NC_037334.1_VN2R116_pseudogene_short_rev_3598030_3626938|augustus_hmm_remove	600	0
NC_037348.1_OR5D13_pseudogene_short_fwd_431241_431579|augustus_hmm_remove	339	0
NC_037355.1_OR5W2_pseudogene_nonsense_short_truncated_fwd_467220_467723|sensommatic_hmm_remove	504	0
NC_037330.1_OR4C46_pseudogene_short_fwd_63131_63616|augustus_hmm_remove	486	3
NC_037330.1_OR6P1_pseudogene_nonsense_short_fwd_11226335_11226787|sensommatic_hmm_remove	453	0
NC_037328.1_OR5H8_pseudogene_nonsense_short_fwd_42443341_42443805|sensommatic_hmm_remove	465	1
NC_037328.1_VN2R1_pseudogene_nonsense_short_rev_111642907_111662067|augustus_hmm_remove	1945	0
NC_037345.1_VN1R4_pseudogene_nonsense_fwd_58166093_58167220|sensommatic_hmm_remove	1128	5
NC_037345.1_VN1R4_pseudogene_nonsense_short_fwd_57946143_57946709|sensommatic_hmm_remove	567	3
NC_037345.1_VN1R4_pseudogene_nonsense_short_fwd_61825946_61826626|sensommatic_hmm_remove	681	2
NC_037345.1_OR5D13_pseudogene_short_fwd_295396_295737|augustus_hmm_remove	342	0
NC_037345.1_VN1R4_pseudogene_short_fwd_63348105_63348620|augustus_hmm_remove	516	4
NC_037345.1_VN1R1_pseudogene_nonsense_short_truncated_fwd_63303492_63303842|sensommatic_hmm_remove	351	0
NC_037345.1_OR4P4_pseudogene_short_fwd_263284_263640|augustus_hmm_remove	357	0
NC_037345.1_OR49_pseudogene_short_rev_60933433_60933765|augustus_hmm_remove	333	0
NC_037345.1_VN1R4_pseudogene_short_fwd_57272321_57272725|augustus_hmm_remove	405	2
NW_020191412.1_OR1030_pseudogene_nonsense_short_truncated_fwd_20129_20494|sensommatic_hmm_remove	366	0

## Sheet: 03_cow
Prediction	Length	#TM domains
NC_037330.1_OR4C46_pseudogene_short_fwd_63131_63616|augustus_hmm_remove	486	3
NC_037342.1_OR5B2_pseudogene_short_rev_81549109_81549411|augustus_hmm_remove	303	0
NC_037347.1_OR5D13_pseudogene_nonsense_fwd_177157_178191|sensommatic_hmm_remove	1035	6
NC_037335.1_OR2S2_pseudogene_short_rev_60057032_60057361|augustus_hmm_remove	330	2
NC_037349.1_VN1R90_pseudogene_nonsense_short_rev_58105823_58106653|sensommatic_hmm_remove	831	6
NC_037345.1_VN1R4_pseudogene_nonsense_short_fwd_61826001_61826468|sensommatic_hmm_remove	468	2
NC_037345.1_VN1R4_pseudogene_nonsense_short_truncated_fwd_63303499_63303840|sensommatic_hmm_remove	342	0
NC_037345.1_VN1R4_pseudogene_nonsense_fwd_58166093_58167220|sensommatic_hmm_remove	1128	5
NC_037345.1_OR4P4_pseudogene_short_fwd_263284_263640|augustus_hmm_remove	357	0
NC_037351.1_OR5D13_pseudogene_short_fwd_32394_33077|augustus_hmm_remove	684	4
NC_037351.1_T2R65A_pseudogene_short_fwd_41369_41764|augustus_hmm_remove	396	0
NW_020191412.1_OR1030_pseudogene_nonsense_short_truncated_fwd_20129_20494|sensommatic_hmm_remove	366	0
NW_020190758.1_OR5AK2_pseudogene_nonsense_short_rev_37466_37825|sensommatic_hmm_remove	360	0

## Sheet: 01_dog
Prediction	Length	#TM domains
NC_006600.4_OR4A47_pseudogene_nonsense_rev_40200861_40202018|sensommatic_hmm_remove	1158	2
NC_006600.4_OR1030_pseudogene_nonsense_short_fwd_38944671_38945249|sensommatic_hmm_remove	579	0
NC_006597.4_OR4S2_pseudogene_short_rev_17782856_17783224|augustus_hmm_remove	369	0
NC_006602.4_OR4F3_pseudogene_short_rev_47076639_47076947|augustus_hmm_remove	309	0
NC_006602.4_VN1R3_pseudogene_nonsense_fwd_57924865_57925743|sensommatic_hmm_remove	879	5
NC_006602.4_VN1R90_pseudogene_nonsense_fwd_4296547_4297437|sensommatic_hmm_remove	891	5
NC_006603.4_OR51A4_pseudogene_short_fwd_27233550_27233921|augustus_hmm_remove	372	0
NC_006603.4_OR2AG1_pseudogene_nonsense_short_truncated_fwd_29818441_29818740|sensommatic_hmm_remove	300	2
NC_006596.4_OR6C2_pseudogene_nonsense_fwd_17917_18951|sensommatic_hmm_remove	1035	5
NC_006583.4_VN1R4_pseudogene_short_fwd_104544618_104545163|augustus_hmm_remove	546	0
NC_006583.4_VN1R2_pseudogene_short_rev_104358064_104358363|augustus_hmm_remove	300	0
NC_006583.4_VN1R1_pseudogene_nonsense_short_rev_100791162_100791464|sensommatic_hmm_remove	303	1
NC_006583.4_VN1R4_pseudogene_short_rev_104492573_104492926|augustus_hmm_remove	354	0
NC_006583.4_VN1R4_pseudogene_nonsense_short_fwd_104236640_104237038|sensommatic_hmm_remove	399	0
NC_006605.4_VN2R1_pseudogene_short_fwd_49585567_49598393|augustus_hmm_remove	561	3

## Sheet: 02_dog
Prediction	Length	#TM domains
NC_006600.4_OR4A47_pseudogene_nonsense_rev_40200861_40202018|sensommatic_hmm_remove	1158	2
NC_006600.4_OR1030_pseudogene_nonsense_short_fwd_38944671_38945249|sensommatic_hmm_remove	579	0
NC_006597.4_OR4S2_pseudogene_short_rev_17782856_17783224|augustus_hmm_remove	369	0
NC_006602.4_OR7A17_pseudogene_short_rev_47076639_47076947|augustus_hmm_remove	309	0
NC_006602.4_VN1R3_pseudogene_nonsense_fwd_57924865_57925743|sensommatic_hmm_remove	879	4
NC_006602.4_VN1R90_pseudogene_nonsense_fwd_4296547_4297437|sensommatic_hmm_remove	891	5
NC_006603.4_OR51A4_pseudogene_short_fwd_27233550_27233921|augustus_hmm_remove	372	0
NC_006603.4_OR2AG1_pseudogene_nonsense_short_truncated_fwd_29818441_29818740|sensommatic_hmm_remove	300	2
NC_006596.4_OR6C2_pseudogene_nonsense_fwd_17917_18951|sensommatic_hmm_remove	1035	3
NC_006621.4_VN1R4_pseudogene_nonsense_short_truncated_fwd_52422489_52422845|sensommatic_hmm_remove	357	0
NC_006583.4_VN1R4_pseudogene_short_fwd_104544618_104545163|augustus_hmm_remove	546	0
NC_006583.4_VN1R4_pseudogene_short_rev_104492573_104492926|augustus_hmm_remove	354	0
NC_006583.4_VN1R4_pseudogene_nonsense_short_fwd_104236640_104237038|sensommatic_hmm_remove	399	0
NC_006583.4_VN1R1_pseudogene_nonsense_short_rev_100791093_100791464|sensommatic_hmm_remove	372	2
NC_006605.4_VN2R1_pseudogene_short_fwd_49585567_49598393|augustus_hmm_remove	561	3

## Sheet: 03_dog
Prediction	Length	#TM domains
NC_006600.4_OR5M13_pseudogene_nonsense_short_fwd_38944752_38945249|sensommatic_hmm_remove	498	0
NC_006602.4_VN1R1_pseudogene_nonsense_fwd_57924865_57925743|sensommatic_hmm_remove	879	5
NC_006596.4_OR6C38_pseudogene_nonsense_fwd_17917_18951|sensommatic_hmm_remove	1035	3
NC_006596.4_OR2AV3P_pseudogene_nonsense_short_fwd_1604510_1604989|sensommatic_hmm_remove	480	0
NC_006598.4_OR2R1_pseudogene_nonsense_short_truncated_fwd_7210979_7211374|sensommatic_hmm_remove	396	0
NC_006603.4_OR2AG1C_pseudogene_nonsense_short_truncated_fwd_29818441_29818779|sensommatic_hmm_remove	339	3

[truncated: 33 more sheets: 01_duck, 02_duck, 03_duck, 01_frog, 02_frog, 03_frog, 01_horse, 02_horse, 03_horse, 01_human, 02_human, 03_human, 01_lizard, 02_lizard, 03_lizard, 01_mouse, 02_mouse, 03_mouse, 01_opossum, 02_opossum …]
