# Supplementary material for: Sensommatic: an efficient pipeline to mine and predict sensory receptor genes in the era of reference-quality genomes
Source: Bioinformatics. 2024 Jan 23;40(1):btae040. doi: 10.1093/bioinformatics/btae040 (PMC10832353; doi:10.1093/bioinformatics/btae040)
Supplement: btae040_Supplementary_Data [file btae040_supplementary_data.zip › Revised_Supplementary_File_S8.xlsx]

## Sheet: Assembly-versions
Assembly name	Species	Tool	Assembly accession number	Latest assembly?	Contigs
CanFam6	Dog	Sensommatic	GCF_000002285.5	Yes	147
CanFam3	Dog	Olender	GCF_000002285.3	No	3268
hg38 v40	Human	Sensommatic	GCF_000001405.40	Yes	705
hg38 v39	Human	Olender	GCF_000001405.39	No	639

## Sheet: Pairwise-comparissons-scores
Test	CanFam3 Sensommatic v CanFam3 Olender	CanFam6 Sensommatic v CanFam3 Olender	hg38 v39 Sensommatic vs hg38 v39 Olender	hg38 v40 Sensommatic vs hg38 v39 Olender
Species	Canis lupus familiaris	Canis lupus familiaris	Homo sapiens	Homo sapiens
Assembly	CanFam3	CanFam6	hg38 v39	hg38 v40
Accession number	GCF_000002285.3	GCF_000002285.5	GCF_000001405.39	GCF_000001405.40
# Predictions	1073	913	1105	1181
# Olender predictions	976	846	849	849
# Recovered	971	832	800	800
# Missed	5	14	49	49
# Missed functional	0	7	0	0
# Missed pseudogenes	5	7	49	49
# Unmapped	102	81	304	380
# Unmapped functional	38	26	140	190
# Unmapped pseudogenes	64	55	164	190
# Unmapped located on chromosomes	37	81	17	17
# Unmapped located on unplaced scaffolds	65	0	287	363
# Correct functional classification	961	792	773	774
Recovered (%)	99.49	98.35	94.23	94.23
Missed (%)	0.51	1.65	5.77	5.77
Missed functional (%)	0	50	0	0
Missed pseudogenes (%)	100	50	100	100
Unmapped (%)	10.45	9.57	35.81	44.76
Unmapped functional (%)	37.25	32.1	46.05	50
Unmapped pseudogenes (%)	62.75	67.9	53.95	50
Unmapped located on chromosomes (%)	36.27	100	5.59	4.47
Unmapped located on unplaced scaffolds (%)	63.73	0	94.41	95.53
Correct functional classification (%)	98.97	95.19	96.63	96.75

## Sheet: CanFam3-Coordinates
Gene name	Pseuogene	Chromosome	RefSeq accession	Start	End
OR5BW1P	1	chr1	NC_006583.3	101208219	101209134
OR6Z8P	1	chr1	NC_006583.3	101268241	101268932
OR6Z3	0	chr1	NC_006583.3	101283616	101284656
OR6Z2	0	chr1	NC_006583.3	101292827	101293831
OR6Z1	0	chr1	NC_006583.3	101309377	101310312
OR10AM6P	1	chr1	NC_006583.3	101320241	101321328
OR13S1P	1	chr1	NC_006583.3	101336194	101337145
OR6U3P	1	chr10	NC_006592.3	37141	37848
OR10P24P	1	chr10	NC_006592.3	50608	51535
OR6C45P	1	chr10	NC_006592.3	16015493	16016424
OR6C38	0	chr10	NC_006592.3	16037169	16038104
OR6C1MP	1	chr10	NC_006592.3	16051294	16052228
OR6C253P	1	chr10	NC_006592.3	16076750	16077696
OR6C2IP	1	chr10	NC_006592.3	16101202	16102148
OR6C259P	1	chr10	NC_006592.3	16134046	16134980
OR6C35	0	chr10	NC_006592.3	16158082	16159017
OR6C17	0	chr10	NC_006592.3	16191235	16192167
OR11G28P	1	chr10	NC_006592.3	16238513	16239402
OR4Q8P	1	chr10	NC_006592.3	16269862	16270567
OR4F33P	1	chr10	NC_006592.3	16277974	16278813
OR4K14	0	chr10	NC_006592.3	16284341	16285303
OR6C6K	0	chr10	NC_006592.3	16453422	16454327
OR6C49P	1	chr10	NC_006592.3	16465860	16466533
OR6C20P	1	chr10	NC_006592.3	16497237	16498146
OR6C78P	1	chr10	NC_006592.3	16503996	16504929
OR9O1P	1	chr10	NC_006592.3	16522803	16523877
OR2T26	0	chr11	NC_006593.3	306161	307108
OR2V1	0	chr11	NC_006593.3	340617	341561
OR2AI2	0	chr11	NC_006593.3	975718	976647
OR1AD1	0	chr11	NC_006593.3	2709380	2710315
OR1X2	0	chr11	NC_006593.3	2864624	2865562
OR13E1	0	chr11	NC_006593.3	52389315	52390292
OR13J1	0	chr11	NC_006593.3	52399132	52400088
OR13C11B	0	chr11	NC_006593.3	52449407	52450363
OR13C7F	0	chr11	NC_006593.3	52461705	52462661
OR13C7	0	chr11	NC_006593.3	52470626	52471582
OR13C7H	0	chr11	NC_006593.3	52485042	52485992
OR13C7G	0	chr11	NC_006593.3	52491725	52492678
OR13C7I	0	chr11	NC_006593.3	52503297	52504238
OR13F1	0	chr11	NC_006593.3	60467150	60468130
OR13C4	0	chr11	NC_006593.3	60492683	60493636
OR13C3	0	chr11	NC_006593.3	60508850	60509800
OR13C8	0	chr11	NC_006593.3	60531372	60532328
OR13D2	0	chr11	NC_006593.3	60558285	60559220
OR13F1B	0	chr11	NC_006593.3	60565462	60566400
OR13C2B	0	chr11	NC_006593.3	60575223	60576194
OR13C2	0	chr11	NC_006593.3	60587679	60588632
OR13C1	0	chr11	NC_006593.3	60626791	60627750
OR13D1	0	chr11	NC_006593.3	60643804	60644739
OR13D1B	0	chr11	NC_006593.3	60678099	60679049
OR13D3	0	chr11	NC_006593.3	60691604	60692545
OR2K2	0	chr11	NC_006593.3	66032140	66033087
OR6C15P	1	chr14	NC_006596.3	6484	7420
OR6C1L	0	chr14	NC_006596.3	30955	31890
OR6F1	0	chr14	NC_006596.3	1184172	1185131
OR13G1	0	chr14	NC_006596.3	1233712	1234635
OR2AK3	0	chr14	NC_006596.3	1297331	1298182
OR2L3B	0	chr14	NC_006596.3	1341101	1342036
OR2L17	0	chr14	NC_006596.3	1387378	1388310
OR2L5C	0	chr14	NC_006596.3	1419376	1420311
OR2AJ8P	1	chr14	NC_006596.3	1496101	1496761
OR2T16	0	chr14	NC_006596.3	1501305	1502246
OR2AJ7	0	chr14	NC_006596.3	1538264	1539199
OR2W3	0	chr14	NC_006596.3	1572131	1573072
OR11L2	0	chr14	NC_006596.3	1625799	1626815
OR6AB1P	1	chr14	NC_006596.3	1661957	1662761
OR6AN1P	1	chr14	NC_006596.3	1678794	1679747
OR6AN2P	1	chr14	NC_006596.3	1711999	1712929
OR2AZ1	0	chr14	NC_006596.3	1731654	1732586
OR2AV11	0	chr14	NC_006596.3	1844899	1845891
OR2AV2	0	chr14	NC_006596.3	1896389	1897354
OR2AV12	0	chr14	NC_006596.3	1956981	1957937
OR2AV1	0	chr14	NC_006596.3	1993715	1994650
OR2L5	0	chr14	NC_006596.3	2051218	2052162
OR2L3	0	chr14	NC_006596.3	2072699	2073634
OR2AK4P	1	chr14	NC_006596.3	2088434	2089337
OR2T24	0	chr14	NC_006596.3	2104120	2105055
OR2T15	0	chr14	NC_006596.3	2127409	2128401
OR2T13	0	chr14	NC_006596.3	2146081	2147055
OR2L13	0	chr14	NC_006596.3	2180540	2181529
OR2T22	0	chr14	NC_006596.3	2222431	2223372
OR2T20	0	chr14	NC_006596.3	2271769	2272758
OR2M9	0	chr14	NC_006596.3	2351637	2352569
OR2M8P	1	chr14	NC_006596.3	2372214	2373135
OR2M11P	1	chr14	NC_006596.3	2400682	2401626
OR2M10P	1	chr14	NC_006596.3	2422677	2423615
OR2T4C	0	chr14	NC_006596.3	2466120	2467079
OR2T4G	0	chr14	NC_006596.3	2482980	2483936
OR2T4	0	chr14	NC_006596.3	2527049	2528008
OR2T6	0	chr14	NC_006596.3	2595008	2595964
OR2T1	0	chr14	NC_006596.3	2613990	2614943
OR2T27	0	chr14	NC_006596.3	2650695	2651645
OR2T2	0	chr14	NC_006596.3	2663502	2664473
OR2T11	0	chr14	NC_006596.3	2695311	2696267
OR2T4B	0	chr14	NC_006596.3	2712137	2713096
OR2T4D	0	chr14	NC_006596.3	2763588	2764547
OR14I2	0	chr14	NC_006596.3	2783882	2784823
OR2G6	0	chr14	NC_006596.3	2848252	2849196
OR2AX2	0	chr14	NC_006596.3	2869791	2870900
OR2AX1	0	chr14	NC_006596.3	2910616	2911557
OR13P2	0	chr15	NC_006597.3	235915	236850
OR13P4	0	chr15	NC_006597.3	257720	258664
OR13P3	0	chr15	NC_006597.3	278072	279010
OR13P5	0	chr15	NC_006597.3	299839	300783
OR4N2	0	chr15	NC_006597.3	17225348	17226268
OR4N2B	0	chr15	NC_006597.3	17248138	17249061
OR4Q3B	0	chr15	NC_006597.3	17288511	17289455
OR4H12	0	chr15	NC_006597.3	17321383	17322309
OR4M1	0	chr15	NC_006597.3	17336337	17337284
OR4Q3	0	chr15	NC_006597.3	17350091	17351035
OR11H24P	1	chr15	NC_006597.3	17363784	17364674
OR4H12B	0	chr15	NC_006597.3	17373216	17374082
OR11H12	0	chr15	NC_006597.3	17396655	17397731
OR11G11	0	chr15	NC_006597.3	17415748	17416713
OR11K2	0	chr15	NC_006597.3	17430822	17431787
OR11K3P	1	chr15	NC_006597.3	17460942	17461893
OR11J6	0	chr15	NC_006597.3	17475522	17476487
OR11J4	0	chr15	NC_006597.3	17495921	17496859
OR11G5	0	chr15	NC_006597.3	17513915	17514850
OR11G2B	0	chr15	NC_006597.3	17530843	17531775
OR11G7	0	chr15	NC_006597.3	17555361	17556320
OR11G2	0	chr15	NC_006597.3	17567898	17568830
OR11H5P	1	chr15	NC_006597.3	17582838	17583782
OR11H6	0	chr15	NC_006597.3	17592372	17593361
OR11H7	0	chr15	NC_006597.3	17597760	17598755
OR11G9	0	chr15	NC_006597.3	17610006	17610947
OR11H4	0	chr15	NC_006597.3	17624173	17625147
OR6S1	0	chr15	NC_006597.3	17934184	17935176
OR4E2	0	chr15	NC_006597.3	18641193	18642116
OR4E1	0	chr15	NC_006597.3	18645942	18646886
OR2A9B	0	chr16	NC_006598.3	5692470	5693408
OR2A9	0	chr16	NC_006598.3	5712226	5713164
OR2A7	0	chr16	NC_006598.3	5725754	5726683
OR2A59P	1	chr16	NC_006598.3	5737960	5738679
OR2A58	0	chr16	NC_006598.3	5750583	5751512
OR2A13	0	chr16	NC_006598.3	5781390	5782316
OR2A37	0	chr16	NC_006598.3	5790124	5791053
OR2A14	0	chr16	NC_006598.3	5795912	5796841
OR2A12	0	chr16	NC_006598.3	5809672	5810601
OR2A25	0	chr16	NC_006598.3	5826285	5827214
OR2A5	0	chr16	NC_006598.3	5842192	5843121
OR6B1	0	chr16	NC_006598.3	5884857	5885780
OR2Q1	0	chr16	NC_006598.3	5903913	5904851
OR2Q2	0	chr16	NC_006598.3	5918921	5919853
OR2F1D	0	chr16	NC_006598.3	5942882	5943916
OR2F1	0	chr16	NC_006598.3	5966899	5967849
OR2F1C	0	chr16	NC_006598.3	5992679	5993767
OR13M5P	1	chr16	NC_006598.3	6000132	6000632
OR2F2	0	chr16	NC_006598.3	6016467	6017417
OR10AC1	0	chr16	NC_006598.3	6188097	6189059
OR2R1	0	chr16	NC_006598.3	6214126	6215064
OR2R10P	1	chr16	NC_006598.3	6221988	6222583
OR6W1	0	chr16	NC_006598.3	6558867	6559811
OR6V1	0	chr16	NC_006598.3	6567626	6568645
OR9A8	0	chr16	NC_006598.3	6578449	6579387
OR9A4C	0	chr16	NC_006598.3	7279520	7280461
OR9A7	0	chr16	NC_006598.3	7293649	7294590
OR9A14P	1	chr16	NC_006598.3	7318262	7319139
OR2Z2	0	chr16	NC_006598.3	13547361	13548236
OR2AV3P	1	chr16	NC_006598.3	14082569	14083496
OR13AM1P	1	chr17	NC_006599.3	57933040	57933913
OR13L1P	1	chr17	NC_006599.3	57969211	57970184
OR13L2	0	chr17	NC_006599.3	57996386	57997342
OR4K13BP	1	chr18	NC_006600.3	25231302	25232237
OR10V5	0	chr18	NC_006600.3	37037166	37038191
OR10V10	0	chr18	NC_006600.3	37052457	37053482
OR10V1	0	chr18	NC_006600.3	37071666	37072592
OR10V4	0	chr18	NC_006600.3	37099565	37100500
OR4D9D	0	chr18	NC_006600.3	37214521	37215453
OR4D9	0	chr18	NC_006600.3	37225147	37226079
OR4D11	0	chr18	NC_006600.3	37235629	37236561
OR4D9C	0	chr18	NC_006600.3	37249664	37250596
OR4D9B	0	chr18	NC_006600.3	37266589	37267581
OR4D6	0	chr18	NC_006600.3	37275089	37276021
OR5A1	0	chr18	NC_006600.3	37290624	37291580
OR5A2	0	chr18	NC_006600.3	37313831	37314877
OR5AN1	0	chr18	NC_006600.3	37329690	37330625
OR5AN1E	0	chr18	NC_006600.3	37358094	37359029
OR5AN5P	1	chr18	NC_006600.3	37362565	37363518
OR5A2B	0	chr18	NC_006600.3	37392199	37393155
OR5AN1FP	1	chr18	NC_006600.3	37406922	37407659
OR5AN1D	0	chr18	NC_006600.3	37432769	37433704
OR5AN13P	1	chr18	NC_006600.3	37440547	37441479
OR5AN2	0	chr18	NC_006600.3	37474234	37475205
OR5AN6	0	chr18	NC_006600.3	37496829	37497782
OR5A3	0	chr18	NC_006600.3	37513461	37514507
OR5B21	0	chr18	NC_006600.3	37867192	37868139
OR5B12	0	chr18	NC_006600.3	37892221	37893162
OR5B134P	1	chr18	NC_006600.3	37906102	37906970
OR5B24	0	chr18	NC_006600.3	37925044	37925979
OR5B131P	1	chr18	NC_006600.3	37942558	37943408
OR5B3B	0	chr18	NC_006600.3	37955781	37956716
OR5B133P	1	chr18	NC_006600.3	37961884	37962607
OR5B2B	0	chr18	NC_006600.3	37968095	37969036
OR5B29P	1	chr18	NC_006600.3	37988649	37989589
OR5B2	0	chr18	NC_006600.3	37994324	37995265
OR5B132P	1	chr18	NC_006600.3	38009343	38010236
OR5B3	0	chr18	NC_006600.3	38021824	38022759
OR5B31	0	chr18	NC_006600.3	38041418	38042362
OR5B35	0	chr18	NC_006600.3	38058133	38059074
OR5B33	0	chr18	NC_006600.3	38073624	38074565
OR5B32	0	chr18	NC_006600.3	38085574	38086524
OR10Q2	0	chr18	NC_006600.3	38098986	38099942
OR10W1	0	chr18	NC_006600.3	38111105	38112046
OR10Q1	0	chr18	NC_006600.3	38127332	38128288
OR1S1P	1	chr18	NC_006600.3	38141622	38142556
OR9Q3	0	chr18	NC_006600.3	38151625	38152626
OR9Q4	0	chr18	NC_006600.3	38162450	38163382
OR9I2	0	chr18	NC_006600.3	38218146	38219126
OR9I1	0	chr18	NC_006600.3	38240309	38241250
OR9I4P	1	chr18	NC_006600.3	38253465	38254357
OR6Q1	0	chr18	NC_006600.3	38284205	38285155
OR5AZ2	0	chr18	NC_006600.3	38325710	38326594
OR5BA1	0	chr18	NC_006600.3	38374156	38375112
OR5AK6	0	chr18	NC_006600.3	39017524	39018450
OR5AK8	0	chr18	NC_006600.3	39025540	39026466
OR5AK7	0	chr18	NC_006600.3	39037859	39038785
OR5G3	0	chr18	NC_006600.3	39139414	39140361
OR5G31P	1	chr18	NC_006600.3	39155921	39156827
OR5G5	0	chr18	NC_006600.3	39168192	39169133
OR5G1B	0	chr18	NC_006600.3	39181765	39182706
OR5G1	0	chr18	NC_006600.3	39198595	39199533
OR9G10	0	chr18	NC_006600.3	39226510	39227442
OR9G4	0	chr18	NC_006600.3	39241055	39241990
OR9G3	0	chr18	NC_006600.3	39243796	39244728
OR9G1B	0	chr18	NC_006600.3	39257364	39258278
OR2AH1	0	chr18	NC_006600.3	39275079	39276008
OR9G1	0	chr18	NC_006600.3	39295827	39296741
OR2AH1B	0	chr18	NC_006600.3	39326662	39327591
OR5AR1	0	chr18	NC_006600.3	39337259	39338191
OR5AP2	0	chr18	NC_006600.3	39349882	39350832
OR5AP1	0	chr18	NC_006600.3	39356976	39357911
OR5M10C	0	chr18	NC_006600.3	39372523	39373578
OR5M10	0	chr18	NC_006600.3	39382810	39383844
OR5M12	0	chr18	NC_006600.3	39387179	39388159
OR5M13C	0	chr18	NC_006600.3	39399392	39400324
OR5M13	0	chr18	NC_006600.3	39412932	39413864
OR5M11	0	chr18	NC_006600.3	39424000	39424965
OR5M5	0	chr18	NC_006600.3	39436581	39437534
OR5M8	0	chr18	NC_006600.3	39449735	39450667
OR5M3C	0	chr18	NC_006600.3	39458538	39459467
OR5M3	0	chr18	NC_006600.3	39465504	39466433
OR5M9	0	chr18	NC_006600.3	39471348	39472274
OR8U10	0	chr18	NC_006600.3	39476820	39477773
OR8U3	0	chr18	NC_006600.3	39498517	39499473
OR5AL1	0	chr18	NC_006600.3	39505564	39506550
OR5AL2	0	chr18	NC_006600.3	39515821	39516759
OR8U9	0	chr18	NC_006600.3	39527366	39528322
OR8U8	0	chr18	NC_006600.3	39534872	39535831
OR8J3	0	chr18	NC_006600.3	39543988	39544914
OR8K1	0	chr18	NC_006600.3	39559284	39560240
OR8K5	0	chr18	NC_006600.3	39566147	39567088
OR5J2	0	chr18	NC_006600.3	39577430	39578365
OR5J2B	0	chr18	NC_006600.3	39586114	39587067
OR8K54	0	chr18	NC_006600.3	39594731	39595669
OR8K86	0	chr18	NC_006600.3	39606588	39607517
OR8K7	0	chr18	NC_006600.3	39621926	39622864
OR8AO1P	1	chr18	NC_006600.3	39631161	39631734
OR8K55P	1	chr18	NC_006600.3	39636755	39637694
OR8J2B	0	chr18	NC_006600.3	39648936	39649880
OR8K71	0	chr18	NC_006600.3	39660201	39661148
OR8J2	0	chr18	NC_006600.3	39678837	39679781
OR8K52	0	chr18	NC_006600.3	39690187	39691170
OR8J2C	0	chr18	NC_006600.3	39702179	39703123
OR5T2	0	chr18	NC_006600.3	39711400	39712317
OR5T1	0	chr18	NC_006600.3	39732423	39733406
OR5T1B	0	chr18	NC_006600.3	39740883	39741884
OR5T2B	0	chr18	NC_006600.3	39752170	39753105
OR8H4	0	chr18	NC_006600.3	39761897	39762829
OR8I2P	1	chr18	NC_006600.3	39776405	39777334
OR5BE4	0	chr18	NC_006600.3	39789373	39790440
OR5J1	0	chr18	NC_006600.3	39798482	39799417
OR5AQ1	0	chr18	NC_006600.3	39813076	39814005
OR5AS1	0	chr18	NC_006600.3	39827654	39828628
OR5F2	0	chr18	NC_006600.3	39846318	39847286
OR10AG63	0	chr18	NC_006600.3	39859981	39860934
OR5T8	0	chr18	NC_006600.3	39866540	39867511
OR10AG64	0	chr18	NC_006600.3	39885304	39886233
OR10AG1	0	chr18	NC_006600.3	39894988	39895935
OR10BJ1P	1	chr18	NC_006600.3	39902312	39903189
OR10AG65	0	chr18	NC_006600.3	39914721	39915683
OR10AG68	0	chr18	NC_006600.3	39924676	39925647
OR10AG66	0	chr18	NC_006600.3	39941615	39942661
OR5I1	0	chr18	NC_006600.3	39968630	39969571
OR10AG67	0	chr18	NC_006600.3	39980198	39981130
OR5I1B	0	chr18	NC_006600.3	39999907	40000848
OR5W2B	0	chr18	NC_006600.3	40007739	40008668
OR5W7	0	chr18	NC_006600.3	40017360	40018292
OR5W2	0	chr18	NC_006600.3	40028989	40029918
OR5W6	0	chr18	NC_006600.3	40038233	40039204
OR5BU1P	1	chr18	NC_006600.3	40049135	40049934
OR5W1	0	chr18	NC_006600.3	40059477	40060412
OR9M1	0	chr18	NC_006600.3	40065362	40066363
OR5L1B	0	chr18	NC_006600.3	40078759	40079715
OR5L1C	0	chr18	NC_006600.3	40086170	40087102
OR5L1	0	chr18	NC_006600.3	40096521	40097453
OR5D18	0	chr18	NC_006600.3	40105458	40106396
OR5D14	0	chr18	NC_006600.3	40114902	40115948
OR5D15	0	chr18	NC_006600.3	40123549	40124490
OR5D13P	1	chr18	NC_006600.3	40131982	40132925
OR5D17	0	chr18	NC_006600.3	40144915	40145862
OR5D3	0	chr18	NC_006600.3	40154673	40155542
OR4P7	0	chr18	NC_006600.3	40176964	40177893
OR4P6	0	chr18	NC_006600.3	40198720	40199709
OR4P11	0	chr18	NC_006600.3	40203220	40204158
OR4P4C	0	chr18	NC_006600.3	40216241	40217221
OR4P26P	1	chr18	NC_006600.3	40228055	40228970
OR4P4	0	chr18	NC_006600.3	40239348	40240322
OR4C147P	1	chr18	NC_006600.3	40251509	40252410
OR4P32	0	chr18	NC_006600.3	40257701	40258633
OR4A27	0	chr18	NC_006600.3	40269773	40270699
OR4C10F	0	chr18	NC_006600.3	40284436	40285362
OR4P30	0	chr18	NC_006600.3	40292665	40293591
OR4P31	0	chr18	NC_006600.3	40309146	40310054
OR4A83	0	chr18	NC_006600.3	40319099	40320025
OR4C11E	0	chr18	NC_006600.3	40341886	40342815
OR4C11I	0	chr18	NC_006600.3	40355259	40356188
OR4C62P	1	chr18	NC_006600.3	40373281	40374208
OR4C11D	0	chr18	NC_006600.3	40380935	40381921
OR4C11G	0	chr18	NC_006600.3	40390964	40391893
OR4C10E	0	chr18	NC_006600.3	40415007	40415933
OR4P28P	1	chr18	NC_006600.3	40428926	40429846
OR4P10	0	chr18	NC_006600.3	40445845	40446753
OR4A82	0	chr18	NC_006600.3	40454726	40455652
OR4C11F	0	chr18	NC_006600.3	40472104	40473033
OR4C10D	0	chr18	NC_006600.3	40499425	40500351
OR4C11J	0	chr18	NC_006600.3	40520711	40521640
OR4C11K	0	chr18	NC_006600.3	40532741	40533670
OR4C11L	0	chr18	NC_006600.3	40606644	40607573
OR4A84	0	chr18	NC_006600.3	40633142	40634068
OR4P27P	1	chr18	NC_006600.3	40642246	40643158
OR4C11H	0	chr18	NC_006600.3	40669777	40670706
OR4S2	0	chr18	NC_006600.3	40689144	40690076
OR4P12P	1	chr18	NC_006600.3	40695702	40696591
OR4C146	0	chr18	NC_006600.3	40710934	40711863
OR4C137	0	chr18	NC_006600.3	40723798	40724727
OR4C142P	1	chr18	NC_006600.3	40747637	40748559
OR4C138	0	chr18	NC_006600.3	40755756	40756667
OR4C139	0	chr18	NC_006600.3	40775589	40776500
OR4P8	0	chr18	NC_006600.3	40793972	40794895
OR4C29	0	chr18	NC_006600.3	40808893	40809822
OR4C6	0	chr18	NC_006600.3	40828545	40829468
OR4C42	0	chr18	NC_006600.3	40837007	40837918
OR4C30	0	chr18	NC_006600.3	40855931	40856842
OR4C28	0	chr18	NC_006600.3	40885064	40885975
OR4C32	0	chr18	NC_006600.3	40921093	40922004
OR4C38	0	chr18	NC_006600.3	40943107	40944018
OR4C140P	1	chr18	NC_006600.3	40966262	40967172
OR4C31	0	chr18	NC_006600.3	40992046	40992957
OR4C27	0	chr18	NC_006600.3	41010787	41011698
OR4C15	0	chr18	NC_006600.3	41020080	41021120
OR4C59	0	chr18	NC_006600.3	41031337	41032278
OR4C1	0	chr18	NC_006600.3	41041596	41042516
OR4C136	0	chr18	NC_006600.3	41048650	41049579
OR4A15	0	chr18	NC_006600.3	41058817	41059767
OR4A39	0	chr18	NC_006600.3	41074095	41075036
OR4A2	0	chr18	NC_006600.3	41088250	41089164
OR4A47	0	chr18	NC_006600.3	41100905	41101831
OR4A47B	0	chr18	NC_006600.3	41123151	41124212
OR4A47D	0	chr18	NC_006600.3	41133212	41134138
OR4A47C	0	chr18	NC_006600.3	41152682	41153617
OR4A47GP	1	chr18	NC_006600.3	41178197	41179123
OR4C58	0	chr18	NC_006600.3	41188392	41189303
OR4C10C	0	chr18	NC_006600.3	41203382	41204308
OR4C12	0	chr18	NC_006600.3	41208413	41209339
OR4C5	0	chr18	NC_006600.3	41228979	41229989
OR4C45	0	chr18	NC_006600.3	41241081	41242040
OR4C3	0	chr18	NC_006600.3	41248990	41249895
OR4C143P	1	chr18	NC_006600.3	41266847	41267719
OR4A47EP	1	chr18	NC_006600.3	41315609	41316522
OR4A47FP	1	chr18	NC_006600.3	41341119	41342043
OR4C21	0	chr18	NC_006600.3	41357847	41358821
OR4C10	0	chr18	NC_006600.3	41376440	41377366
OR4C12C	0	chr18	NC_006600.3	41384212	41385138
OR4C45B	0	chr18	NC_006600.3	41400432	41401391
OR4C3B	0	chr18	NC_006600.3	41421540	41422445
OR4S1	0	chr18	NC_006600.3	41445056	41445982
OR4X15P	1	chr18	NC_006600.3	41471496	41472230
OR4B1	0	chr18	NC_006600.3	41477123	41478049
OR4S1B	0	chr18	NC_006600.3	41493200	41494126
OR4X5	0	chr18	NC_006600.3	41513021	41513947
OR4X2	0	chr18	NC_006600.3	41526401	41527327
OR4B1F	0	chr18	NC_006600.3	41535359	41536285
OR4B1E	0	chr18	NC_006600.3	41554208	41555134
OR4S7	0	chr18	NC_006600.3	41570664	41571770
OR6C21P	1	chr2	NC_006584.3	57450045	57450978
OR6C252P	1	chr2	NC_006584.3	57457259	57458002
OR6C6J	0	chr2	NC_006584.3	57507663	57508604
OR4K13	0	chr2	NC_006584.3	57617001	57617936
OR1AB2	0	chr20	NC_006602.3	46391448	46392392
OR1AB3	0	chr20	NC_006602.3	46407860	46408798
OR2Z3	0	chr20	NC_006602.3	46432097	46432969
OR10H2	0	chr20	NC_006602.3	46464193	46465149
OR10H4F	0	chr20	NC_006602.3	46477679	46478524
OR10H4D	0	chr20	NC_006602.3	46486639	46487565
OR10H4	0	chr20	NC_006602.3	46494276	46495304
OR10H4C	0	chr20	NC_006602.3	46507601	46508527
OR10BI1P	1	chr20	NC_006602.3	46518027	46518607
OR10H4E	0	chr20	NC_006602.3	46525196	46526116
OR10H4B	0	chr20	NC_006602.3	46532526	46533545
OR10H5B	0	chr20	NC_006602.3	46543258	46544214
OR10H1	0	chr20	NC_006602.3	46558782	46559723
OR1AE1	0	chr20	NC_006602.3	46578650	46579582
OR1I1	0	chr20	NC_006602.3	47037920	47038873
OR7C2	0	chr20	NC_006602.3	47145624	47146610
OR7C19	0	chr20	NC_006602.3	47162139	47163074
OR7A26	0	chr20	NC_006602.3	47178017	47179003
OR7A61	0	chr20	NC_006602.3	47186500	47187510
OR7A68	0	chr20	NC_006602.3	47199052	47200062
OR7A56	0	chr20	NC_006602.3	47222666	47223595
OR7C42P	1	chr20	NC_006602.3	47230000	47230922
OR7A71	0	chr20	NC_006602.3	47242148	47243098
OR7A17	0	chr20	NC_006602.3	47268252	47269181
OR7A52	0	chr20	NC_006602.3	47291827	47292801
OR7A54	0	chr20	NC_006602.3	47312985	47313950
OR7A53	0	chr20	NC_006602.3	47323420	47324385
OR7U1P	1	chr20	NC_006602.3	47331950	47333093
OR7C1B	0	chr20	NC_006602.3	47355220	47356179
OR7A59P	1	chr20	NC_006602.3	47382523	47383461
OR7A65	0	chr20	NC_006602.3	47407914	47408882
OR7A25P	1	chr20	NC_006602.3	47413036	47413903
OR7C1	0	chr20	NC_006602.3	47424014	47425000
OR7A67	0	chr20	NC_006602.3	47455639	47456568
OR7A280P	1	chr20	NC_006602.3	47478877	47479826
OR7A74	0	chr20	NC_006602.3	47500000	47501016
OR7A66	0	chr20	NC_006602.3	47522414	47523343
OR7T1P	1	chr20	NC_006602.3	47532183	47532759
OR7A58	0	chr20	NC_006602.3	47541255	47542199
OR7A23	0	chr20	NC_006602.3	47562204	47563178
OR7A55	0	chr20	NC_006602.3	47577999	47578949
OR7A60	0	chr20	NC_006602.3	47602887	47603816
OR7A63	0	chr20	NC_006602.3	47615175	47616140
OR7A29	0	chr20	NC_006602.3	47622131	47623096
OR7A62	0	chr20	NC_006602.3	47633604	47634605
OR7A64	0	chr20	NC_006602.3	47644712	47645710
OR7A45	0	chr20	NC_006602.3	47679462	47680391
OR7A51	0	chr20	NC_006602.3	47712079	47713008
OR7A57	0	chr20	NC_006602.3	47728039	47728968
OR7A69	0	chr20	NC_006602.3	47739262	47740227
OR7A72P	1	chr20	NC_006602.3	47748649	47749582
OR7A70	0	chr20	NC_006602.3	47760468	47761397
OR7A24P	1	chr20	NC_006602.3	47773382	47774316
OR7A73	0	chr20	NC_006602.3	47782881	47783798
OR7C29P	1	chr20	NC_006602.3	47800088	47801021
OR7D7	0	chr20	NC_006602.3	51273954	51274886
OR7E180P	1	chr20	NC_006602.3	51384900	51385749
OR7E24	0	chr20	NC_006602.3	51395297	51396286
OR7E153	0	chr20	NC_006602.3	51404933	51405919
OR7E181	0	chr20	NC_006602.3	51415939	51416973
OR7E154	0	chr20	NC_006602.3	51426260	51427186
OR7H5P	1	chr20	NC_006602.3	51432816	51433752
OR7D4	0	chr20	NC_006602.3	51458190	51459275
OR7D2	0	chr20	NC_006602.3	51472508	51473626
OR7H3	0	chr20	NC_006602.3	51492521	51493531
OR7G10	0	chr20	NC_006602.3	51529301	51530236
OR7G3	0	chr20	NC_006602.3	51576528	51577532
OR7G5	0	chr20	NC_006602.3	51579655	51580686
OR7G9	0	chr20	NC_006602.3	51588067	51589092
OR7G14	0	chr20	NC_006602.3	51612498	51613448
OR7G8	0	chr20	NC_006602.3	51625532	51626467
OR7G13	0	chr20	NC_006602.3	51634218	51635153
OR7G7	0	chr20	NC_006602.3	51643689	51644642
OR7G6	0	chr20	NC_006602.3	51666810	51667745
OR1M1	0	chr20	NC_006602.3	51695088	51696026
OR1M1B	0	chr20	NC_006602.3	51719180	51720118
OR2Z1	0	chr20	NC_006602.3	53194425	53195363
OR2AT5P	1	chr21	NC_006603.3	23408453	23409127
OR2AT8P	1	chr21	NC_006603.3	23415864	23416552
OR2AT2B	0	chr21	NC_006603.3	23430916	23431863
OR2AT2	0	chr21	NC_006603.3	23436132	23437067
OR55B1	0	chr21	NC_006603.3	26635533	26636507
OR55B4P	1	chr21	NC_006603.3	26646179	26647136
OR52M1	0	chr21	NC_006603.3	26695486	26696436
OR52B4	0	chr21	NC_006603.3	26720445	26721404
OR52B4Q	0	chr21	NC_006603.3	26733324	26734265
OR52B3	0	chr21	NC_006603.3	26751570	26752526
OR51R1	0	chr21	NC_006603.3	26796548	26797552
OR52P2	0	chr21	NC_006603.3	26819312	26820256
OR52K1B	0	chr21	NC_006603.3	26847224	26848171
OR52K1	0	chr21	NC_006603.3	26866134	26867075
OR52M2	0	chr21	NC_006603.3	26889011	26889961
OR52M6P	1	chr21	NC_006603.3	26929432	26930308
OR52I1	0	chr21	NC_006603.3	26977631	26978602
OR51D1	0	chr21	NC_006603.3	27007970	27008983
OR51E1	0	chr21	NC_006603.3	27024045	27024995
OR51A21	0	chr21	NC_006603.3	27045282	27046241
OR51A25	0	chr21	NC_006603.3	27058120	27059187
OR51E2	0	chr21	NC_006603.3	27080479	27081447
OR51F23	0	chr21	NC_006603.3	27089142	27090083
OR51F1	0	chr21	NC_006603.3	27108833	27109807
OR52R8P	1	chr21	NC_006603.3	27129116	27130061
OR52R1	0	chr21	NC_006603.3	27197392	27198375
OR52R1D	0	chr21	NC_006603.3	27225859	27226800
OR51F2	0	chr21	NC_006603.3	27244177	27245172
OR51A8	0	chr21	NC_006603.3	27253488	27254444
OR51S1	0	chr21	NC_006603.3	27259735	27260697
OR51H5	0	chr21	NC_006603.3	27286484	27287437
OR51H1	0	chr21	NC_006603.3	27298944	27299894
OR51H2	0	chr21	NC_006603.3	27312765	27313712
OR51T1	0	chr21	NC_006603.3	27320531	27321565
OR51A6	0	chr21	NC_006603.3	27326405	27327337
OR51A7P	1	chr21	NC_006603.3	27344613	27345549
OR51G2	0	chr21	NC_006603.3	27360388	27361326
OR51G1	0	chr21	NC_006603.3	27369567	27370523
OR51A4	0	chr21	NC_006603.3	27382002	27382940
OR51A23P	1	chr21	NC_006603.3	27396590	27397521
OR51A48P	1	chr21	NC_006603.3	27405920	27406797
OR51L1	0	chr21	NC_006603.3	27435760	27436719
OR51P1	0	chr21	NC_006603.3	27449266	27450204
OR51A18	0	chr21	NC_006603.3	27460107	27461003
OR51W1P	1	chr21	NC_006603.3	27487689	27488233
OR52J3	0	chr21	NC_006603.3	27494740	27495675
OR52J3C	0	chr21	NC_006603.3	27507353	27508288
OR52E20	0	chr21	NC_006603.3	27522680	27523663
OR52E2	0	chr21	NC_006603.3	27539700	27540635
OR52E1	0	chr21	NC_006603.3	27551919	27552857
OR52S1	0	chr21	NC_006603.3	27557887	27558843
OR52E2B	0	chr21	NC_006603.3	27570629	27571561
OR52J1	0	chr21	NC_006603.3	27576048	27576980
OR52E11P	1	chr21	NC_006603.3	27589638	27590577
OR52E19	0	chr21	NC_006603.3	27597825	27598760
OR52E22	0	chr21	NC_006603.3	27613784	27614728
OR52S2	0	chr21	NC_006603.3	27628498	27629451
OR52S21P	1	chr21	NC_006603.3	27635491	27636421
OR52J8	0	chr21	NC_006603.3	27651209	27652288
OR52AB2	0	chr21	NC_006603.3	27666289	27667314
OR52AB4	0	chr21	NC_006603.3	27676547	27677491
OR52AD1	0	chr21	NC_006603.3	27689366	27690307
OR52S6	0	chr21	NC_006603.3	27699142	27700083
OR52X3	0	chr21	NC_006603.3	27709997	27710938
OR52AB3	0	chr21	NC_006603.3	27724137	27725084
OR51AJ5P	1	chr21	NC_006603.3	27746640	27747149
OR51L4	0	chr21	NC_006603.3	27750667	27751623
OR51L2	0	chr21	NC_006603.3	27761489	27762475
OR51L5	0	chr21	NC_006603.3	27776613	27777569
OR52Z4	0	chr21	NC_006603.3	27781923	27782918
OR51AJ4	0	chr21	NC_006603.3	27798146	27799090
OR52AA1BP	1	chr21	NC_006603.3	27819615	27820515
OR52AB1P	1	chr21	NC_006603.3	27825914	27826515
OR51V22	0	chr21	NC_006603.3	27839000	27839938
OR51G4	0	chr21	NC_006603.3	27846117	27847064
OR51AG3	0	chr21	NC_006603.3	27855017	27855961
OR51AA2	0	chr21	NC_006603.3	27877596	27878600
OR51AB4	0	chr21	NC_006603.3	27891543	27892496
OR51AC5P	1	chr21	NC_006603.3	27896930	27897843
OR51AC4	0	chr21	NC_006603.3	27915141	27916091
OR52Z16P	1	chr21	NC_006603.3	27932575	27933478
OR51V1B	0	chr21	NC_006603.3	27939774	27940715
OR52A18	0	chr21	NC_006603.3	27955995	27956942
OR52A5C	0	chr21	NC_006603.3	27968957	27969904
OR52A5	0	chr21	NC_006603.3	27987233	27988180
OR52AE11P	1	chr21	NC_006603.3	27994776	27995730
OR51V19P	1	chr21	NC_006603.3	28010439	28011380
OR52A24	0	chr21	NC_006603.3	28025759	28026706
OR52AE1	0	chr21	NC_006603.3	28033735	28034685
OR52A1	0	chr21	NC_006603.3	28047098	28048033
OR52A5GP	1	chr21	NC_006603.3	28054850	28055326
OR51V21	0	chr21	NC_006603.3	28059472	28060410
OR52A6	0	chr21	NC_006603.3	28068736	28069683
OR52A5HP	1	chr21	NC_006603.3	28076036	28076486
OR52A1BP	1	chr21	NC_006603.3	28097399	28098324
OR51A1	0	chr21	NC_006603.3	28110356	28111336
OR52Z1	0	chr21	NC_006603.3	28122816	28123784
OR51V1	0	chr21	NC_006603.3	28137559	28138506
OR52Z1B	0	chr21	NC_006603.3	28149119	28150087
OR51V1CP	1	chr21	NC_006603.3	28165364	28166179
OR51B4P	1	chr21	NC_006603.3	28228168	28229064
OR51B18	0	chr21	NC_006603.3	28241703	28242635
OR51B11P	1	chr21	NC_006603.3	28246817	28247829
OR51B10	0	chr21	NC_006603.3	28254248	28255177
OR51B5	0	chr21	NC_006603.3	28262177	28263112
OR51B6	0	chr21	NC_006603.3	28281456	28282391
OR51B9	0	chr21	NC_006603.3	28288140	28289090
OR51Q2P	1	chr21	NC_006603.3	28295350	28296245
OR51M1	0	chr21	NC_006603.3	28316079	28317068
OR51AI5	0	chr21	NC_006603.3	28325430	28326380
OR51K2	0	chr21	NC_006603.3	28334699	28335631
OR51K7	0	chr21	NC_006603.3	28347136	28348086
OR51Q1F	0	chr21	NC_006603.3	28362197	28363141
OR51Q1	0	chr21	NC_006603.3	28368860	28369810
OR51K1	0	chr21	NC_006603.3	28378528	28379469
OR52H1	0	chr21	NC_006603.3	28395987	28396940
OR52H1B	0	chr21	NC_006603.3	28402271	28403224
OR52V2	0	chr21	NC_006603.3	28423741	28424757
OR52D1	0	chr21	NC_006603.3	28458140	28459093
OR52D1C	0	chr21	NC_006603.3	28471668	28472621
OR51A24	0	chr21	NC_006603.3	28484802	28485746
OR51A42P	1	chr21	NC_006603.3	28496086	28497023
OR51A10	0	chr21	NC_006603.3	28513292	28514233
OR51I2P	1	chr21	NC_006603.3	28525484	28526401
OR52H2	0	chr21	NC_006603.3	28539575	28540519
OR52H1C	0	chr21	NC_006603.3	28553059	28553997
OR52B23P	1	chr21	NC_006603.3	28566964	28567866
OR52H4	0	chr21	NC_006603.3	28573467	28574414
OR52B6	0	chr21	NC_006603.3	28583437	28584414
OR52B4BP	1	chr21	NC_006603.3	28622133	28623088
OR52H9	0	chr21	NC_006603.3	28713667	28714833
OR52H7	0	chr21	NC_006603.3	28725726	28726670
OR52D3	0	chr21	NC_006603.3	28739234	28740181
OR52U1	0	chr21	NC_006603.3	28754431	28755405
OR52U1B	0	chr21	NC_006603.3	28772779	28773753
OR52U1C	0	chr21	NC_006603.3	28784671	28785645
OR52AC1	0	chr21	NC_006603.3	28795862	28796794
OR52P1	0	chr21	NC_006603.3	28815755	28816732
OR52N4F	0	chr21	NC_006603.3	28823678	28824724
OR56B1	0	chr21	NC_006603.3	28843683	28844651
OR52N4	0	chr21	NC_006603.3	28865361	28866323
OR52N4G	0	chr21	NC_006603.3	28877999	28878961
OR52N4K	0	chr21	NC_006603.3	28891911	28892783
OR56B2	0	chr21	NC_006603.3	28902679	28903635
OR56B2C	0	chr21	NC_006603.3	28912883	28913839
OR56B2D	0	chr21	NC_006603.3	28922232	28923188
OR52N1	0	chr21	NC_006603.3	28943575	28944561
OR52N3	0	chr21	NC_006603.3	28956591	28957547
OR52N2G	0	chr21	NC_006603.3	28968885	28969844
OR52N2	0	chr21	NC_006603.3	28980440	28981408
OR52AA1P	1	chr21	NC_006603.3	29002208	29002828
OR52E18P	1	chr21	NC_006603.3	29010675	29011627
OR52E15	0	chr21	NC_006603.3	29016900	29017838
OR52E8D	0	chr21	NC_006603.3	29029181	29030116
OR52E8C	0	chr21	NC_006603.3	29039574	29040524
OR52E8	0	chr21	NC_006603.3	29050074	29051012
OR52E4	0	chr21	NC_006603.3	29056819	29057751
OR52E7	0	chr21	NC_006603.3	29062927	29063868
OR52E4B	0	chr21	NC_006603.3	29070508	29071440
OR52E5	0	chr21	NC_006603.3	29083382	29084320
OR56A4	0	chr21	NC_006603.3	29100838	29101776
OR56A6P	1	chr21	NC_006603.3	29108492	29109437
OR56A22	0	chr21	NC_006603.3	29124826	29125782
OR56A3C	0	chr21	NC_006603.3	29136562	29137506
OR56A9	0	chr21	NC_006603.3	29155175	29156119
OR56A3FP	1	chr21	NC_006603.3	29172769	29173706
OR56A12	0	chr21	NC_006603.3	29194439	29195395
OR56A3E	0	chr21	NC_006603.3	29217292	29218233
OR56A18	0	chr21	NC_006603.3	29250949	29251905
OR56A3D	0	chr21	NC_006603.3	29261238	29262182
OR56A3	0	chr21	NC_006603.3	29284980	29285918
OR56A43P	1	chr21	NC_006603.3	29294153	29294821
OR56A4C	0	chr21	NC_006603.3	29308595	29309551
OR56A4B	0	chr21	NC_006603.3	29315474	29316478
OR56A1	0	chr21	NC_006603.3	29337853	29338794
OR56A1B	0	chr21	NC_006603.3	29353733	29354674
OR52L2	0	chr21	NC_006603.3	29365112	29366062
OR56B6	0	chr21	NC_006603.3	29391306	29392268
OR52L1	0	chr21	NC_006603.3	29421282	29422226
OR52X1	0	chr21	NC_006603.3	29430200	29431156
OR56B39P	1	chr21	NC_006603.3	29444800	29445685
OR56B38P	1	chr21	NC_006603.3	29459389	29460293
OR56B40P	1	chr21	NC_006603.3	29478357	29479253
OR52B22P	1	chr21	NC_006603.3	29497216	29498140
OR52B2	0	chr21	NC_006603.3	29504629	29505594
OR52W1	0	chr21	NC_006603.3	29536182	29537141
OR2D37	0	chr21	NC_006603.3	30082563	30083483
OR2AG1	0	chr21	NC_006603.3	30093293	30094240
OR2AG1C	0	chr21	NC_006603.3	30102588	30103535
OR2AG2C	0	chr21	NC_006603.3	30124572	30125519
OR2AG2	0	chr21	NC_006603.3	30140008	30140955
OR2AG1D	0	chr21	NC_006603.3	30150104	30151033
OR2D3G	0	chr21	NC_006603.3	30160860	30161789
OR2D4	0	chr21	NC_006603.3	30181583	30182503
OR6B9	0	chr21	NC_006603.3	30222255	30223208
OR6B6	0	chr21	NC_006603.3	30243166	30244107
OR6A2	0	chr21	NC_006603.3	30254197	30255177
OR10A5	0	chr21	NC_006603.3	30311174	30312328
OR10A5D	0	chr21	NC_006603.3	30332001	30332951
OR10A4	0	chr21	NC_006603.3	30343737	30344708
OR2D2C	0	chr21	NC_006603.3	30347012	30347944
OR2D3H	0	chr21	NC_006603.3	30393696	30394562
OR10A5F	0	chr21	NC_006603.3	30458180	30459130
OR10A5E	0	chr21	NC_006603.3	30470105	30471055
OR10A53P	1	chr21	NC_006603.3	30483366	30484162
OR2D2DP	1	chr21	NC_006603.3	30486479	30487410
OR2D3	0	chr21	NC_006603.3	30508243	30509184
OR2D3E	0	chr21	NC_006603.3	30550413	30551354
OR2D3F	0	chr21	NC_006603.3	30571208	30572149
OR2D2	0	chr21	NC_006603.3	30613538	30614482
OR2D3D	0	chr21	NC_006603.3	30639803	30640744
OR5P5	0	chr21	NC_006603.3	31359709	31360644
OR5P4	0	chr21	NC_006603.3	31368594	31369529
OR10AB2	0	chr21	NC_006603.3	31378585	31379550
OR10AB3	0	chr21	NC_006603.3	31395182	31396144
OR5P6	0	chr21	NC_006603.3	31404663	31405604
OR5E1	0	chr21	NC_006603.3	31426028	31426975
OR10A6	0	chr21	NC_006603.3	31460895	31461974
OR10A3E	0	chr21	NC_006603.3	31472703	31473644
OR10A3	0	chr21	NC_006603.3	31492262	31493203
OR4C49P	1	chr23	NC_006605.3	50889156	50889713
OR6B2C	0	chr25	NC_006607.3	49982586	49983521
OR6B2	0	chr25	NC_006607.3	49989142	49990077
OR9S22	0	chr25	NC_006607.3	50042090	50043037
OR9S6	0	chr25	NC_006607.3	50051449	50052396
OR9S3	0	chr25	NC_006607.3	50069220	50070167
OR9S7	0	chr25	NC_006607.3	50091926	50092873
OR9S19	0	chr25	NC_006607.3	50108247	50109194
OR9S26	0	chr25	NC_006607.3	50138852	50139799
OR9S8P	1	chr25	NC_006607.3	50148327	50149252
OR9S11	0	chr25	NC_006607.3	50160041	50160988
OR9S28P	1	chr25	NC_006607.3	50168376	50169287
OR9S20	0	chr25	NC_006607.3	50185415	50186362
OR9S12	0	chr25	NC_006607.3	50198669	50199634
OR9S5	0	chr25	NC_006607.3	50208914	50209861
OR9S16	0	chr25	NC_006607.3	50231717	50232664
OR9S25	0	chr25	NC_006607.3	50241053	50242000
OR9S21	0	chr25	NC_006607.3	50258029	50258976
OR9S23P	1	chr25	NC_006607.3	50270228	50271146
OR7A22P	1	chr26	NC_006608.3	24986036	24986575
OR6C83	0	chr27	NC_006609.3	8926	9900
OR6C42	0	chr27	NC_006609.3	24940	25911
OR6C27	0	chr27	NC_006609.3	40640	41575
OR6C6	0	chr27	NC_006609.3	59750	60691
OR6C69	0	chr27	NC_006609.3	68506	69441
OR6C256P	1	chr27	NC_006609.3	86796	87880
OR6C74	0	chr27	NC_006609.3	98705	99640
OR6C69G	0	chr27	NC_006609.3	112712	113644
OR6C33	0	chr27	NC_006609.3	122146	123090
OR10A7	0	chr27	NC_006609.3	142255	143199
OR9R3	0	chr27	NC_006609.3	191527	192471
OR9K2C	0	chr27	NC_006609.3	204081	205040
OR6C75	0	chr27	NC_006609.3	235785	236720
OR6C75D	0	chr27	NC_006609.3	253898	254833
OR9K1	0	chr27	NC_006609.3	266335	267273
OR9R5	0	chr27	NC_006609.3	279239	280171
OR9K2D	0	chr27	NC_006609.3	292161	293120
OR9K2	0	chr27	NC_006609.3	305019	305957
OR9K7	0	chr27	NC_006609.3	331584	332522
OR11M1P	1	chr27	NC_006609.3	5874370	5875331
OR5BS3P	1	chr27	NC_006609.3	5906089	5906868
OR8S8	0	chr27	NC_006609.3	5928242	5929168
OR8S23P	1	chr27	NC_006609.3	5942833	5943378
OR8S14	0	chr27	NC_006609.3	5962752	5963753
OR8S11	0	chr27	NC_006609.3	5981929	5982849
OR8S10	0	chr27	NC_006609.3	5997881	5998801
OR8S7	0	chr27	NC_006609.3	6007337	6008269
OR8S15	0	chr27	NC_006609.3	6020081	6021025
OR8S9	0	chr27	NC_006609.3	6032245	6033198
OR8S13	0	chr27	NC_006609.3	6059413	6060345
OR8S12	0	chr27	NC_006609.3	6074204	6075136
OR8AN1P	1	chr27	NC_006609.3	6092400	6093215
OR8S1	0	chr27	NC_006609.3	6107222	6108157
OR8S5P	1	chr27	NC_006609.3	6112124	6113047
OR8S2	0	chr27	NC_006609.3	6201225	6202139
OR8S3	0	chr27	NC_006609.3	6239988	6240920
OR8S4P	1	chr27	NC_006609.3	6246819	6247712
OR8BJ3P	1	chr27	NC_006609.3	6288402	6289311
OR8BJ2	0	chr27	NC_006609.3	6313247	6314155
OR8BJ4	0	chr27	NC_006609.3	6347065	6347991
OR10AD4P	1	chr27	NC_006609.3	6478777	6479325
OR10AD1P	1	chr27	NC_006609.3	6504973	6505905
OR10AD1B	0	chr27	NC_006609.3	6534625	6535668
OR10AD1CP	1	chr27	NC_006609.3	6565699	6566646
OR2A7CP	1	chr27	NC_006609.3	15569458	15570063
OR13A1	0	chr28	NC_006610.3	2260719	2261702
OR6D6	0	chr28	NC_006610.3	2281336	2282322
OR6D7	0	chr28	NC_006610.3	2295451	2296401
OR6D4P	1	chr28	NC_006610.3	2332024	2332752
OR6D5	0	chr28	NC_006610.3	2384754	2385731
OR6AE1	0	chr28	NC_006610.3	40950958	40951890
OR12J1	0	chr28	NC_006610.3	41034364	41035293
OR6C75C	0	chr29	NC_006611.3	41768473	41769408
OR9J1P	1	chr29	NC_006611.3	41793065	41793549
OR6C55P	1	chr29	NC_006611.3	41801908	41802839
OR6C22	0	chr29	NC_006611.3	41824757	41825686
OR6C41P	1	chr3	NC_006585.3	31278373	31279255
OR6C3I	0	chr3	NC_006585.3	31290535	31291467
OR6C1	0	chr3	NC_006585.3	31300271	31301311
OR6C7DP	1	chr3	NC_006585.3	31306550	31307484
OR6C76P	1	chr3	NC_006585.3	31338984	31339915
OR6C2D	0	chr3	NC_006585.3	31362526	31363494
OR6C2G	0	chr3	NC_006585.3	31382762	31383697
OR6C53	0	chr3	NC_006585.3	31407197	31408156
OR6C89	0	chr3	NC_006585.3	31455702	31456634
OR6C2H	0	chr3	NC_006585.3	31483870	31484805
OR6C2E	0	chr3	NC_006585.3	31504057	31505025
OR6C1K	0	chr3	NC_006585.3	31546074	31547009
OR6C85	0	chr3	NC_006585.3	31570097	31571032
OR6C63	0	chr3	NC_006585.3	31599577	31600515
OR4K6	0	chr30	NC_006612.3	41360	42316
OR4K2	0	chr30	NC_006612.3	60403	61350
OR4K5B	0	chr30	NC_006612.3	78725	79693
OR4K1B	0	chr30	NC_006612.3	95021	95953
OR4K15	0	chr30	NC_006612.3	131500	132471
OR4F23P	1	chr30	NC_006612.3	144941	145869
OR4F98P	1	chr30	NC_006612.3	170070	170630
OR4F15P	1	chr30	NC_006612.3	187382	188243
OR4F25	0	chr30	NC_006612.3	223007	223942
OR4F1BP	1	chr30	NC_006612.3	236212	237145
OR4F1	0	chr30	NC_006612.3	271755	272690
OR4G20P	1	chr30	NC_006612.3	331156	332060
OR4F26P	1	chr30	NC_006612.3	358258	359173
OR4G11	0	chr30	NC_006612.3	364667	365602
OR4G9	0	chr30	NC_006612.3	375791	376807
OR4K5	0	chr30	NC_006612.3	410672	411640
OR4K1	0	chr30	NC_006612.3	426976	427908
OR4G8	0	chr30	NC_006612.3	450352	451284
OR4G19P	1	chr30	NC_006612.3	467146	468070
OR4G18	0	chr30	NC_006612.3	481805	482743
OR4K53P	1	chr30	NC_006612.3	497526	498447
OR4G10	0	chr30	NC_006612.3	537492	538427
OR4T2P	1	chr30	NC_006612.3	574290	575188
OR4N5	0	chr30	NC_006612.3	591514	592437
OR4L3P	1	chr30	NC_006612.3	611113	612044
OR4Q2	0	chr30	NC_006612.3	629181	630119
OR4F63	0	chr30	NC_006612.3	669923	670891
OR4F34	0	chr30	NC_006612.3	697463	698401
OR6C4B	0	chr31	NC_006613.3	7947	8870
OR5AC28P	1	chr33	NC_006615.3	5079813	5080728
OR5AC27	0	chr33	NC_006615.3	5093779	5094696
OR5AC1	0	chr33	NC_006615.3	5109247	5110167
OR5AC26	0	chr33	NC_006615.3	5138694	5139671
OR5H11	0	chr33	NC_006615.3	5148247	5149173
OR5H13	0	chr33	NC_006615.3	5184456	5185487
OR5H12	0	chr33	NC_006615.3	5202604	5203632
OR5H9	0	chr33	NC_006615.3	5212986	5213912
OR5H16	0	chr33	NC_006615.3	5231522	5232550
OR5K4	0	chr33	NC_006615.3	5271605	5272531
OR5K6	0	chr33	NC_006615.3	5286594	5287526
OR5K5	0	chr33	NC_006615.3	5300348	5301259
OR5K18	0	chr33	NC_006615.3	5315710	5316636
OR5K1	0	chr33	NC_006615.3	5347148	5348113
OR2B2	0	chr35	NC_006617.3	25078791	25079729
OR2W6	0	chr35	NC_006617.3	25108115	25109050
OR2B10P	1	chr35	NC_006617.3	25127595	25128444
OR2W4	0	chr35	NC_006617.3	25147860	25148786
OR2W2P	1	chr35	NC_006617.3	25181395	25181806
OR2B7	0	chr35	NC_006617.3	25193885	25194859
OR2B8	0	chr35	NC_006617.3	25214920	25215891
OR1F41P	1	chr35	NC_006617.3	25236577	25237422
OR2B28P	1	chr35	NC_006617.3	25572970	25573901
OR2AD2	0	chr35	NC_006617.3	26016797	26017738
OR2W1	0	chr35	NC_006617.3	26118359	26119297
OR14J1	0	chr35	NC_006617.3	26143582	26144613
OR10C1	0	chr35	NC_006617.3	26178595	26179530
OR2H17P	1	chr35	NC_006617.3	26203387	26204324
OR2H9P	1	chr35	NC_006617.3	26425052	26425969
OR10AL40	0	chr35	NC_006617.3	26507802	26508761
OR10J14	0	chr38	NC_006620.3	22472213	22473133
OR10J5	0	chr38	NC_006620.3	22531168	22532331
OR10J24P	1	chr38	NC_006620.3	22582706	22583593
OR10J4	0	chr38	NC_006620.3	22590695	22591627
OR10AJ1P	1	chr38	NC_006620.3	22611137	22611560
OR10J8	0	chr38	NC_006620.3	22629667	22630593
OR10J7	0	chr38	NC_006620.3	22655494	22656423
OR10J3	0	chr38	NC_006620.3	22677560	22678588
OR10J2	0	chr38	NC_006620.3	22711249	22712178
OR10AA2	0	chr38	NC_006620.3	22958458	22959399
OR10AA5	0	chr38	NC_006620.3	22968106	22969047
OR6N2	0	chr38	NC_006620.3	22982050	22983000
OR6N1	0	chr38	NC_006620.3	22993596	22994543
OR6K6	0	chr38	NC_006620.3	23003883	23004839
OR6K5	0	chr38	NC_006620.3	23016698	23017645
OR6K4	0	chr38	NC_006620.3	23028374	23029327
OR6K8	0	chr38	NC_006620.3	23033632	23034576
OR6K2	0	chr38	NC_006620.3	23043721	23044683
OR10Z1	0	chr38	NC_006620.3	23122342	23123280
OR10X1	0	chr38	NC_006620.3	23146266	23147204
OR6P1	0	chr38	NC_006620.3	23158030	23159097
OR6Y1P	1	chr38	NC_006620.3	23168114	23169025
OR10R6P	1	chr38	NC_006620.3	23177998	23178908
OR10R3C	0	chr38	NC_006620.3	23205233	23206171
OR10R3B	0	chr38	NC_006620.3	23218258	23219196
OR10R3	0	chr38	NC_006620.3	23230053	23230991
OR10K1	0	chr38	NC_006620.3	23236780	23237718
OR10T1	0	chr38	NC_006620.3	23252755	23253696
OR10K2	0	chr38	NC_006620.3	23265396	23266337
OR10T2	0	chr38	NC_006620.3	23283312	23284256
OR9R6	0	chr5	NC_006587.3	21953	22885
OR6C77P	1	chr5	NC_006587.3	47909	48843
OR6C48P	1	chr5	NC_006587.3	54704	55615
OR6C262P	1	chr5	NC_006587.3	71569	72308
OR8A1	0	chr5	NC_006587.3	9826887	9827813
OR8B12	0	chr5	NC_006587.3	9842076	9843002
OR8B9B	0	chr5	NC_006587.3	9871850	9872710
OR8B9	0	chr5	NC_006587.3	9906106	9907038
OR8B8	0	chr5	NC_006587.3	9934347	9935291
OR8B4	0	chr5	NC_006587.3	9950666	9951592
OR8C7	0	chr5	NC_006587.3	9975671	9976600
OR8B3	0	chr5	NC_006587.3	9992796	9993818
OR8B100	0	chr5	NC_006587.3	10003131	10004060
OR8B3FP	1	chr5	NC_006587.3	10016976	10017876
OR8B1L	0	chr5	NC_006587.3	10032905	10033834
OR8B1	0	chr5	NC_006587.3	10053036	10053965
OR8B1O	0	chr5	NC_006587.3	10067696	10068625
OR8B1M	0	chr5	NC_006587.3	10087368	10088297
OR8B1J	0	chr5	NC_006587.3	10105547	10106524
OR8B1N	0	chr5	NC_006587.3	10130180	10131109
OR8B1K	0	chr5	NC_006587.3	10145617	10146546
OR8B60	0	chr5	NC_006587.3	10154101	10155033
OR8D2	0	chr5	NC_006587.3	10178303	10179226
OR8AP1	0	chr5	NC_006587.3	10189311	10190150
OR8D6	0	chr5	NC_006587.3	10201005	10201943
OR10D1	0	chr5	NC_006587.3	10229529	10230458
OR8G5	0	chr5	NC_006587.3	10237836	10238828
OR8G3	0	chr5	NC_006587.3	10251414	10252346
OR8G6	0	chr5	NC_006587.3	10259715	10260671
OR10D3	0	chr5	NC_006587.3	10297141	10298262
OR10AI1	0	chr5	NC_006587.3	10305507	10306439
OR10D1K	0	chr5	NC_006587.3	10327841	10328773
OR10N1	0	chr5	NC_006587.3	10373636	10374616
OR10D4	0	chr5	NC_006587.3	10384660	10385592
OR10D5	0	chr5	NC_006587.3	10414900	10415829
OR10D5B	0	chr5	NC_006587.3	10425370	10426299
OR10G7BP	1	chr5	NC_006587.3	10440273	10441201
OR10G9	0	chr5	NC_006587.3	10450789	10451721
OR10G9C	0	chr5	NC_006587.3	10469126	10470058
OR10G7	0	chr5	NC_006587.3	10479638	10480570
OR10G6	0	chr5	NC_006587.3	10495045	10495977
OR10S1	0	chr5	NC_006587.3	10509352	10510377
OR8B58	0	chr5	NC_006587.3	10525883	10526812
OR6T1P	1	chr5	NC_006587.3	10540300	10541223
OR4D5	0	chr5	NC_006587.3	10546268	10547329
OR8D4	0	chr5	NC_006587.3	10587439	10588371
OR6M6	0	chr5	NC_006587.3	10597168	10598112
OR6M2B	0	chr5	NC_006587.3	10615680	10616624
OR6M2	0	chr5	NC_006587.3	10632913	10633857
OR6M1	0	chr5	NC_006587.3	10649645	10650583
OR6X1	0	chr5	NC_006587.3	10697727	10698713
OR2AE1	0	chr6	NC_006588.3	9688452	9689408
OR1F15	0	chr6	NC_006588.3	9908092	9909033
OR10AH1	0	chr6	NC_006588.3	12118622	12119596
OR2C1	0	chr6	NC_006588.3	37844715	37845650
OR1F1P	1	chr6	NC_006588.3	38008361	38009310
OR6C57P	1	chr6	NC_006588.3	40496313	40497246
OR6C260P	1	chr6	NC_006588.3	40508722	40509620
OR6C6LP	1	chr6	NC_006588.3	40547477	40548420
OR11I1	0	chr6	NC_006588.3	41127835	41128785
OR2BB11P	1	chr8	NC_006590.3	126316	127243
OR2H10	0	chr8	NC_006590.3	332805	333674
OR2B11	0	chr8	NC_006590.3	378561	379517
OR2W11	0	chr8	NC_006590.3	415296	416237
OR2W13P	1	chr8	NC_006590.3	444220	445156
OR2C3	0	chr8	NC_006590.3	469181	470128
OR2G3P	1	chr8	NC_006590.3	564817	565740
OR6AA6	0	chr8	NC_006590.3	611594	612550
OR6AA7	0	chr8	NC_006590.3	647261	648217
OR6C4	0	chr8	NC_006590.3	705870	706793
OR6AA1	0	chr8	NC_006590.3	737285	738223
OR4L1	0	chr8	NC_006590.3	795899	796834
OR4K13CP	1	chr8	NC_006590.3	830731	831612
OR4AH1P	1	chr8	NC_006590.3	859696	860470
OR6E1	0	chr8	NC_006590.3	3070746	3071672
OR4D1	0	chr9	NC_006591.3	32818118	32819056
OR4D2	0	chr9	NC_006591.3	32828502	32829443
OR4D2C	0	chr9	NC_006591.3	32839729	32840670
OR1D3BP	1	chr9	NC_006591.3	47050908	47051848
OR1D10P	1	chr9	NC_006591.3	47061495	47062498
OR1D12P	1	chr9	NC_006591.3	47093669	47094609
OR1A1	0	chr9	NC_006591.3	47120643	47121569
OR1A4P	1	chr9	NC_006591.3	47136841	47137752
OR1P1	0	chr9	NC_006591.3	47158681	47159631
OR1D3P	1	chr9	NC_006591.3	47180900	47181838
OR3A2	0	chr9	NC_006591.3	47191672	47192616
OR3A1	0	chr9	NC_006591.3	47202713	47203657
OR3A1H	0	chr9	NC_006591.3	47224388	47225332
OR3A10	0	chr9	NC_006591.3	47248916	47249860
OR10AO1P	1	chr9	NC_006591.3	47287882	47288410
OR1R1	0	chr9	NC_006591.3	47301778	47302719
OR1E1F	0	chr9	NC_006591.3	47308015	47308959
OR1E1	0	chr9	NC_006591.3	47316982	47317920
OR1K1	0	chr9	NC_006591.3	59969868	59970815
OR5C1	0	chr9	NC_006591.3	59984665	59985621
OR1AF1	0	chr9	NC_006591.3	60006117	60007043
OR1L6BP	1	chr9	NC_006591.3	60043585	60044514
OR1L6	0	chr9	NC_006591.3	60061043	60061972
OR1J6P	1	chr9	NC_006591.3	60087552	60088507
OR1L8	0	chr9	NC_006591.3	60118039	60118980
OR1L11P	1	chr9	NC_006591.3	60145753	60146731
OR6C31P	1	chrUn_AAEX03020054	NW_003726324.1	26501	27578
OR13C11C	0	chrUn_AAEX03020671	NW_003726427.1	862	1818
OR13C11	0	chrUn_AAEX03020671	NW_003726427.1	18234	19190
OR8K87	0	chrUn_AAEX03022031	NW_003726710.1	6329	7258
OR5K8	0	chrUn_AAEX03022582	NW_003726889.1	10136	11062
OR6C94P	1	chrUn_AAEX03022712	NW_003726927.1	14073	15012
OR9A4	0	chrUn_AAEX03022866	NW_003726988.1	373	1314
OR9A4B	0	chrUn_AAEX03022866	NW_003726988.1	14188	15129
OR14J1B	0	chrUn_AAEX03023115	NW_003727076.1	1305	2336
OR6C2F	0	chrUn_AAEX03023213	NW_003727109.1	8836	9771
OR6C263P	1	chrUn_AAEX03023286	NW_003727138.1	8353	9267
OR4A40	0	chrUn_JH373233	NW_003726127.1	145645	146586
OR11G12	0	chrUn_JH373254	NW_003726149.1	125998	127026
OR6C2	0	chrUn_JH373254	NW_003726149.1	248494	249462
OR6C87	0	chrUn_JH373254	NW_003726149.1	263133	264041
OR6C7	0	chrUn_JH373254	NW_003726149.1	345547	346539
OR6C3	0	chrUn_JH373254	NW_003726149.1	363415	364347
OR6C90	0	chrUn_JH373254	NW_003726149.1	403317	404246
OR9R2P	1	chrUn_JH373303	NW_003726205.1	8	381
OR9K2EP	1	chrUn_JH373303	NW_003726205.1	11160	12091
OR51V18P	1	chrUn_JH373332	NW_003726242.1	12361	13302
OR52A16	0	chrUn_JH373332	NW_003726242.1	27589	28536
OR51V20	0	chrUn_JH373332	NW_003726242.1	95559	96500
OR4A33	0	chrUn_JH373563	NW_003726540.1	11674	12600
OR4C145P	1	chrUn_JH373723	NW_003726780.1	1	799
OR4C144P	1	chrUn_JH373723	NW_003726780.1	22979	23773
OR4C11	0	chrUn_JH373847	NW_003726995.1	15692	16621
OR4C26P	1	chrUn_JH374014	NW_003727347.1	2869	3791
OR6K3	0	chrUn_JH374157	NW_003728240.1	3632	4705
OR6B2D	0	chrUn_JH374172	NW_003728458.1	7897	8832
OR4AI1P	1	chrX	NC_006621.3	25089174	25089540
OR6C86P	1	chrX	NC_006621.3	49259204	49260085
OR5BP1P	1	chrX	NC_006621.3	102448804	102449717
OR5BH3	0	chrX	NC_006621.3	102531219	102532139
OR1AG1P	1	chrX	NC_006621.3	102562881	102563813
OR13H2P	1	chrX	NC_006621.3	102640012	102640936
OR13K7P	1	chrX	NC_006621.3	102653085	102653991
OR2AF4P	1	chrX	NC_006621.3	102716426	102717365
OR1D6	0	chrX	NC_006621.3	122594271	122595206
OR7R1	0	chrX	NC_006621.3	122654904	122655863
OR52A17	0	Un_JH373332	NW_003726242.1	72170	73117

## Sheet: CanFam6-Olender-Coordinates
Gene name	Pseuogene	Chromosome	RefSeq accession	Start	End	Coordinate conversion notes
OR5BW1P	1	chr1	NC_006583.4	101409996	101410911	NA
OR6Z8P	1	chr1	NC_006583.4	101470406	101471098	Maps to same region as OR6Z1
OR6Z3	0	chr1	NC_006583.4	101495822	101495859	NA
OR6Z2	0	chr1	NC_006583.4	101486645	101487649	NA
OR6Z1	0	chr1	NC_006583.4	101470162	101471097	Maps to same region as OR6Z8P
OR10AM6P	1	NA	NA	NA	NA	Split in new
OR13S1P	1	chr1	NC_006583.4	101523220	101524171	NA
OR6U3P	1	chr10	NC_006592.4	99549	100256	NA
OR10P24P	1	chr10	NC_006592.4	113016	113943	NA
OR6C45P	1	chr10	NC_006592.4	15961851	15962786	Maps to same region as OR6C63
OR6C38	0	chr10	NC_006592.4	15991132	15992067	Maps to same region as OR6C94P
OR6C1MP	1	chr10	NC_006592.4	16005229	16006163	NA
OR6C253P	1	chr10	NC_006592.4	16030697	16031643	NA
OR6C2IP	1	chr3	NC_006585.4	33488241	33489166	NA
OR6C259P	1	chr3	NC_006585.4	33457720	33458641	NA
OR6C35	0	NA	NA	NA	NA	Deleted in new
OR6C17	0	chr10	NC_006592.4	16326215	16327135	NA
OR11G28P	1	chr10	NC_006592.4	16364367	16365256	NA
OR4Q8P	1	chr10	NC_006592.4	16395680	16396385	NA
OR4F33P	1	chr10	NC_006592.4	16402787	16403626	NA
OR4K14	0	chr10	NC_006592.4	16409278	16410240
OR6C6K	0	chr10	NC_006592.4	16232463	16233368	Maps to same region as OR6C2H
OR6C49P	1	chr10	NC_006592.4	16245111	16245784	NA
OR6C20P	1	NA	NA	NA	NA	Deleted in new
OR6C78P	1	NA	NA	NA	NA	Deleted in new
OR9O1P	1	chr5	NC_006587.4	113498	114572	NA
OR2T26	0	chr11	NC_006593.4	366404	367351	NA
OR2V1	0	chr11	NC_006593.4	399286	400230	NA
OR2AI2	0	chr11	NC_006593.4	1035686	1036615	NA
OR1AD1	0	chr11	NC_006593.4	2853293	2854228	NA
OR1X2	0	chr11	NC_006593.4	3008524	3009462	NA
OR13E1	0	chr11	NC_006593.4	50956890	50957867	NA
OR13J1	0	chr11	NC_006593.4	50966703	50967659	NA
OR13C11B	0	chr11	NC_006593.4	51040113	51041070	NA
OR13C7F	0	chr11	NC_006593.4	51052382	51053338	NA
OR13C7	0	chr11	NC_006593.4	51061303	51062259	NA
OR13C7H	0	chr11	NC_006593.4	51075719	51076669	NA
OR13C7G	0	chr11	NC_006593.4	51082402	51083355	NA
OR13C7I	0	chr11	NC_006593.4	51093973	51094914	NA
OR13F1	0	chr11	NC_006593.4	58931436	58932416	NA
OR13C4	0	chr11	NC_006593.4	58956982	58957935	NA
OR13C3	0	chr11	NC_006593.4	58973148	58974098	NA
OR13C8	0	chr11	NC_006593.4	58995426	58996382	NA
OR13D2	0	chr11	NC_006593.4	59022657	59023592	NA
OR13F1B	0	chr11	NC_006593.4	59029623	59030561	NA
OR13C2B	0	chr11	NC_006593.4	59039383	59040354	NA
OR13C2	0	chr11	NC_006593.4	59051614	59052567	NA
OR13C1	0	chr11	NC_006593.4	59090368	59091327	NA
OR13D1	0	chr11	NC_006593.4	59107325	59108260	NA
OR13D1B	0	chr11	NC_006593.4	59139992	59140942	NA
OR13D3	0	chr11	NC_006593.4	59153497	59154438	NA
OR2K2	0	chr11	NC_006593.4	64443032	64443979	NA
OR6C15P	1	chr14	NC_006596.4	18002	18948	NA
OR6C1L	0	chr3	NC_006585.4	34022498	34023435	Maps to same region as OR6C1K
OR6F1	0	chr14	NC_006596.4	822453	823412	NA
OR13G1	0	chr14	NC_006596.4	871644	872567	NA
OR2AK3	0	chr14	NC_006596.4	936953	937804	NA
OR2L3B	0	chr14	NC_006596.4	980719	981654	NA
OR2L17	0	chr14	NC_006596.4	1027002	1027934	NA
OR2L5C	0	chr14	NC_006596.4	1058993	1059928	NA
OR2AJ8P	1	chr14	NC_006596.4	1135662	1136322	NA
OR2T16	0	chr14	NC_006596.4	1140860	1141801	NA
OR2AJ7	0	chr14	NC_006596.4	1177873	1178808	NA
OR2W3	0	chr14	NC_006596.4	1212126	1213067	NA
OR11L2	0	chr14	NC_006596.4	1265789	1266805	NA
OR6AB1P	1	chr14	NC_006596.4	1301852	1302656	NA
OR6AN1P	1	chr14	NC_006596.4	1318691	1319644	NA
OR6AN2P	1	chr14	NC_006596.4	1351971	1352902	NA
OR2AZ1	0	chr14	NC_006596.4	1373793	1374725	NA
OR2AV11	0	chr14	NC_006596.4	1487212	1488204	NA
OR2AV2	0	chr14	NC_006596.4	1538699	1539664	NA
OR2AV12	0	chr14	NC_006596.4	1599279	1600235	NA
OR2AV1	0	chr14	NC_006596.4	1636003	1636938	NA
OR2L5	0	chr14	NC_006596.4	1695390	1696334	NA
OR2L3	0	chr14	NC_006596.4	1716867	1717802	NA
OR2AK4P	1	chr14	NC_006596.4	1732599	1733502	NA
OR2T24	0	chr14	NC_006596.4	1748397	1749332	NA
OR2T15	0	chr14	NC_006596.4	1771680	1772672	NA
OR2T13	0	chr14	NC_006596.4	1790347	1791321	NA
OR2L13	0	chr14	NC_006596.4	1824805	1825794	NA
OR2T22	0	chr14	NC_006596.4	1872123	1873064	NA
OR2T20	0	chr14	NC_006596.4	1921146	1922135	NA
OR2M9	0	chr14	NC_006596.4	2000394	2001326	NA
OR2M8P	1	chr14	NC_006596.4	2021142	2022062	NA
OR2M11P	1	chr14	NC_006596.4	2051680	2052624	NA
OR2M10P	1	chr14	NC_006596.4	2073677	2074615	NA
OR2T4C	0	chr14	NC_006596.4	2117092	2118051	NA
OR2T4G	0	chr14	NC_006596.4	2133457	2134413	NA
OR2T4	0	chr14	NC_006596.4	2177512	2178471	NA
OR2T6	0	chr14	NC_006596.4	2245174	2246130	NA
OR2T1	0	chr14	NC_006596.4	2264145	2265098	NA
OR2T27	0	chr14	NC_006596.4	2300860	2301810	NA
OR2T2	0	chr14	NC_006596.4	2313685	2314656	NA
OR2T11	0	chr14	NC_006596.4	2345513	2346469	NA
OR2T4B	0	chr14	NC_006596.4	2362360	2363319	Maps to same region as OR10H4C and OR6C2G
OR2T4D	0	chr14	NC_006596.4	2413692	2414651	NA
OR14I2	0	chr14	NC_006596.4	2440435	2441376	NA
OR2G6	0	chr14	NC_006596.4	2504776	2505720	NA
OR2AX2	0	chr14	NC_006596.4	2526309	2527418	NA
OR2AX1	0	chr14	NC_006596.4	2567130	2568071	NA
OR13P2	0	chr15	NC_006597.4	490900	491835	NA
OR13P4	0	chr15	NC_006597.4	512720	513664	NA
OR13P3	0	chr15	NC_006597.4	533009	533947	NA
OR13P5	0	chr15	NC_006597.4	554829	555773	NA
OR4N2	0	chr15	NC_006597.4	17689129	17690049	NA
OR4N2B	0	chr15	NC_006597.4	17711915	17712838	NA
OR4Q3B	0	chr15	NC_006597.4	17752015	17752959	Maps to same region as OR4Q3
OR4H12	0	chr15	NC_006597.4	17782174	17783083	NA
OR4M1	0	chr15	NC_006597.4	17765759	17766706	NA
OR4Q3	0	chr15	NC_006597.4	17752014	17752958	Maps to same region as OR4Q3B
OR11H24P	1	chr15	NC_006597.4	17844691	17845581	NA
OR4H12B	0	chr15	NC_006597.4	17854121	17854987	NA
OR11H12	0	chr15	NC_006597.4	17878242	17879318	NA
OR11G11	0	chr15	NC_006597.4	17897345	17898310	NA
OR11K2	0	chr15	NC_006597.4	17912420	17913385	NA
OR11K3P	1	chr15	NC_006597.4	17942575	17943526	NA
OR11J6	0	chr15	NC_006597.4	17957155	17958120	NA
OR11J4	0	chr15	NC_006597.4	17977318	17978256	NA
OR11G5	0	chr15	NC_006597.4	17999191	18000126	NA
OR11G2B	0	chr15	NC_006597.4	18015546	18016478	NA
OR11G7	0	chr15	NC_006597.4	18039928	18040887	NA
OR11G2	0	chr15	NC_006597.4	18052447	18053379	NA
OR11H5P	1	chr15	NC_006597.4	18067390	18068333	NA
OR11H6	0	chr15	NC_006597.4	18077102	18078091	NA
OR11H7	0	chr15	NC_006597.4	18082707	18083702	NA
OR11G9	0	chr15	NC_006597.4	18094956	18095897	NA
OR11H4	0	chr15	NC_006597.4	18108872	18109846	NA
OR6S1	0	chr15	NC_006597.4	18418815	18419807	NA
OR4E2	0	chr15	NC_006597.4	19125284	19126207	NA
OR4E1	0	chr15	NC_006597.4	19130033	19130977	NA
OR2A9B	0	chr16	NC_006598.4	6804407	6805345	NA
OR2A9	0	chr16	NC_006598.4	6824242	6825180	NA
OR2A7	0	chr16	NC_006598.4	6837772	6838701	NA
OR2A59P	1	chr16	NC_006598.4	6849977	6850696	NA
OR2A58	0	chr16	NC_006598.4	6862601	6863530	NA
OR2A13	0	NA	NA	NA	NA	Deleted in new
OR2A37	0	NA	NA	NA	NA	Deleted in new
OR2A14	0	NA	NA	NA	NA	Deleted in new
OR2A12	0	NA	NA	NA	NA	Deleted in new
OR2A25	0	NA	NA	NA	NA	Deleted in new
OR2A5	0	chr16	NC_006598.4	6889744	6890673	NA
OR6B1	0	chr16	NC_006598.4	6931580	6932503	NA
OR2Q1	0	chr16	NC_006598.4	6950638	6951576	NA
OR2Q2	0	chr16	NC_006598.4	6965647	6966579	NA
OR2F1D	0	NA	NA	NA	NA	Partially deleted in new
OR2F1	0	chr20	NC_006602.4	47034931	47034957	Maps to same region as OR7A26
OR2F1C	0	NA	NA	NA	NA	Deleted in new
OR13M5P	1	NA	NA	NA	NA	Deleted in new
OR2F2	0	chr16	NC_006598.4	7005218	7006168	NA
OR10AC1	0	chr16	NC_006598.4	7177091	7178053	NA
OR2R1	0	chr16	NC_006598.4	7203118	7204056	NA
OR2R10P	1	chr16	NC_006598.4	7210979	7211574	NA
OR6W1	0	NA	NA	NA	NA	Deleted in new
OR6V1	0	NA	NA	NA	NA	Deleted in new
OR9A8	0	NA	NA	NA	NA	Deleted in new
OR9A4C	0	NA	NA	NA	NA	Deleted in new
OR9A7	0	chr16	NC_006598.4	8138316	8139257	NA
OR9A14P	1	chr16	NC_006598.4	8162929	8163806	NA
OR2Z2	0	chr16	NC_006598.4	14566986	14567861	NA
OR2AV3P	1	chr16	NC_006598.4	14685673	14686600	NA
OR13AM1P	1	chr17	NC_006599.4	57401594	57402467	NA
OR13L1P	1	chr17	NC_006599.4	57437764	57438737	NA
OR13L2	0	chr17	NC_006599.4	57464971	57465927	NA
OR4K13BP	1	chr15	NC_006597.4	17275669	17276604	NA
OR10V5	0	chr18	NC_006600.4	36685010	36686035	NA
OR10V10	0	chr18	NC_006600.4	36700287	36701312	NA
OR10V1	0	chr18	NC_006600.4	36719388	36720314	NA
OR10V4	0	chr18	NC_006600.4	36747332	36748267	NA
OR4D9D	0	NA	NA	NA	NA	Partially deleted in new
OR4D9	0	chr18	NC_006600.4	36874547	36875479	NA
OR4D11	0	chr18	NC_006600.4	36885004	36885936	NA
OR4D9C	0	chr18	NC_006600.4	36899047	36899979	NA
OR4D9B	0	chr18	NC_006600.4	36915982	36916974	NA
OR4D6	0	chr18	NC_006600.4	36924476	36925408	NA
OR5A1	0	chr18	NC_006600.4	36939992	36940948	NA
OR5A2	0	chr18	NC_006600.4	36961242	36962288	NA
OR5AN1	0	NA	NA	NA	NA	Deleted in new
OR5AN1E	0	NA	NA	NA	NA	Deleted in new
OR5AN5P	1	NA	NA	NA	NA	Deleted in new
OR5A2B	0	NA	NA	NA	NA	Deleted in new
OR5AN1FP	1	NA	NA	NA	NA	Deleted in new
OR5AN1D	0	NA	NA	NA	NA	Deleted in new
OR5AN13P	1	NA	NA	NA	NA	Deleted in new
OR5AN2	0	chr18	NC_006600.4	37009260	37010231	NA
OR5AN6	0	chr18	NC_006600.4	37031821	37032774	NA
OR5A3	0	chr18	NC_006600.4	37048236	37049282	NA
OR5B21	0	chr18	NC_006600.4	37403454	37404401	NA
OR5B12	0	chr18	NC_006600.4	37428484	37429425	NA
OR5B134P	1	chr18	NC_006600.4	37442072	37442940	NA
OR5B24	0	chr18	NC_006600.4	37468088	37469023	NA
OR5B131P	1	chr18	NC_006600.4	37485598	37486448	NA
OR5B3B	0	chr18	NC_006600.4	37498870	37499805	NA
OR5B133P	1	chr18	NC_006600.4	37504970	37505693	NA
OR5B2B	0	chr18	NC_006600.4	37511178	37512119	NA
OR5B29P	1	chr18	NC_006600.4	37531442	37532382	NA
OR5B2	0	chr18	NC_006600.4	37537117	37538058	NA
OR5B132P	1	chr18	NC_006600.4	37552138	37553031	NA
OR5B3	0	chr18	NC_006600.4	37566301	37567236	NA
OR5B31	0	chr18	NC_006600.4	37585909	37586853	NA
OR5B35	0	chr18	NC_006600.4	37602668	37603609	NA
OR5B33	0	chr18	NC_006600.4	37618178	37619119	NA
OR5B32	0	chr18	NC_006600.4	37630141	37631091	NA
OR10Q2	0	chr18	NC_006600.4	37643310	37644266	NA
OR10W1	0	chr18	NC_006600.4	37655401	37656342	NA
OR10Q1	0	chr18	NC_006600.4	37671637	37672593	NA
OR1S1P	1	chr18	NC_006600.4	37685900	37686835	NA
OR9Q3	0	chr18	NC_006600.4	37695905	37696906	NA
OR9Q4	0	chr18	NC_006600.4	37706709	37707641	NA
OR9I2	0	chr18	NC_006600.4	37762241	37763221	NA
OR9I1	0	chr18	NC_006600.4	37784411	37785352	NA
OR9I4P	1	chr18	NC_006600.4	37797564	37798456	NA
OR6Q1	0	chr18	NC_006600.4	37828199	37829149	NA
OR5AZ2	0	chr18	NC_006600.4	37869816	37870700	NA
OR5BA1	0	chr18	NC_006600.4	37920407	37921363	NA
OR5AK6	0	chr18	NC_006600.4	38562215	38563141	NA
OR5AK8	0	chr18	NC_006600.4	38570750	38571676	NA
OR5AK7	0	chr18	NC_006600.4	38583086	38584012	NA
OR5G3	0	chr18	NC_006600.4	38685972	38686919	NA
OR5G31P	1	chr18	NC_006600.4	38702489	38703395	NA
OR5G5	0	chr18	NC_006600.4	38714759	38715700	NA
OR5G1B	0	chr18	NC_006600.4	38728332	38729273	NA
OR5G1	0	chr18	NC_006600.4	38745161	38746099	NA
OR9G10	0	chr18	NC_006600.4	38773092	38774024	NA
OR9G4	0	chr18	NC_006600.4	38787630	38788565	NA
OR9G3	0	chr18	NC_006600.4	38790370	38791302	NA
OR9G1B	0	chr18	NC_006600.4	38803942	38804856	NA
OR2AH1	0	chr18	NC_006600.4	38821663	38822593	NA
OR9G1	0	chr18	NC_006600.4	38852168	38853082	NA
OR2AH1B	0	NA	NA	NA	NA	Partially deleted in new
OR5AR1	0	chr18	NC_006600.4	38882638	38883570	NA
OR5AP2	0	chr18	NC_006600.4	38895242	38896192	NA
OR5AP1	0	chr18	NC_006600.4	38902335	38903270	NA
OR5M10C	0	chr18	NC_006600.4	38917886	38918941	NA
OR5M10	0	chr18	NC_006600.4	38928173	38929207	NA
OR5M12	0	chr18	NC_006600.4	38932542	38933522	NA
OR5M13C	0	chr18	NC_006600.4	39062086	39062118	Maps to same region as OR5AL2
OR5M13	0	chr18	NC_006600.4	38958385	38959317	NA
OR5M11	0	chr18	NC_006600.4	38969457	38970422	NA
OR5M5	0	chr18	NC_006600.4	38982036	38982989	NA
OR5M8	0	chr18	NC_006600.4	38995207	38996139	NA
OR5M3C	0	chr18	NC_006600.4	39004007	39004936	NA
OR5M3	0	chr18	NC_006600.4	39010988	39011917	NA
OR5M9	0	chr18	NC_006600.4	39016832	39017758	NA
OR8U10	0	chr18	NC_006600.4	39022310	39023263	NA
OR8U3	0	chr18	NC_006600.4	39044006	39044962	NA
OR5AL1	0	chr18	NC_006600.4	39051051	39052037	NA
OR5AL2	0	chr18	NC_006600.4	39061528	39062466	Maps to same region as OR5M13C
OR8U9	0	chr18	NC_006600.4	39073090	39074046	NA
OR8U8	0	chr18	NC_006600.4	39080576	39081535	NA
OR8J3	0	chr18	NC_006600.4	39089664	39090590	NA
OR8K1	0	chr18	NC_006600.4	39104961	39105917	NA
OR8K5	0	chr18	NC_006600.4	39111835	39112776	NA
OR5J2	0	chr18	NC_006600.4	39123122	39124057	NA
OR5J2B	0	chr18	NC_006600.4	39131808	39132757	NA
OR8K54	0	chr18	NC_006600.4	39140424	39141362	NA
OR8K86	0	chr18	NC_006600.4	39151737	39152665	NA
OR8K7	0	chr18	NC_006600.4	39167053	39167991	NA
OR8AO1P	1	chr18	NC_006600.4	39176522	39177095	NA
OR8K55P	1	NA	NA	NA	NA	Partially deleted in new
OR8J2B	0	chr18	NC_006600.4	39194101	39195045	NA
OR8K71	0	chr18	NC_006600.4	39205362	39206309	NA
OR8J2	0	NA	NA	NA	NA	Deleted in new
OR8K52	0	NA	NA	NA	NA	Deleted in new
OR8J2C	0	chr18	NC_006600.4	39227235	39228179	NA
OR5T2	0	chr18	NC_006600.4	39236421	39237338	NA
OR5T1	0	chr18	NC_006600.4	39257414	39258397	NA
OR5T1B	0	chr18	NC_006600.4	39265872	39266873	NA
OR5T2B	0	chr18	NC_006600.4	39276555	39277490	NA
OR8H4	0	chr18	NC_006600.4	39286118	39287050	NA
OR8I2P	1	chr18	NC_006600.4	39300191	39301120	NA
OR5BE4	0	chr18	NC_006600.4	39313252	39314319	NA
OR5J1	0	chr18	NC_006600.4	39322359	39323294	NA
OR5AQ1	0	chr18	NC_006600.4	39338181	39339110	NA
OR5AS1	0	chr18	NC_006600.4	39352562	39353536	NA
OR5F2	0	chr18	NC_006600.4	39371109	39372077	NA
OR10AG63	0	chr18	NC_006600.4	39384770	39385723	NA
OR5T8	0	chr18	NC_006600.4	39391327	39392298	NA
OR10AG64	0	chr18	NC_006600.4	39410083	39411012	NA
OR10AG1	0	chr18	NC_006600.4	39419559	39420506	NA
OR10BJ1P	1	chr18	NC_006600.4	39427131	39428008	NA
OR10AG65	0	chr18	NC_006600.4	39439516	39440478	NA
OR10AG68	0	chr18	NC_006600.4	39449489	39450460	NA
OR10AG66	0	chr18	NC_006600.4	39463465	39464511	NA
OR5I1	0	NA	NA	NA	NA	Deleted in new
OR10AG67	0	NA	NA	NA	NA	Deleted in new
OR5I1B	0	chr18	NC_006600.4	39490610	39491551	NA
OR5W2B	0	chr18	NC_006600.4	39498452	39499381	NA
OR5W7	0	chr18	NC_006600.4	39508106	39509038	NA
OR5W2	0	chr18	NC_006600.4	39519733	39520662	NA
OR5W6	0	chr18	NC_006600.4	39528979	39529951	NA
OR5BU1P	1	chr18	NC_006600.4	39539875	39540674	NA
OR5W1	0	chr18	NC_006600.4	39550204	39551139	NA
OR9M1	0	chr18	NC_006600.4	39556090	39557091	NA
OR5L1B	0	chr18	NC_006600.4	39569481	39570437	NA
OR5L1C	0	chr18	NC_006600.4	39576869	39577801	NA
OR5L1	0	chr18	NC_006600.4	39586570	39587502	NA
OR5D18	0	chr18	NC_006600.4	39595537	39596475	NA
OR5D14	0	chr18	NC_006600.4	39604920	39605966	NA
OR5D15	0	chr18	NC_006600.4	39613675	39614616	NA
OR5D13P	1	chr18	NC_006600.4	39622107	39623050	NA
OR5D17	0	chr18	NC_006600.4	39635052	39635999	NA
OR5D3	0	chr18	NC_006600.4	39644801	39645669	NA
OR4P7	0	chr18	NC_006600.4	39668406	39669335	NA
OR4P6	0	chr18	NC_006600.4	39683797	39684786	NA
OR4P11	0	chr18	NC_006600.4	39688288	39689226	NA
OR4P4C	0	chr18	NC_006600.4	39701294	39702274	NA
OR4P26P	1	chr18	NC_006600.4	39713019	39713891	NA
OR4P4	0	chr18	NC_006600.4	39724372	39725346	NA
OR4C147P	1	chr18	NC_006600.4	39736550	39737451	NA
OR4P32	0	chr18	NC_006600.4	39742704	39743636	NA
OR4A27	0	chr18	NC_006600.4	39754485	39755411	NA
OR4C10F	0	chr18	NC_006600.4	39769134	39770060	NA
OR4P30	0	NA	NA	NA	NA	Deleted in new
OR4P31	0	NA	NA	NA	NA	Deleted in new
OR4A83	0	chr18	NC_006600.4	39885236	39886162	Maps to same region as OR4A82
OR4C11E	0	chr18	NC_006600.4	39862579	39863508	NA
OR4C11I	0	chr18	NC_006600.4	39849205	39850134	NA
OR4C62P	1	chr18	NC_006600.4	39831183	39832110	NA
OR4C11D	0	chr18	NC_006600.4	39823463	39824449	NA
OR4C11G	0	chr18	NC_006600.4	39813468	39814397	NA
OR4C10E	0	chr5	NC_006587.4	10041871	10041910	Maps to same region as OR8B3 and OR10H4F
OR4P28P	1	chr18	NC_006600.4	39783267	39784187	NA
OR4P10	0	NA	NA	NA	NA	Deleted in new
OR4A82	0	chr18	NC_006600.4	39885236	39886162	Maps to same region as OR4A83
OR4C11F	0	NA	NA	NA	NA	Deleted in new
OR4C10D	0	NA	NA	NA	NA	Deleted in new
OR4C11J	0	NA	NA	NA	NA	Deleted in new
OR4C11K	0	NA	NA	NA	NA	Deleted in new
OR4C11L	0	NA	NA	NA	NA	Deleted in new
OR4A84	0	NA	NA	NA	NA	Deleted in new
OR4P27P	1	chr18	NC_006600.4	39894346	39895258	NA
OR4C11H	0	chr18	NC_006600.4	39920177	39921106	NA
OR4S2	0	chr18	NC_006600.4	39939506	39940438	NA
OR4P12P	1	chr18	NC_006600.4	39946064	39946953	NA
OR4C146	0	chr18	NC_006600.4	39961023	39961952	Maps to same region as OR4C29
OR4C137	0	NA	NA	NA	NA	Deleted in new
OR4C142P	1	chr18	NC_006600.4	39986214	39987134	Maps to same region as OR4C26P
OR4C138	0	chr18	NC_006600.4	39994326	39995237	Maps to same region as OR4C139
OR4C139	0	chr18	NC_006600.4	39994326	39995237	Maps to same region as OR4C138
OR4P8	0	NA	NA	NA	NA	Deleted in new
OR4C29	0	chr18	NC_006600.4	39961023	39961952	Maps to same region as OR4C146
OR4C6	0	NA	NA	NA	NA	Deleted in new
OR4C42	0	NA	NA	NA	NA	Deleted in new
OR4C30	0	NA	NA	NA	NA	Deleted in new
OR4C28	0	NA	NA	NA	NA	Deleted in new
OR4C32	0	NA	NA	NA	NA	Deleted in new
OR4C38	0	NA	NA	NA	NA	Deleted in new
OR4C140P	1	NA	NA	NA	NA	Deleted in new
OR4C31	0	chr18	NC_006600.4	40013136	40014047	NA
OR4C27	0	chr18	NC_006600.4	40030851	40031762	NA
OR4C15	0	chr18	NC_006600.4	40040146	40041186	NA
OR4C59	0	chr18	NC_006600.4	40051139	40052080	NA
OR4C1	0	chr18	NC_006600.4	40060942	40061862	NA
OR4C136	0	chr18	NC_006600.4	40067996	40068925	NA
OR4A15	0	chr18	NC_006600.4	40078164	40079114	NA
OR4A39	0	chr18	NC_006600.4	40092688	40093629	NA
OR4A2	0	chr18	NC_006600.4	40106840	40107754	NA
OR4A47	0	chr18	NC_006600.4	40119495	40120421	NA
OR4A47B	0	chr10	NC_006592.4	22854999	22855161	NA
OR4A47D	0	chr18	NC_006600.4	40167517	40168443	NA
OR4A47C	0	chr18	NC_006600.4	40187003	40187938	NA
OR4A47GP	1	NA	NA	NA	NA	Deleted in new
OR4C58	0	NA	NA	NA	NA	Deleted in new
OR4C10C	0	NA	NA	NA	NA	Deleted in new
OR4C12	0	NA	NA	NA	NA	Deleted in new
OR4C5	0	NA	NA	NA	NA	Deleted in new
OR4C45	0	NA	NA	NA	NA	Deleted in new
OR4C3	0	NA	NA	NA	NA	Deleted in new
OR4C143P	1	NA	NA	NA	NA	Deleted in new
OR4A47EP	1	NA	NA	NA	NA	Deleted in new
OR4A47FP	1	chr27	NC_006609.4	39995539	39995560	Maps to same region as OR8BJ3P
OR4C21	0	NA	NA	NA	NA	Deleted in new
OR4C10	0	NA	NA	NA	NA	Deleted in new
OR4C12C	0	NA	NA	NA	NA	Deleted in new
OR4C45B	0	NA	NA	NA	NA	Deleted in new
OR4C3B	0	chr5	NC_006587.4	10067666	10067701	Maps to same region as OR8B3FP
OR4S1	0	NA	NA	NA	NA	Deleted in new
OR4X15P	1	NA	NA	NA	NA	Deleted in new
OR4B1	0	NA	NA	NA	NA	Deleted in new
OR4S1B	0	chr18	NC_006600.4	40224477	40225403	NA
OR4X5	0	chr18	NC_006600.4	40244161	40245087	NA
OR4X2	0	chr18	NC_006600.4	40257541	40258467	NA
OR4B1F	0	chr18	NC_006600.4	40266497	40267423	NA
OR4B1E	0	chr18	NC_006600.4	40285335	40286261	NA
OR4S7	0	chr18	NC_006600.4	40301750	40302856	NA
OR6C21P	1	chr15	NC_006597.4	17461419	17462351	NA
OR6C252P	1	chr15	NC_006597.4	17454403	17455146	NA
OR6C6J	0	chr15	NC_006597.4	17404316	17405257	NA
OR4K13	0	chr15	NC_006597.4	17275668	17276603	NA
OR1AB2	0	chr20	NC_006602.4	46305950	46306894	NA
OR1AB3	0	chr9	NC_006591.4	46377706	46377735	Maps to same region as OR3A1H
OR2Z3	0	chr20	NC_006602.4	46329062	46329934	NA
OR10H2	0	chr20	NC_006602.4	46361158	46362114	NA
OR10H4F	0	chr5	NC_006587.4	10041877	10041900	Maps to same region as OR4C10E and OR8B3
OR10H4D	0	chr20	NC_006602.4	57966043	57966969	NA
OR10H4	0	chr20	NC_006602.4	57973175	57974203	NA
OR10H4C	0	chr14	NC_006596.4	2362912	2362950	Maps to same region as OR6C2G and OR2T4B
OR10BI1P	1	NA	NA	NA	NA	Deleted in new
OR10H4E	0	chr20	NC_006602.4	46374966	46375886	NA
OR10H4B	0	chr20	NC_006602.4	46382280	46383299	NA
OR10H5B	0	chr20	NC_006602.4	46393012	46393968	NA
OR10H1	0	chr20	NC_006602.4	46407858	46408799	NA
OR1AE1	0	chr20	NC_006602.4	46427726	46428658	NA
OR1I1	0	chr20	NC_006602.4	46888656	46889609	NA
OR7C2	0	chr20	NC_006602.4	46995103	46996089	NA
OR7C19	0	chr20	NC_006602.4	47011558	47012493	NA
OR7A26	0	chr20	NC_006602.4	47034710	47035696	Maps to same region as OR2F1
OR7A61	0	chr20	NC_006602.4	47047391	47048401	NA
OR7A68	0	chr20	NC_006602.4	47059496	47060506	NA
OR7A56	0	chr20	NC_006602.4	47083329	47084258	NA
OR7C42P	1	chr20	NC_006602.4	47090525	47091447	NA
OR7A71	0	chr20	NC_006602.4	47101971	47102921	NA
OR7A17	0	chr20	NC_006602.4	47128076	47129005	NA
OR7A52	0	chr20	NC_006602.4	47148473	47149447	NA
OR7A54	0	chr20	NC_006602.4	47174315	47175280	NA
OR7A53	0	chr20	NC_006602.4	47184750	47185715	NA
OR7U1P	1	chr20	NC_006602.4	47193279	47194423	NA
OR7C1B	0	chr20	NC_006602.4	47216618	47217577	NA
OR7A59P	1	chr20	NC_006602.4	47245796	47246734	NA
OR7A65	0	chr20	NC_006602.4	47277573	47278541	NA
OR7A25P	1	chr20	NC_006602.4	47282695	47283562	NA
OR7C1	0	chr20	NC_006602.4	47293673	47294659	NA
OR7A67	0	chr20	NC_006602.4	47325889	47326818	NA
OR7A280P	1	chr20	NC_006602.4	47349132	47350081	NA
OR7A74	0	chr20	NC_006602.4	47370253	47371269	NA
OR7A66	0	chr20	NC_006602.4	47392587	47393516	NA
OR7T1P	1	chr20	NC_006602.4	47402355	47402931	NA
OR7A58	0	chr20	NC_006602.4	47411427	47412371	NA
OR7A23	0	chr20	NC_006602.4	47436556	47437530	NA
OR7A55	0	chr20	NC_006602.4	47456311	47457261	NA
OR7A60	0	chr20	NC_006602.4	47480691	47481620	NA
OR7A63	0	chr20	NC_006602.4	47492983	47493948	NA
OR7A29	0	chr20	NC_006602.4	47499940	47500905	NA
OR7A62	0	chr20	NC_006602.4	47511414	47512415	NA
OR7A64	0	chr20	NC_006602.4	47522525	47523523	NA
OR7A45	0	chr20	NC_006602.4	47556992	47557921	NA
OR7A51	0	chr20	NC_006602.4	47588599	47589528	NA
OR7A57	0	chr20	NC_006602.4	47604916	47605845	NA
OR7A69	0	chr20	NC_006602.4	47616149	47617114	NA
OR7A72P	1	chr20	NC_006602.4	47625537	47626470	NA
OR7A70	0	chr20	NC_006602.4	47637332	47638261	NA
OR7A24P	1	chr20	NC_006602.4	47650247	47651181	NA
OR7A73	0	chr20	NC_006602.4	47659720	47660637	NA
OR7C29P	1	chr20	NC_006602.4	47676929	47677862	NA
OR7D7	0	chr20	NC_006602.4	51137813	51138745	NA
OR7E180P	1	chr20	NC_006602.4	51248396	51249245	NA
OR7E24	0	chr20	NC_006602.4	51258788	51259777	NA
OR7E153	0	chr20	NC_006602.4	51268420	51269406	NA
OR7E181	0	chr20	NC_006602.4	51279410	51280444	NA
OR7E154	0	chr20	NC_006602.4	51289740	51290666	NA
OR7H5P	1	chr20	NC_006602.4	51296297	51297232	NA
OR7D4	0	chr20	NC_006602.4	51321625	51322710	NA
OR7D2	0	chr20	NC_006602.4	51335945	51337062	NA
OR7H3	0	chr20	NC_006602.4	51356653	51357663	NA
OR7G10	0	chr20	NC_006602.4	51393620	51394555	NA
OR7G3	0	chr20	NC_006602.4	51441065	51442069	NA
OR7G5	0	chr20	NC_006602.4	51444407	51445438	NA
OR7G9	0	chr20	NC_006602.4	51452825	51453850	NA
OR7G14	0	chr20	NC_006602.4	51477267	51478217	NA
OR7G8	0	chr20	NC_006602.4	51489123	51490058	NA
OR7G13	0	chr20	NC_006602.4	51497793	51498728	NA
OR7G7	0	chr20	NC_006602.4	51507266	51508219	NA
OR7G6	0	chr20	NC_006602.4	51530394	51531329	NA
OR1M1	0	chr20	NC_006602.4	51556268	51557206	NA
OR1M1B	0	chr20	NC_006602.4	51583899	51584837	NA
OR2Z1	0	chr20	NC_006602.4	52994381	52995319	NA
OR2AT5P	1	chr21	NC_006603.4	23173455	23174129	NA
OR2AT8P	1	chr21	NC_006603.4	23180872	23181560	NA
OR2AT2B	0	chr21	NC_006603.4	23195923	23196870	NA
OR2AT2	0	chr21	NC_006603.4	23201140	23202075	NA
OR55B1	0	chr21	NC_006603.4	26404657	26405631	NA
OR55B4P	1	chr21	NC_006603.4	26415214	26416171	NA
OR52M1	0	chr21	NC_006603.4	26464360	26465310	NA
OR52B4	0	chr21	NC_006603.4	26489321	26490280	NA
OR52B4Q	0	chr21	NC_006603.4	26502196	26503137	NA
OR52B3	0	chr21	NC_006603.4	26520448	26521404	NA
OR51R1	0	chr21	NC_006603.4	26567092	26568096	NA
OR52P2	0	chr21	NC_006603.4	26595762	26596704	NA
OR52K1B	0	chr21	NC_006603.4	26623457	26624404	NA
OR52K1	0	chr21	NC_006603.4	26643175	26644116	NA
OR52M2	0	chr21	NC_006603.4	26666043	26666993	NA
OR52M6P	1	chr21	NC_006603.4	26705728	26706604	NA
OR52I1	0	chr21	NC_006603.4	26760361	26761332	NA
OR51D1	0	chr21	NC_006603.4	26790922	26791935	NA
OR51E1	0	chr21	NC_006603.4	26806997	26807947	NA
OR51A21	0	chr21	NC_006603.4	26828614	26829573	NA
OR51A25	0	chr21	NC_006603.4	26841446	26842513	NA
OR51E2	0	chr21	NC_006603.4	26863710	26864678	NA
OR51F23	0	chr21	NC_006603.4	26872356	26873297	NA
OR51F1	0	chr21	NC_006603.4	26938963	26939937	NA
OR52R8P	1	NA	NA	NA	NA	Deleted in new
OR52R1	0	chr21	NC_006603.4	26989024	26990007	NA
OR52R1D	0	NA	NA	NA	NA	Partially deleted in new
OR51F2	0	chr21	NC_006603.4	27006890	27007885	NA
OR51A8	0	chr21	NC_006603.4	27016197	27017153	NA
OR51S1	0	chr21	NC_006603.4	27022442	27023404	NA
OR51H5	0	chr21	NC_006603.4	27048965	27049918	NA
OR51H1	0	chr21	NC_006603.4	27061420	27062370	NA
OR51H2	0	chr21	NC_006603.4	27075245	27076192	NA
OR51T1	0	chr21	NC_006603.4	27083003	27084037	NA
OR51A6	0	chr21	NC_006603.4	27088889	27089821	NA
OR51A7P	1	chr21	NC_006603.4	27104367	27105302	NA
OR51G2	0	chr21	NC_006603.4	27119985	27120923	NA
OR51G1	0	chr21	NC_006603.4	27129105	27130061	NA
OR51A4	0	chr21	NC_006603.4	27141538	27142476	NA
OR51A23P	1	NA	NA	NA	NA	Partially deleted in new
OR51A48P	1	chr21	NC_006603.4	27172299	27173176	NA
OR51L1	0	chr21	NC_006603.4	27202050	27203009	NA
OR51P1	0	chr21	NC_006603.4	27215556	27216494	NA
OR51A18	0	chr21	NC_006603.4	27226206	27227102	NA
OR51W1P	1	chr21	NC_006603.4	27253775	27254319	NA
OR52J3	0	chr21	NC_006603.4	27260820	27261755	NA
OR52J3C	0	chr21	NC_006603.4	27273411	27274346	NA
OR52E20	0	chr21	NC_006603.4	27288743	27289726	NA
OR52E2	0	chr21	NC_006603.4	27305794	27306729	NA
OR52E1	0	chr21	NC_006603.4	27318025	27318963	NA
OR52S1	0	chr21	NC_006603.4	27323933	27324889	NA
OR52E2B	0	chr21	NC_006603.4	27336643	27337575	NA
OR52J1	0	chr21	NC_006603.4	27342066	27342998	NA
OR52E11P	1	chr21	NC_006603.4	27355521	27356460	NA
OR52E19	0	chr21	NC_006603.4	27363703	27364637	NA
OR52E22	0	chr21	NC_006603.4	27379651	27380595	NA
OR52S2	0	chr21	NC_006603.4	27394375	27395328	NA
OR52S21P	1	chr21	NC_006603.4	27401291	27402221	NA
OR52J8	0	chr21	NC_006603.4	27416968	27418047	NA
OR52AB2	0	chr21	NC_006603.4	27431813	27432838	NA
OR52AB4	0	chr21	NC_006603.4	27441888	27442832	NA
OR52AD1	0	chr21	NC_006603.4	27454699	27455640	NA
OR52S6	0	chr21	NC_006603.4	27464478	27465419	NA
OR52X3	0	chr21	NC_006603.4	27475326	27476267	NA
OR52AB3	0	chr21	NC_006603.4	27489101	27490048	NA
OR51AJ5P	1	chr21	NC_006603.4	27505311	27505820	NA
OR51L4	0	chr21	NC_006603.4	27509338	27510294	NA
OR51L2	0	chr21	NC_006603.4	27520151	27521137	NA
OR51L5	0	chr21	NC_006603.4	27535089	27536045	NA
OR52Z4	0	chr21	NC_006603.4	27540393	27541388	NA
OR51AJ4	0	chr21	NC_006603.4	27556611	27557554	NA
OR52AA1BP	1	chr21	NC_006603.4	27578080	27578980	NA
OR52AB1P	1	chr21	NC_006603.4	27584380	27584981	NA
OR51V22	0	chr21	NC_006603.4	27601451	27602389	NA
OR51G4	0	chr21	NC_006603.4	27608565	27609512	NA
OR51AG3	0	chr21	NC_006603.4	27617465	27618409	NA
OR51AA2	0	chr21	NC_006603.4	27640047	27641051	NA
OR51AB4	0	chr21	NC_006603.4	27653994	27654947	NA
OR51AC5P	1	chr21	NC_006603.4	27659381	27660294	NA
OR51AC4	0	chr21	NC_006603.4	27677594	27678544	NA
OR52Z16P	1	chr21	NC_006603.4	27695019	27695923	NA
OR51V1B	0	chr21	NC_006603.4	27702213	27703154	NA
OR52A18	0	chr21	NC_006603.4	27718423	27719370	NA
OR52A5C	0	chr21	NC_006603.4	27731363	27732310	NA
OR52A5	0	chr21	NC_006603.4	27749622	27750569	NA
OR52AE11P	1	chr21	NC_006603.4	27757170	27758120	NA
OR51V19P	1	NA	NA	NA	NA	Deleted in new
OR52A24	0	chr21	NC_006603.4	27765312	27766238	Maps to same region as OR52A16
OR52AE1	0	chr21	NC_006603.4	27773265	27774215	NA
OR52A1	0	chr21	NC_006603.4	27786687	27787622	NA
OR52A5GP	1	chr21	NC_006603.4	27794446	27794922	NA
OR51V21	0	chr21	NC_006603.4	27799047	27799985	NA
OR52A6	0	chr21	NC_006603.4	27808295	27809241	NA
OR52A5HP	1	chr21	NC_006603.4	27815601	27816051	NA
OR52A1BP	1	chr21	NC_006603.4	27836733	27837658	NA
OR51A1	0	chr21	NC_006603.4	27849657	27850637	NA
OR52Z1	0	chr21	NC_006603.4	27862162	27863130	NA
OR51V1	0	NA	NA	NA	NA	Deleted in new
OR52Z1B	0	chr21	NC_006603.4	29056094	29056130	Maps to same region as OR56A1B
OR51V1CP	1	chr21	NC_006603.4	27881990	27882779	Maps to same region as OR51V18P
OR51B4P	1	chr21	NC_006603.4	27945229	27946125	NA
OR51B18	0	chr21	NC_006603.4	27958756	27959688	NA
OR51B11P	1	chr21	NC_006603.4	27963882	27964890	NA
OR51B10	0	chr21	NC_006603.4	27971298	27972227	NA
OR51B5	0	chr21	NC_006603.4	27979243	27980178	NA
OR51B6	0	chr21	NC_006603.4	27998519	27999454	NA
OR51B9	0	chr21	NC_006603.4	28005200	28006150	NA
OR51Q2P	1	chr21	NC_006603.4	28012372	28013267	NA
OR51M1	0	chr21	NC_006603.4	28033099	28034088	NA
OR51AI5	0	chr21	NC_006603.4	28042482	28043432	NA
OR51K2	0	chr21	NC_006603.4	28051710	28052642	NA
OR51K7	0	chr21	NC_006603.4	28064177	28065127	NA
OR51Q1F	0	chr21	NC_006603.4	28079479	28080423	NA
OR51Q1	0	chr21	NC_006603.4	28086146	28087096	NA
OR51K1	0	chr21	NC_006603.4	28095809	28096750	NA
OR52H1	0	chr21	NC_006603.4	28174288	28175256	NA
OR52H1B	0	chr21	NC_006603.4	28180586	28181539	NA
OR52V2	0	chr21	NC_006603.4	28202746	28203762	NA
OR52D1	0	chr21	NC_006603.4	28237137	28238090	NA
OR52D1C	0	chr21	NC_006603.4	28250662	28251615	NA
OR51A24	0	chr21	NC_006603.4	28263789	28264733	NA
OR51A42P	1	chr21	NC_006603.4	28275073	28276010	NA
OR51A10	0	chr21	NC_006603.4	28292292	28293233	NA
OR51I2P	1	chr21	NC_006603.4	28304486	28305403	NA
OR52H2	0	chr21	NC_006603.4	28318806	28319748	NA
OR52H1C	0	chr21	NC_006603.4	28333181	28334119	NA
OR52B23P	1	chr21	NC_006603.4	28347074	28347976	NA
OR52H4	0	chr21	NC_006603.4	28353578	28354525	NA
OR52B6	0	chr21	NC_006603.4	28363547	28364524	NA
OR52B4BP	1	chr21	NC_006603.4	28401784	28402739	NA
OR52H9	0	chr21	NC_006603.4	28493202	28494368	NA
OR52H7	0	chr21	NC_006603.4	28505261	28506205	NA
OR52D3	0	chr21	NC_006603.4	28518770	28519717	NA
OR52U1	0	chr21	NC_006603.4	28533947	28534921	NA
OR52U1B	0	NA	NA	NA	NA	Deleted in new
OR52U1C	0	chr21	NC_006603.4	28546013	28546987	NA
OR52AC1	0	chr21	NC_006603.4	28557197	28558129	NA
OR52P1	0	chr21	NC_006603.4	28577091	28578068	NA
OR52N4F	0	chr21	NC_006603.4	28585016	28586062	NA
OR56B1	0	chr21	NC_006603.4	28605015	28605983	NA
OR52N4	0	chr21	NC_006603.4	28626687	28627649	NA
OR52N4G	0	chr21	NC_006603.4	28639329	28640291	NA
OR52N4K	0	chr21	NC_006603.4	28653237	28654109	NA
OR56B2	0	chr21	NC_006603.4	28664013	28664969	NA
OR56B2C	0	chr21	NC_006603.4	28674229	28675185	NA
OR56B2D	0	chr21	NC_006603.4	28683577	28684533	NA
OR52N1	0	chr21	NC_006603.4	28711331	28712317	NA
OR52N3	0	chr21	NC_006603.4	28724339	28725295	NA
OR52N2G	0	chr21	NC_006603.4	28742879	28743838	NA
OR52N2	0	chr21	NC_006603.4	28754434	28755402	NA
OR52AA1P	1	chr21	NC_006603.4	28776189	28776809	NA
OR52E18P	1	chr21	NC_006603.4	28784657	28785609	NA
OR52E15	0	chr21	NC_006603.4	28790883	28791821	NA
OR52E8D	0	chr21	NC_006603.4	28803162	28804097	NA
OR52E8C	0	chr21	NC_006603.4	28813557	28814507	NA
OR52E8	0	chr21	NC_006603.4	28824057	28824995	NA
OR52E4	0	chr21	NC_006603.4	28830758	28831690	NA
OR52E7	0	chr21	NC_006603.4	28836484	28837425	NA
OR52E4B	0	chr21	NC_006603.4	28844066	28844998	NA
OR52E5	0	chr21	NC_006603.4	28856940	28857878	NA
OR56A4	0	chr21	NC_006603.4	28874356	28875294	NA
OR56A6P	1	chr21	NC_006603.4	28881974	28882919	NA
OR56A22	0	chr21	NC_006603.4	28900804	28901411	Maps to same region as OR56A9 and OR56A12
OR56A3C	0	NA	NA	NA	NA	Deleted in new
OR56A9	0	chr21	NC_006603.4	28900804	28901748	Maps to same region as OR56A22 and OR56A12
OR56A3FP	1	NA	NA	NA	NA	Deleted in new
OR56A12	0	chr21	NC_006603.4	28901411	28901500	Maps to same region as OR56A22 and OR56A9
OR56A3E	0	chr21	NC_006603.4	28919079	28920020	NA
OR56A18	0	chr21	NC_006603.4	28952138	28953094	NA
OR56A3D	0	chr21	NC_006603.4	28962415	28963359	NA
OR56A3	0	chr21	NC_006603.4	28986693	28987631	NA
OR56A43P	1	chr21	NC_006603.4	28995877	28996545	NA
OR56A4C	0	chr21	NC_006603.4	29010308	29011264	NA
OR56A4B	0	chr21	NC_006603.4	29017186	29018190	NA
OR56A1	0	chr21	NC_006603.4	29039572	29040513	NA
OR56A1B	0	chr21	NC_006603.4	29055557	29056498	Maps to same region as OR52Z1B
OR52L2	0	chr21	NC_006603.4	29068199	29069149	NA
OR56B6	0	chr21	NC_006603.4	29094383	29095345	NA
OR52L1	0	chr21	NC_006603.4	29124369	29125313	NA
OR52X1	0	chr21	NC_006603.4	29132973	29133928	NA
OR56B39P	1	chr21	NC_006603.4	29147790	29148675	NA
OR56B38P	1	chr21	NC_006603.4	29162133	29163023	NA
OR56B40P	1	chr21	NC_006603.4	29181038	29181934	NA
OR52B22P	1	chr21	NC_006603.4	29199608	29200532	NA
OR52B2	0	chr21	NC_006603.4	29207022	29207987	NA
OR52W1	0	chr21	NC_006603.4	29238354	29239313	NA
OR2D37	0	chr21	NC_006603.4	29782884	29783804	NA
OR2AG1	0	chr21	NC_006603.4	29793862	29794809	NA
OR2AG1C	0	chr21	NC_006603.4	29802668	29803615	NA
OR2AG2C	0	NA	NA	NA	NA	Partially deleted in new
OR2AG2	0	chr21	NC_006603.4	29823544	29824147	Maps to same region as OR2AG1D
OR2AG1D	0	chr21	NC_006603.4	29823544	29824473	Maps to same region as OR2AG2
OR2D3G	0	chr21	NC_006603.4	29833736	29834665	NA
OR2D4	0	chr21	NC_006603.4	29854463	29855383	NA
OR6B9	0	chr21	NC_006603.4	29893363	29894316	NA
OR6B6	0	chr21	NC_006603.4	29914276	29915217	NA
OR6A2	0	chr21	NC_006603.4	29925298	29926278	NA
OR10A5	0	chr21	NC_006603.4	30087232	30088386	NA
OR10A5D	0	chr21	NC_006603.4	30108115	30109049	NA
OR10A4	0	chr21	NC_006603.4	30119168	30119905	Maps to same region as OR10A53P
OR2D2C	0	chr21	NC_006603.4	29953619	29954540	NA
OR2D3H	0	chr21	NC_006603.4	30006774	30007640	NA
OR10A5F	0	chr21	NC_006603.4	30070980	30071930	NA
OR10A5E	0	NA	NA	NA	NA	Deleted in new
OR10A53P	1	chr21	NC_006603.4	30119315	30120117	Maps to same region as OR10A4
OR2D2DP	1	chr21	NC_006603.4	30122389	30123315	NA
OR2D3	0	chr21	NC_006603.4	30144145	30145086	NA
OR2D3E	0	chr21	NC_006603.4	30185802	30186743	NA
OR2D3F	0	NA	NA	NA	NA	Deleted in new
OR2D2	0	chr25	NC_006607.4	50572113	50572139	Maps to same region as OR9S3
OR2D3D	0	NA	NA	NA	NA	Deleted in new
OR5P5	0	chr21	NC_006603.4	30929553	30930488	NA
OR5P4	0	chr21	NC_006603.4	30938439	30939374	NA
OR10AB2	0	chr21	NC_006603.4	30948430	30949395	NA
OR10AB3	0	chr21	NC_006603.4	30965027	30965989	NA
OR5P6	0	chr21	NC_006603.4	30974283	30975224	NA
OR5E1	0	chr21	NC_006603.4	30995630	30996577	NA
OR10A6	0	chr21	NC_006603.4	31030496	31031575	NA
OR10A3E	0	chr21	NC_006603.4	31042304	31043245	NA
OR10A3	0	chr21	NC_006603.4	31061517	31062458	NA
OR4C49P	1	chr23	NC_006605.4	50761709	50762266	NA
OR6B2C	0	chr25	NC_006607.4	50478866	50479801	NA
OR6B2	0	chr25	NC_006607.4	50485614	50486549	Maps to same region as OR6B2D
OR9S22	0	chr25	NC_006607.4	50544170	50545117	NA
OR9S6	0	chr25	NC_006607.4	50553526	50554473	NA
OR9S3	0	chr25	NC_006607.4	50571273	50572200	Maps to same region as OR2D2
OR9S7	0	chr25	NC_006607.4	50593966	50594913	NA
OR9S19	0	chr25	NC_006607.4	50610288	50611235	NA
OR9S26	0	chr25	NC_006607.4	50621813	50622760	NA
OR9S8P	1	chr25	NC_006607.4	50631285	50632210	NA
OR9S11	0	NA	NA	NA	NA	Deleted in new
OR9S28P	1	NA	NA	NA	NA	Deleted in new
OR9S20	0	chr25	NC_006607.4	50648577	50649524	NA
OR9S12	0	chr25	NC_006607.4	50661675	50662640	NA
OR9S5	0	chr25	NC_006607.4	50671920	50672867	NA
OR9S16	0	chr25	NC_006607.4	50694682	50695629	NA
OR9S25	0	chr25	NC_006607.4	50704018	50704966	NA
OR9S21	0	chr25	NC_006607.4	50722493	50723440	NA
OR9S23P	1	chr25	NC_006607.4	50741066	50741984	NA
OR7A22P	1	chr26	NC_006608.4	24855142	24855681	NA
OR6C83	0	chr27	NC_006609.4	46270391	46271365	NA
OR6C42	0	chr27	NC_006609.4	46254378	46255349	NA
OR6C27	0	chr27	NC_006609.4	46238714	46239649	NA
OR6C6	0	chr27	NC_006609.4	46219637	46220578	NA
OR6C69	0	chr27	NC_006609.4	46210887	46211822	NA
OR6C256P	1	chr27	NC_006609.4	46192448	46193532	NA
OR6C74	0	chr27	NC_006609.4	46180747	46181682	NA
OR6C69G	0	chr27	NC_006609.4	46166742	46167674	NA
OR6C33	0	chr27	NC_006609.4	46157296	46158240	NA
OR10A7	0	chr27	NC_006609.4	46137191	46138135	NA
OR9R3	0	chr27	NC_006609.4	46085160	46086104	NA
OR9K2C	0	chr27	NC_006609.4	46072589	46073548	NA
OR6C75	0	chr27	NC_006609.4	46051663	46052577	NA
OR6C75D	0	chr27	NC_006609.4	45990518	45991453	NA
OR9K1	0	chr27	NC_006609.4	45978077	45979015	NA
OR9R5	0	chr27	NC_006609.4	45965189	45966121	NA
OR9K2D	0	chr27	NC_006609.4	45952223	45953182	NA
OR9K2	0	chr27	NC_006609.4	45939384	45940322	NA
OR9K7	0	chr27	NC_006609.4	45912823	45913761	NA
OR11M1P	1	chr27	NC_006609.4	40383095	40384057	NA
OR5BS3P	1	chr27	NC_006609.4	40351590	40352369	NA
OR8S8	0	chr27	NC_006609.4	40329313	40330240	NA
OR8S23P	1	chr27	NC_006609.4	40315471	40316017	NA
OR8S14	0	NA	NA	NA	NA	Deleted in new
OR8S11	0	NA	NA	NA	NA	Deleted in new
OR8S10	0	chr27	NC_006609.4	40300029	40300949	NA
OR8S7	0	chr27	NC_006609.4	40281886	40282818	NA
OR8S15	0	chr27	NC_006609.4	40269351	40270295	NA
OR8S9	0	chr27	NC_006609.4	40257181	40258134	NA
OR8S13	0	chr27	NC_006609.4	40230026	40230958	NA
OR8S12	0	chr27	NC_006609.4	40215498	40216430	NA
OR8AN1P	1	chr27	NC_006609.4	40197459	40198274	NA
OR8S1	0	chr27	NC_006609.4	40182343	40183278	NA
OR8S5P	1	chr27	NC_006609.4	40177443	40178366	NA
OR8S2	0	chr27	NC_006609.4	40088651	40089565	NA
OR8S3	0	chr27	NC_006609.4	40049872	40050804	NA
OR8S4P	1	chr27	NC_006609.4	40043080	40043973	NA
OR8BJ3P	1	chr27	NC_006609.4	39995146	39996055	Maps to same region as OR4A47FP
OR8BJ2	0	chr27	NC_006609.4	39963991	39964899	NA
OR8BJ4	0	chr27	NC_006609.4	39929987	39930913	NA
OR10AD4P	1	chr27	NC_006609.4	39798626	39799174	NA
OR10AD1P	1	chr27	NC_006609.4	39772046	39772978	NA
OR10AD1B	0	NA	NA	NA	NA	Deleted in new
OR10AD1CP	1	chr27	NC_006609.4	39739966	39740913	NA
OR2A7CP	1	chr27	NC_006609.4	30859441	30860046	NA
OR13A1	0	chr28	NC_006610.4	2496342	2497325	NA
OR6D6	0	chr28	NC_006610.4	2516955	2517941	NA
OR6D7	0	chr28	NC_006610.4	2531072	2532022	NA
OR6D4P	1	chr28	NC_006610.4	2567032	2567760	NA
OR6D5	0	NA	NA	NA	NA	Partially deleted in new
OR6AE1	0	chr28	NC_006610.4	41047179	41048111	NA
OR12J1	0	chr28	NC_006610.4	41127073	41128002	NA
OR6C75C	0	NA	NA	NA	NA	Deleted in new
OR9J1P	1	chr29	NC_006611.4	40841103	40841587	NA
OR6C55P	1	chr29	NC_006611.4	40849956	40850889	NA
OR6C22	0	chr3	NC_006585.4	33055827	33056712	Maps to same region as OR6C41P and OR6C90
OR6C41P	1	chr3	NC_006585.4	33055830	33056712	Maps to same region as OR6C22 and OR6C90
OR6C3I	0	NA	NA	NA	NA	Partially deleted in new
OR6C1	0	chr3	NC_006585.4	33106084	33107126	NA
OR6C7DP	1	chr3	NC_006585.4	33292629	33293563	NA
OR6C76P	1	chr3	NC_006585.4	33331088	33332019	NA
OR6C2D	0	NA	NA	NA	NA	Deleted in new
OR6C2G	0	chr14	NC_006596.4	2362926	2362979	Maps to same region as OR2T4B and OR10H4C
OR6C53	0	chr3	NC_006585.4	33379614	33380573	NA
OR6C89	0	chr3	NC_006585.4	33426525	33427457	NA
OR6C2H	0	chr10	NC_006592.4	16232795	16232843	Maps to same region as OR6C6K
OR6C2E	0	NA	NA	NA	NA	Deleted in new
OR6C1K	0	chr3	NC_006585.4	34022498	34023435	Maps to same region as OR6C1L
OR6C85	0	NA	NA	NA	NA	Deleted in new
OR6C63	0	chr10	NC_006592.4	15961856	15962794	Maps to same region as OR6C45P
OR4K6	0	chr30	NC_006612.4	421204	422160	NA
OR4K2	0	chr30	NC_006612.4	440241	441188	NA
OR4K5B	0	chr30	NC_006612.4	458558	459526	Maps to same region as OR4K5
OR4K1B	0	chr30	NC_006612.4	474844	475776	Maps to same region as OR4K1
OR4K15	0	chr30	NC_006612.4	34466	35437	NA
OR4F23P	1	chr30	NC_006612.4	47907	48835	NA
OR4F98P	1	chr30	NC_006612.4	73036	73596	NA
OR4F15P	1	chr30	NC_006612.4	90344	91205	NA
OR4F25	0	chr30	NC_006612.4	125972	126907	NA
OR4F1BP	1	chr30	NC_006612.4	139155	140088	NA
OR4F1	0	chr30	NC_006612.4	174695	175630	NA
OR4G20P	1	chr30	NC_006612.4	233974	234878	NA
OR4F26P	1	chr30	NC_006612.4	260873	261788	NA
OR4G11	0	chr30	NC_006612.4	267282	268217	NA
OR4G9	0	chr30	NC_006612.4	278406	279422	NA
OR4K5	0	chr30	NC_006612.4	458558	459526	Maps to same region as OR4K5B
OR4K1	0	chr30	NC_006612.4	474844	475776	Maps to same region as OR4K1B
OR4G8	0	chr30	NC_006612.4	495912	496844	NA
OR4G19P	1	chr30	NC_006612.4	512031	512955	NA
OR4G18	0	chr30	NC_006612.4	526690	527628	NA
OR4K53P	1	chr30	NC_006612.4	542346	543267	NA
OR4G10	0	chr30	NC_006612.4	582308	583243	NA
OR4T2P	1	chr30	NC_006612.4	619108	620006	NA
OR4N5	0	chr30	NC_006612.4	636340	637263	NA
OR4L3P	1	chr30	NC_006612.4	655940	656871	NA
OR4Q2	0	chr30	NC_006612.4	673998	674936	NA
OR4F63	0	chr30	NC_006612.4	714967	715935	NA
OR4F34	0	chr30	NC_006612.4	742297	743235	NA
OR6C4B	0	chr31	NC_006613.4	8591	9514	NA
OR5AC28P	1	chr33	NC_006615.4	5259270	5260185	NA
OR5AC27	0	chr33	NC_006615.4	5273234	5274151	NA
OR5AC1	0	chr33	NC_006615.4	5288704	5289624	NA
OR5AC26	0	chr33	NC_006615.4	5318153	5319130	NA
OR5H11	0	chr33	NC_006615.4	5327674	5328600	NA
OR5H13	0	chr33	NC_006615.4	5363877	5364908	NA
OR5H12	0	chr33	NC_006615.4	5382025	5383053	NA
OR5H9	0	chr33	NC_006615.4	5392413	5393339	NA
OR5H16	0	chr33	NC_006615.4	5410951	5411979	NA
OR5K4	0	chr33	NC_006615.4	5450856	5451782	NA
OR5K6	0	NA	NA	NA	NA	Deleted in new
OR5K5	0	chr33	NC_006615.4	5467602	5468514	NA
OR5K18	0	NA	NA	NA	NA	Deleted in new
OR5K1	0	chr33	NC_006615.4	5498246	5499211	NA
OR2B2	0	chr35	NC_006617.4	24934287	24935225	NA
OR2W6	0	chr35	NC_006617.4	24963569	24964504	NA
OR2B10P	1	chr35	NC_006617.4	24983044	24983893	NA
OR2W4	0	chr35	NC_006617.4	25003312	25004238	NA
OR2W2P	1	chr35	NC_006617.4	25039346	25039757	NA
OR2B7	0	chr35	NC_006617.4	25051832	25052806	NA
OR2B8	0	chr35	NC_006617.4	25072865	25073836	NA
OR1F41P	1	chr35	NC_006617.4	25094526	25095401	NA
OR2B28P	1	chr35	NC_006617.4	25430670	25431601	NA
OR2AD2	0	chr35	NC_006617.4	25889996	25890937	NA
OR2W1	0	chr35	NC_006617.4	25927213	25928151	NA
OR14J1	0	chr35	NC_006617.4	25954834	25955865	Maps to same region as OR14J1B
OR10C1	0	chr35	NC_006617.4	25994833	25995768	NA
OR2H17P	1	chr35	NC_006617.4	26018390	26019327	NA
OR2H9P	1	NA	NA	NA	NA	Deleted in new
OR10AL40	0	NA	NA	NA	NA	Deleted in new
OR10J14	0	chr38	NC_006620.4	22549120	22550040	NA
OR10J5	0	chr38	NC_006620.4	22607795	22608958	Maps to same region as OR10J8
OR10J24P	1	chr38	NC_006620.4	22659263	22660150	NA
OR10J4	0	chr38	NC_006620.4	22667253	22668185	NA
OR10AJ1P	1	chr38	NC_006620.4	22687685	22688108	NA
OR10J8	0	chr38	NC_006620.4	22608694	22608800	Maps to same region as OR10J5
OR10J7	0	NA	NA	NA	NA	Deleted in new
OR10J3	0	NA	NA	NA	NA	Deleted in new
OR10J2	0	chr38	NC_006620.4	22723328	22724257	NA
OR10AA2	0	chr38	NC_006620.4	22973779	22974720	NA
OR10AA5	0	chr38	NC_006620.4	22983425	22984366	NA
OR6N2	0	chr38	NC_006620.4	22997346	22998296	NA
OR6N1	0	chr38	NC_006620.4	23008889	23009836	NA
OR6K6	0	chr38	NC_006620.4	23019191	23020147	NA
OR6K5	0	chr38	NC_006620.4	23032015	23032962	NA
OR6K4	0	chr38	NC_006620.4	23043709	23044662	NA
OR6K8	0	chr38	NC_006620.4	23055735	23056679	NA
OR6K2	0	chr38	NC_006620.4	23065822	23066784	NA
OR10Z1	0	chr38	NC_006620.4	23144874	23145812	NA
OR10X1	0	chr38	NC_006620.4	23168798	23169736	NA
OR6P1	0	chr38	NC_006620.4	23180563	23181630	NA
OR6Y1P	1	chr38	NC_006620.4	23190649	23191560	NA
OR10R6P	1	chr38	NC_006620.4	23200541	23201451	NA
OR10R3C	0	chr38	NC_006620.4	23227806	23228744	NA
OR10R3B	0	NA	NA	NA	NA	Deleted in new
OR10R3	0	NA	NA	NA	NA	Deleted in new
OR10K1	0	NA	NA	NA	NA	Deleted in new
OR10T1	0	chr38	NC_006620.4	23248726	23249667	NA
OR10K2	0	chr38	NC_006620.4	23261366	23262307	NA
OR10T2	0	chr38	NC_006620.4	23279305	23280249	NA
OR9R6	0	chr5	NC_006587.4	62980	63912	NA
OR6C77P	1	NA	NA	NA	NA	Deleted in new
OR6C48P	1	NA	NA	NA	NA	Deleted in new
OR6C262P	1	chr5	NC_006587.4	155407	156146	NA
OR8A1	0	chr5	NC_006587.4	9871710	9872636	NA
OR8B12	0	chr5	NC_006587.4	9886899	9887825	NA
OR8B9B	0	chr5	NC_006587.4	9916678	9917538	NA
OR8B9	0	chr5	NC_006587.4	9951142	9952074	NA
OR8B8	0	chr5	NC_006587.4	9979384	9980328	NA
OR8B4	0	chr5	NC_006587.4	9995701	9996627	NA
OR8C7	0	chr5	NC_006587.4	10020705	10021634	NA
OR8B3	0	chr5	NC_006587.4	10041443	10042465	Maps to same region as OR10H4F and OR4C10E
OR8B100	0	chr5	NC_006587.4	10051784	10052713	NA
OR8B3FP	1	chr5	NC_006587.4	10067376	10068276	Maps to same region as OR4C3B
OR8B1L	0	chr5	NC_006587.4	10083294	10084223	NA
OR8B1	0	chr5	NC_006587.4	10103387	10104316	NA
OR8B1O	0	chr5	NC_006587.4	10118047	10118976	NA
OR8B1M	0	chr5	NC_006587.4	10137718	10138647	NA
OR8B1J	0	chr5	NC_006587.4	10155885	10156862	NA
OR8B1N	0	chr5	NC_006587.4	10180521	10181450	NA
OR8B1K	0	chr5	NC_006587.4	10195957	10196886	NA
OR8B60	0	chr5	NC_006587.4	10204441	10205373	NA
OR8D2	0	chr5	NC_006587.4	10228629	10229552	NA
OR8AP1	0	chr5	NC_006587.4	10239637	10240477	NA
OR8D6	0	chr5	NC_006587.4	10251320	10252258	NA
OR10D1	0	chr5	NC_006587.4	10279811	10280740	NA
OR8G5	0	chr5	NC_006587.4	10288119	10289111	NA
OR8G3	0	chr5	NC_006587.4	10301699	10302631	NA
OR8G6	0	chr5	NC_006587.4	10310000	10310956	NA
OR10D3	0	chr5	NC_006587.4	10347425	10348546	NA
OR10AI1	0	chr5	NC_006587.4	10355791	10356723	NA
OR10D1K	0	chr5	NC_006587.4	10378126	10379058	NA
OR10N1	0	chr5	NC_006587.4	10423927	10424907	NA
OR10D4	0	chr5	NC_006587.4	10434952	10435884	NA
OR10D5	0	chr5	NC_006587.4	10471185	10472114	NA
OR10D5B	0	chr5	NC_006587.4	10481655	10482584	NA
OR10G7BP	1	chr5	NC_006587.4	10496554	10497482	NA
OR10G9	0	chr5	NC_006587.4	10507070	10508002	NA
OR10G9C	0	chr5	NC_006587.4	10525405	10526337	NA
OR10G7	0	chr5	NC_006587.4	10535917	10536849	NA
OR10G6	0	chr5	NC_006587.4	10551318	10552250	NA
OR10S1	0	chr5	NC_006587.4	10565627	10566652	NA
OR8B58	0	chr5	NC_006587.4	10582147	10583076	NA
OR6T1P	1	chr5	NC_006587.4	10596564	10597487	NA
OR4D5	0	chr5	NC_006587.4	10602444	10603505	NA
OR8D4	0	chr5	NC_006587.4	10643580	10644512	NA
OR6M6	0	chr5	NC_006587.4	10653321	10654265	NA
OR6M2B	0	chr5	NC_006587.4	10671837	10672781	NA
OR6M2	0	chr5	NC_006587.4	10689062	10690006	NA
OR6M1	0	chr5	NC_006587.4	10705792	10706730	NA
OR6X1	0	chr5	NC_006587.4	10753884	10754870	NA
OR2AE1	0	chr6	NC_006588.4	11326875	11327831	NA
OR1F15	0	chr6	NC_006588.4	11530075	11531016	NA
OR10AH1	0	chr6	NC_006588.4	18308442	18309416	NA
OR2C1	0	chr6	NC_006588.4	41788095	41789030	NA
OR1F1P	1	chr6	NC_006588.4	39250202	39251151	NA
OR6C57P	1	NA	NA	NA	NA	Deleted in new
OR6C260P	1	NA	NA	NA	NA	Deleted in new
OR6C6LP	1	NA	NA	NA	NA	Deleted in new
OR11I1	0	chr6	NC_006588.4	43905159	43906109	NA
OR2BB11P	1	chr8	NC_006590.4	152171	153098	NA
OR2H10	0	chr8	NC_006590.4	358615	359484	NA
OR2B11	0	chr8	NC_006590.4	404342	405298	NA
OR2W11	0	chr8	NC_006590.4	441076	442017	NA
OR2W13P	1	chr8	NC_006590.4	470000	470936	NA
OR2C3	0	chr8	NC_006590.4	494754	495701	NA
OR2G3P	1	chr8	NC_006590.4	590140	591063	NA
OR6AA6	0	chr8	NC_006590.4	636917	637873	NA
OR6AA7	0	chr8	NC_006590.4	672880	673836	NA
OR6C4	0	chr8	NC_006590.4	731717	732640	NA
OR6AA1	0	chr8	NC_006590.4	763127	764065	NA
OR4L1	0	chr8	NC_006590.4	821715	822650	NA
OR4K13CP	1	chr8	NC_006590.4	856575	857456	NA
OR4AH1P	1	chr8	NC_006590.4	885578	886352	NA
OR6E1	0	chr8	NC_006590.4	3019257	3020183	NA
OR4D1	0	chr9	NC_006591.4	32055883	32056821	NA
OR4D2	0	chr9	NC_006591.4	32066266	32067207	NA
OR4D2C	0	chr9	NC_006591.4	32077498	32078439	NA
OR1D3BP	1	chr9	NC_006591.4	46203004	46203944	NA
OR1D10P	1	chr9	NC_006591.4	46213591	46214594	NA
OR1D12P	1	chr9	NC_006591.4	46245555	46246494	NA
OR1A1	0	chr9	NC_006591.4	46272525	46273451	NA
OR1A4P	1	chr9	NC_006591.4	46288685	46289596	NA
OR1P1	0	chr9	NC_006591.4	46310517	46311467	NA
OR1D3P	1	chr9	NC_006591.4	46332734	46333672	NA
OR3A2	0	chr9	NC_006591.4	46344264	46345208	NA
OR3A1	0	chr9	NC_006591.4	46355305	46356249	NA
OR3A1H	0	chr9	NC_006591.4	46376961	46377905	Maps to same region as OR1AB3
OR3A10	0	chr9	NC_006591.4	46403028	46403972	NA
OR10AO1P	1	chr9	NC_006591.4	46441965	46442493	NA
OR1R1	0	chr9	NC_006591.4	46455855	46456796	NA
OR1E1F	0	chr9	NC_006591.4	46462093	46463037	NA
OR1E1	0	chr9	NC_006591.4	46479810	46480748	NA
OR1K1	0	chr9	NC_006591.4	59165688	59166635	NA
OR5C1	0	chr9	NC_006591.4	59180487	59181443	NA
OR1AF1	0	chr9	NC_006591.4	59201722	59202648	NA
OR1L6BP	1	chr9	NC_006591.4	59239185	59240114	NA
OR1L6	0	chr9	NC_006591.4	59256408	59257337	NA
OR1J6P	1	chr9	NC_006591.4	59282940	59283895	NA
OR1L8	0	chr9	NC_006591.4	59313429	59314370	NA
OR1L11P	1	chr9	NC_006591.4	59341212	59342190	NA
OR6C31P	1	chr15	NC_006597.4	153823	154907	NA
OR13C11C	0	chr11	NC_006593.4	51016719	51017671	NA
OR13C11	0	chr11	NC_006593.4	51020404	51021341	NA
OR8K87	0	NA	NA	NA	NA	Deleted in new
OR5K8	0	NA	NA	NA	NA	Deleted in new
OR6C94P	1	chr10	NC_006592.4	15991182	15991755	Maps to same region as OR6C38
OR9A4	0	chr16	NC_006598.4	8124863	8125804	NA
OR9A4B	0	NA	NA	NA	NA	Deleted in new
OR14J1B	0	chr35	NC_006617.4	25954834	25955865	Maps to same region as OR14J1
OR6C2F	0	NA	NA	NA	NA	Deleted in new
OR6C263P	1	NA	NA	NA	NA	Deleted in new
OR4A40	0	chrX	NC_006621.4	39365592	39366532	NA
OR11G12	0	NA	NA	NA	NA	Deleted in new
OR6C2	0	chr3	NC_006585.4	33210209	33211176	NA
OR6C87	0	chr3	NC_006585.4	33196238	33197146	NA
OR6C7	0	NA	NA	NA	NA	Deleted in new
OR6C3	0	chr3	NC_006585.4	33095680	33096612	NA
OR6C90	0	chr3	NC_006585.4	33055826	33056711	Maps to same region as OR6C22 and OR6C41P
OR9R2P	1	chr3	NC_006585.4	34144095	34144468	NA
OR9K2EP	1	chr3	NC_006585.4	34155371	34156302	NA
OR51V18P	1	chr21	NC_006603.4	27882627	27882774	Maps to same region as OR51V1CP
OR52A16	0	chr21	NC_006603.4	27765312	27766238	Maps to same region as OR52A24
OR51V20	0	NA	NA	NA	NA	Deleted in new
OR4A33	0	NA	NA	NA	NA	Deleted in new
OR4C145P	1	NA	NA	NA	NA	Deleted in new
OR4C144P	1	NA	NA	NA	NA	Deleted in new
OR4C11	0	NA	NA	NA	NA	Deleted in new
OR4C26P	1	chr18	NC_006600.4	39986213	39987133	Maps to same region as OR4C142P
OR6K3	0	chr38	NC_006620.4	23048967	23050040	NA
OR6B2D	0	chr25	NC_006607.4	50485613	50486548	Maps to same region as OR6B2
OR4AI1P	1	chrX	NC_006621.4	30060441	30060807	NA
OR6C86P	1	chrX	NC_006621.4	40094100	40094986	NA
OR5BP1P	1	chrX	NC_006621.4	88622663	88623576	NA
OR5BH3	0	chrX	NC_006621.4	88704791	88705711	NA
OR1AG1P	1	chrX	NC_006621.4	88736454	88737386	NA
OR13H2P	1	chrX	NC_006621.4	88813569	88814493	NA
OR13K7P	1	chrX	NC_006621.4	88826650	88827556	NA
OR2AF4P	1	chrX	NC_006621.4	88889971	88890910	NA
OR1D6	0	chrX	NC_006621.4	107602711	107603646	NA
OR7R1	0	chrX	NC_006621.4	107663332	107664291	NA
OR52A17	0	NA	NA	NA	NA	Deleted in new

## Sheet: hg38-Olender-Coordinates
Gene name	Pseuogene	Chromosome	RefSeq accession	Start	End
OR4G4P	1	1	NC_000001.11	52452	53395
OR4G11P	1	1	NC_000001.11	63015	63884
OR4F5	0	1	NC_000001.11	69091	70005
OR4F29	0	1	NC_000001.11	450742	451677
OR4F16	0	1	NC_000001.11	685719	686654
OR11I1P	1	1	NC_000001.11	110853939	110854889
OR13Z1P	1	1	NC_000001.11	147419005	147419897
OR13Z2P	1	1	NC_000001.11	147445578	147446133
OR10T2	0	1	NC_000001.11	158398525	158399466
OR10K2	0	1	NC_000001.11	158419931	158420866
OR10T1P	1	1	NC_000001.11	158445073	158446014
OR10K1	0	1	NC_000001.11	158465562	158466500
OR10R2	0	1	NC_000001.11	158479911	158480882
OR10R3P	1	1	NC_000001.11	158491219	158492157
OR10R1P	1	1	NC_000001.11	158514901	158515925
OR6Y1	0	1	NC_000001.11	158547131	158548105
OR6P1	0	1	NC_000001.11	158562654	158563604
OR10X1	0	1	NC_000001.11	158578922	158579848
OR10Z1	0	1	NC_000001.11	158606439	158607377
OR6K1P	1	1	NC_000001.11	158694539	158695509
OR6K2	0	1	NC_000001.11	158699681	158700652
OR6K3	0	1	NC_000001.11	158717171	158718115
OR6K4P	1	1	NC_000001.11	158724155	158725036
OR6K5P	1	1	NC_000001.11	158742568	158743415
OR6K6	0	1	NC_000001.11	158754921	158755844
OR6N1	0	1	NC_000001.11	158765747	158766682
OR6N2	0	1	NC_000001.11	158776685	158777635
OR2AQ1P	1	1	NC_000001.11	158795997	158796237
OR10AA1P	1	1	NC_000001.11	158808402	158809335
OR10J2P	1	1	NC_000001.11	159279044	159280001
OR10J3	0	1	NC_000001.11	159313673	159314659
OR10J7P	1	1	NC_000001.11	159351051	159352023
OR10J8P	1	1	NC_000001.11	159366161	159367086
OR10J9P	1	1	NC_000001.11	159405423	159406409
OR10J4P	1	1	NC_000001.11	159432204	159433135
OR10J1	0	1	NC_000001.11	159439792	159440718
OR10J5	0	1	NC_000001.11	159535081	159536007
OR10AE1P	1	1	NC_000001.11	159581623	159582220
OR10J6P	1	1	NC_000001.11	159598298	159599224
OR2B11	0	1	NC_000001.11	247451032	247451982
OR2W5	0	1	NC_000001.11	247491128	247492087
OR2C3	0	1	NC_000001.11	247531552	247532511
OR2G2	0	1	NC_000001.11	247588360	247589310
OR2G3	0	1	NC_000001.11	247605586	247606512
OR14L1P	1	1	NC_000001.11	247619681	247620559
OR3D1P	1	1	NC_000001.11	247666881	247667816
OR13G1	0	1	NC_000001.11	247672118	247673041
OR6F1	0	1	NC_000001.11	247711832	247712755
OR14A2	0	1	NC_000001.11	247723102	247724043
OR14K1	0	1	NC_000001.11	247738615	247739556
OR1C1	0	1	NC_000001.11	247757465	247758406
OR9H1P	1	1	NC_000001.11	247774910	247775833
OR14A16	0	1	NC_000001.11	247814803	247815729
OR6R1P	1	1	NC_000001.11	247833360	247834288
OR11L1	0	1	NC_000001.11	247840931	247841896
OR2W3	0	1	NC_000001.11	247895587	247896528
OR2T8	0	1	NC_000001.11	247921018	247921953
OR2AJ1	0	1	NC_000001.11	247933766	247934752
OR2X1P	1	1	NC_000001.11	247938889	247939633
OR2L8	0	1	NC_000001.11	247948858	247949793
OR2AK2	0	1	NC_000001.11	247965377	247966336
OR2L9P	1	1	NC_000001.11	247974742	247975675
OR2L1P	1	1	NC_000001.11	247990267	247991191
OR2L6P	1	1	NC_000001.11	248003131	248004066
OR2L5	0	1	NC_000001.11	248021948	248022883
OR2L2	0	1	NC_000001.11	248038268	248039203
OR2L3	0	1	NC_000001.11	248060682	248061617
OR2T32P	1	1	NC_000001.11	248083636	248084596
OR2L13	0	1	NC_000001.11	248099376	248100311
OR2M1P	1	1	NC_000001.11	248121932	248122861
OR2M5	0	1	NC_000001.11	248145148	248146083
OR2M2	0	1	NC_000001.11	248179986	248181026
OR2M3	0	1	NC_000001.11	248203068	248204003
OR2M4	0	1	NC_000001.11	248238929	248239861
OR2T33	0	1	NC_000001.11	248272855	248273814
OR2T12	0	1	NC_000001.11	248294619	248295578
OR2M7	0	1	NC_000001.11	248323633	248324568
OR14C36	0	1	NC_000001.11	248348775	248349710
OR2T4	0	1	NC_000001.11	248361635	248362624
OR2T6	0	1	NC_000001.11	248387609	248388532
OR2T1	0	1	NC_000001.11	248406148	248407101
OR2T7	0	1	NC_000001.11	248441207	248442130
OR2T2	0	1	NC_000001.11	248452798	248453769
OR2T3	0	1	NC_000001.11	248473351	248474304
OR2T5	0	1	NC_000001.11	248488607	248489533
OR2AS2P	1	1	NC_000001.11	248498310	248498659
OR2G6	0	1	NC_000001.11	248521647	248522594
OR2AS1P	1	1	NC_000001.11	248549422	248549903
OR2T29	0	1	NC_000001.11	248558547	248559473
OR2T34	0	1	NC_000001.11	248573804	248574757
OR2T10	0	1	NC_000001.11	248592833	248593768
OR2T11	0	1	NC_000001.11	248626181	248627128
OR2T35	0	1	NC_000001.11	248638290	248639258
OR2T27	0	1	NC_000001.11	248649934	248650884
OR14I1	0	1	NC_000001.11	248681372	248682304
OR7E91P	1	2	NC_000002.12	71028872	71029896
OR7E46P	1	2	NC_000002.12	71037721	71038665
OR7E62P	1	2	NC_000002.12	71055138	71056158
OR7E102P	1	2	NC_000002.12	95546578	95547573
OR7E89P	1	2	NC_000002.12	158853550	158854573
OR7E28P	1	2	NC_000002.12	158862345	158863291
OR7E90P	1	2	NC_000002.12	158874639	158875667
OR6B2	0	2	NC_000002.12	240029494	240030429
OR6B3	0	2	NC_000002.12	240045080	240046072
OR9S24P	1	2	NC_000002.12	240079433	240080360
OR5S1P	1	2	NC_000002.12	240109102	240110049
OR7E122P	1	3	NC_000003.12	8688234	8689154
OR7E66P	1	3	NC_000003.12	75347847	75348763
OR7E22P	1	3	NC_000003.12	75356485	75357510
OR7E55P	1	3	NC_000003.12	75370413	75371363
OR7E121P	1	3	NC_000003.12	75598651	75599673
OR5BM1P	1	3	NC_000003.12	98052893	98053818
OR5AC1P	1	3	NC_000003.12	98064472	98065393
OR5AC2	0	3	NC_000003.12	98087173	98088099
OR5AC4P	1	3	NC_000003.12	98104754	98105669
OR5H1	0	3	NC_000003.12	98132698	98133636
OR5H14	0	3	NC_000003.12	98149386	98150315
OR5H15	0	3	NC_000003.12	98168700	98169638
OR5H5P	1	3	NC_000003.12	98197211	98198135
OR5H3P	1	3	NC_000003.12	98207423	98208338
OR5H4P	1	3	NC_000003.12	98222044	98222993
OR5H7P	1	3	NC_000003.12	98238352	98239278
OR5H6	0	3	NC_000003.12	98264333	98265259
OR5H2	0	3	NC_000003.12	98282903	98283829
OR5H8P	1	3	NC_000003.12	98311913	98312840
OR5K4	0	3	NC_000003.12	98353854	98354816
OR5K3	0	3	NC_000003.12	98390666	98391628
OR5K1	0	3	NC_000003.12	98469577	98470500
OR5K2	0	3	NC_000003.12	98497681	98498628
OR7E100P	1	3	NC_000003.12	112524186	112525200
OR7E130P	1	3	NC_000003.12	125703375	125704337
OR7E29P	1	3	NC_000003.12	125712125	125713069
OR7E93P	1	3	NC_000003.12	125724480	125725514
OR7E53P	1	3	NC_000003.12	125734236	125735244
OR7E97P	1	3	NC_000003.12	125747075	125748109
OR7E129P	1	3	NC_000003.12	130021556	130022580
OR7E21P	1	3	NC_000003.12	130034489	130035542
OR7E163P	1	4	NC_000004.12	3889303	3890327
OR7E162P	1	4	NC_000004.12	3901506	3902540
OR7E103P	1	4	NC_000004.12	4126606	4127630
OR7E99P	1	4	NC_000004.12	4156479	4157503
OR7E43P	1	4	NC_000004.12	4174321	4175290
OR7E86P	1	4	NC_000004.12	9459222	9460244
OR7E84P	1	4	NC_000004.12	9469023	9469980
OR7E85P	1	4	NC_000004.12	9483703	9484730
OR7E83P	1	4	NC_000004.12	9512869	9513893
OR7E35P	1	4	NC_000004.12	9754892	9755805
OR5M14P	1	4	NC_000004.12	41723210	41723563
OR7E94P	1	4	NC_000004.12	79587111	79588128
OR7H2P	1	5	NC_000005.10	101815883	101816780
OR1X1P	1	5	NC_000005.10	176006145	176007389
OR1X5P	1	5	NC_000005.10	177836413	177837664
OR2AI1P	1	5	NC_000005.10	180692835	180693763
OR2Y1	0	5	NC_000005.10	180739126	180740058
OR2V1	0	5	NC_000005.10	181124360	181125304
OR2V2	0	5	NC_000005.10	181154943	181155887
OR4F3	0	5	NC_000005.10	181367287	181368222
OR4F1P	1	6	NC_000006.12	105922	106856
OR2B2	0	6	NC_000006.12	27911249	27912319
OR2W6P	1	6	NC_000006.12	27937403	27938400
OR2B6	0	6	NC_000006.12	27957241	27958179
OR2W4P	1	6	NC_000006.12	27977150	27978072
OR2W2P	1	6	NC_000006.12	28033914	28034861
OR2B7P	1	6	NC_000006.12	28046434	28047368
OR2B8P	1	6	NC_000006.12	28053231	28054180
OR1F12	0	6	NC_000006.12	28073316	28074236
OR2E1P	1	6	NC_000006.12	28455638	28456111
OR2AD1P	1	6	NC_000006.12	29026656	29027607
OR2W1	0	6	NC_000006.12	29044216	29045175
OR2P1P	1	6	NC_000006.12	29071832	29072566
OR2B3	0	6	NC_000006.12	29086310	29087248
OR2J1P	1	6	NC_000006.12	29100949	29101878
OR2J3	0	6	NC_000006.12	29111891	29112823
OR2N1P	1	6	NC_000006.12	29137883	29138816
OR2J2	0	6	NC_000006.12	29173636	29174571
OR2J4P	1	6	NC_000006.12	29181510	29182442
OR2H4P	1	6	NC_000006.12	29215236	29216176
OR2G1P	1	6	NC_000006.12	29229230	29230220
OR2U1P	1	6	NC_000006.12	29262659	29264079
OR2U2P	1	6	NC_000006.12	29268477	29269421
OR2B4P	1	6	NC_000006.12	29290696	29291650
OR14J1	0	6	NC_000006.12	29306690	29307652
OR5V1	0	6	NC_000006.12	29355233	29356195
OR12D3	0	6	NC_000006.12	29374340	29375287
OR12D2	0	6	NC_000006.12	29396700	29397620
OR12D1P	1	6	NC_000006.12	29417280	29418208
OR11A1	0	6	NC_000006.12	29426697	29427641
OR10C1	0	6	NC_000006.12	29440016	29440951
OR2H1	0	6	NC_000006.12	29461770	29462717
OR2I1P	1	6	NC_000006.12	29553189	29554160
OR2H5P	1	6	NC_000006.12	29573897	29574833
OR2H2	0	6	NC_000006.12	29587945	29588880
OR2A4	0	6	NC_000006.12	131700472	131701401
OR4F7P	1	6	NC_000006.12	170639606	170640528
OR10AH1P	1	7	NC_000007.14	5117089	5118087
OR7E39P	1	7	NC_000007.14	6834823	6835794
OR7E136P	1	7	NC_000007.14	6866656	6867622
OR7E59P	1	7	NC_000007.14	6879622	6880580
OR7E7P	1	7	NC_000007.14	97946983	97947989
OR7E38P	1	7	NC_000007.14	97966092	97967077
OR2AE1	0	7	NC_000007.14	99876065	99877033
OR9A3P	1	7	NC_000007.14	141862860	141863819
OR9A1P	1	7	NC_000007.14	141887148	141888089
OR9N1P	1	7	NC_000007.14	141911404	141912024
OR9A4	0	7	NC_000007.14	141918876	141919817
OR9A2	0	7	NC_000007.14	143026203	143027132
OR9P1P	1	7	NC_000007.14	143047066	143047771
OR6V1	0	7	NC_000007.14	143052341	143053279
OR6W1P	1	7	NC_000007.14	143062493	143063434
OR2R1P	1	7	NC_000007.14	143488465	143489411
OR10AC1P	1	7	NC_000007.14	143510957	143511911
OR2F2	0	7	NC_000007.14	143935233	143936183
OR2F1	0	7	NC_000007.14	143959971	143960921
OR2Q1P	1	7	NC_000007.14	143980905	143981832
OR6B1	0	7	NC_000007.14	144003997	144004929
OR2A5	0	7	NC_000007.14	144050402	144051334
OR2A25	0	7	NC_000007.14	144074220	144075149
OR2A41P	1	7	NC_000007.14	144077393	144077854
OR2A12	0	7	NC_000007.14	144095108	144096037
OR2A2	0	7	NC_000007.14	144109583	144110536
OR2A15P	1	7	NC_000007.14	144118464	144119360
OR2A14	0	7	NC_000007.14	144129113	144130042
OR2A13P	1	7	NC_000007.14	144142009	144142938
OR2A3P	1	7	NC_000007.14	144157226	144158156
OR2AO1P	1	7	NC_000007.14	144176740	144177516
OR2A42	0	7	NC_000007.14	144231914	144232843
OR2A20P	1	7	NC_000007.14	144250674	144251603
OR2A7	0	7	NC_000007.14	144258699	144259628
OR2A9P	1	7	NC_000007.14	144299373	144300302
OR2A1	0	7	NC_000007.14	144318125	144319054
OR4F21	0	8	NC_000008.11	166089	167024
OR7E125P	1	8	NC_000008.11	7246619	7247587
OR7E157P	1	8	NC_000008.11	7591987	7592955
OR7E154P	1	8	NC_000008.11	7705164	7706132
OR7E96P	1	8	NC_000008.11	8039979	8040947
OR7E158P	1	8	NC_000008.11	11919896	11920795
OR7E161P	1	8	NC_000008.11	11928568	11929563
OR7E160P	1	8	NC_000008.11	12033617	12034642
OR7E8P	1	8	NC_000008.11	12684140	12685165
OR7E15P	1	8	NC_000008.11	12696294	12697264
OR7E10P	1	8	NC_000008.11	12703052	12704038
OR6R2P	1	8	NC_000008.11	21797086	21797896
OR13E1P	1	9	NC_000009.12	35859025	35859980
OR13J1	0	9	NC_000009.12	35869466	35870401
OR2S2	0	9	NC_000009.12	35957142	35958098
OR13C6P	1	9	NC_000009.12	35991339	35992285
OR13C7P	1	9	NC_000009.12	36002912	36003867
OR2S1P	1	9	NC_000009.12	36013184	36014130
OR2AM1P	1	9	NC_000009.12	36021711	36022115
OR7E31P	1	9	NC_000009.12	90216014	90216958
OR7E116P	1	9	NC_000009.12	90232098	90233123
OR7E109P	1	9	NC_000009.12	90742502	90743448
OR7E108P	1	9	NC_000009.12	90751218	90752240
OR13F1	0	9	NC_000009.12	104504263	104505219
OR13C4	0	9	NC_000009.12	104526256	104527209
OR13C3	0	9	NC_000009.12	104535773	104536723
OR13C8	0	9	NC_000009.12	104569168	104570127
OR13D2P	1	9	NC_000009.12	104590017	104590950
OR13C5	0	9	NC_000009.12	104598460	104599413
OR13C2	0	9	NC_000009.12	104604674	104605627
OR13C9	0	9	NC_000009.12	104617251	104618204
OR13I1P	1	9	NC_000009.12	104629754	104631018
OR13C1P	1	9	NC_000009.12	104656757	104657716
OR13D1	0	9	NC_000009.12	104694518	104695459
OR13D3P	1	9	NC_000009.12	104722335	104723268
OR2K2	0	9	NC_000009.12	111327486	111328433
OR1J1	0	9	NC_000009.12	122477009	122477926
OR1J2	0	9	NC_000009.12	122510802	122511740
OR1J4	0	9	NC_000009.12	122519141	122520079
OR1N1	0	9	NC_000009.12	122526361	122527293
OR1N2	0	9	NC_000009.12	122553212	122554159
OR1L8	0	9	NC_000009.12	122567551	122568477
OR1H1P	1	9	NC_000009.12	122607864	122608797
OR1Q1	0	9	NC_000009.12	122614738	122615679
OR1B1	0	9	NC_000009.12	122628582	122629535
OR1L1	0	9	NC_000009.12	122661716	122662645
OR1L3	0	9	NC_000009.12	122675130	122676101
OR1L4	0	9	NC_000009.12	122723990	122724922
OR1L6	0	9	NC_000009.12	122749848	122750780
OR5C1	0	9	NC_000009.12	122788933	122789892
OR1K1	0	9	NC_000009.12	122800123	122801070
OR7E110P	1	10	NC_000010.11	14986876	14987471
OR7E26P	1	10	NC_000010.11	14999103	15000085
OR7E115P	1	10	NC_000010.11	15007872	15008879
OR6D1P	1	10	NC_000010.11	45258308	45259120
OR13A1	0	10	NC_000010.11	45303439	45304365
OR6L2P	1	10	NC_000010.11	133430394	133431318
OR7M1P	1	10	NC_000010.11	133481221	133481770
OR6L1P	1	10	NC_000010.11	133575153	133576065
OR4F2P	1	11	NC_000011.10	86652	87586
OR7E12P	1	11	NC_000011.10	3390810	3391749
OR7E117P	1	11	NC_000011.10	3599644	3600669
OR55B1P	1	11	NC_000011.10	4146316	4147295
OR52B4	0	11	NC_000011.10	4367354	4368295
OR52B3P	1	11	NC_000011.10	4378282	4379224
OR51R1P	1	11	NC_000011.10	4418060	4419008
OR52P2P	1	11	NC_000011.10	4431333	4432229
OR52K2	0	11	NC_000011.10	4449340	4450281
OR52K3P	1	11	NC_000011.10	4474809	4475755
OR52K1	0	11	NC_000011.10	4488901	4489842
OR52M2P	1	11	NC_000011.10	4514945	4515924
OR52M1	0	11	NC_000011.10	4545191	4546141
OR52I2	0	11	NC_000011.10	4586918	4587862
OR52I1	0	11	NC_000011.10	4594066	4595010
OR51D1	0	11	NC_000011.10	4639791	4640762
OR51E1	0	11	NC_000011.10	4652527	4653480
OR51A9P	1	11	NC_000011.10	4660832	4661730
OR51E2	0	11	NC_000011.10	4681752	4682711
OR51C1P	1	11	NC_000011.10	4690761	4691702
OR51F5P	1	11	NC_000011.10	4709569	4710510
OR51C4P	1	11	NC_000011.10	4718612	4719559
OR51F3P	1	11	NC_000011.10	4736178	4737078
OR51F4P	1	11	NC_000011.10	4752046	4752944
OR51F1	0	11	NC_000011.10	4768982	4769917
OR51N1P	1	11	NC_000011.10	4786754	4787702
OR52Y1P	1	11	NC_000011.10	4793769	4794262
OR52R1	0	11	NC_000011.10	4803436	4804380
OR51F2	0	11	NC_000011.10	4821422	4822411
OR51A8P	1	11	NC_000011.10	4832133	4833069
OR51S1	0	11	NC_000011.10	4848240	4849163
OR51H1P	1	11	NC_000011.10	4859620	4860564
OR51H2P	1	11	NC_000011.10	4876557	4877503
OR51T1	0	11	NC_000011.10	4881900	4882880
OR51A6P	1	11	NC_000011.10	4889578	4890596
OR51A7	0	11	NC_000011.10	4907370	4908305
OR51G2	0	11	NC_000011.10	4914722	4915663
OR51G1	0	11	NC_000011.10	4923377	4924339
OR51A3P	1	11	NC_000011.10	4937356	4938294
OR51A4	0	11	NC_000011.10	4946162	4947100
OR51A2	0	11	NC_000011.10	4954775	4955713
OR51A5P	1	11	NC_000011.10	4972946	4973884
OR51L1	0	11	NC_000011.10	4998983	4999927
OR51P1P	1	11	NC_000011.10	5015138	5016076
OR52J2P	1	11	NC_000011.10	5037013	5037948
OR52J3	0	11	NC_000011.10	5046526	5047458
OR52E2	0	11	NC_000011.10	5058653	5059627
OR52E1P	1	11	NC_000011.10	5069572	5070494
OR52S1P	1	11	NC_000011.10	5076094	5077066
OR52E3P	1	11	NC_000011.10	5092676	5093608
OR52J1P	1	11	NC_000011.10	5104153	5105081
OR52A4	0	11	NC_000011.10	5120667	5121578
OR52A5	0	11	NC_000011.10	5131695	5132642
OR52A1	0	11	NC_000011.10	5151434	5152369
OR51A1P	1	11	NC_000011.10	5170354	5171223
OR52Z1P	1	11	NC_000011.10	5177720	5178610
OR51V1	0	11	NC_000011.10	5199738	5200682
OR51AB1P	1	11	NC_000011.10	5291467	5292351
OR51B4	0	11	NC_000011.10	5301017	5301946
OR51B3P	1	11	NC_000011.10	5314745	5315693
OR51B2	0	11	NC_000011.10	5323362	5324297
OR51B8P	1	11	NC_000011.10	5330588	5331345
OR51B5	0	11	NC_000011.10	5342589	5343524
OR51B6	0	11	NC_000011.10	5351508	5352443
OR51M1	0	11	NC_000011.10	5389432	5390376
OR51J1	0	11	NC_000011.10	5402597	5403544
OR51Q1	0	11	NC_000011.10	5422201	5423151
OR51K1P	1	11	NC_000011.10	5430656	5431602
OR51I1	0	11	NC_000011.10	5440573	5441514
OR51I2	0	11	NC_000011.10	5453489	5454424
OR51A10P	1	11	NC_000011.10	5468504	5469359
OR52D1	0	11	NC_000011.10	5488707	5489660
OR52V1P	1	11	NC_000011.10	5527223	5528126
OR52H1	0	11	NC_000011.10	5544564	5545505
OR52H2P	1	11	NC_000011.10	5551665	5552596
OR52B5P	1	11	NC_000011.10	5560967	5561911
OR52T1P	1	11	NC_000011.10	5566651	5567616
OR52B6	0	11	NC_000011.10	5580940	5581881
OR52U1P	1	11	NC_000011.10	5719290	5720266
OR52P1P	1	11	NC_000011.10	5726502	5727461
OR56B1	0	11	NC_000011.10	5736526	5737488
OR52N4	0	11	NC_000011.10	5754741	5755703
OR56B2P	1	11	NC_000011.10	5765162	5766046
OR52N5	0	11	NC_000011.10	5777663	5778634
OR52N1	0	11	NC_000011.10	5787857	5788816
OR52N3P	1	11	NC_000011.10	5800364	5801321
OR52N2	0	11	NC_000011.10	5820336	5821298
OR52E6	0	11	NC_000011.10	5840959	5841897
OR52E8	0	11	NC_000011.10	5856752	5857690
OR52E7P	1	11	NC_000011.10	5873960	5874888
OR52E4	0	11	NC_000011.10	5884293	5885228
OR52E5	0	11	NC_000011.10	5900777	5901757
OR52Q1P	1	11	NC_000011.10	5903635	5904478
OR56A3	0	11	NC_000011.10	5947347	5948291
OR56A5	0	11	NC_000011.10	5967556	5968494
OR52L1	0	11	NC_000011.10	5985944	5986885
OR56A4	0	11	NC_000011.10	6002054	6002992
OR56A1	0	11	NC_000011.10	6026751	6027692
OR56A7P	1	11	NC_000011.10	6045810	6046747
OR52L2P	1	11	NC_000011.10	6057289	6058230
OR52X1P	1	11	NC_000011.10	6066846	6067792
OR56B4	0	11	NC_000011.10	6107779	6108735
OR56B3P	1	11	NC_000011.10	6128610	6129553
OR52B1P	1	11	NC_000011.10	6151595	6152549
OR52B2	0	11	NC_000011.10	6169358	6170326
OR52W1	0	11	NC_000011.10	6199224	6200183
OR2AG2	0	11	NC_000011.10	6768010	6768957
OR2AG1	0	11	NC_000011.10	6785038	6785985
OR6A2	0	11	NC_000011.10	6794728	6795708
OR10A5	0	11	NC_000011.10	6845683	6846633
OR10A2	0	11	NC_000011.10	6869755	6870663
OR10A4	0	11	NC_000011.10	6876621	6877592
OR2D2	0	11	NC_000011.10	6891577	6892500
OR2D3	0	11	NC_000011.10	6921050	6921991
OR10AB1P	1	11	NC_000011.10	7728400	7729337
OR5P4P	1	11	NC_000011.10	7745990	7746909
OR5P1P	1	11	NC_000011.10	7772893	7773814
OR5P2	0	11	NC_000011.10	7795977	7796942
OR5P3	0	11	NC_000011.10	7825040	7825972
OR5E1P	1	11	NC_000011.10	7848700	7849632
OR10A6	0	11	NC_000011.10	7927721	7928662
OR10A3	0	11	NC_000011.10	7938579	7939520
OR7E41P	1	11	NC_000011.10	14987708	14988641
OR7E14P	1	11	NC_000011.10	17052001	17052984
OR2BH1P	1	11	NC_000011.10	28986635	28987498
OR4B1	0	11	NC_000011.10	48216810	48217736
OR4B2P	1	11	NC_000011.10	48227429	48228331
OR4X2	0	11	NC_000011.10	48245104	48246012
OR4X1	0	11	NC_000011.10	48263861	48264775
OR4S1	0	11	NC_000011.10	48306223	48307149
OR4C3	0	11	NC_000011.10	48325022	48325927
OR4C4P	1	11	NC_000011.10	48345351	48352456
OR4C5	0	11	NC_000011.10	48365488	48366465
OR4C2P	1	11	NC_000011.10	48420244	48421171
OR4C10P	1	11	NC_000011.10	48432220	48433173
OR4C9P	1	11	NC_000011.10	48464065	48465020
OR4R1P	1	11	NC_000011.10	48486186	48487031
OR4A47	0	11	NC_000011.10	48488793	48489719
OR4A48P	1	11	NC_000011.10	48491721	48492494
OR4A46P	1	11	NC_000011.10	48496318	48497258
OR4A40P	1	11	NC_000011.10	48512320	48513263
OR4A43P	1	11	NC_000011.10	48526064	48526974
OR4A45P	1	11	NC_000011.10	48579436	48580351
OR4A41P	1	11	NC_000011.10	48589739	48590690
OR4A42P	1	11	NC_000011.10	48610063	48610996
OR4A44P	1	11	NC_000011.10	48627480	48628460
OR4A1P	1	11	NC_000011.10	49898264	49899186
OR4A49P	1	11	NC_000011.10	49915112	49915543
OR4A18P	1	11	NC_000011.10	49917490	49918377
OR4A19P	1	11	NC_000011.10	49920411	49921313
OR4R3P	1	11	NC_000011.10	49923050	49923887
OR4C13	0	11	NC_000011.10	49952423	49953349
OR4C12	0	11	NC_000011.10	49981575	49982501
OR4A6P	1	11	NC_000011.10	54724847	54725816
OR4A5	0	11	NC_000011.10	54706884	54707828
OR4A7P	1	11	NC_000011.10	54692450	54693359
OR4A8P	1	11	NC_000011.10	54682876	54683820
OR4A2P	1	11	NC_000011.10	54667298	54668210
OR4A3P	1	11	NC_000011.10	54662580	54663450
OR4A4P	1	11	NC_000011.10	54659666	54660592
OR4R2P	1	11	NC_000011.10	54657097	54657953
OR4C7P	1	11	NC_000011.10	54635028	54635995
OR4C46	0	11	NC_000011.10	54603071	54603997
OR4C50P	1	11	NC_000011.10	54591479	54592405
OR4A11P	1	11	NC_000011.10	55318560	55319477
OR4A12P	1	11	NC_000011.10	55325756	55326700
OR4A16	0	11	NC_000011.10	55343201	55344184
OR4A15	0	11	NC_000011.10	55367974	55368915
OR4A9P	1	11	NC_000011.10	55388529	55389472
OR4A10P	1	11	NC_000011.10	55431957	55432367
OR4A17P	1	11	NC_000011.10	55444435	55445338
OR4A13P	1	11	NC_000011.10	55466771	55467712
OR4A50P	1	11	NC_000011.10	55475943	55476428
OR4A14P	1	11	NC_000011.10	55477551	55478509
OR4A21P	1	11	NC_000011.10	55491156	55492145
OR4C1P	1	11	NC_000011.10	55509729	55510662
OR4C14P	1	11	NC_000011.10	55537002	55537924
OR4C15	0	11	NC_000011.10	55554469	55555416
OR4C16	0	11	NC_000011.10	55572128	55573057
OR4C11	0	11	NC_000011.10	55603444	55604373
OR4P4	0	11	NC_000011.10	55638337	55639293
OR4S2	0	11	NC_000011.10	55650904	55651836
OR4C6	0	11	NC_000011.10	55665167	55666093
OR4V1P	1	11	NC_000011.10	55673592	55674555
OR4P1P	1	11	NC_000011.10	55683343	55684269
OR5D2P	1	11	NC_000011.10	55714781	55715718
OR5D3P	1	11	NC_000011.10	55726199	55727155
OR5D17P	1	11	NC_000011.10	55754977	55755954
OR5D13	0	11	NC_000011.10	55773438	55774379
OR5D15P	1	11	NC_000011.10	55786965	55787906
OR5D14	0	11	NC_000011.10	55795556	55796497
OR5L1	0	11	NC_000011.10	55811467	55812399
OR5D18	0	11	NC_000011.10	55819630	55820568
OR5L2	0	11	NC_000011.10	55827219	55828151
OR5D16	0	11	NC_000011.10	55838752	55839735
OR9M1P	1	11	NC_000011.10	55855592	55856521
OR5W1P	1	11	NC_000011.10	55903344	55904146
OR5W2	0	11	NC_000011.10	55913653	55914582
OR5I1	0	11	NC_000011.10	55935459	55936400
OR10AF1P	1	11	NC_000011.10	55948119	55948923
OR10AK1P	1	11	NC_000011.10	55957215	55957629
OR10AG1	0	11	NC_000011.10	55967561	55968463
OR7E5P	1	11	NC_000011.10	55979114	55980106
OR5F1	0	11	NC_000011.10	55993684	55994625
OR5F2P	1	11	NC_000011.10	56015017	56015957
OR5AS1	0	11	NC_000011.10	56030419	56031390
OR5AQ1P	1	11	NC_000011.10	56054365	56055300
OR5J1P	1	11	NC_000011.10	56071111	56072046
OR5BE1P	1	11	NC_000011.10	56082801	56083736
OR8I2	0	11	NC_000011.10	56093308	56094237
OR8I4P	1	11	NC_000011.10	56097244	56097384
OR8H2	0	11	NC_000011.10	56105043	56105978
OR5BN2P	1	11	NC_000011.10	56116639	56117256
OR8H3	0	11	NC_000011.10	56122373	56123308
OR5BN1P	1	11	NC_000011.10	56132666	56133494
OR8J3	0	11	NC_000011.10	56136774	56137718
OR8K4P	1	11	NC_000011.10	56142515	56143386
OR8K5	0	11	NC_000011.10	56159397	56160317
OR5J7P	1	11	NC_000011.10	56165500	56165921
OR5J2	0	11	NC_000011.10	56176618	56177553
OR8V1P	1	11	NC_000011.10	56188331	56189287
OR8J2P	1	11	NC_000011.10	56210856	56211820
OR5T2	0	11	NC_000011.10	56232109	56233062
OR5T3	0	11	NC_000011.10	56252200	56253219
OR5T1	0	11	NC_000011.10	56275705	56276616
OR8H1	0	11	NC_000011.10	56290130	56291062
OR8I1P	1	11	NC_000011.10	56296540	56297470
OR8K3	0	11	NC_000011.10	56318307	56319242
OR8K2P	1	11	NC_000011.10	56335142	56336068
OR8K1	0	11	NC_000011.10	56346039	56346995
OR8J1	0	11	NC_000011.10	56360247	56361194
OR8U1	0	11	NC_000011.10	56375609	56376550
OR8L1P	1	11	NC_000011.10	56381635	56382589
OR5AL2P	1	11	NC_000011.10	56393729	56394648
OR5AL1P	1	11	NC_000011.10	56412696	56413680
OR5R1	0	11	NC_000011.10	56417261	56418232
OR5M4P	1	11	NC_000011.10	56448668	56449592
OR5M9	0	11	NC_000011.10	56462472	56463401
OR5M3	0	11	NC_000011.10	56469577	56470497
OR5M2P	1	11	NC_000011.10	56479491	56480426
OR5M8	0	11	NC_000011.10	56490438	56491370
OR5M7P	1	11	NC_000011.10	56500299	56501270
OR5M6P	1	11	NC_000011.10	56512234	56513170
OR5M5P	1	11	NC_000011.10	56526567	56527502
OR5M11	0	11	NC_000011.10	56542343	56543257
OR5M10	0	11	NC_000011.10	56576777	56577721
OR5M13P	1	11	NC_000011.10	56597426	56598362
OR5M1	0	11	NC_000011.10	56612558	56613502
OR5AM1P	1	11	NC_000011.10	56619746	56620810
OR5M12P	1	11	NC_000011.10	56628932	56629899
OR5AP1P	1	11	NC_000011.10	56633163	56634102
OR5AP2	0	11	NC_000011.10	56641492	56642442
OR5AR1	0	11	NC_000011.10	56663686	56664615
OR2AH1P	1	11	NC_000011.10	56669020	56669944
OR9G1	0	11	NC_000011.10	56700388	56701302
OR9G3P	1	11	NC_000011.10	56740179	56741092
OR9G4	0	11	NC_000011.10	56742831	56743766
OR9G2P	1	11	NC_000011.10	56750997	56751984
OR5G1P	1	11	NC_000011.10	56775265	56776206
OR5G4P	1	11	NC_000011.10	56790121	56791101
OR5G5P	1	11	NC_000011.10	56801859	56802794
OR5G3P	1	11	NC_000011.10	56819576	56820516
OR5AK3P	1	11	NC_000011.10	56971050	56971976
OR5AK2	0	11	NC_000011.10	56988914	56989840
OR5AK1P	1	11	NC_000011.10	57018091	57019018
OR5BQ1P	1	11	NC_000011.10	57029387	57029722
OR5AK4P	1	11	NC_000011.10	57037534	57038458
OR5AO1P	1	11	NC_000011.10	57045079	57045409
OR5BP1P	1	11	NC_000011.10	57055700	57056133
OR5BA1P	1	11	NC_000011.10	57866302	57867280
OR5AZ1P	1	11	NC_000011.10	57917302	57918230
OR5BD1P	1	11	NC_000011.10	57945555	57946471
OR6Q1	0	11	NC_000011.10	58030953	58031903
OR9L1P	1	11	NC_000011.10	58077349	58078605
OR9I3P	1	11	NC_000011.10	58108720	58109661
OR9I1	0	11	NC_000011.10	58118503	58119444
OR9I2P	1	11	NC_000011.10	58144426	58145421
OR5BL1P	1	11	NC_000011.10	58171089	58171721
OR9Q1	0	11	NC_000011.10	58179445	58180374
OR9Q2	0	11	NC_000011.10	58190491	58191432
OR1S2	0	11	NC_000011.10	58203207	58204142
OR1S1	0	11	NC_000011.10	58214784	58215719
OR10Q1	0	11	NC_000011.10	58227919	58228875
OR10W1	0	11	NC_000011.10	58266944	58267858
OR10Q2P	1	11	NC_000011.10	58291829	58292771
OR5BC1P	1	11	NC_000011.10	58317640	58318473
OR5B19P	1	11	NC_000011.10	58343813	58344670
OR5B10P	1	11	NC_000011.10	58348988	58349628
OR5B17	0	11	NC_000011.10	58358128	58359069
OR5B1P	1	11	NC_000011.10	58365830	58366763
OR5B15P	1	11	NC_000011.10	58387571	58388486
OR5B3	0	11	NC_000011.10	58402468	58403409
OR5B2	0	11	NC_000011.10	58422335	58423261
OR5B12	0	11	NC_000011.10	58439210	58440151
OR5B21	0	11	NC_000011.10	58507179	58508105
OR5AN2P	1	11	NC_000011.10	59309642	59310588
OR5BR1P	1	11	NC_000011.10	59332756	59334085
OR5AN1	0	11	NC_000011.10	59364459	59365391
OR5BB1P	1	11	NC_000011.10	59391353	59392291
OR5A2	0	11	NC_000011.10	59421982	59422953
OR5A1	0	11	NC_000011.10	59443169	59444113
OR4D6	0	11	NC_000011.10	59456961	59457902
OR4D10	0	11	NC_000011.10	59477430	59478362
OR4D8P	1	11	NC_000011.10	59491652	59492610
OR4D11	0	11	NC_000011.10	59503576	59504508
OR4D9	0	11	NC_000011.10	59514913	59515854
OR4D7P	1	11	NC_000011.10	59531697	59532710
OR10V1	0	11	NC_000011.10	59712919	59713845
OR10Y1P	1	11	NC_000011.10	59728519	59729492
OR10V3P	1	11	NC_000011.10	59741325	59742049
OR10V2P	1	11	NC_000011.10	59748811	59749574
OR7E145P	1	11	NC_000011.10	67722459	67723484
OR7E11P	1	11	NC_000011.10	67735597	67736547
OR7E1P	1	11	NC_000011.10	67974235	67975257
OR7E87P	1	11	NC_000011.10	71593394	71594413
OR7E4P	1	11	NC_000011.10	71620013	71621032
OR7E128P	1	11	NC_000011.10	71893407	71894438
OR7E126P	1	11	NC_000011.10	71903185	71904119
OR8R1P	1	11	NC_000011.10	73249315	73249868
OR2AT2P	1	11	NC_000011.10	75071120	75072091
OR2AT4	0	11	NC_000011.10	75088754	75089713
OR2AT1P	1	11	NC_000011.10	75131103	75131872
OR7E13P	1	11	NC_000011.10	86832528	86833471
OR7E2P	1	11	NC_000011.10	86857034	86858011
OR2AL1P	1	11	NC_000011.10	105194090	105194936
OR6X1	0	11	NC_000011.10	123753583	123754518
OR6M1	0	11	NC_000011.10	123805411	123806349
OR6M2P	1	11	NC_000011.10	123840958	123841903
OR6M3P	1	11	NC_000011.10	123861681	123862523
OR8D4	0	11	NC_000011.10	123906432	123907373
OR4D5	0	11	NC_000011.10	123939617	123940570
OR6T1	0	11	NC_000011.10	123942870	123943838
OR10S1	0	11	NC_000011.10	123976699	123977658
OR10G6	0	11	NC_000011.10	123994166	123995161
OR10G5P	1	11	NC_000011.10	124009669	124010478
OR10G4	0	11	NC_000011.10	124015575	124016507
OR10G9	0	11	NC_000011.10	124023013	124023945
OR10G8	0	11	NC_000011.10	124029623	124030555
OR10G7	0	11	NC_000011.10	124038069	124039001
OR10D5P	1	11	NC_000011.10	124054793	124055726
OR10D4P	1	11	NC_000011.10	124093599	124094532
OR10N1P	1	11	NC_000011.10	124105052	124105974
OR10D1P	1	11	NC_000011.10	124158421	124159353
OR10D3	0	11	NC_000011.10	124185270	124186205
OR8F1P	1	11	NC_000011.10	124207183	124208145
OR8G3P	1	11	NC_000011.10	124214749	124215684
OR8G2P	1	11	NC_000011.10	124224732	124225678
OR8G1	0	11	NC_000011.10	124249676	124251438
OR8G5	0	11	NC_000011.10	124264932	124265864
OR8D1	0	11	NC_000011.10	124309843	124310766
OR8D2	0	11	NC_000011.10	124319265	124320197
OR8B7P	1	11	NC_000011.10	124324843	124325787
OR8B6P	1	11	NC_000011.10	124338762	124339734
OR8B5P	1	11	NC_000011.10	124357551	124358499
OR8B1P	1	11	NC_000011.10	124365622	124366551
OR8C1P	1	11	NC_000011.10	124376877	124377807
OR8B2	0	11	NC_000011.10	124382405	124383343
OR8B3	0	11	NC_000011.10	124396413	124397351
OR8X1P	1	11	NC_000011.10	124404233	124405101
OR8B4	0	11	NC_000011.10	124423945	124424871
OR8B8	0	11	NC_000011.10	124440153	124441085
OR8A2P	1	11	NC_000011.10	124460564	124461526
OR8B9P	1	11	NC_000011.10	124481000	124481928
OR8B10P	1	11	NC_000011.10	124516310	124517242
OR8A3P	1	11	NC_000011.10	124531606	124531984
OR8B12	0	11	NC_000011.10	124542725	124543654
OR8A1	0	11	NC_000011.10	124570120	124571046
OR8Q1P	1	11	NC_000011.10	124601602	124602258
OR7E140P	1	12	NC_000012.12	8414780	8415775
OR7E148P	1	12	NC_000012.12	8427662	8428614
OR7E149P	1	12	NC_000012.12	8437403	8438383
OR7A19P	1	12	NC_000012.12	46592573	46593305
OR10AD1	0	12	NC_000012.12	48202342	48203292
OR5BK1P	1	12	NC_000012.12	48355659	48356545
OR5BT1P	1	12	NC_000012.12	48385351	48386305
OR5BJ1P	1	12	NC_000012.12	48394483	48395386
OR8T1P	1	12	NC_000012.12	48442033	48442947
OR8S1	0	12	NC_000012.12	48525632	48526567
OR5BS1P	1	12	NC_000012.12	48559882	48560814
OR11M1P	1	12	NC_000012.12	48627840	48628812
OR7E47P	1	12	NC_000012.12	52107318	52108263
OR9K1P	1	12	NC_000012.12	55115533	55116471
OR9K2	0	12	NC_000012.12	55129835	55130773
OR9R1P	1	12	NC_000012.12	55158847	55159800
OR10U1P	1	12	NC_000012.12	55193861	55194816
OR10A7	0	12	NC_000012.12	55221025	55221972
OR6C74	0	12	NC_000012.12	55247288	55248223
OR6C69P	1	12	NC_000012.12	55262539	55263434
OR6C72P	1	12	NC_000012.12	55283750	55284683
OR6C6	0	12	NC_000012.12	55294291	55295232
OR6C5P	1	12	NC_000012.12	55311835	55312757
OR6C1	0	12	NC_000012.12	55320600	55321535
OR6C3	0	12	NC_000012.12	55331701	55332633
OR6C7P	1	12	NC_000012.12	55342838	55343776
OR6C75	0	12	NC_000012.12	55365111	55366046
OR6C71P	1	12	NC_000012.12	55376801	55377736
OR6C66P	1	12	NC_000012.12	55388445	55389377
OR6C73P	1	12	NC_000012.12	55396276	55397273
OR6C65	0	12	NC_000012.12	55400529	55401464
OR6C76	0	12	NC_000012.12	55426254	55427189
OR6C2	0	12	NC_000012.12	55452214	55453149
OR6C70	0	12	NC_000012.12	55469203	55470138
OR6C68	0	12	NC_000012.12	55492363	55493313
OR6C64P	1	12	NC_000012.12	55522593	55523471
OR6C4	0	12	NC_000012.12	55551227	55552153
OR2AP1	0	12	NC_000012.12	55574415	55575341
OR6U2P	1	12	NC_000012.12	55611623	55612554
OR10P1	0	12	NC_000012.12	55636892	55637830
OR10AE3P	1	12	NC_000012.12	55646195	55646663
OR7E36P	1	13	NC_000013.11	41431264	41432258
OR7E155P	1	13	NC_000013.11	41439837	41440862
OR7E37P	1	13	NC_000013.11	41442670	41443663
OR7E101P	1	13	NC_000013.11	46460535	46461208
OR7E156P	1	13	NC_000013.11	63742314	63742860
OR7E104P	1	13	NC_000013.11	63836928	63837673
OR7E111P	1	13	NC_000013.11	67902244	67903224
OR7E33P	1	13	NC_000013.11	67911001	67911948
OR11H12	0	14	NC_000014.9	18601117	18602094
OR11H13P	1	14	NC_000014.9	19180323	19181252
OR11H2	0	14	NC_000014.9	19712939	19713883
OR11K2P	1	14	NC_000014.9	19733346	19734293
OR4Q3	0	14	NC_000014.9	19747428	19748366
OR4H12P	1	14	NC_000014.9	19759910	19760785
OR4M1	0	14	NC_000014.9	19780323	19781261
OR4N1P	1	14	NC_000014.9	19796336	19797284
OR4N2	0	14	NC_000014.9	19827449	19828369
OR4K6P	1	14	NC_000014.9	19847367	19848305
OR4K3P	1	14	NC_000014.9	19868200	19869143
OR4K2	0	14	NC_000014.9	19876268	19877209
OR4K4P	1	14	NC_000014.9	19905705	19906635
OR4K5	0	14	NC_000014.9	19920607	19921575
OR4K1	0	14	NC_000014.9	19935667	19936599
OR4K16P	1	14	NC_000014.9	19956547	19957554
OR4K15	0	14	NC_000014.9	19975591	19976562
OR4Q2P	1	14	NC_000014.9	20002163	20003093
OR4K14	0	14	NC_000014.9	20014264	20015193
OR4K13	0	14	NC_000014.9	20033847	20034758
OR4U1P	1	14	NC_000014.9	20043916	20044855
OR4L1	0	14	NC_000014.9	20060045	20060980
OR4T1P	1	14	NC_000014.9	20093355	20094275
OR4K17	0	14	NC_000014.9	20117500	20118435
OR4N5	0	14	NC_000014.9	20143736	20144659
OR11G1P	1	14	NC_000014.9	20179228	20180178
OR11P1P	1	14	NC_000014.9	20183925	20184298
OR11G2	0	14	NC_000014.9	20197438	20198370
OR11H5P	1	14	NC_000014.9	20209297	20210195
OR11H6	0	14	NC_000014.9	20223779	20224699
OR11H7P	1	14	NC_000014.9	20229402	20230343
OR11H4	0	14	NC_000014.9	20242822	20243763
OR6S1	0	14	NC_000014.9	20640699	20641691
OR5AU1	0	14	NC_000014.9	21154940	21155872
OR10G3	0	14	NC_000014.9	21569806	21570744
OR10G1P	1	14	NC_000014.9	21601885	21602825
OR10G2	0	14	NC_000014.9	21633913	21634842
OR4E2	0	14	NC_000014.9	21665083	21666021
OR4E1P	1	14	NC_000014.9	21669991	21670935
OR6J1	0	14	NC_000014.9	22633771	22634811
OR6E1P	1	14	NC_000014.9	22702143	22703068
OR7K1P	1	14	NC_000014.9	25357764	25358767
OR7E105P	1	14	NC_000014.9	51756990	51757985
OR7E106P	1	14	NC_000014.9	51763094	51764040
OR7E159P	1	14	NC_000014.9	51771788	51772096
OR11J2P	1	15	NC_000015.10	20960661	20961606
OR11J5P	1	15	NC_000015.10	20969250	20970209
OR11J7P	1	15	NC_000015.10	21534404	21535346
OR11J6P	1	15	NC_000015.10	21542999	21543958
OR11J1P	1	15	NC_000015.10	21980286	21981245
OR11H3P	1	15	NC_000015.10	22009550	22010496
OR11K1P	1	15	NC_000015.10	22030903	22031831
OR4Q1P	1	15	NC_000015.10	22044417	22045397
OR4H6P	1	15	NC_000015.10	22056709	22057639
OR4M2	0	15	NC_000015.10	22080625	22081563
OR4N4	0	15	NC_000015.10	22094522	22095469
OR4N3P	1	15	NC_000015.10	22125511	22126431
OR4F6	0	15	NC_000015.10	101805720	101806655
OR4F15	0	15	NC_000015.10	101818187	101819122
OR4F14P	1	15	NC_000015.10	101828741	101829676
OR4F13P	1	15	NC_000015.10	101848645	101849581
OR4F28P	1	15	NC_000015.10	101875964	101876898
OR4F4	0	15	NC_000015.10	101922145	101923059
OR4G2P	1	15	NC_000015.10	101926772	101927641
OR4G6P	1	15	NC_000015.10	101937550	101938493
OR1F1	0	16	NC_000016.10	3204247	3205182
OR1F2P	1	16	NC_000016.10	3215566	3216546
OR2C1	0	16	NC_000016.10	3355941	3356876
OR1D5	0	17	NC_000017.11	3062672	3063607
OR1D2	0	17	NC_000017.11	3092061	3092996
OR1E3P	1	17	NC_000017.11	3116427	3117403
OR1G1	0	17	NC_000017.11	3126613	3127551
OR1P1P	1	17	NC_000017.11	3153893	3154852
OR1A2	0	17	NC_000017.11	3197519	3198445
OR1A1	0	17	NC_000017.11	3215621	3216547
OR1D4	0	17	NC_000017.11	3240676	3241611
OR1D3P	1	17	NC_000017.11	3265611	3266562
OR3A2	0	17	NC_000017.11	3277973	3278917
OR3A1	0	17	NC_000017.11	3291638	3292582
OR3A4	0	17	NC_000017.11	3310311	3311354
OR1R1P	1	17	NC_000017.11	3385930	3386871
OR1E1	0	17	NC_000017.11	3397469	3398410
OR3A3	0	17	NC_000017.11	3420586	3421530
OR1E2	0	17	NC_000017.11	3432873	3433841
OR4D1	0	17	NC_000017.11	58155154	58156083
OR4D2	0	17	NC_000017.11	58169656	58170576
OR4K7P	1	18	NC_000018.10	14570844	14571776
OR4K8P	1	18	NC_000018.10	14613210	14614163
OR4G3P	1	19	NC_000019.10	94062	95005
OR4G1P	1	19	NC_000019.10	104601	105469
OR4F17	0	19	NC_000019.10	110679	111593
OR4F8P	1	19	NC_000019.10	156282	157216
OR2Z1	0	19	NC_000019.10	8731029	8731970
OR1M4P	1	19	NC_000019.10	9082936	9083398
OR1M1	0	19	NC_000019.10	9093245	9094183
OR7G2	0	19	NC_000019.10	9102272	9103243
OR7G1	0	19	NC_000019.10	9114831	9115763
OR7G15P	1	19	NC_000019.10	9122084	9122487
OR7G3	0	19	NC_000019.10	9126015	9126950
OR7D2	0	19	NC_000019.10	9185782	9186717
OR7E16P	1	19	NC_000019.10	9191236	9192155
OR7E25P	1	19	NC_000019.10	9204252	9205232
OR7D4	0	19	NC_000019.10	9213902	9214837
OR7D1P	1	19	NC_000019.10	9235144	9236076
OR7E24	0	19	NC_000019.10	9251044	9252060
OR7E18P	1	19	NC_000019.10	9260977	9261797
OR7E19P	1	19	NC_000019.10	9265393	9266369
OR7H1P	1	19	NC_000019.10	9278433	9279369
OR7C1	0	19	NC_000019.10	14799177	14800136
OR7A5	0	19	NC_000019.10	14827285	14828241
OR7A10	0	19	NC_000019.10	14840951	14841877
OR7A8P	1	19	NC_000019.10	14852035	14852944
OR7A2P	1	19	NC_000019.10	14863789	14864772
OR7A17	0	19	NC_000019.10	14880429	14881355
OR7A18P	1	19	NC_000019.10	14886846	14887272
OR7A1P	1	19	NC_000019.10	14891859	14892804
OR7A3P	1	19	NC_000019.10	14903242	14904173
OR7A11P	1	19	NC_000019.10	14916383	14917401
OR7A15P	1	19	NC_000019.10	14927052	14928057
OR7C2	0	19	NC_000019.10	14941489	14942445
OR1I1	0	19	NC_000019.10	15087066	15088010
OR10B1P	1	19	NC_000019.10	15141108	15142008
OR10H2	0	19	NC_000019.10	15728044	15728988
OR10H3	0	19	NC_000019.10	15741393	15742340
OR10H5	0	19	NC_000019.10	15794049	15794993
OR10H1	0	19	NC_000019.10	15807084	15808037
OR10H4	0	19	NC_000019.10	15949008	15949955
OR1AB1P	1	19	NC_000019.10	16051977	16052715
OR5AH1P	1	19	NC_000019.10	56760864	56761232
OR4K11P	1	21	NC_000021.9	13544231	13545185
OR4K12P	1	21	NC_000021.9	13581072	13582004
OR7E23P	1	21	NC_000021.9	32621061	32622043
OR11H1	0	22	NC_000022.11	15528191	15529135
OR4W1P	1	X	NC_000023.11	126502871	126503218
OR11Q1P	1	X	NC_000023.11	131204095	131205043
OR11N1P	1	X	NC_000023.11	131324334	131325313
OR5AW1P	1	X	NC_000023.11	131341529	131342452
OR5BH1P	1	X	NC_000023.11	131398049	131398957
OR1AA1P	1	X	NC_000023.11	131424301	131425268
OR13H1	0	X	NC_000023.11	131544074	131544997
OR13K1P	1	X	NC_000023.11	131562729	131563812
OR7L1P	1	X	NC_000023.11	131596121	131597203
OR2AF1P	1	X	NC_000023.11	131619046	131619935
OR3B1P	1	X	NC_000023.11	154658733	154659661
OR4C48P	1	NA	NA	NA	NA
OR4C49P	1	NA	NA	NA	NA
OR9G9	0	NA	NA	NA	NA
OR4C45	0	NA	NA	NA	NA
OR8U8	0	NA	NA	NA	NA
OR8U9	0	NA	NA	NA	NA
OR8G7P	1	11	NC_000011.10	124238421	124239576
