# Supplementary material for: Sensommatic: an efficient pipeline to mine and predict sensory receptor genes in the era of reference-quality genomes
Source: Bioinformatics. 2024 Jan 23;40(1):btae040. doi: 10.1093/bioinformatics/btae040 (PMC10832353; doi:10.1093/bioinformatics/btae040)
Supplement: btae040_Supplementary_Data [file btae040_supplementary_data.zip › Revised_Supplementary_File_S9.xlsx]

## Sheet: Mammal-reference-file
Species	Accession No.	Bioproject	Submitter	Date	Assembly status
Homo sapiens	GCF_000001405.40	PRJNA168	Genome Reference Consortium	Feb 3, 2022	Chromosome
Mus musculus	GCF_000001635.27	PRJNA169	Genome Reference Consortium	Jun 24, 2020	Chromosome
Loxodonta africana	GCF_000001905.1	PRJNA70973	Broad Institute	Jul 15, 2009	Scaffold
Monodelphis domestica	GCF_000002295.2	PRJNA15683	The Genome Sequencing Platform, The Genome Assembly Team	Jan 25, 2007	Chromosome
Sus scrofa	GCF_000003025.6	PRJNA28993	The Swine Genome Sequencing Consortium (SGSC)	Feb 7, 2017	Chromosome
Oryctolagus cuniculus	GCF_000003625.3	PRJNA42933	The Broad Institute of MIT and Harvard	Oct 20, 2009	Chromosome
Myotis lucifugus	GCF_000147115.1	PRJNA208947	Broad Institute	Sep 14, 2010	Scaffold
Cavia porcellus	GCF_000151735.1	PRJNA73553	The Genome Sequencing Platform, The Genome Assembly Team	Mar 3, 2008	Scaffold
Pteropus vampyrus	GCF_000151845.1	PRJNA275879	Baylor College of Medicine	Dec 5, 2014	Scaffold
Dipodomys ordii	GCF_000151885.1	PRJNA287906	Baylor College of Medicine	Dec 12, 2014	Scaffold
Carlito syrichta	GCF_000164805.1	PRJNA236776	Washington University (WashU)	Sep 18, 2013	Scaffold
Vicugna pacos	GCF_000164845.4	PRJNA221631	Deakin University	Jul 15, 2019	Scaffold
Microcebus murinus	GCF_000165445.2	PRJNA285159	Baylor College of Medicine	Feb 6, 2017	Chromosome
Sorex araneus	GCF_000181275.1	PRJNA193513	Broad Institute	Aug 27, 2012	Scaffold
Otolemur garnettii	GCF_000181295.1	PRJNA169348	Broad Institute of MIT and Harvard, USA, Cambridge	Mar 16, 2011	Scaffold
Dasypus novemcinctus	GCF_000208655.3	PRJNA196486	Baylor College of Medicine	Jan 6, 2012	Scaffold
Cricetulus griseus	GCF_000223135.1	PRJNA72741	Beijing Genomics Institute	Aug 23, 2011	Scaffold
Trichechus manatus latirostris	GCF_000243295.1	PRJNA189960	Broad Institute	Jan 23, 2012	Scaffold
Heterocephalus glaber	GCF_000247695.1	PRJNA197330	Broad Institute	Feb 17, 2012	Scaffold
Bos indicus	GCF_000247795.1	PRJNA360096	Genoa Biotecnologia SA	Nov 25, 2014	Chromosome
Octodon degus	GCF_000260255.1	PRJNA193441	Broad Institute	May 1, 2012	Scaffold
Condylura cristata	GCF_000260355.1	PRJNA193510	Broad Institute	May 1, 2012	Scaffold
Chinchilla lanigera	GCF_000276665.1	PRJNA210822	Broad Institute	Aug 28, 2012	Scaffold
Ceratotherium simum simum	GCF_000283155.1	PRJNA191537	Broad Institute	Jul 31, 2012	Scaffold
Chrysochloris asiatica	GCF_000296735.1	PRJNA232768	Broad Institute	Sep 19, 2012	Scaffold
Erinaceus europaeus	GCF_000296755.1	PRJNA232766	Broad Institute	Sep 19, 2012	Scaffold
Orycteropus afer afer	GCF_000298275.1	PRJNA237355	Broad Institute	Sep 20, 2012	Scaffold
Bos mutus	GCF_000298355.1	PRJNA221623	BGI-shenzhen	Jan 9, 2013	Scaffold
Elephantulus edwardii	GCF_000299155.1	PRJNA221636	Broad Institute	Oct 10, 2012	Scaffold
Eptesicus fuscus	GCF_000308155.1	PRJNA232522	Broad Institute	Nov 8, 2012	Scaffold
Echinops telfairi	GCF_000313985.2	PRJNA193504	Broad Institute	Jul 15, 2019	Scaffold
Microtus ochrogaster	GCF_000317375.1	PRJNA210839	Broad Institute	Dec 7, 2012	Chromosome
Odobenus rosmarus divergens	GCF_000321225.1	PRJNA189954	Marine mammals	Jan 16, 2013	Scaffold
Pteropus alecto	GCF_000325575.1	PRJNA232518	BGI	Dec 4, 2013	Scaffold
Myotis davidii	GCF_000327345.1	PRJNA232515	BGI	Dec 20, 2012	Scaffold
Tupaia chinensis	GCF_000334495.1	PRJNA221634	BGI	Jan 31, 2013	Scaffold
Leptonychotes weddellii	GCF_000349705.1	PRJNA232772	Broad Institute	Mar 29, 2013	Scaffold
Myotis brandtii	GCF_000412655.1	PRJNA218631	BGI	Jun 28, 2013	Scaffold
Lipotes vexillifer	GCF_000442215.1	PRJNA232751	BGI	Jul 31, 2013	Scaffold
Balaenoptera acutorostrata scammoni	GCF_000493695.1	PRJNA237330	Korea Ocean Research & Development Institute	Oct 31, 2013	Scaffold
Nannospalax galili	GCF_000622305.1	PRJNA254049	BGI	Jun 5, 2014	Scaffold
Galeopterus variegatus	GCF_000696425.1	PRJNA253111	Washington University (WashU)	Jun 5, 2014	Scaffold
Equus przewalskii	GCF_000696695.1	PRJNA253941	College of Animal Science, Inner Mongolian Agricultural University, China	Jun 5, 2014	Scaffold
Bison bison bison	GCF_000754665.1	PRJNA266339	University of Maryland	Oct 8, 2014	Scaffold
Camelus bactrianus	GCF_000767855.1	PRJNA269612	Inner Mongolia Agricultural University, P.R.China	Oct 23, 2014	Scaffold
Camelus dromedarius	GCF_000803125.2	PRJNA565028	Vetmeduni Vienna	Oct 7, 2019	Chromosome
Colobus angolensis palliatus	GCF_000951035.1	PRJNA279495	Baylor College of Medicine	Mar 12, 2015	Scaffold
Mandrillus leucophaeus	GCF_000951045.1	PRJNA279492	Baylor College of Medicine	Mar 12, 2015	Scaffold
Aotus nancymaae	GCF_000952055.2	PRJNA282745	Baylor College of Medicine	Jun 9, 2017	Scaffold
Cercocebus atys	GCF_000955945.1	PRJNA279144	Human Genome Sequencing Center - BCM	Mar 19, 2015	Scaffold
Macaca nemestrina	GCF_000956065.1	PRJNA279145	Baylor College of Medicine	Mar 19, 2015	Scaffold
Propithecus coquereli	GCF_000956105.1	PRJNA281642	Baylor College of Medicine	Mar 23, 2015	Scaffold
Marmota marmota marmota	GCF_001458135.2	PRJNA298354	MRC NATIONAL INSTITUTE FOR MEDICAL RESEARCH	Dec 18, 2019	Scaffold
Miniopterus natalensis	GCF_001595765.1	PRJNA317472	University of California, San Francisco	Mar 22, 2016	Scaffold
Cebus imitator	GCF_001604975.1	PRJNA328123	McDonnell Genome Institute - Washington University School of Medicine	Apr 4, 2016	Scaffold
Rhinopithecus bieti	GCF_001698545.2	PRJNA339282	Laboratory for conservation and utilization of Bio-resource	Aug 3, 2016	Scaffold
Capra hircus	GCF_001704415.2	PRJNA340281	USDA ARS	Aug 24, 2016	Chromosome
Panthera pardus	GCF_001857705.1	PRJNA355165	Ulsan National Institute of Science and Technology	Nov 16, 2016	Scaffold
Hipposideros armiger	GCF_001890085.1	PRJNA357596	SKLEC & IECR	Dec 6, 2016	Scaffold
Castor canadensis	GCF_001984765.1	PRJNA371604	Hospital for Sick Children	Feb 4, 2017	Scaffold
Ailuropoda melanoleuca	GCF_002007445.2	PRJNA633539	Institute of Zoology, Chinese Academy of Sciences	Apr 20, 2020	Chromosome
Phascolarctos cinereus	GCF_002099425.1	PRJNA384067	The Earlham Institute	Apr 18, 2017	Contig
Odocoileus virginianus texanus	GCF_002102435.1	PRJNA384059	Baylor College of Medicine	Apr 20, 2017	Scaffold
Neomonachus schauinslandi	GCF_002201575.2	PRJNA392091	Johns Hopkins University	Oct 20, 2021	Chromosome
Meriones unguiculatus	GCF_002204375.1	PRJNA391923	Lucigen Corp.	Jun 21, 2017	Scaffold
Bos taurus	GCF_002263795.2	PRJNA450837	USDA ARS	Apr 11, 2018	Chromosome
Enhydra lutris kenyoni	GCF_002288905.1	PRJNA407952	BC Cancer Agency	Sep 11, 2017	Scaffold
Delphinapterus leucas	GCF_002288925.2	PRJNA407951	BC Cancer Agency	Aug 29, 2019	Scaffold
Piliocolobus tephrosceles	GCF_002776525.4	PRJNA419387	University of Oregon	Dec 12, 2019	Chromosome
Physeter catodon	GCF_002837175.2	PRJNA434122	BGI	Mar 8, 2019	Chromosome
Equus caballus	GCF_002863925.1	PRJNA19129	University of Louisville	Jan 5, 2018	Chromosome
Pan troglodytes	GCF_002880755.1	PRJNA10627	University of Washington	Jan 19, 2018	Chromosome
Pongo abelii	GCF_002880775.1	PRJNA37793	University of Washington	Jan 19, 2018	Chromosome
Desmodus rotundus	GCF_002940915.2	PRJNA436375	University of Copenhagen	Feb 23, 2018	Scaffold
Hyaena hyaena	GCF_003009895.1	PRJNA694192	Potsdam University	Mar 19, 2018	Scaffold
Neophocaena asiaeorientalis asiaeorientalis	GCF_003031525.2	PRJNA449518	Nanjing normal university	Apr 3, 2018	Scaffold
Vulpes vulpes	GCF_003160815.1	PRJNA482864	University of Illinois at Urbana-Champaign	May 25, 2018	Scaffold
Canis lupus dingo	GCF_003254725.2	PRJNA477859	James Cook University	Sep 11, 2020	Chromosome
Theropithecus gelada	GCF_003255815.1	PRJNA477372	Kenneth Chiou's shared submissions	Jun 19, 2018	Chromosome
Callorhinus ursinus	GCF_003265705.1	PRJNA481736	Canada's Genomics Enterprise	Jun 26, 2018	Scaffold
Puma concolor	GCF_003327715.1	PRJNA481988	Broad Institute	Jul 19, 2018	Scaffold
Macaca mulatta	GCF_003339765.1	PRJNA528504	The Genome Institute at Washington University School of Medicine	Feb 13, 2019	Chromosome
Bos indicus x Bos taurus	GCF_003369695.1	PRJNA508959	University of Adelaide	Nov 30, 2018	Chromosome
Urocitellus parryii	GCF_003426925.1	PRJNA489874	UAF	Aug 24, 2018	Scaffold
Marmota flaviventris	GCF_003676075.3	PRJNA516936	Canada's Genomic Enterprise	May 24, 2019	Scaffold
Lagenorhynchus obliquidens	GCF_003676395.1	PRJNA504867	Canada's Genomic Enterprise	Oct 23, 2018	Scaffold
Peromyscus maniculatus bairdii	GCF_003704035.1	PRJNA738144	Harvard University / Howard Hughes Medical Institute	Sep 17, 2020	Chromosome
Acinonyx jubatus	GCF_003709585.1	PRJNA504297	Felidae consortium	Oct 22, 2018	Scaffold
Eumetopias jubatus	GCF_004028035.1	PRJNA518921	Canada's Genomic Enterprise	Jan 15, 2019	Scaffold
Ornithorhynchus anatinus	GCF_004115215.2	PRJNA534073	Vertebrate Genomes Project	Nov 6, 2020	Chromosome
Rhinolophus ferrumequinum	GCF_004115265.1	PRJNA613604	Vertebrate Genomes Project	May 16, 2019	Chromosome
Phyllostomus discolor	GCF_004126475.2	PRJNA524358	Vertebrate Genomes Project	May 12, 2020	Chromosome
Phoca vitulina	GCF_004348235.1	PRJNA605348	Canada's Genome Enterprise (CGEN)	Feb 11, 2019	Scaffold
Peromyscus leucopus	GCF_004664715.2	PRJNA533285	University of California Irvine	Oct 2, 2020	Chromosome
Grammomys surdaster	GCF_004785775.1	PRJNA533235	NIH Sequencing Center	Apr 12, 2019	Scaffold
Monodon monoceros	GCF_005190385.1	PRJNA542700	The Narwhal Genome Initiative	May 6, 2019	Scaffold
Suricata suricatta	GCF_006229205.1	PRJNA553468	DNA Zoo	Jul 3, 2019	Chromosome
Nomascus leucogenys	GCF_006542625.1	PRJNA564096	University of Washington	Jul 2, 2019	Chromosome
Globicephala melas	GCF_006547405.1	PRJNA563901	Canada's Genomic Enterprise	Jul 1, 2019	Scaffold
Rhinopithecus roxellana	GCF_007565055.1	PRJNA565017	Northwest University	Jul 29, 2019	Chromosome
Gorilla gorilla gorilla	GCF_008122165.1	PRJNA564096	University of Washington	Aug 28, 2019	Chromosome
Mastomys coucha	GCF_008632895.1	PRJNA578167	University of California, San Francisco	Sep 24, 2019	Chromosome
Phocoena sinus	GCF_008692025.1	PRJNA606521	Vertebrate Genomes Project	Sep 26, 2019	Chromosome
Papio anubis	GCF_008728515.1	PRJNA576697	University of California, San Francisco	Oct 2, 2019	Chromosome
Callithrix jacchus	GCF_009663435.1	PRJNA635392	McDonnell Genome Institute at Washington University	May 22, 2020	Chromosome
Sapajus apella	GCF_009761245.1	PRJNA599380	Canada's Genomic Enterprise	Dec 17, 2019	Scaffold
Zalophus californianus	GCF_009762305.2	PRJNA602522	Vertebrate Genomes Project	Jul 14, 2020	Chromosome
Trachypithecus francoisi	GCF_009764315.1	PRJNA614514	INSTITUTE OF ZOOLOGY, CHINESE ACADEMY OF SCIENCES	Dec 18, 2019	Scaffold
Hylobates moloch	GCF_009828535.2	PRJNA600985	University of California, Santa Cruz	Feb 13, 2020	Scaffold
Camelus ferus	GCF_009834535.1	PRJNA605179	The Bactrian Camels Genome Sequencing and Analysis Consortium	Jan 8, 2020	Chromosome
Lontra canadensis	GCF_010015895.1	PRJNA611578	Canada's Genomic Enterprise	Jan 27, 2020	Scaffold
Rattus rattus	GCF_011064425.1	PRJNA612505	CSIRO	Mar 4, 2020	Chromosome
Arvicanthis niloticus	GCF_011762505.1	PRJNA632612	Vertebrate Genomes Project	Mar 27, 2020	Chromosome
Mustela putorius furo	GCF_011764305.1	PRJNA776022	JCVI	Mar 27, 2020	Contig
Mirounga leonina	GCF_011800145.1	PRJNA638103	Earth Biogenome Project	Mar 31, 2020	Scaffold
Fukomys damarensis	GCF_012274545.1	PRJNA625221	DNA Zoo Consortium	Apr 13, 2020	Scaffold
Halichoerus grypus	GCF_012393455.1	PRJNA661181	Cummings School of Veterinary Medicine at Tufts University	Apr 15, 2020	Scaffold
Macaca fascicularis	GCF_012559485.2	PRJNA690070	Keio University / RIKEN	Oct 26, 2021	Chromosome
Pan paniscus	GCF_013052645.1	PRJNA633582	University of Washington, University of Bari, Italy	May 15, 2020	Chromosome
Myotis myotis	GCF_014108235.1	PRJNA665501	Bat1K	Aug 7, 2020	Scaffold
Pipistrellus kuhlii	GCF_014108245.1	PRJNA666119	Bat1K	Aug 7, 2020	Scaffold
Molossus molossus	GCF_014108415.1	PRJNA665629	Bat1K	Aug 7, 2020	Scaffold
Rousettus aegyptiacus	GCF_014176215.1	PRJNA665208	Bat1K	Aug 7, 2020	Scaffold
Canis lupus familiaris	GCF_014441545.1	PRJNA681562	The Roslin Institute	Sep 3, 2020	Chromosome
Manis javanica	GCF_014570535.1	PRJNA666704	Yunnan University	Sep 15, 2020	Scaffold
Manis pentadactyla	GCF_014570555.1	PRJNA666705	Yunnan University	Sep 15, 2020	Scaffold
Ochotona princeps	GCF_014633375.1	PRJNA666703	University of British Columbia Okanagan	Sep 21, 2020	Chromosome
Oryx dammah	GCF_014754425.2	PRJNA694191	Smithsonian Conservation Biology Institute	Sep 25, 2020	Scaffold
Sturnira hondurensis	GCF_014824575.2	PRJNA673222	College of Life Sciences at Wuhan University	Sep 30, 2020	Scaffold
Artibeus jamaicensis	GCF_014825515.1	PRJNA673233	College of Life Sciences at Wuhan University	Sep 30, 2020	Scaffold
Microtus fortis	GCF_014885135.2	PRJNA868355	Shanghai Institute for Biological Sciences, Chinese Academy of Sciences	Oct 13, 2020	Scaffold
Talpa occidentalis	GCF_014898055.1	PRJNA674757	Max Planck Institute for Molecular Genetics	Oct 19, 2020	Scaffold
Puma yagouaroundi	GCF_014898765.1	PRJNA717316	Felidae consortium	Oct 20, 2020	Scaffold
Rattus norvegicus	GCF_015227675.2	PRJNA677964	Wellcome Sanger Institute	Nov 10, 2020	Chromosome
Chlorocebus sabaeus	GCF_015252025.1	PRJNA680339	Viral Vectors and Vaccines Bioprocessing Group, McGill University	Nov 6, 2020	Scaffold
Equus asinus	GCF_016077325.2	PRJNA688408	Dairy Cattle Research Center, Shandong Academy of Agricultural Sciences	Oct 14, 2021	Chromosome
Gracilinanus agilis	GCF_016433145.1	PRJNA769689	Nanjing Normal University	Jan 6, 2021	Chromosome
Prionailurus bengalensis	GCF_016509475.1	PRJNA756971	Texas A&M University	Jan 6, 2021	Chromosome
Saimiri boliviensis boliviensis	GCF_016699345.2	PRJNA699579	Baylor College of Medicine Human Genome Sequencing Center	Jan 12, 2021	Scaffold
Ovis aries	GCF_016772045.1	PRJNA739192	University of Idaho	Feb 3, 2021	Chromosome
Ictidomys tridecemlineatus	GCF_016881025.1	PRJNA714113	Stanford University School of Medicine	Feb 17, 2021	Chromosome
Phacochoerus africanus	GCF_016906955.1	PRJNA826114	The Roslin Institute	Feb 19, 2021	Chromosome
Ursus maritimus	GCF_017311325.1	PRJNA717889	University of California, Santa Cruz	Mar 9, 2021	Scaffold
Ochotona curzoniae	GCF_017591425.1	PRJNA722036	National Institute of Biological Sciences, Beijing	Mar 26, 2021	Scaffold
Mesocricetus auratus	GCF_017639785.1	PRJNA719779	Baylor College of Medicine Human Genome Sequencing Center	Mar 30, 2021	Scaffold
Microtus oregoni	GCF_018167655.1	PRJNA729470	Oklahoma State Universtiy	Apr 26, 2021	Contig
Vulpes lagopus	GCF_018345385.1	PRJNA730899	Hebei Normal University of Science and Technology	May 12, 2021	Chromosome
Leopardus geoffroyi	GCF_018350155.1	PRJNA786922	Texas A&M University	May 13, 2021	Chromosome
Felis catus	GCF_018350175.1	PRJNA773801	Texas A&M University	May 13, 2021	Chromosome
Panthera tigris	GCF_018350195.1	PRJNA751894	Texas A&M University	May 13, 2021	Chromosome
Panthera leo	GCF_018350215.1	PRJNA751610	Texas A&M University	May 13, 2021	Chromosome
Dipodomys spectabilis	GCF_019054845.1	PRJNA748106	Auburn University	Jun 29, 2021	Contig
Phyllostomus hastatus	GCF_019186645.2	PRJNA768865	Texas Tech University	Jul 9, 2021	Scaffold
Cervus canadensis	GCF_019320065.1	PRJNA758978	Iowa State University	Jul 26, 2021	Chromosome
Bubalus bubalis	GCF_019923935.1	PRJNA779724	National Dairy Development Board, India	Sep 10, 2021	Chromosome
Neogale vison	GCF_020171115.1	PRJNA769404	Dalhousie University	Sep 29, 2021	Chromosome
Ursus americanus	GCF_020975775.1	PRJNA795466	Jackson Laboratory	Nov 24, 2021	Contig
Marmota monax	GCF_021218885.1	PRJNA797297	Hospital for Sick Children	Dec 15, 2021	Scaffold
Mirounga angustirostris	GCF_021288785.1	PRJNA795490	DNA Zoo	Dec 26, 2021	Scaffold
Equus quagga	GCF_021613505.1	PRJNA805220	University of California Los Angeles	Jan 31, 2022	Chromosome
Lynx rufus	GCF_022079265.1	PRJNA813836	UCLA	Feb 8, 2022	Scaffold
Prionailurus viverrinus	GCF_022837055.1	PRJNA827818	University of Missouri	Apr 8, 2022	Chromosome
Ursus arctos	GCF_023065955.1	PRJNA832286	Washington State University	Apr 20, 2022	Scaffold
Panthera uncia	GCF_023721935.1	PRJNA861302	Stanford University	Jun 16, 2022	Chromosome
Mus caroli	GCF_900094665.1	PRJNA387030	EBI	Apr 28, 2017	Chromosome
Mus pahari	GCF_900095145.1	PRJNA387191	EBI	Apr 28, 2017	Chromosome
Vombatus ursinus	GCF_900497805.2	PRJNA492302	MRC Institute of Genetics and Molecular Medicine, University of Edinburgh	Dec 10, 2018	Scaffold
Sarcophilus harrisii	GCF_902635505.1	PRJNA596784	SC	Nov 7, 2019	Chromosome
Lutra lutra	GCF_902655055.1	PRJNA824478	SC	Jul 31, 2020	Chromosome
Neosciurus carolinensis	GCF_902686445.1	PRJNA823697	SC	Jul 31, 2020	Chromosome
Pteropus giganteus	GCF_902729225.1	PRJNA703023	CIRI-Inserm-U1111	Apr 15, 2020	Scaffold
Myodes glareolus	GCF_902806735.1	PRJNA842339	LIV	Feb 22, 2020	Scaffold
Arvicola amphibius	GCF_903992535.2	PRJNA687149	Wellcome Sanger Institute	May 15, 2021	Chromosome
Onychomys torridus	GCF_903995425.1	PRJNA664182	SC	Aug 21, 2020	Chromosome
Cervus elaphus	GCF_910594005.1	PRJNA764704	WELLCOME SANGER INSTITUTE	Jul 7, 2021	Chromosome
Meles meles	GCF_922984935.1	PRJNA796981	WELLCOME SANGER INSTITUTE	Dec 19, 2021	Chromosome
Orcinus orca	GCF_937001465.1	PRJNA854208	WELLCOME SANGER INSTITUTE	May 3, 2022	Chromosome

## Sheet: Amphibian-reference-file
Species	Accession No.	Bioproject	Submitter	Date	Assembly status
Xenopus tropicalis	GCF_000004195.4	PRJNA205740	University of California, Berkeley	Nov 14, 2019	Chromosome
Nanorana parkeri	GCF_000935625.1	PRJNA344660	BGI-Shenzhen	Mar 17, 2015	Scaffold
Bufo gargarizans	GCF_014858855.1	PRJNA769289	Chengdu Institute of Biology, CAS	Oct 21, 2020	Chromosome
Xenopus laevis	GCF_017654675.1	PRJNA338693	International Xenopus Sequencing Consortium	Apr 12, 2021	Chromosome
Rhinatrema bivittatum	GCF_901001135.1	PRJNA549481	SC	Jun 2, 2019	Chromosome
Microcaecilia unicolor	GCF_901765095.1	PRJNA556662	SC	Jun 22, 2019	Chromosome
Geotrypetes seraphini	GCF_902459505.1	PRJNA627137	SC	Aug 18, 2019	Chromosome
Bufo bufo	GCF_905171765.1	PRJNA713386	Wellcome Sanger Institute	Jan 28, 2021	Chromosome
Rana temporaria	GCF_905171775.1	PRJNA714106	Wellcome Sanger Institute	Jan 28, 2021	Chromosome

## Sheet: Reptile-reference-file
Species	Accession No.	Bioproject	Submitter	Date	Assembly status
Anolis carolinensis	GCF_000090745.1	PRJNA60547	Broad Institute	Jan 10, 2011	Chromosome
Python bivittatus	GCF_000186305.1	PRJNA238085	The Consortium for Comparative Genomics, UC Denver	Sep 15, 2013	Scaffold
Pelodiscus sinensis	GCF_000230535.1	PRJNA221645	P. sinensis genome project consortium	Jul 24, 2012	Scaffold
Chrysemys picta bellii	GCF_000241765.4	PRJNA210179	Painted turtle genome sequencing consortium	Aug 21, 2020	Chromosome
Alligator mississippiensis	GCF_000281125.3	PRJNA221578	International Crocodilian Genomes Working Group	Mar 28, 2016	Scaffold
Alligator sinensis	GCF_000455745.1	PRJNA221633	BGI-shenzhen	Aug 29, 2013	Scaffold
Thamnophis sirtalis	GCF_001077635.1	PRJNA294278	The Genome Institute at Washington University School of Medicine (WUGSC)	Jun 26, 2015	Scaffold
Pantherophis guttatus	GCF_001185365.1	PRJNA632598	University of Geneva	Apr 13, 2020	Scaffold
Gekko japonicus	GCF_001447785.1	PRJNA308133	Nantong University	Nov 25, 2015	Scaffold
Protobothrops mucrosquamatus	GCF_001527695.2	PRJNA313429	Okinawa Institute of Science and Technology	Jan 22, 2016	Scaffold
Crocodylus porosus	GCF_001723895.1	PRJNA357059	Mississippi State University	Sep 13, 2016	Scaffold
Gavialis gangeticus	GCF_001723915.1	PRJNA357062	The International Crocodilian Genomes Working Group	Sep 13, 2016	Scaffold
Terrapene carolina triunguis	GCF_002925995.2	PRJNA435426	McDonnell Genome Institute - Washington University School of Medicine	Sep 21, 2018	Scaffold
Chelonoidis abingdonii	GCF_003597395.1	PRJNA611832	Universidad de Oviedo	Sep 25, 2018	Scaffold
Podarcis muralis	GCF_004329235.1	PRJNA529705	CIBIO-InBIO	Mar 7, 2019	Chromosome
Varanus komodoensis	GCF_004798865.1	PRJNA771140	Gladstone Institutes	Apr 17, 2019	Scaffold
Zootoca vivipara	GCF_011800845.1	PRJNA638687	University of Glasgow	Apr 1, 2020	Chromosome
Trachemys scripta elegans	GCF_013100865.1	PRJNA634151	California Academy of Sciences	May 15, 2020	Chromosome
Mauremys reevesii	GCF_016161935.1	PRJNA699301	Anhui normal university	Dec 22, 2020	Chromosome
Crotalus tigris	GCF_016545835.1	PRJNA699292	Clemson University	Jan 6, 2021	Contig
Sceloporus undulatus	GCF_019175285.1	PRJNA746303	Auburn University	Jul 8, 2021	Chromosome
Mauremys mutica	GCF_020497125.1	PRJNA776271	Institute of Zoology, Guangdong Academy of Science	Oct 14, 2021	Chromosome
Sphaerodactylus townsendi	GCF_021028975.2	PRJNA788548	Marquette University	Apr 8, 2022	Chromosome
Caretta caretta	GCF_023653815.1	PRJNA853764	Canada's Genomic Enterprise	Jun 7, 2022	Chromosome
Pogona vitticeps	GCF_900067755.1	PRJNA382134	BRAEMBL	Feb 28, 2017	Scaffold
Notechis scutatus	GCF_900518725.1	PRJNA494227	UNIVERSITY OF NEW SOUTH WALES	Sep 24, 2018	Scaffold
Pseudonaja textilis	GCF_900518735.1	PRJNA495355	UNIVERSITY OF NEW SOUTH WALES	Sep 24, 2018	Scaffold

## Sheet: Bird-reference-file
Species	Accession No.	Bioproject	Submitter	Date	Assembly status
Meleagris gallopavo	GCF_000146605.3	PRJNA62397	Turkey Genome Consortium	Oct 21, 2019	Chromosome
Ficedula albicollis	GCF_000247815.1	PRJNA208061	Uppsala University	Jun 27, 2013	Chromosome
Geospiza fortis	GCF_000277835.1	PRJNA217051	Beijing Genomics Institute	Jul 25, 2012	Scaffold
Pseudopodoces humilis	GCF_000331425.1	PRJNA217046	Beijing Genomics Institute (BGI)-Shenzhen	Jan 11, 2013	Scaffold
Columba livia	GCF_000337935.1	PRJNA217047	BGI	Feb 11, 2013	Scaffold
Falco peregrinus	GCF_000337955.1	PRJNA198010	BGI	Feb 5, 2013	Scaffold
Falco cherrug	GCF_000337975.1	PRJNA217049	BGI	Feb 5, 2013	Scaffold
Zonotrichia albicollis	GCF_000385455.1	PRJNA217032	White-throated sparrow consortium	Apr 30, 2013	Scaffold
Egretta garzetta	GCF_000687185.1	PRJNA253831	College of Medicine and Forensics, Xi'an Jiaotong University	May 9, 2014	Scaffold
Phaethon lepturus	GCF_000687285.1	PRJNA265998	BGI	May 8, 2014	Scaffold
Pelecanus crispus	GCF_000687375.1	PRJNA253833	BGI	May 9, 2014	Scaffold
Cariama cristata	GCF_000690535.1	PRJNA263623	BGI	May 12, 2014	Scaffold
Colius striatus	GCF_000690715.1	PRJNA265879	BGI	May 13, 2014	Scaffold
Eurypyga helias	GCF_000690775.1	PRJNA265393	BGI	May 13, 2014	Scaffold
Fulmarus glacialis	GCF_000690835.1	PRJNA261828	BGI	May 13, 2014	Scaffold
Gavia stellata	GCF_000690875.1	PRJNA261843	BGI	May 13, 2014	Scaffold
Haliaeetus albicilla	GCF_000691405.1	PRJNA263514	BGI	May 15, 2014	Scaffold
Leptosomus discolor	GCF_000691785.1	PRJNA263616	BGI	May 23, 2014	Scaffold
Merops nubicus	GCF_000691845.1	PRJNA253837	BGI	May 16, 2014	Scaffold
Corvus brachyrhynchos	GCF_000691975.1	PRJNA253849	BGI	Jun 2, 2014	Scaffold
Opisthocomus hoazin	GCF_000692075.1	PRJNA263612	BGI	May 19, 2014	Scaffold
Chlamydotis macqueenii	GCF_000695195.1	PRJNA266006	BGI	Jun 2, 2014	Scaffold
Mesitornis unicolor	GCF_000695765.1	PRJNA265381	BGI	Jun 2, 2014	Scaffold
Acanthisitta chloris	GCF_000695815.1	PRJNA253841	BGI	May 27, 2014	Scaffold
Nestor notabilis	GCF_000696875.1	PRJNA264990	BGI	Jun 5, 2014	Scaffold
Struthio camelus australis	GCF_000698965.1	PRJNA263340	BGI	Jun 6, 2014	Scaffold
Dryobates pubescens	GCF_000699005.1	PRJNA263502	BGI	Jun 6, 2014	Scaffold
Pygoscelis adeliae	GCF_000699105.1	PRJNA261076	BGI	Jun 6, 2014	Scaffold
Aptenodytes forsteri	GCF_000699145.1	PRJNA261081	BGI	Jun 6, 2014	Scaffold
Pterocles gutturalis	GCF_000699245.1	PRJNA265368	BGI	Jun 9, 2014	Scaffold
Antrostomus carolinensis	GCF_000700745.2	PRJNA265383	BGI	Jun 10, 2014	Scaffold
Apaloderma vittatum	GCF_000703405.1	PRJNA263608	BGI	Jun 16, 2014	Scaffold
Tinamus guttatus	GCF_000705375.1	PRJNA265201	BGI	Aug 5, 2014	Scaffold
Charadrius vociferus	GCF_000708025.1	PRJNA263452	BGI	Aug 5, 2014	Scaffold
Nipponia nippon	GCF_000708225.1	PRJNA253829	College of Medicine and Forensics, Xi'an Jiaotong University	Jun 16, 2014	Scaffold
Phalacrocorax carbo	GCF_000708925.1	PRJNA261839	BGI	Jun 17, 2014	Scaffold
Cuculus canorus	GCF_000709325.1	PRJNA263299	BGI	Jun 17, 2014	Scaffold
Tauraco erythrolophus	GCF_000709365.1	PRJNA265115	BGI	Jun 25, 2014	Scaffold
Balearica regulorum gibbericeps	GCF_000709895.1	PRJNA264996	BGI	Jun 25, 2014	Scaffold
Buceros rhinoceros silvestris	GCF_000710305.1	PRJNA266010	BGI	Jun 25, 2014	Scaffold
Haliaeetus leucocephalus	GCF_000737465.1	PRJNA269279	The Bald Eagle Consortium	Aug 4, 2014	Scaffold
Chaetura pelagica	GCF_000747805.2	PRJNA264987	BGI	Sep 4, 2014	Scaffold
Apteryx mantelli mantelli	GCF_001039765.1	PRJNA294519	MPI-EVA	Jun 21, 2015	Contig
Calidris pugnax	GCF_001431845.1	PRJNA305421	BGI	Nov 4, 2015	Scaffold
Sturnus vulgaris	GCF_001447265.1	PRJNA304638	McDonnell Genome Institute - Washington University School of Medicine	Nov 20, 2015	Scaffold
Parus major	GCF_001522545.3	PRJNA312399	Animal Breeding and Genomics Centre, Wageningen University	Jan 15, 2019	Chromosome
Coturnix japonica	GCF_001577835.2	PRJNA314147	McDonnell Genome Institute - Washington University School of Medicine	Mar 1, 2016	Chromosome
Lepidothrix coronata	GCF_001604755.1	PRJNA338288	McDonnell Genome Institute	Mar 31, 2016	Scaffold
Manacus vitellinus	GCF_001715985.3	PRJNA341382	Smithsonian Institution National Museum of Natural History	Jul 3, 2019	Scaffold
Numida meleagris	GCF_002078875.1	PRJNA383663	INRA	Jun 1, 2017	Chromosome
Anser cygnoides	GCF_002166845.1	PRJNA832243	Poultry Science Institute	Jun 2, 2017	Scaffold
Cyanistes caeruleus	GCF_002901205.1	PRJNA432745	Dr. Bernd Tmmermann, NGS core facility, MPI Molecular Genetics	Jan 26, 2018	Scaffold
Empidonax traillii	GCF_003031625.1	PRJNA516471	UCLA	Apr 3, 2018	Scaffold
Athene cunicularia	GCF_003259725.1	PRJNA497593	Stefan Boerno's shared submissions	Jun 21, 2018	Scaffold
Nothoprocta perdicaria	GCF_003342845.1	PRJNA484763	Harvard University	Jul 26, 2018	Scaffold
Dromaius novaehollandiae	GCF_003342905.1	PRJNA484763	Harvard University	Jul 26, 2018	Scaffold
Apteryx rowi	GCF_003343035.1	PRJNA484763	Harvard University	Jul 26, 2018	Scaffold
Pipra filicauda	GCF_003945595.2	PRJNA513059	Smithsonian Institution	Dec 1, 2020	Scaffold
Corapipo altera	GCF_003945725.1	PRJNA512899	Smithsonian Institution	Dec 14, 2018	Scaffold
Neopelma chrysocephalum	GCF_003984885.1	PRJNA513341	Smithsonian Institution	Dec 28, 2018	Scaffold
Strigops habroptila	GCF_004027225.2	PRJNA558775	Vertebrate Genomes Project	Mar 4, 2020	Chromosome
Phasianus colchicus	GCF_004143745.1	PRJNA589599	Shenzhen University	Feb 6, 2019	Scaffold
Serinus canaria	GCF_007115625.1	PRJNA558035	CIBIO-InBIO	Jul 18, 2019	Scaffold
Aythya fuligula	GCF_009819795.1	PRJNA602521	Vertebrate Genomes Project	Dec 31, 2019	Chromosome
Oxyura jamaicensis	GCF_011077185.1	PRJNA641662	Brood Parasitic Bird Genomes Consortium	Mar 10, 2020	Chromosome
Molothrus ater	GCF_012460135.1	PRJNA665515	Brood Parasitic Bird Genomes Consortium	Apr 20, 2020	Chromosome
Cygnus atratus	GCF_013377495.1	PRJNA646059	The University of Queensland	Jun 30, 2020	Contig
Passer montanus	GCF_014805655.1	PRJNA703052	Institute of Zoology, Chinese Academy of Sciences	Sep 30, 2020	Scaffold
Hirundo rustica	GCF_015227805.1	PRJNA713843	Vertebrate Genomes Project	Mar 2, 2021	Chromosome
Anas platyrhynchos	GCF_015476345.1	PRJNA681492	Zhejiang University	Nov 23, 2020	Chromosome
Onychostruthus taczanowskii	GCF_017590055.1	PRJNA703052	Institute of Zoology, Chinese Academy of Sciences	Mar 26, 2021	Scaffold
Pyrgilauda ruficollis	GCF_017590135.1	PRJNA703052	Institute of Zoology, Chinese Academy of Sciences	Mar 26, 2021	Scaffold
Corvus kubaryi	GCF_017639235.1	PRJNA735849	United States Geological Survey	Mar 30, 2021	Scaffold
Tyto alba	GCF_018691265.1	PRJNA750077	University of Lausanne	Jun 3, 2021	Scaffold
Centrocercus urophasianus	GCF_019232065.1	PRJNA752107	United States Geological Survey	Jul 15, 2021	Scaffold
Lagopus leucura	GCF_019238085.1	PRJNA752366	United States Geological Survey	Jul 15, 2021	Scaffold
Myiozetetes cayanensis	GCF_022539395.1	PRJNA870458	Max Planck Institute for Biological Intelligence, in foundation, Seewiesen	Mar 10, 2022	Scaffold
Aquila chrysaetos chrysaetos	GCF_900496995.4	PRJNA556399	Wellcome Sanger Institute	Mar 26, 2021	Chromosome
Camarhynchus parvulus	GCF_901933205.1	PRJNA566393	UPPSALA UNIVERISTY	Sep 6, 2019	Chromosome
Accipiter gentilis	GCF_929443795.1	PRJNA862859	WELLCOME SANGER INSTITUTE	Feb 9, 2022	Chromosome

## Sheet: Fish-reference-file
Species	Accession No.	Bioproject	Submitter	Date	Assembly status
Danio rerio	GCF_000002035.6	PRJNA13922	Genome Reference Consortium	May 9, 2017	Chromosome
Latimeria chalumnae	GCF_000225785.1	PRJNA219830	Broad Institute	Sep 12, 2011	Scaffold
Maylandia zebra	GCF_000238955.4	PRJNA198780	Broad Institute	Apr 10, 2018	Chromosome
Pundamilia nyererei	GCF_000239375.1	PRJNA220167	Broad Institute	Dec 22, 2011	Scaffold
Neolamprologus brichardi	GCF_000239395.1	PRJNA232513	Broad Institute	Dec 22, 2011	Scaffold
Lepisosteus oculatus	GCF_000242695.1	PRJNA221149	Broad Institute	Jan 13, 2012	Chromosome
Poecilia formosa	GCF_000485575.1	PRJNA237006	Aquatic Genome Models	Oct 28, 2013	Scaffold
Cynoglossus semilaevis	GCF_000523025.1	PRJNA251742	Beijing Genomics Institute	Jan 28, 2014	Chromosome
Poecilia reticulata	GCF_000633615.1	PRJNA232869	Max Planck Institute for Developmental Biology	Apr 28, 2014	Chromosome
Stegastes partitus	GCF_000690725.1	PRJNA251741	Aquatic Genome Models	May 13, 2014	Scaffold
Cyprinodon variegatus	GCF_000732505.1	PRJNA308224	Aquatic Genome Models	Oct 1, 2015	Scaffold
Notothenia coriiceps	GCF_000735185.1	PRJNA268318	Antarctic Fish Genome Project	Jul 29, 2014	Scaffold
Boleophthalmus pectinirostris	GCF_000788275.1	PRJNA384419	BGI-shenzhen	Dec 2, 2014	Scaffold
Larimichthys crocea	GCF_000972845.2	PRJNA354443	BGI	Nov 27, 2018	Chromosome
Austrofundulus limnaeus	GCF_001266775.1	PRJNA294420	Center for Life in Extreme Environments at Portland State University, Portland, OR	Jul 28, 2015	Scaffold
Poecilia latipinna	GCF_001443285.1	PRJNA305623	The Genome Institute at Washington University School of Medicine (WUGSC)	Nov 13, 2015	Scaffold
Poecilia mexicana	GCF_001443325.1	PRJNA305619	The Genome Institute at Washington University School of Medicine (WUGSC)	Nov 13, 2015	Scaffold
Xiphophorus couchianus	GCF_001444195.1	PRJNA516883	McDonnell Genome Institute - Washington University School of Medicine	Sep 19, 2018	Chromosome
Nothobranchius furzeri	GCF_001465895.1	PRJNA314891	LEIBNIZ INSTITUTE FOR AGE RESEARCH - FRITZ LIPMANN	Dec 11, 2015	Chromosome
Sinocyclocheilus anshuiensis	GCF_001515605.1	PRJNA319338	BGI, Shenzhen	Dec 14, 2015	Scaffold
Sinocyclocheilus rhinocerous	GCF_001515625.1	PRJNA319352	BGI, Shenzhen	Dec 14, 2015	Scaffold
Sinocyclocheilus grahami	GCF_001515645.1	PRJNA316320	BGI, Shenzhen	Dec 16, 2015	Scaffold
Lates calcarifer	GCF_001640805.1	PRJNA345597	Temasek Life Sciences Laboratory	May 9, 2016	Scaffold
Kryptolebias marmoratus	GCF_001649575.2	PRJNA679609	Washington State University	Nov 16, 2020	Chromosome
Ictalurus punctatus	GCF_001660625.2	PRJNA327588	Auburn University	Jan 25, 2019	Chromosome
Oreochromis niloticus	GCF_001858045.2	PRJNA354796	University of Maryland	Jun 29, 2018	Chromosome
Hippocampus comes	GCF_001891065.2	PRJNA359802	South China Sea Institute of Oceanology, Chinese Academy of Sciences	Dec 8, 2016	Scaffold
Monopterus albus	GCF_001952655.1	PRJNA380265	Wuhan University	Jan 17, 2017	Scaffold
Paralichthys olivaceus	GCF_001970005.1	PRJNA369269	Tsinghua University	Jan 24, 2017	Scaffold
Oncorhynchus kisutch	GCF_002021735.2	PRJNA378663	University of Victoria	Nov 4, 2019	Chromosome
Acanthochromis polyacanthus	GCF_002109545.1	PRJNA396896	King Abdullah University of Science and technology	Apr 25, 2017	Scaffold
Oryzias latipes	GCF_002234675.1	PRJNA183868	The University of Tokyo	Jul 27, 2017	Chromosome
Seriola dumerili	GCF_002260705.1	PRJNA412910	Genomic breeding group, Research Center for Aquatic Breeding, National Research Institute of aquaculture, FRA	Aug 3, 2017	Scaffold
Xiphophorus maculatus	GCF_002775205.1	PRJNA220265	The Genome Institute, Washington University at St. Louis	Dec 7, 2017	Chromosome
Amphiprion ocellaris	GCF_002776465.1	PRJNA421964	Deakin University	Nov 16, 2017	Scaffold
Paramormyrops kingsleyae	GCF_002872115.1	PRJNA432421	Michigan State University	Jan 10, 2018	Scaffold
Salvelinus sp. IW2-2015	GCF_002910315.2	PRJNA433373	University of Victoria	Feb 12, 2018	Chromosome
Oryzias melastigma	GCF_002922805.2	PRJNA436980	Sungkyunkwan University	Apr 13, 2020	Chromosome
Xiphophorus hellerii	GCF_003331165.1	PRJNA604828	McDonnell Genome Institute - Washington University School of Medicine	Dec 5, 2019	Chromosome
Carassius auratus	GCF_003368295.1	PRJNA487739	National Institutes of Health	Aug 9, 2018	Chromosome
Chiloscyllium plagiosum	GCF_004010195.1	PRJNA762070	BGI	Jan 10, 2019	Chromosome
Perca flavescens	GCF_004354835.1	PRJNA529871	INRA (Fish Physiology and Genomics laboratory)	Mar 19, 2019	Chromosome
Anarrhichthys ocellatus	GCF_004355925.1	PRJNA595352	Canada's Genomic Enterprise	Mar 8, 2019	Scaffold
Morone saxatilis	GCF_004916995.1	PRJNA647910	North Carolina State University	Apr 26, 2019	Scaffold
Epinephelus lanceolatus	GCF_005281545.1	PRJNA625542	Yellow Sea Fisheries Research Institute, Chinese Academy of Fishery Sciences	May 13, 2019	Chromosome
Oncorhynchus nerka	GCF_006149115.2	PRJNA548514	Fisheries and Oceans Canada	Jun 7, 2019	Chromosome
Epinephelus moara	GCF_006386435.1	PRJNA868339	Yellow Sea Fisheries Research Institute, Chinese Academy of Fishery Sciences	Jun 26, 2019	Chromosome
Sander lucioperca	GCF_008315115.2	PRJNA576669	Leibniz Institute for Farm Animal Biology (FBN)	Aug 14, 2020	Chromosome
Etheostoma spectabile	GCF_008692095.1	PRJNA606051	University of Illinois at Urbana-Champaign	Oct 7, 2019	Chromosome
Plectropomus leopardus	GCF_008729295.1	PRJNA744194	Yellow Sea Fisheries Research Institute, Chinese Academy of Fishery Sciences	May 27, 2020	Chromosome
Pangasianodon hypophthalmus	GCF_009078355.1	PRJNA630732	GenoFish	Oct 22, 2019	Chromosome
Perca fluviatilis	GCF_010015445.1	PRJNA703996	SEX'PERCH	Jan 30, 2020	Chromosome
Acipenser ruthenus	GCF_010645085.1	PRJNA635364	University of Wuerzburg	Feb 19, 2020	Chromosome
Fundulus heteroclitus	GCF_011125445.2	PRJNA615222	University of Missouri	Aug 13, 2020	Chromosome
Epinephelus fuscoguttatus	GCF_011397635.1	PRJNA859906	Epinephelus fuscoguttatus	Feb 20, 2020	Chromosome
Oncorhynchus keta	GCF_012931545.1	PRJNA655759	Fisheries and Oceans Canada	Apr 29, 2020	Chromosome
Etheostoma cragini	GCF_013103735.1	PRJNA635957	Kellogg Biological Station, Michigan State University	May 15, 2020	Chromosome
Oncorhynchus mykiss	GCF_013265735.2	PRJNA639144	USDA/ARS	Sep 23, 2020	Chromosome
Oreochromis aureus	GCF_013358895.1	PRJNA701484	University of Vienna	Jun 19, 2020	Chromosome
Silurus meridionalis	GCF_014805685.1	PRJNA807317	Southwest University	Oct 2, 2020	Chromosome
Micropterus salmoides	GCF_014851395.1	PRJNA687018	Biozeron Shenzhen Inc.	Oct 5, 2020	Scaffold
Nematolebias whitei	GCF_014905685.2	PRJNA678356	Michigan State University	Mar 24, 2021	Chromosome
Cyprinodon tularosa	GCF_016077235.1	PRJNA686119	Purdue University	Dec 15, 2020	Contig
Salvelinus namaycush	GCF_016432855.1	PRJNA690826	Universite Laval	Jan 6, 2021	Chromosome
Pimephales promelas	GCF_016745375.1	PRJNA702526	US EPA	Jan 24, 2021	Scaffold
Polypterus senegalus	GCF_016835505.1	PRJNA704032	BGI	Feb 9, 2021	Chromosome
Xiphias gladius	GCF_016859285.1	PRJNA713387	Institute of Deep-Sea Science and Engineering, Chinese Academy of Sciences	Feb 12, 2021	Chromosome
Alosa alosa	GCF_017589495.1	PRJNA834759	GenoFish	Mar 30, 2021	Chromosome
Polyodon spathula	GCF_017654505.1	PRJNA726223	Yangtze River Fisheries Research Institute, Chinese Academy of Fishery Sciences	Mar 31, 2021	Chromosome
Oncorhynchus tshawytscha	GCF_018296145.1	PRJNA432585	Fisheries and Oceans Canada	May 7, 2021	Chromosome
Cheilinus undulatus	GCF_018320785.1	PRJNA731939	Shanghai Ocean University	May 12, 2021	Chromosome
Cyprinus carpio	GCF_018340385.1	PRJNA745992	Chinese Academy of Fishery Sciences	May 12, 2021	Chromosome
Haplochromis burtoni	GCF_018398535.1	PRJNA737037	Reade Roberts Lab, North Carolina State University	May 19, 2021	Scaffold
Megalobrama amblycephala	GCF_018812025.1	PRJNA835491	Huazhong Agricultural University	Jun 9, 2021	Chromosome
Puntigrus tetrazona	GCF_018831695.1	PRJNA753523	China Academy of Fishery Sciencey	Jun 10, 2021	Chromosome
Callorhinchus milii	GCF_018977255.1	PRJNA744271	Institute of Molecular and Cell Biology, A*star, Singapore	Jun 21, 2021	Scaffold
Solea senegalensis	AllFishReceptors_compressed.fa	PRJNA767562	IFAPA	Jul 9, 2021	Chromosome
Protopterus annectens	GCF_019279795.1	PRJNA754246	Northwestern Polytechnical University	Jul 20, 2021	Chromosome
Gambusia affinis	GCF_019740435.1	PRJNA765034	Southwest University	Aug 25, 2021	Chromosome
Siniperca chuatsi	GCF_020085105.1	PRJNA767607	Chinese Academy of Sciences	Sep 24, 2021	Chromosome
Coregonus clupeaformis	GCF_020615455.1	PRJNA780548	Laval University	Nov 4, 2021	Chromosome
Oncorhynchus gorbuscha	GCF_021184085.1	PRJNA726253	Fisheries and Oceans Canada	Dec 15, 2021	Chromosome
Micropterus dolomieu	GCF_021292245.1	PRJNA800460	Cornell University	Jan 11, 2022	Chromosome
Girardinichthys multiradiatus	GCF_021462225.1	PRJNA821872	Max Planck Institute of Molecular Cell Biology and Genetics	Feb 24, 2022	Chromosome
Rhincodon typus	GCF_021869965.1	PRJNA842712	Squalomix	Feb 3, 2022	Chromosome
Hypomesus transpacificus	GCF_021917145.1	PRJNA810474	Genomic Variation Lab at University of California Davis	Feb 4, 2022	Chromosome
Stegostoma fasciatum	GCF_022316705.1	PRJNA844100	Squalomix	Feb 17, 2022	Chromosome
Scophthalmus maximus	GCF_022379125.1	PRJNA821077	Yellow Sea fisheries Research Institution	Feb 24, 2022	Chromosome
Mugil cephalus	GCF_022458985.1	PRJNA821704	ICAR - Central Institute of Brackishwater Aquaculture	Mar 4, 2022	Chromosome
Hippoglossus stenolepis	GCF_022539355.2	PRJNA642014	International Pacific Halibut Commission	Mar 10, 2022	Chromosome
Tachysurus fulvidraco	GCF_022655615.1	PRJNA826113	Huazhong Agricultural University	Mar 21, 2022	Chromosome
Astyanax mexicanus	GCF_023375975.1	PRJNA853366	University of Missouri	May 19, 2022	Chromosome
Brienomyrus brachyistius	GCF_023856365.1	PRJNA854133	Michigan State University	Jun 28, 2022	Chromosome
Syngnathus scovelli	GCF_024217435.1	PRJNA863313	University of Idaho at Moscow	Jul 12, 2022	Scaffold
Labrus bergylta	GCF_900080235.1	PRJNA379987	National Institute of nutrition and seafood research	May 3, 2016	Scaffold
Astatotilapia calliptera	GCF_900246225.1	PRJNA488811	SC	May 30, 2018	Chromosome
Anabas testudineus	GCF_900324465.2	PRJNA489257	SC	Dec 19, 2018	Chromosome
Mastacembelus armatus	GCF_900324485.2	PRJNA489256	SC	Mar 16, 2019	Chromosome
Simochromis diagramma	GCF_900408965.1	PRJNA704661	SC	Jun 18, 2018	Scaffold
Cottoperca gobio	GCF_900634415.1	PRJNA530544	SC	Feb 6, 2019	Chromosome
Parambassis ranga	GCF_900634625.1	PRJNA526690	SC	Feb 6, 2019	Chromosome
Gouania willdenowi	GCF_900634775.1	PRJNA527273	SC	Feb 6, 2019	Chromosome
Betta splendens	GCF_900634795.3	PRJNA522468	SC	Aug 25, 2020	Chromosome
Denticeps clupeoides	GCF_900700375.1	PRJNA533386	SC	Mar 16, 2019	Chromosome
Clupea harengus	GCF_900700415.2	PRJNA587748	UPPSALA UNIVERISTY	Apr 16, 2019	Chromosome
Erpetoichthys calabaricus	GCF_900747795.1	PRJNA531901	SC	Mar 26, 2019	Chromosome
Sparus aurata	GCF_900880675.1	PRJNA558036	SC	Jul 30, 2019	Chromosome
Echeneis naucrates	GCF_900963305.1	PRJNA548465	SC	Apr 11, 2019	Chromosome
Scleropages formosus	GCF_900964775.1	PRJNA540586	SC	Apr 11, 2019	Chromosome
Takifugu rubripes	GCF_901000725.2	PRJNA543527	SC	Jun 5, 2019	Chromosome
Salmo trutta	GCF_901001165.1	PRJNA550988	SC	Jun 2, 2019	Chromosome
Syngnathus acus	GCF_901709675.1	PRJNA673235	SC	Jul 31, 2020	Chromosome
Salarias fasciatus	GCF_902148845.1	PRJNA555318	SC	Jul 3, 2019	Chromosome
Sphaeramia orbicularis	GCF_902148855.1	PRJNA556027	SC	Jul 3, 2019	Chromosome
Myripristis murdjan	GCF_902150065.1	PRJNA556033	SC	Jul 3, 2019	Chromosome
Gadus morhua	GCF_902167405.1	PRJNA557709	SC	Jul 16, 2019	Chromosome
Chanos chanos	GCF_902362185.1	PRJNA564626	SC	Aug 14, 2019	Chromosome
Thalassophryne amazonica	GCF_902500255.1	PRJNA627696	SC	Sep 30, 2019	Chromosome
Pungitius pungitius	GCF_902500615.1	PRJNA675029	UNIVERSITY OF OSLO	Oct 12, 2020	Scaffold
Scyliorhinus canicula	GCF_902713615.1	PRJNA688266	SC	Dec 17, 2020	Chromosome
Pseudochaenichthys georgianus	GCF_902827115.1	PRJNA629555	SC	Apr 15, 2020	Chromosome
Trematomus bernacchii	GCF_902827165.1	PRJNA629536	SC	Apr 15, 2020	Scaffold
Gymnodraco acuticeps	GCF_902827175.1	PRJNA629559	SC	Apr 15, 2020	Scaffold
Colossoma macropomum	GCF_904425465.1	PRJNA667941	WELLCOME TRUST SANGER INSTITUTE	Sep 25, 2020	Scaffold
Acanthopagrus latus	GCF_904848185.1	PRJNA672841	SC	Oct 12, 2020	Chromosome
Salmo salar	GCF_905237065.1	PRJNA788898	NORWEGIAN UNIVERSITY OF LIFE SCIENCES	Apr 21, 2021	Chromosome
Thunnus maccoyii	GCF_910596095.1	PRJNA747049	Wellcome Sanger Institute	Jul 7, 2021	Chromosome
Thunnus albacares	GCF_914725855.1	PRJNA769113	WELLCOME SANGER INSTITUTE	Sep 16, 2021	Chromosome
