# Supplementary material for: Sensommatic: an efficient pipeline to mine and predict sensory receptor genes in the era of reference-quality genomes
Source: Bioinformatics. 2024 Jan 23;40(1):btae040. doi: 10.1093/bioinformatics/btae040 (PMC10832353; doi:10.1093/bioinformatics/btae040)
Supplement: btae040_Supplementary_Data [file btae040_supplementary_data.zip › Revised_Supplementary_File_S1.xlsx]

## Sheet: Runtime-summary
Assembly	Species	Class	# Contigs	Assembly level	Date	Time	Time (hr)	# Receptors	Reference	Note
GCA_000181195.1	Mus musculus	Mammalia	224713	Contig	2002-06-01	02:53:57	2.899	1738	Mouse Genome Sequencing Consortium et al., 2002	na
GCA_000181315.1	Ictidomys tridecemlineatus	Mammalia	797481	Contig	2006-07-01	03:36:59	3.616	2087	na	na
GCA_000181375.1	Tupaia belangeri	Mammalia	194504	Contig	2006-07-01	04:19:37	4.327	1948	na	na
GCA_000181395.1	Erinaceus europaeus	Mammalia	847680	Contig	2006-03-01	02:03:42	2.062	1214	na	na
GCA_000181415.1	Canis lupus familiaris	Mammalia	1089636	Contig	2003-10-01	01:21:19	1.355	757	Kirkness et al., 2003	na
GCF_000001405.40	Homo sapiens	Mammal	996	Chromosome	2022-02-03	02:19:37	2.327	1320	International Human Genome Sequencing Consortium 2001	Test species
GCA_000181335.5	Felis catus	Mammalia	4894	Chromosome	2021-11-01	01:59:49	1.997	1151	Brashear, Bredemeyer and Murphy, 2021	na
GCF_000002295.2	Monodelphis domestica	Mammal	72674	Chromosome	2007-01-25	05:10:14	5.171	1675	Mikkelsen et al., 2007	Test species
GCA_008795835.1	Panthera leo	Mammalia	23775	Chromosome	2019-10-01	01:22:54	1.382	1078	na	na
GCA_903992545.1	Pipistrellus pipistrellus	Mammalia	1867	Chromosome	2020-08-01	02:13:07	2.219	628	Vine et al., 2021	na
GCF_002880755.1	Pan troglodytes	Mammal	5061	Chromosome	2018-01-01	01:55:25	1.924	830	The Chimpanzee Sequencing and Analysis Consortium, 2005	Test species
GCF_002263795.2	Bos taurus	Mammal	2343	Chromosome	2018-04-11	02:21:48	2.363	2066	na	Test species
GCF_000002285.5	Canis lupus familiaris	Mammal	1162	Chromosome	2020-10-06	01:06:28	1.108	965	Lindblad-Toh et al., 2005	Test species
GCF_002863925.1	Equus caballus	Mammal	10987	Chromosome	2018-01-05	02:14:23	2.24	2553	Kalbfleisch et al., 2018	Test species
GCF_000001635.27	Mus musculus	Mammal	306	Chromosome	2020-06-24	03:10:55	3.182	1927	Church et al., 2009	Test species
GCF_002880775.1	Pongo abelii	Mammal	5814	Chromosome	2018-01-19	01:33:44	1.562	741	Xu and Arnason, 1996	Test species
GCF_004115215.2	Ornithorhynchus anatinus	Mammal	834	Chromosome	2020-11-06	01:09:59	1.166	1150	Zhou et al., 2021	Test species
GCF_015227675.2	Rattus norvegicus	Mammal	757	Chromosome	2020-11-10	03:24:14	3.404	2025	Howe et al., 2021	Test species
GCA_000180675.1	Gasterosteus aculeatus	Fish	16957	Contig	2006-02-01	02:20:56	2.349	248	Jones et al., 2012	na
GCA_000418415.1	Thunnus orientalis	Fish	133062	Contig	2013-06-01	00:31:34	0.526	155	Nakamura et al., 2013	na
GCA_024762115.1	Acipenser gueldenstaedtii	Fish	3393603	Contig	2022-08-01	01:00:04	1.001	134	Degani et al., 2022	na
GCA_904848185.1	Acanthopagrus latus	Fish	214	Chromosome	2020-10-01	01:03:23	1.056	404	na	na
GCA_021347895.1	Acanthochromis polyacanthus	Fish	951	Chromosome	2022-01-01	03:21:02	3.351	198	na	na
GCF_000002035.6	Danio rerio	Fish	19725	Chromosome	2017-05-09	02:04:52	2.081	532	Howe et al., 2013	Test species
GCA_021901965.1	Pipa carvalhoi	Amphibian	830118	Contig	2022-02-01	00:25:33	0.426	136	Moura Gama et al., 2022	na
GCA_025379985.1	Phyllomedusa bahiana	Amphibian	109372	Contig	2022-09-01	02:45:42	2.762	779	Andrade et al., 2022	na
GCA_022657655.1	Phrynoglossus myanhessei	Amphibian	1446664	Contig	2021-03-01	00:52:10	0.869	542	Köhler et al., 2021	na
GCA_905171715.1	Bufo bufo	Amphibian	5501	Chromosome	2021-07-01	04:12:33	4.209	774	Streicher et al., 2021	na
GCA_018994145.1	Leptobrachium ailaonicum	Amphibian	15899	Chromosome	2021-06-01	02:46:49	2.78	208	Li et al., 2019	na
GCF_017654675.1	Xenopus laevis	Amphibian	716	Chromosome	2021-04-12	07:48:01	7.8	1506	Session et al., 2016	Test species
GCA_000385615.1	Apalone spinifera	Reptile	827040	Contig	2013-05-01	03:38:54	3.648	1458	na	na
GCA_026122565.1	Emydura macquarii macquarii	Reptile	3748	Contig	2022-11-01	03:08:16	3.138	2060	na	na
GCA_023970755.1	Azemiops feae	Reptile	4303	Contig	2022-07-01	1-01:13:52	25.231	2591	Myers et al., 2022	na
GCA_026122505.1	Aldabrachelys gigantea	Reptile	1040	Chromosome	2022-11-01	13:54:58	13.916	3514	Çilingir et al., 2022	na
GCA_019425775.1	Rafetus swinhoei	Reptile	1125	Chromosome	2021-07-01	16:20:07	16.335	2039	Ren et al., 2022	na
GCF_000090745.1	Anolis carolinensis	Reptile	41987	Chromosome	2011-01-10	00:39:24	0.657	261	Alföldi et al., 2011	Test species
GCA_000586395.1	Lyrurus tetrix tetrix	Bird	971998	Contig	2014-03-01	00:02:32	0.042	24	Wang et al., 2014	na
GCA_011125475.1	Melanerpes aurifrons	Bird	441	Contig	2020-03-01	00:10:23	0.173	92	Wiley and Miller, 2020	na
GCA_000400545.1	Ara macao	Bird	282947	Contig	2013-05-01	00:04:29	0.075	58	Seabury et al., 2013	na
GCA_001700915.1	Passer domesticus	Bird	50328	Chromosome	2016-08-01	00:07:01	0.117	51	Magallanes-Alba et al., 2023	na
GCA_000738735.6	Corvus cornix cornix	Bird	471	Chromosome	2021-04-01	00:03:05	0.051	49	Weissensteiner et al., 2017	na
GCF_015476345.1	Anas platyrhynchos	Bird	1661	Chromosome	2020-11-23	02:55:06	2.918	1157	na	Test species
