# Supplementary material for: Sensommatic: an efficient pipeline to mine and predict sensory receptor genes in the era of reference-quality genomes
Source: Bioinformatics. 2024 Jan 23;40(1):btae040. doi: 10.1093/bioinformatics/btae040 (PMC10832353; doi:10.1093/bioinformatics/btae040)
Supplement: btae040_Supplementary_Data [file btae040_supplementary_data.zip › Revised_Supplementary_File_S2.xlsx]

## Sheet: Summary
Test	Species	Common name	Family	Class	Genome Assembly	Recovery (%)	Classification (%)	Accuracy (%)	Specificity (%)	Combined Final score (%)	Total receptors	Functional	Pseudogenes	OR Total	OR functional	OR pseudogene	TAS2R Total	TAS2R Functional	TAS2R Pseudogene	VN1R Total	VN1R Functional	VN1R Pseudogenes	TAAR Total	TAAR Functional	TAAR Pseudogene	TAS1R Total	TAS1R Functional	TAS1R Pseudogene	VN2R Total	VN2R Functional	VN2R Pseudogene	OPN Total	OPN Functional	OPN Pseudogene	RHO Total	RHO Functional	RHO Pseudogene
01_chimp	Pan troglodytes	Chimp	Hominidae	Mammal	GCF_002880755.1	98.52	96.34	77.85	100	90.9	830	439	391	747	402	345	36	26	10	31	2	29	7	3	4	3	3	0	3	0	3	2	2	0	1	1	0
02_chimp	Pan troglodytes	Chimp	Hominidae	Mammal	GCF_002880755.1	98.09	96.11	76.89	100	90.37	823	436	387	742	399	343	36	26	10	29	2	27	8	4	4	3	3	0	2	0	2	2	1	1	1	1	0
03_chimp	Pan troglodytes	Chimp	Hominidae	Mammal	GCF_002880755.1	99.35	92.36	79.04	100	90.25	657	405	252	610	370	240	31	24	7	4	2	2	6	3	3	3	3	0	0	0	0	2	2	0	1	1	0
01_cow	Bos taurus	Cow	Bovidae	Mammal	GCF_002263795.2	99.9	97.96	87.07	99.81	94.98	2066	1174	892	1944	1093	851	32	20	12	49	35	14	29	19	10	3	3	0	6	1	5	2	2	0	1	1	0
02_cow	Bos taurus	Cow	Bovidae	Mammal	GCF_002263795.2	99.61	97.95	87.13	99.8	94.9	2047	1169	878	1929	1090	839	30	20	10	46	35	11	29	19	10	3	3	0	7	0	7	2	1	1	1	1	0
03_cow	Bos taurus	Cow	Bovidae	Mammal	GCF_002263795.2	99.9	96.49	87.82	100	94.74	1810	1105	705	1722	1044	678	23	17	6	35	24	11	29	19	10	0	0	0	0	0	0	0	0	0	1	1	0
01_dog	Canis lupus familiaris	Dog	Canidae	Mammal	GCF_000002285.5	99.26	97.12	73.25	99.39	89.88	965	717	248	913	688	225	22	16	6	17	5	12	4	2	2	3	3	0	3	0	3	2	2	0	1	1	0
02_dog	Canis lupus familiaris	Dog	Canidae	Mammal	GCF_000002285.5	99.01	97.12	73.18	99.38	89.77	960	716	244	911	687	224	22	16	6	16	5	11	4	2	2	3	3	0	1	0	1	2	2	0	1	1	0
03_dog	Canis lupus familiaris	Dog	Canidae	Mammal	GCF_000002285.5	99.87	93.82	78.68	100	90.79	879	674	205	848	646	202	17	15	2	6	5	1	2	2	0	3	3	0	0	0	0	2	2	0	1	1	0
01_duck	Anas platyrhynchos	Duck	Anatidae	Bird	GCF_015476345.1	97.52	79.05	67.62	100	81.4	1157	748	409	1144	736	408	6	6	0	0	0	0	3	2	1	2	2	0	0	0	0	1	1	0	1	1	0
02_duck	Anas platyrhynchos	Duck	Anatidae	Bird	GCF_015476345.1	96.59	78.53	65.06	100	80.06	1137	742	395	1124	731	393	6	6	0	0	0	0	3	2	1	2	2	0	0	0	0	1	1	0	1	0	1
03_duck	Anas platyrhynchos	Duck	Anatidae	Bird	GCF_015476345.1	99.37	80.83	69.97	100	83.39	1145	742	403	1133	730	403	6	6	0	0	0	0	3	3	0	2	2	0	0	0	0	0	0	0	1	1	0
01_frog	Xenopus laevis	Frog	Pipidae	Amphibian	GCF_017654675.1	99.69	87.67	71.03	91.37	86.13	1506	961	545	912	668	244	69	47	22	7	6	1	8	6	2	8	5	3	493	223	270	3	2	1	3	3	0
02_frog	Xenopus laevis	Frog	Pipidae	Amphibian	GCF_017654675.1	9.83	40.62	17.19	77.34	22.55	320	71	249	16	7	9	0	0	0	0	0	0	2	2	0	0	0	0	302	62	240	0	0	0	0	0	0
03_frog	Xenopus laevis	Frog	Pipidae	Amphibian	GCF_017654675.1	96.6	88.16	71.84	99.35	85.53	1236	753	483	848	632	216	64	45	19	7	6	1	7	6	1	10	5	5	294	54	240	3	2	1	3	3	0
01_horse	Equus caballus	Horse	Equidae	Mammal	GCF_002863925.1	99.83	98.17	82.65	99.86	93.55	2553	1203	1350	2405	1121	1284	48	24	24	64	37	27	15	11	4	5	5	0	13	2	11	2	2	0	1	1	0
02_horse	Equus caballus	Horse	Equidae	Mammal	GCF_002863925.1	99.65	97.82	82.53	99.86	93.33	2541	1198	1343	2390	1119	1271	48	24	24	67	36	31	15	11	4	5	5	0	13	2	11	2	1	1	1	0	1
03_horse	Equus caballus	Horse	Equidae	Mammal	GCF_002863925.1	99.91	95.82	82.91	100	92.88	2296	1145	1151	2199	1076	1123	26	16	10	46	34	12	15	11	4	4	4	0	3	1	2	2	2	0	1	1	0
01_human	Homo sapiens	Human	Hominidae	Mammal	GCF_000001405.40	93.64	97.8	53.17	100	81.53	1320	673	647	1181	601	580	75	53	22	43	3	40	8	7	1	3	3	0	4	0	4	5	5	0	1	1	0
02_human	Homo sapiens	Human	Hominidae	Mammal	GCF_000001405.40	92.09	97.11	52.75	100	80.65	1303	661	642	1175	589	586	72	53	19	36	3	33	8	7	1	3	3	0	3	0	3	5	5	0	1	1	0
03_human	Homo sapiens	Human	Hominidae	Mammal	GCF_000001405.40	96.85	95.69	59.87	100	84.14	1165	638	527	1035	569	466	74	52	22	38	2	36	8	6	2	3	3	0	1	0	1	5	5	0	1	1	0
01_lizard	Anolis carolinensis	Lizard	Dactyloidae	Reptile	GCF_000090745.1	94.71	91.93	70.19	100	85.61	261	200	61	132	108	24	62	44	18	0	0	0	4	4	0	3	2	1	56	39	17	2	1	1	2	2	0
02_lizard	Anolis carolinensis	Lizard	Dactyloidae	Reptile	GCF_000090745.1	84.71	90.97	61.81	100	79.16	225	175	50	122	101	21	36	25	11	1	1	0	4	4	0	2	2	0	57	40	17	2	1	1	1	1	0
03_lizard	Anolis carolinensis	Lizard	Dactyloidae	Reptile	GCF_000090745.1	91.67	86.36	73.38	100	83.8	207	158	49	110	98	12	54	31	23	0	0	0	4	4	0	2	1	1	34	22	12	1	0	1	2	2	0
01_mouse	Mus musculus	Mouse	Muridae	Mammal	GCF_000001635.27	91.03	96.59	76.57	98.72	88.06	1927	1531	396	1308	1132	176	43	35	8	297	219	78	16	15	1	3	3	0	257	124	133	2	2	0	1	1	0
02_mouse	Mus musculus	Mouse	Muridae	Mammal	GCF_000001635.27	83.07	94.09	76.02	98.71	84.39	1705	1317	388	1267	1111	156	34	24	10	207	132	75	16	15	1	12	4	8	166	28	138	2	2	0	1	1	0
03_mouse	Mus musculus	Mouse	Muridae	Mammal	GCF_000001635.27	97.27	95.6	81.12	100	91.33	1869	1421	448	1316	1106	210	43	28	15	303	231	72	15	13	2	3	3	0	186	37	149	2	2	0	1	1	0
01_opossum	Monodelphis domestica	Opossum	Didelphidae	Mammal	GCF_000002295.2	97.02	96.53	80.87	100	91.48	1675	1373	302	1386	1173	213	32	26	6	114	83	31	24	22	2	3	3	0	113	63	50	2	2	0	1	1	0
02_opossum	Monodelphis domestica	Opossum	Didelphidae	Mammal	GCF_000002295.2	76.12	93	76.03	100	81.72	1296	1016	280	1101	925	176	20	12	8	47	34	13	20	18	2	3	3	0	102	21	81	2	2	0	1	1	0
03_opossum	Monodelphis domestica	Opossum	Didelphidae	Mammal	GCF_000002295.2	99.19	96.1	84.39	100	93.23	1622	1311	311	1347	1142	205	29	25	4	113	88	25	23	20	3	3	3	0	104	30	74	2	2	0	1	1	0
01_orangutan	Pongo abelii	Orangutan	Hominidae	Mammal	GCF_002880775.1	100	97.35	74.07	99.72	90.48	741	363	378	652	324	328	35	25	10	35	3	32	8	5	3	3	3	0	5	0	5	2	2	0	1	1	0
02_orangutan	Pongo abelii	Orangutan	Hominidae	Mammal	GCF_002880775.1	99.21	97.87	73.6	99.72	90.22	727	360	367	644	321	323	34	25	9	32	3	29	8	5	3	3	3	0	3	0	3	2	2	0	1	1	0
03_orangutan	Pongo abelii	Orangutan	Hominidae	Mammal	GCF_002880775.1	99.47	92.55	71.28	100	87.77	541	321	220	484	286	198	31	23	8	16	3	13	4	4	0	3	3	0	1	0	1	1	1	0	1	1	0
01_platypus	Ornithorhynchus anatinus	Platypus	Ornithorhynchidae	Mammal	GCF_004115215.2	99.21	98.02	81.15	99.85	92.79	1150	623	527	507	354	153	9	7	2	561	239	322	4	4	0	3	3	0	63	13	50	2	2	0	1	1	0
02_platypus	Ornithorhynchus anatinus	Platypus	Ornithorhynchidae	Mammal	GCF_004115215.2	85.63	97.47	78.62	99.81	87.24	958	536	422	563	377	186	0	0	0	289	133	156	3	3	0	3	3	0	64	12	52	1	1	0	1	1	0
03_platypus	Ornithorhynchus anatinus	Platypus	Ornithorhynchidae	Mammal	GCF_004115215.2	99.8	97.04	83	99.82	93.28	1069	594	475	446	322	124	8	6	2	575	248	327	4	4	0	3	3	0	30	8	22	2	2	0	1	1	0
01_rat	Rattus norvegicus	Rat	Muridae	Mammal	GCF_015227675.2	92.73	96.7	71.18	99.25	86.87	2025	1532	493	1667	1306	361	40	36	4	140	105	35	19	18	1	3	3	0	153	61	92	2	2	0	1	1	0
02_rat	Rattus norvegicus	Rat	Muridae	Mammal	GCF_015227675.2	86.24	95.17	70.72	99.5	84.04	1836	1393	443	1563	1276	287	33	28	5	92	49	43	18	17	1	5	1	4	122	21	101	2	1	1	1	0	1
03_rat	Rattus norvegicus	Rat	Muridae	Mammal	GCF_015227675.2	96.76	94.78	73.65	99.71	88.4	2047	1454	593	1711	1286	425	38	26	12	137	100	37	18	16	2	3	3	0	137	20	117	2	2	0	1	1	0
01_zebrafish	Danio rerio	Zebrafish	Danionidae	Fish	GCF_000002035.6	98.32	97.44	73.93	95.3	89.9	532	472	60	224	209	15	10	9	1	0	0	0	219	202	17	4	4	0	53	29	24	11	11	0	2	2	0
02_zebrafish	Danio rerio	Zebrafish	Danionidae	Fish	GCF_000002035.6	93.7	96.86	69.96	94.95	86.84	519	451	68	229	207	22	6	6	0	0	0	0	217	202	15	2	2	0	56	25	31	7	7	0	2	2	0
03_zebrafish	Danio rerio	Zebrafish	Danionidae	Fish	GCF_000002035.6	96.62	96.94	72.93	96.45	88.83	370	321	49	97	81	16	10	8	2	1	0	1	212	197	15	1	1	0	26	13	13	9	9	0	2	2	0

## Sheet: Test-scores-all-receptors
Species	Genome	Group	Test	Class	# Predictions	# NCBI predictions	# Recovered	# Missed	# Unmapped	# Identical predictions	# Correct functional classification	Recovered (%)	Missed (%)	Unmapped (%)	Identical predictions (%)	Correct functional classification (%)	Combined Final score (%)
Pan troglodytes	GCF_002880755.1	All	01_chimp	Mammal	830	472	465	7	365	362	448	98.52	1.48	77.33	77.85	96.34	90.9
Pan troglodytes	GCF_002880755.1	All	02_chimp	Mammal	823	472	463	9	360	356	445	98.09	1.91	76.27	76.89	96.11	90.37
Pan troglodytes	GCF_002880755.1	All	03_chimp	Mammal	657	461	458	3	199	362	423	99.35	0.65	43.17	79.04	92.36	90.25
Bos taurus	GCF_002263795.2	All	01_cow	Mammal	2066	1030	1029	1	1037	896	1008	99.9	0.1	100.68	87.07	97.96	94.98
Bos taurus	GCF_002263795.2	All	02_cow	Mammal	2047	1030	1026	4	1021	894	1005	99.61	0.39	99.13	87.13	97.95	94.9
Bos taurus	GCF_002263795.2	All	03_cow	Mammal	1810	1027	1026	1	784	901	990	99.9	0.1	76.34	87.82	96.49	94.74
Canis lupus familiaris	GCF_000002285.5	All	01_dog	Mammal	965	806	800	6	165	586	777	99.26	0.74	20.47	73.25	97.12	89.88
Canis lupus familiaris	GCF_000002285.5	All	02_dog	Mammal	960	806	798	8	162	584	775	99.01	0.99	20.1	73.18	97.12	89.77
Canis lupus familiaris	GCF_000002285.5	All	03_dog	Mammal	879	761	760	1	119	598	713	99.87	0.13	15.64	78.68	93.82	90.79
Anas platyrhynchos	GCF_015476345.1	All	01_duck	Bird	1157	323	315	8	842	213	249	97.52	2.48	260.68	67.62	79.05	81.4
Anas platyrhynchos	GCF_015476345.1	All	02_duck	Bird	1137	323	312	11	825	203	245	96.59	3.41	255.42	65.06	78.53	80.06
Anas platyrhynchos	GCF_015476345.1	All	03_duck	Bird	1145	315	313	2	832	219	253	99.37	0.63	264.13	69.97	80.83	83.39
Xenopus laevis	GCF_017654675.1	All	01_frog	Amphibian	1506	651	649	2	857	461	569	99.69	0.31	131.64	71.03	87.67	86.13
Xenopus laevis	GCF_017654675.1	All	02_frog	Amphibian	320	651	64	587	256	11	26	9.83	90.17	39.32	17.19	40.62	22.55
Xenopus laevis	GCF_017654675.1	All	03_frog	Amphibian	1236	647	625	22	611	449	551	96.6	3.4	94.44	71.84	88.16	85.53
Equus caballus	GCF_002863925.1	All	01_horse	Mammal	2553	1149	1147	2	1406	948	1126	99.83	0.17	122.37	82.65	98.17	93.55
Equus caballus	GCF_002863925.1	All	02_horse	Mammal	2541	1149	1145	4	1396	945	1120	99.65	0.35	121.5	82.53	97.82	93.33
Equus caballus	GCF_002863925.1	All	03_horse	Mammal	2296	1148	1147	1	1149	951	1099	99.91	0.09	100.09	82.91	95.82	92.88
Homo sapiens	GCF_000001405.40	All	01_human	Mammal	1320	1163	1089	74	230	579	1065	93.64	6.36	19.78	53.17	97.8	81.53
Homo sapiens	GCF_000001405.40	All	02_human	Mammal	1303	1163	1071	92	231	565	1040	92.09	7.91	19.86	52.75	97.11	80.65
Homo sapiens	GCF_000001405.40	All	03_human	Mammal	1165	983	952	31	213	570	911	96.85	3.15	21.67	59.87	95.69	84.14
Anolis carolinensis	GCF_000090745.1	All	01_lizard	Reptile	261	170	161	9	98	113	148	94.71	5.29	57.65	70.19	91.93	85.61
Anolis carolinensis	GCF_000090745.1	All	02_lizard	Reptile	225	170	144	26	80	89	131	84.71	15.29	47.06	61.81	90.97	79.16
Anolis carolinensis	GCF_000090745.1	All	03_lizard	Reptile	207	168	154	14	53	113	133	91.67	8.33	31.55	73.38	86.36	83.8
Mus musculus	GCF_000001635.27	All	01_mouse	Mammal	1927	1772	1613	159	313	1235	1558	91.03	8.97	17.66	76.57	96.59	88.06
Mus musculus	GCF_000001635.27	All	02_mouse	Mammal	1705	1772	1472	300	233	1119	1385	83.07	16.93	13.15	76.02	94.09	84.39
Mus musculus	GCF_000001635.27	All	03_mouse	Mammal	1869	1612	1568	44	301	1272	1499	97.27	2.73	18.67	81.12	95.6	91.33
Monodelphis domestica	GCF_000002295.2	All	01_opossum	Mammal	1675	1277	1239	38	434	1002	1196	97.02	2.98	33.99	80.87	96.53	91.48
Monodelphis domestica	GCF_000002295.2	All	02_opossum	Mammal	1296	1277	972	305	321	739	904	76.12	23.88	25.14	76.03	93	81.72
Monodelphis domestica	GCF_000002295.2	All	03_opossum	Mammal	1622	1240	1230	10	390	1038	1182	99.19	0.81	31.45	84.39	96.1	93.23
Pongo abelii	GCF_002880775.1	All	01_orangutan	Mammal	741	378	378	0	363	280	368	100	0	96.03	74.07	97.35	90.48
Pongo abelii	GCF_002880775.1	All	02_orangutan	Mammal	727	378	375	3	352	276	367	99.21	0.79	93.12	73.6	97.87	90.22
Pongo abelii	GCF_002880775.1	All	03_orangutan	Mammal	541	378	376	2	165	268	348	99.47	0.53	43.65	71.28	92.55	87.77
Ornithorhynchus anatinus	GCF_004115215.2	All	01_platypus	Mammal	1150	508	504	4	646	409	494	99.21	0.79	127.17	81.15	98.02	92.79
Ornithorhynchus anatinus	GCF_004115215.2	All	02_platypus	Mammal	958	508	435	73	522	342	424	85.63	14.37	102.76	78.62	97.47	87.24
Ornithorhynchus anatinus	GCF_004115215.2	All	03_platypus	Mammal	1069	507	506	1	563	420	491	99.8	0.2	111.05	83	97.04	93.28
Rattus norvegicus	GCF_015227675.2	All	01_rat	Mammal	2025	1897	1759	138	266	1252	1701	92.73	7.27	14.02	71.18	96.7	86.87
Rattus norvegicus	GCF_015227675.2	All	02_rat	Mammal	1836	1897	1636	261	200	1157	1557	86.24	13.76	10.54	70.72	95.17	84.04
Rattus norvegicus	GCF_015227675.2	All	03_rat	Mammal	2047	1761	1704	57	343	1255	1615	96.76	3.24	19.48	73.65	94.78	88.4
Danio rerio	GCF_000002035.6	All	01_zebrafish	Fish	532	238	234	4	298	173	228	98.32	1.68	125.21	73.93	97.44	89.9
Danio rerio	GCF_000002035.6	All	02_zebrafish	Fish	519	238	223	15	296	156	216	93.7	6.3	124.37	69.96	96.86	86.84
Danio rerio	GCF_000002035.6	All	03_zebrafish	Fish	370	237	229	8	141	167	222	96.62	3.38	59.49	72.93	96.94	88.83

## Sheet: Test-scores-functional
Species	Genome	Group	Test	Class	# Predictions	# NCBI predictions	# Recovered	# Missed	# Unmapped	# Identical predictions	# Correct functional classification	Recovered (%)	Missed (%)	Unmapped (%)	Identical predictions (%)	Correct functional classification (%)	Combined Final score (%)
Pan troglodytes	GCF_002880755.1	Functional	01_chimp	Mammal	408	408	408	0	0	341	399	100	0	0	83.58	97.79	93.79
Pan troglodytes	GCF_002880755.1	Functional	02_chimp	Mammal	407	408	407	1	0	336	396	99.75	0.25	0	82.56	97.3	93.2
Pan troglodytes	GCF_002880755.1	Functional	03_chimp	Mammal	407	407	407	0	0	341	380	100	0	0	83.78	93.37	92.38
Bos taurus	GCF_002263795.2	Functional	01_cow	Mammal	989	989	989	0	0	879	983	100	0	0	88.88	99.39	96.09
Bos taurus	GCF_002263795.2	Functional	02_cow	Mammal	986	989	986	3	0	877	980	99.7	0.3	0	88.95	99.39	96.01
Bos taurus	GCF_002263795.2	Functional	03_cow	Mammal	989	989	989	0	0	885	968	100	0	0	89.48	97.88	95.79
Canis lupus familiaris	GCF_000002285.5	Functional	01_dog	Mammal	666	666	666	0	0	575	658	100	0	0	86.34	98.8	95.05
Canis lupus familiaris	GCF_000002285.5	Functional	02_dog	Mammal	665	666	665	1	0	574	657	99.85	0.15	0	86.32	98.8	94.99
Canis lupus familiaris	GCF_000002285.5	Functional	03_dog	Mammal	666	666	666	0	0	581	634	100	0	0	87.24	95.2	94.14
Anas platyrhynchos	GCF_015476345.1	Functional	01_duck	Bird	244	249	244	5	0	211	242	97.99	2.01	0	86.48	99.18	94.55
Anas platyrhynchos	GCF_015476345.1	Functional	02_duck	Bird	240	249	240	9	0	201	237	96.39	3.61	0	83.75	98.75	92.96
Anas platyrhynchos	GCF_015476345.1	Functional	03_duck	Bird	249	249	249	0	0	217	246	100	0	0	87.15	98.8	95.31
Xenopus laevis	GCF_017654675.1	Functional	01_frog	Amphibian	612	614	612	2	0	456	552	99.67	0.33	0	74.51	90.2	88.13
Xenopus laevis	GCF_017654675.1	Functional	02_frog	Amphibian	49	614	49	565	0	11	14	7.98	92.02	0	22.45	28.57	19.67
Xenopus laevis	GCF_017654675.1	Functional	03_frog	Amphibian	590	610	590	20	0	446	531	96.72	3.28	0	75.59	90	87.44
Equus caballus	GCF_002863925.1	Functional	01_horse	Mammal	1074	1075	1074	1	0	925	1068	99.91	0.09	0	86.13	99.44	95.16
Equus caballus	GCF_002863925.1	Functional	02_horse	Mammal	1073	1075	1073	2	0	923	1063	99.81	0.19	0	86.02	99.07	94.97
Equus caballus	GCF_002863925.1	Functional	03_horse	Mammal	1074	1074	1074	0	0	922	1042	100	0	0	85.85	97.02	94.29
Homo sapiens	GCF_000001405.40	Functional	01_human	Mammal	637	638	637	1	0	572	636	99.84	0.16	0	89.8	99.84	96.49
Homo sapiens	GCF_000001405.40	Functional	02_human	Mammal	635	638	635	3	0	558	626	99.53	0.47	0	87.87	98.58	95.33
Homo sapiens	GCF_000001405.40	Functional	03_human	Mammal	637	638	637	1	0	564	614	99.84	0.16	0	88.54	96.39	94.92
Anolis carolinensis	GCF_000090745.1	Functional	01_lizard	Reptile	151	159	151	8	0	112	144	94.97	5.03	0	74.17	95.36	88.17
Anolis carolinensis	GCF_000090745.1	Functional	02_lizard	Reptile	137	159	137	22	0	89	129	86.16	13.84	0	64.96	94.16	81.76
Anolis carolinensis	GCF_000090745.1	Functional	03_lizard	Reptile	145	159	145	14	0	109	129	91.19	8.81	0	75.17	88.97	85.11
Mus musculus	GCF_000001635.27	Functional	01_mouse	Mammal	1390	1400	1390	10	0	1225	1368	99.29	0.71	0	88.13	98.42	95.28
Mus musculus	GCF_000001635.27	Functional	02_mouse	Mammal	1294	1400	1294	106	0	1110	1237	92.43	7.57	0	85.78	95.6	91.27
Mus musculus	GCF_000001635.27	Functional	03_mouse	Mammal	1399	1400	1399	1	0	1259	1357	99.93	0.07	0	89.99	97	95.64
Monodelphis domestica	GCF_000002295.2	Functional	01_opossum	Mammal	1182	1197	1182	15	0	994	1155	98.75	1.25	0	84.09	97.72	93.52
Monodelphis domestica	GCF_000002295.2	Functional	02_opossum	Mammal	930	1197	930	267	0	734	872	77.69	22.31	0	78.92	93.76	83.46
Monodelphis domestica	GCF_000002295.2	Functional	03_opossum	Mammal	1196	1197	1196	1	0	1029	1160	99.92	0.08	0	86.04	96.99	94.31
Pongo abelii	GCF_002880775.1	Functional	01_orangutan	Mammal	320	320	320	0	0	270	316	100	0	0	84.38	98.75	94.37
Pongo abelii	GCF_002880775.1	Functional	02_orangutan	Mammal	317	320	317	3	0	266	314	99.06	0.94	0	83.91	99.05	94.01
Pongo abelii	GCF_002880775.1	Functional	03_orangutan	Mammal	320	320	320	0	0	259	297	100	0	0	80.94	92.81	91.25
Ornithorhynchus anatinus	GCF_004115215.2	Functional	01_platypus	Mammal	480	482	480	2	0	397	476	99.59	0.41	0	82.71	99.17	93.82
Ornithorhynchus anatinus	GCF_004115215.2	Functional	02_platypus	Mammal	418	482	418	64	0	334	410	86.72	13.28	0	79.9	98.09	88.24
Ornithorhynchus anatinus	GCF_004115215.2	Functional	03_platypus	Mammal	482	482	482	0	0	408	473	100	0	0	84.65	98.13	94.26
Rattus norvegicus	GCF_015227675.2	Functional	01_rat	Mammal	1419	1429	1419	10	0	1222	1401	99.3	0.7	0	86.12	98.73	94.72
Rattus norvegicus	GCF_015227675.2	Functional	02_rat	Mammal	1352	1429	1352	77	0	1138	1307	94.61	5.39	0	84.17	96.67	91.82
Rattus norvegicus	GCF_015227675.2	Functional	03_rat	Mammal	1427	1429	1427	2	0	1219	1373	99.86	0.14	0	85.42	96.22	93.83
Danio rerio	GCF_000002035.6	Functional	01_zebrafish	Fish	228	232	228	4	0	173	222	98.28	1.72	0	75.88	97.37	90.51
Danio rerio	GCF_000002035.6	Functional	02_zebrafish	Fish	217	232	217	15	0	156	210	93.53	6.47	0	71.89	96.77	87.4
Danio rerio	GCF_000002035.6	Functional	03_zebrafish	Fish	224	232	224	8	0	167	217	96.55	3.45	0	74.55	96.88	89.33

## Sheet: Test-scores-pseudogenes
Species	Genome	Group	Test	Class	# Predictions	# NCBI predictions	# Recovered	# Missed	# Unmapped	# Identical predictions	# Correct functional classification	Recovered (%)	Missed (%)	Unmapped (%)	Identical predictions (%)	Correct functional classification (%)	Combined Final score (%)
Pan troglodytes	GCF_002880755.1	Pseudogenes	01_chimp	Mammal	57	64	57	7	0	21	49	89.06	10.94	0	36.84	85.96	70.62
Pan troglodytes	GCF_002880755.1	Pseudogenes	02_chimp	Mammal	56	64	56	8	0	20	49	87.5	12.5	0	35.71	87.5	70.24
Pan troglodytes	GCF_002880755.1	Pseudogenes	03_chimp	Mammal	51	54	51	3	0	21	43	94.44	5.56	0	41.18	84.31	73.31
Bos taurus	GCF_002263795.2	Pseudogenes	01_cow	Mammal	40	41	40	1	0	17	25	97.56	2.44	0	42.5	62.5	67.52
Bos taurus	GCF_002263795.2	Pseudogenes	02_cow	Mammal	40	41	40	1	0	17	25	97.56	2.44	0	42.5	62.5	67.52
Bos taurus	GCF_002263795.2	Pseudogenes	03_cow	Mammal	37	38	37	1	0	16	22	97.37	2.63	0	43.24	59.46	66.69
Canis lupus familiaris	GCF_000002285.5	Pseudogenes	01_dog	Mammal	134	140	134	6	0	11	119	95.71	4.29	0	8.21	88.81	64.24
Canis lupus familiaris	GCF_000002285.5	Pseudogenes	02_dog	Mammal	133	140	133	7	0	10	118	95	5	0	7.52	88.72	63.75
Canis lupus familiaris	GCF_000002285.5	Pseudogenes	03_dog	Mammal	94	95	94	1	0	17	79	98.95	1.05	0	18.09	84.04	67.03
Anas platyrhynchos	GCF_015476345.1	Pseudogenes	01_duck	Bird	71	74	71	3	0	2	7	95.95	4.05	0	2.82	9.86	36.21
Anas platyrhynchos	GCF_015476345.1	Pseudogenes	02_duck	Bird	72	74	72	2	0	2	8	97.3	2.7	0	2.78	11.11	37.06
Anas platyrhynchos	GCF_015476345.1	Pseudogenes	03_duck	Bird	64	66	64	2	0	2	7	96.97	3.03	0	3.12	10.94	37.01
Xenopus laevis	GCF_017654675.1	Pseudogenes	01_frog	Amphibian	37	37	37	0	0	5	17	100	0	0	13.51	45.95	53.15
Xenopus laevis	GCF_017654675.1	Pseudogenes	02_frog	Amphibian	15	37	15	22	0	0	12	40.54	59.46	0	0	80	40.18
Xenopus laevis	GCF_017654675.1	Pseudogenes	03_frog	Amphibian	35	37	35	2	0	3	20	94.59	5.41	0	8.57	57.14	53.44
Equus caballus	GCF_002863925.1	Pseudogenes	01_horse	Mammal	73	74	73	1	0	23	58	98.65	1.35	0	31.51	79.45	69.87
Equus caballus	GCF_002863925.1	Pseudogenes	02_horse	Mammal	72	74	72	2	0	22	57	97.3	2.7	0	30.56	79.17	69.01
Equus caballus	GCF_002863925.1	Pseudogenes	03_horse	Mammal	73	74	73	1	0	29	57	98.65	1.35	0	39.73	78.08	72.15
Homo sapiens	GCF_000001405.40	Pseudogenes	01_human	Mammal	452	525	452	73	0	7	429	86.1	13.9	0	1.55	94.91	60.85
Homo sapiens	GCF_000001405.40	Pseudogenes	02_human	Mammal	436	525	436	89	0	7	414	83.05	16.95	0	1.61	94.95	59.87
Homo sapiens	GCF_000001405.40	Pseudogenes	03_human	Mammal	315	345	315	30	0	6	297	91.3	8.7	0	1.9	94.29	62.5
Anolis carolinensis	GCF_000090745.1	Pseudogenes	01_lizard	Reptile	10	11	10	1	0	1	4	90.91	9.09	0	10	40	46.97
Anolis carolinensis	GCF_000090745.1	Pseudogenes	02_lizard	Reptile	7	11	7	4	0	0	2	63.64	36.36	0	0	28.57	30.74
Anolis carolinensis	GCF_000090745.1	Pseudogenes	03_lizard	Reptile	9	9	9	0	0	4	4	100	0	0	44.44	44.44	62.96
Mus musculus	GCF_000001635.27	Pseudogenes	01_mouse	Mammal	223	372	223	149	0	10	190	59.95	40.05	0	4.48	85.2	49.88
Mus musculus	GCF_000001635.27	Pseudogenes	02_mouse	Mammal	178	372	178	194	0	9	148	47.85	52.15	0	5.06	83.15	45.35
Mus musculus	GCF_000001635.27	Pseudogenes	03_mouse	Mammal	169	212	169	43	0	13	142	79.72	20.28	0	7.69	84.02	57.14
Monodelphis domestica	GCF_000002295.2	Pseudogenes	01_opossum	Mammal	57	80	57	23	0	8	41	71.25	28.75	0	14.04	71.93	52.4
Monodelphis domestica	GCF_000002295.2	Pseudogenes	02_opossum	Mammal	42	80	42	38	0	5	32	52.5	47.5	0	11.9	76.19	46.87
Monodelphis domestica	GCF_000002295.2	Pseudogenes	03_opossum	Mammal	34	43	34	9	0	9	22	79.07	20.93	0	26.47	64.71	56.75
Pongo abelii	GCF_002880775.1	Pseudogenes	01_orangutan	Mammal	58	58	58	0	0	10	52	100	0	0	17.24	89.66	68.97
Pongo abelii	GCF_002880775.1	Pseudogenes	02_orangutan	Mammal	58	58	58	0	0	10	53	100	0	0	17.24	91.38	69.54
Pongo abelii	GCF_002880775.1	Pseudogenes	03_orangutan	Mammal	56	58	56	2	0	9	51	96.55	3.45	0	16.07	91.07	67.9
Ornithorhynchus anatinus	GCF_004115215.2	Pseudogenes	01_platypus	Mammal	24	26	24	2	0	12	18	92.31	7.69	0	50	75	72.44
Ornithorhynchus anatinus	GCF_004115215.2	Pseudogenes	02_platypus	Mammal	17	26	17	9	0	8	14	65.38	34.62	0	47.06	82.35	64.93
Ornithorhynchus anatinus	GCF_004115215.2	Pseudogenes	03_platypus	Mammal	24	25	24	1	0	12	18	96	4	0	50	75	73.67
Rattus norvegicus	GCF_015227675.2	Pseudogenes	01_rat	Mammal	340	468	340	128	0	30	300	72.65	27.35	0	8.82	88.24	56.57
Rattus norvegicus	GCF_015227675.2	Pseudogenes	02_rat	Mammal	284	468	284	184	0	19	250	60.68	39.32	0	6.69	88.03	51.8
Rattus norvegicus	GCF_015227675.2	Pseudogenes	03_rat	Mammal	277	332	277	55	0	36	242	83.43	16.57	0	13	87.36	61.26
Danio rerio	GCF_000002035.6	Pseudogenes	01_zebrafish	Fish	6	6	6	0	0	0	6	100	0	0	0	100	66.67
Danio rerio	GCF_000002035.6	Pseudogenes	02_zebrafish	Fish	6	6	6	0	0	0	6	100	0	0	0	100	66.67
Danio rerio	GCF_000002035.6	Pseudogenes	03_zebrafish	Fish	5	5	5	0	0	0	5	100	0	0	0	100	66.67

## Sheet: Test-scores-averages
Average scores for all receptors across tests:
Species	Test1 Recovery (%)	Test 2 Recovery (%)	Test 3 Recovery (%)	Test1 Classification (%)	Test 2 Classification (%)	Test 3 Classification (%)	Test 1 Accuracy (%)	Test 2 Accuracy (%)	Test3 Accuracy (%)	Test 1 Combined Final Score (%)	Test 2 Combined Final Score (%)	Test 3 Combined Final Score (%)
Pan troglodytes	98.52	98.09	99.35	96.34	96.11	92.36	77.85	76.89	79.04	90.9	90.37	90.25
Bos taurus	99.9	99.61	99.9	97.96	97.95	96.49	87.07	87.13	87.82	94.98	94.9	94.74
Canis lupus familiaris	99.26	99.01	99.87	97.12	97.12	93.82	73.25	73.18	78.68	89.88	89.77	90.79
Anas platyrhynchos	97.52	96.59	99.37	79.05	78.53	80.83	67.62	65.06	69.97	81.4	80.06	83.39
Xenopus laevis	99.69	9.83	96.6	87.67	40.62	88.16	71.03	17.19	71.84	86.13	22.55	85.53
Equus caballus	99.83	99.65	99.91	98.17	97.82	95.82	82.65	82.53	82.91	93.55	93.33	92.88
Homo sapiens	93.64	92.09	96.85	97.8	97.11	95.69	53.17	52.75	59.87	81.53	80.65	84.14
Anolis carolinensis	94.71	84.71	91.67	91.93	90.97	86.36	70.19	61.81	73.38	85.61	79.16	83.8
Mus musculus	91.03	83.07	97.27	96.59	94.09	95.6	76.57	76.02	81.12	88.06	84.39	91.33
Monodelphis domestica	97.02	76.12	99.19	96.53	93	96.1	80.87	76.03	84.39	91.48	81.72	93.23
Pongo abelii	100	99.21	99.47	97.35	97.87	92.55	74.07	73.6	71.28	90.48	90.22	87.77
Ornithorhynchus anatinus	99.21	85.63	99.8	98.02	97.47	97.04	81.15	78.62	83	92.79	87.24	93.28
Rattus norvegicus	92.73	86.24	96.76	96.7	95.17	94.78	71.18	70.72	73.65	86.87	84.04	88.4
Danio rerio	98.32	93.7	96.62	97.44	96.86	96.94	73.93	69.96	72.93	89.9	86.84	88.83
AVERAGE	97.24	85.97	98.05	94.91	90.76	93.04	74.33	68.68	76.42	88.83	81.8	89.17
Average scores for functional receptors across tests:
Species	Test1 Recovery (%)	Test 2 Recovery (%)	Test 3 Recovery (%)	Test1 Classification (%)	Test 2 Classification (%)	Test 3 Classification (%)	Test 1 Accuracy (%)	Test 2 Accuracy (%)	Test3 Accuracy (%)	Test 1 Combined Final Score (%)	Test 2 Combined Final Score (%)	Test 3 Combined Final Score (%)
Pan troglodytes	100	99.75	100	97.79	97.3	93.37	83.58	82.56	83.78	93.79	93.2	92.38
Bos taurus	100	99.7	100	99.39	99.39	97.88	88.88	88.95	89.48	96.09	96.01	95.79
Canis lupus familiaris	100	99.85	100	98.8	98.8	95.2	86.34	86.32	87.24	95.05	94.99	94.14
Anas platyrhynchos	97.99	96.39	100	99.18	98.75	98.8	86.48	83.75	87.15	94.55	92.96	95.31
Xenopus laevis	99.67	7.98	96.72	90.2	28.57	90	74.51	22.45	75.59	88.13	19.67	87.44
Equus caballus	99.91	99.81	100	99.44	99.07	97.02	86.13	86.02	85.85	95.16	94.97	94.29
Homo sapiens	99.84	99.53	99.84	99.84	98.58	96.39	89.8	87.87	88.54	96.49	95.33	94.92
Anolis carolinensis	94.97	86.16	91.19	95.36	94.16	88.97	74.17	64.96	75.17	88.17	81.76	85.11
Mus musculus	99.29	92.43	99.93	98.42	95.6	97	88.13	85.78	89.99	95.28	91.27	95.64
Monodelphis domestica	98.75	77.69	99.92	97.72	93.76	96.99	84.09	78.92	86.04	93.52	83.46	94.31
Pongo abelii	100	99.06	100	98.75	99.05	92.81	84.38	83.91	80.94	94.37	94.01	91.25
Ornithorhynchus anatinus	99.59	86.72	100	99.17	98.09	98.13	82.71	79.9	84.65	93.82	88.24	94.26
Rattus norvegicus	99.3	94.61	99.86	98.73	96.67	96.22	86.12	84.17	85.42	94.72	91.82	93.83
Danio rerio	98.28	93.53	96.55	97.37	96.77	96.88	75.88	71.89	74.55	90.51	87.4	89.33
AVERAGE	99.11	88.09	98.86	97.87	92.47	95.4	83.66	77.68	83.89	93.55	86.08	92.71
Average scores for pseudogene receptors across tests:
Species	Test1 Recovery (%)	Test 2 Recovery (%)	Test 3 Recovery (%)	Test1 Classification (%)	Test 2 Classification (%)	Test 3 Classification (%)	Test 1 Accuracy (%)	Test 2 Accuracy (%)	Test3 Accuracy (%)	Test 1 Combined Final Score (%)	Test 2 Combined Final Score (%)	Test 3 Combined Final Score (%)
Pan troglodytes	89.06	87.5	94.44	85.96	87.5	84.31	36.84	35.71	41.18	70.62	70.24	73.31
Bos taurus	97.56	97.56	97.37	62.5	62.5	59.46	42.5	42.5	43.24	67.52	67.52	66.69
Canis lupus familiaris	95.71	95	98.95	88.81	88.72	84.04	8.21	7.52	18.09	64.24	63.75	67.03
Anas platyrhynchos	95.95	97.3	96.97	9.86	11.11	10.94	2.82	2.78	3.12	36.21	37.06	37.01
Xenopus laevis	100	40.54	94.59	45.95	80	57.14	13.51	0	8.57	53.15	40.18	53.44
Equus caballus	98.65	97.3	98.65	79.45	79.17	78.08	31.51	30.56	39.73	69.87	69.01	72.15
Homo sapiens	86.1	83.05	91.3	94.91	94.95	94.29	1.55	1.61	1.9	60.85	59.87	62.5
Anolis carolinensis	90.91	63.64	100	40	28.57	44.44	10	0	44.44	46.97	30.74	62.96
Mus musculus	59.95	47.85	79.72	85.2	83.15	84.02	4.48	5.06	7.69	49.88	45.35	57.14
Monodelphis domestica	71.25	52.5	79.07	71.93	76.19	64.71	14.04	11.9	26.47	52.4	46.87	56.75
Pongo abelii	100	100	96.55	89.66	91.38	91.07	17.24	17.24	16.07	68.97	69.54	67.9
Ornithorhynchus anatinus	92.31	65.38	96	75	82.35	75	50	47.06	50	72.44	64.93	73.67
Rattus norvegicus	72.65	60.68	83.43	88.24	88.03	87.36	8.82	6.69	13	56.57	51.8	61.26
Danio rerio	100	100	100	100	100	100	0	0	0	66.67	66.67	66.67
AVERAGE	89.29	77.74	93.36	72.68	75.26	72.49	17.25	14.9	22.39	59.74	55.97	62.75

## Sheet: Test-scores-by-subfamily
Species	Class	Test	Test description	Type	Single/Multi exon	Functional/Pseudogene	# Sensommatic Predictions	# Test-set receptors	# Recovered	# Missed	# Unmapped	# Identical predictions	# Correct functional classification	Recovered (%)	Missed (%)	Unmapped (%)	Identical predictions (%)	Correct functional classification (%)	Combined Final score (%)
Chimp	Mammalia	Test 1	01: Chimp - all reference genes	Olfactory receptors	Single-exon	All	747	422	421	1	326	332	407	99.76	0.24	77.25	78.86	96.67	91.77
Chimp	Mammalia	Test 2	02: Chimp - remove species at family level from reference file	Olfactory receptors	Single-exon	All	742	422	419	3	323	328	405	99.29	0.71	76.54	78.28	96.66	91.41
Chimp	Mammalia	Test 3	03: Chimp - self annotation test	Olfactory receptors	Single-exon	All	610	417	417	0	193	332	386	100	0	46.28	79.62	92.57	90.73
Cow	Mammalia	Test 1	01: Cow - all reference genes	Olfactory receptors	Single-exon	All	1944	974	973	1	971	849	955	99.9	0.1	99.69	87.26	98.15	95.1
Cow	Mammalia	Test 2	02: Cow - remove species at family level from reference file	Olfactory receptors	Single-exon	All	1929	974	970	4	959	847	952	99.59	0.41	98.46	87.32	98.14	95.02
Cow	Mammalia	Test 3	03: Cow - self annotation test	Olfactory receptors	Single-exon	All	1722	971	970	1	752	855	940	99.9	0.1	77.45	88.14	96.91	94.98
Dog	Mammalia	Test 1	01: Dog - all reference genes	Olfactory receptors	Single-exon	All	913	773	770	3	143	567	749	99.61	0.39	18.5	73.64	97.27	90.17
Dog	Mammalia	Test 2	02: Dog - remove species at family level from reference file	Olfactory receptors	Single-exon	All	911	773	768	5	143	565	747	99.35	0.65	18.5	73.57	97.27	90.06
Dog	Mammalia	Test 3	03: Dog - self annotation test	Olfactory receptors	Single-exon	All	848	732	731	1	117	581	685	99.86	0.14	15.98	79.48	93.71	91.02
Duck	Bird	Test 1	01: Duck - all reference genes	Olfactory receptors	Single-exon	All	1144	311	303	8	841	205	238	97.43	2.57	270.42	67.66	78.55	81.21
Duck	Bird	Test 2	02: Duck - remove species at family level from reference file	Olfactory receptors	Single-exon	All	1124	311	300	11	824	199	235	96.46	3.54	264.95	66.33	78.33	80.38
Duck	Bird	Test 3	03: Duck - self annotation test	Olfactory receptors	Single-exon	All	1133	303	301	2	832	210	241	99.34	0.66	274.59	69.77	80.07	83.06
Frog	Amphibia	Test 1	01: Frog - all reference genes	Olfactory receptors	Single-exon	All	912	506	506	0	406	392	465	100	0	80.24	77.47	91.9	89.79
Frog	Amphibia	Test 2	02: Frog - remove species at family level from reference file	Olfactory receptors	Single-exon	All	16	506	10	496	6	4	5	1.98	98.02	1.19	40	50	30.66
Frog	Amphibia	Test 3	03: Frog - self annotation test	Olfactory receptors	Single-exon	All	848	506	506	0	342	381	465	100	0	67.59	75.3	91.9	89.06
Horse	Mammalia	Test 1	01: Horse - all reference genes	Olfactory receptors	Single-exon	All	2405	1077	1075	2	1330	893	1054	99.81	0.19	123.49	83.07	98.05	93.64
Horse	Mammalia	Test 2	02: Horse - remove species at family level from reference file	Olfactory receptors	Single-exon	All	2390	1077	1073	4	1317	892	1051	99.63	0.37	122.28	83.13	97.95	93.57
Horse	Mammalia	Test 3	03: Horse - self annotation test	Olfactory receptors	Single-exon	All	2199	1077	1076	1	1123	902	1033	99.91	0.09	104.27	83.83	96	93.25
Human	Mammalia	Test 1	01: Human - all reference genes	Olfactory receptors	Single-exon	All	1181	990	966	24	214	520	943	97.58	2.42	21.62	53.83	97.62	83.01
Human	Mammalia	Test 2	02: Human - remove species at family level from reference file	Olfactory receptors	Single-exon	All	1175	990	958	32	216	508	928	96.77	3.23	21.82	53.03	96.87	82.22
Human	Mammalia	Test 3	03: Human - self annotation test	Olfactory receptors	Single-exon	All	1035	852	843	9	192	512	804	98.94	1.06	22.54	60.74	95.37	85.02
Lizard	Reptile	Test 1	01: Lizard - all reference genes	Olfactory receptors	Single-exon	All	132	109	109	0	23	86	106	100	0	21.1	78.9	97.25	92.05
Lizard	Reptile	Test 2	02: Lizard - remove species at family level from reference file	Olfactory receptors	Single-exon	All	122	109	100	9	22	71	97	91.74	8.26	20.18	71	97	86.58
Lizard	Reptile	Test 3	03: Lizard - self annotation test	Olfactory receptors	Single-exon	All	110	108	108	0	2	82	99	100	0	1.85	75.93	91.67	89.2
Mouse	Mammalia	Test 1	01: Mouse - all reference genes	Olfactory receptors	Single-exon	All	1308	1316	1234	82	73	984	1202	93.77	6.23	5.55	79.74	97.41	90.31
Mouse	Mammalia	Test 2	02: Mouse - remove species at family level from reference file	Olfactory receptors	Single-exon	All	1267	1316	1201	115	66	973	1167	91.26	8.74	5.02	81.02	97.17	89.82
Mouse	Mammalia	Test 3	03: Mouse - self annotation test	Olfactory receptors	Single-exon	All	1316	1228	1211	17	105	1011	1160	98.62	1.38	8.55	83.48	95.79	92.63
Opossum	Mammalia	Test 1	01: Opossum - all reference genes	Olfactory receptors	Single-exon	All	1386	1062	1049	13	337	891	1025	98.78	1.22	31.73	84.94	97.71	93.81
Opossum	Mammalia	Test 2	02: Opossum - remove species at family level from reference file	Olfactory receptors	Single-exon	All	1101	1062	857	205	244	687	811	80.7	19.3	22.98	80.16	94.63	85.16
Opossum	Mammalia	Test 3	03: Opossum - self annotation test	Olfactory receptors	Single-exon	All	1347	1062	1062	0	285	922	1028	100	0	26.84	86.82	96.8	94.54
Orangutan	Mammalia	Test 1	01: Orangutan - all reference genes	Olfactory receptors	Single-exon	All	652	337	337	0	315	247	327	100	0	93.47	73.29	97.03	90.11
Orangutan	Mammalia	Test 2	02: Orangutan - remove species at family level from reference file	Olfactory receptors	Single-exon	All	644	337	334	3	310	242	326	99.11	0.89	91.99	72.46	97.6	89.72
Orangutan	Mammalia	Test 3	03: Orangutan - self annotation test	Olfactory receptors	Single-exon	All	484	337	337	0	147	237	310	100	0	43.62	70.33	91.99	87.44
Platypus	Mammalia	Test 1	01: Platypus - all reference genes	Olfactory receptors	Single-exon	All	507	293	285	8	222	229	281	97.27	2.73	75.77	80.35	98.6	92.07
Platypus	Mammalia	Test 2	02: Platypus - remove species at family level from reference file	Olfactory receptors	Single-exon	All	597	293	271	22	326	222	268	92.49	7.51	111.26	81.92	98.89	91.1
Platypus	Mammalia	Test 3	03: Platypus - self annotation test	Olfactory receptors	Single-exon	All	446	292	291	1	155	242	283	99.66	0.34	53.08	83.16	97.25	93.36
Rat	Mammalia	Test 1	01: Rat - all reference genes	Olfactory receptors	Single-exon	All	1667	1635	1548	87	119	1125	1508	94.68	5.32	7.28	72.67	97.42	88.26
Rat	Mammalia	Test 2	02: Rat - remove species at family level from reference file	Olfactory receptors	Single-exon	All	1563	1635	1482	153	81	1095	1438	90.64	9.36	4.95	73.89	97.03	87.19
Rat	Mammalia	Test 3	03: Rat - self annotation test	Olfactory receptors	Single-exon	All	1711	1534	1514	20	197	1134	1450	98.7	1.3	12.84	74.9	95.77	89.79
Zebrafish	Fish	Test 1	01: Zebrafish - all reference genes	Olfactory receptors	Single-exon	All	233	48	48	0	185	36	46	100	0	385.42	75	95.83	90.28
Zebrafish	Fish	Test 2	02: Zebrafish - remove species at family level from reference file	Olfactory receptors	Single-exon	All	229	48	45	3	184	30	42	93.75	6.25	383.33	66.67	93.33	84.58
Zebrafish	Fish	Test 3	03: Zebrafish - self annotation test	Olfactory receptors	Single-exon	All	109	48	48	0	61	32	45	100	0	127.08	66.67	93.75	86.81
Chimp	Mammalia	Test 1	01: Chimp - all reference genes	Olfactory receptors	Single-exon	Functional	374	374	374	0	0	313	366	100	0	0	83.69	97.86	93.85
Chimp	Mammalia	Test 2	02: Chimp - remove species at family level from reference file	Olfactory receptors	Single-exon	Functional	373	374	373	1	0	310	364	99.73	0.27	0	83.11	97.59	93.48
Chimp	Mammalia	Test 3	03: Chimp - self annotation test	Olfactory receptors	Single-exon	Functional	373	373	373	0	0	314	348	100	0	0	84.18	93.3	92.49
Cow	Mammalia	Test 1	01: Cow - all reference genes	Olfactory receptors	Single-exon	Functional	938	938	938	0	0	833	932	100	0	0	88.81	99.36	96.06
Cow	Mammalia	Test 2	02: Cow - remove species at family level from reference file	Olfactory receptors	Single-exon	Functional	935	938	935	3	0	831	929	99.68	0.32	0	88.88	99.36	95.97
Cow	Mammalia	Test 3	03: Cow - self annotation test	Olfactory receptors	Single-exon	Functional	938	938	938	0	0	842	920	100	0	0	89.77	98.08	95.95
Dog	Mammalia	Test 1	01: Dog - all reference genes	Olfactory receptors	Single-exon	Functional	638	638	638	0	0	556	632	100	0	0	87.15	99.06	95.4
Dog	Mammalia	Test 2	02: Dog - remove species at family level from reference file	Olfactory receptors	Single-exon	Functional	637	638	637	1	0	555	631	99.84	0.16	0	87.13	99.06	95.34
Dog	Mammalia	Test 3	03: Dog - self annotation test	Olfactory receptors	Single-exon	Functional	638	638	638	0	0	564	607	100	0	0	88.4	95.14	94.51
Duck	Bird	Test 1	01: Duck - all reference genes	Olfactory receptors	Single-exon	Functional	232	237	232	5	0	203	231	97.89	2.11	0	87.5	99.57	94.99
Duck	Bird	Test 2	02: Duck - remove species at family level from reference file	Olfactory receptors	Single-exon	Functional	228	237	228	9	0	197	227	96.2	3.8	0	86.4	99.56	94.06
Duck	Bird	Test 3	03: Duck - self annotation test	Olfactory receptors	Single-exon	Functional	237	237	237	0	0	208	234	100	0	0	87.76	98.73	95.5
Frog	Amphibia	Test 1	01: Frog - all reference genes	Olfactory receptors	Single-exon	Functional	486	486	486	0	0	387	461	100	0	0	79.63	94.86	91.5
Frog	Amphibia	Test 2	02: Frog - remove species at family level from reference file	Olfactory receptors	Single-exon	Functional	10	486	10	476	0	4	5	2.06	97.94	0	40	50	30.69
Frog	Amphibia	Test 3	03: Frog - self annotation test	Olfactory receptors	Single-exon	Functional	486	486	486	0	0	378	459	100	0	0	77.78	94.44	90.74
Horse	Mammalia	Test 1	01: Horse - all reference genes	Olfactory receptors	Single-exon	Functional	1005	1006	1005	1	0	870	999	99.9	0.1	0	86.57	99.4	95.29
Horse	Mammalia	Test 2	02: Horse - remove species at family level from reference file	Olfactory receptors	Single-exon	Functional	1004	1006	1004	2	0	870	997	99.8	0.2	0	86.65	99.3	95.25
Horse	Mammalia	Test 3	03: Horse - self annotation test	Olfactory receptors	Single-exon	Functional	1006	1006	1006	0	0	873	979	100	0	0	86.78	97.32	94.7
Human	Mammalia	Test 1	01: Human - all reference genes	Olfactory receptors	Single-exon	Functional	566	566	566	0	0	513	565	100	0	0	90.64	99.82	96.82
Human	Mammalia	Test 2	02: Human - remove species at family level from reference file	Olfactory receptors	Single-exon	Functional	564	566	564	2	0	501	555	99.65	0.35	0	88.83	98.4	95.63
Human	Mammalia	Test 3	03: Human - self annotation test	Olfactory receptors	Single-exon	Functional	566	566	566	0	0	508	545	100	0	0	89.75	96.29	95.35
Lizard	Reptile	Test 1	01: Lizard - all reference genes	Olfactory receptors	Single-exon	Functional	103	103	103	0	0	85	102	100	0	0	82.52	99.03	93.85
Lizard	Reptile	Test 2	02: Lizard - remove species at family level from reference file	Olfactory receptors	Single-exon	Functional	96	103	96	7	0	71	95	93.2	6.8	0	73.96	98.96	88.71
Lizard	Reptile	Test 3	03: Lizard - self annotation test	Olfactory receptors	Single-exon	Functional	103	103	103	0	0	79	96	100	0	0	76.7	93.2	89.97
Mouse	Mammalia	Test 1	01: Mouse - all reference genes	Olfactory receptors	Single-exon	Functional	1089	1096	1089	7	0	975	1084	99.36	0.64	0	89.53	99.54	96.14
Mouse	Mammalia	Test 2	02: Mouse - remove species at family level from reference file	Olfactory receptors	Single-exon	Functional	1070	1096	1070	26	0	964	1063	97.63	2.37	0	90.09	99.35	95.69
Mouse	Mammalia	Test 3	03: Mouse - self annotation test	Olfactory receptors	Single-exon	Functional	1096	1096	1096	0	0	999	1070	100	0	0	91.15	97.63	96.26
Opossum	Mammalia	Test 1	01: Opossum - all reference genes	Olfactory receptors	Single-exon	Functional	1026	1037	1026	11	0	883	1013	98.94	1.06	0	86.06	98.73	94.58
Opossum	Mammalia	Test 2	02: Opossum - remove species at family level from reference file	Olfactory receptors	Single-exon	Functional	841	1037	841	196	0	682	801	81.1	18.9	0	81.09	95.24	85.81
Opossum	Mammalia	Test 3	03: Opossum - self annotation test	Olfactory receptors	Single-exon	Functional	1037	1037	1037	0	0	913	1014	100	0	0	88.04	97.78	95.27
Orangutan	Mammalia	Test 1	01: Orangutan - all reference genes	Olfactory receptors	Single-exon	Functional	286	286	286	0	0	239	282	100	0	0	83.57	98.6	94.06
Orangutan	Mammalia	Test 2	02: Orangutan - remove species at family level from reference file	Olfactory receptors	Single-exon	Functional	283	286	283	3	0	234	280	98.95	1.05	0	82.69	98.94	93.53
Orangutan	Mammalia	Test 3	03: Orangutan - self annotation test	Olfactory receptors	Single-exon	Functional	286	286	286	0	0	230	264	100	0	0	80.42	92.31	90.91
Platypus	Mammalia	Test 1	01: Platypus - all reference genes	Olfactory receptors	Single-exon	Functional	276	281	276	5	0	224	274	98.22	1.78	0	81.16	99.28	92.89
Platypus	Mammalia	Test 2	02: Platypus - remove species at family level from reference file	Olfactory receptors	Single-exon	Functional	265	281	265	16	0	218	263	94.31	5.69	0	82.26	99.25	91.94
Platypus	Mammalia	Test 3	03: Platypus - self annotation test	Olfactory receptors	Single-exon	Functional	281	281	281	0	0	236	275	100	0	0	83.99	97.86	93.95
Rat	Mammalia	Test 1	01: Rat - all reference genes	Olfactory receptors	Single-exon	Functional	1257	1265	1257	8	0	1098	1250	99.37	0.63	0	87.35	99.44	95.39
Rat	Mammalia	Test 2	02: Rat - remove species at family level from reference file	Olfactory receptors	Single-exon	Functional	1232	1265	1232	33	0	1076	1221	97.39	2.61	0	87.34	99.11	94.61
Rat	Mammalia	Test 3	03: Rat - self annotation test	Olfactory receptors	Single-exon	Functional	1265	1265	1265	0	0	1102	1234	100	0	0	87.11	97.55	94.89
Zebrafish	Fish	Test 1	01: Zebrafish - all reference genes	Olfactory receptors	Single-exon	Functional	45	45	45	0	0	36	43	100	0	0	80	95.56	91.85
Zebrafish	Fish	Test 2	02: Zebrafish - remove species at family level from reference file	Olfactory receptors	Single-exon	Functional	42	45	42	3	0	30	39	93.33	6.67	0	71.43	92.86	85.87
Zebrafish	Fish	Test 3	03: Zebrafish - self annotation test	Olfactory receptors	Single-exon	Functional	45	45	45	0	0	32	42	100	0	0	71.11	93.33	88.15
Chimp	Mammalia	Test 1	01: Chimp - all reference genes	Olfactory receptors	Single-exon	Pseudogenes	47	48	47	1	0	19	41	97.92	2.08	0	40.43	87.23	75.19
Chimp	Mammalia	Test 2	02: Chimp - remove species at family level from reference file	Olfactory receptors	Single-exon	Pseudogenes	46	48	46	2	0	18	41	95.83	4.17	0	39.13	89.13	74.7
Chimp	Mammalia	Test 3	03: Chimp - self annotation test	Olfactory receptors	Single-exon	Pseudogenes	44	44	44	0	0	18	38	100	0	0	40.91	86.36	75.76
Cow	Mammalia	Test 1	01: Cow - all reference genes	Olfactory receptors	Single-exon	Pseudogenes	35	36	35	1	0	16	23	97.22	2.78	0	45.71	65.71	69.55
Cow	Mammalia	Test 2	02: Cow - remove species at family level from reference file	Olfactory receptors	Single-exon	Pseudogenes	35	36	35	1	0	16	23	97.22	2.78	0	45.71	65.71	69.55
Cow	Mammalia	Test 3	03: Cow - self annotation test	Olfactory receptors	Single-exon	Pseudogenes	32	33	32	1	0	13	20	96.97	3.03	0	40.62	62.5	66.7
Dog	Mammalia	Test 1	01: Dog - all reference genes	Olfactory receptors	Single-exon	Pseudogenes	132	135	132	3	0	11	117	97.78	2.22	0	8.33	88.64	64.92
Dog	Mammalia	Test 2	02: Dog - remove species at family level from reference file	Olfactory receptors	Single-exon	Pseudogenes	131	135	131	4	0	10	116	97.04	2.96	0	7.63	88.55	64.41
Dog	Mammalia	Test 3	03: Dog - self annotation test	Olfactory receptors	Single-exon	Pseudogenes	93	94	93	1	0	17	78	98.94	1.06	0	18.28	83.87	67.03
Duck	Bird	Test 1	01: Duck - all reference genes	Olfactory receptors	Single-exon	Pseudogenes	71	74	71	3	0	2	7	95.95	4.05	0	2.82	9.86	36.21
Duck	Bird	Test 2	02: Duck - remove species at family level from reference file	Olfactory receptors	Single-exon	Pseudogenes	72	74	72	2	0	2	8	97.3	2.7	0	2.78	11.11	37.06
Duck	Bird	Test 3	03: Duck - self annotation test	Olfactory receptors	Single-exon	Pseudogenes	64	66	64	2	0	2	7	96.97	3.03	0	3.12	10.94	37.01
Frog	Amphibia	Test 1	01: Frog - all reference genes	Olfactory receptors	Single-exon	Pseudogenes	20	20	20	0	0	5	4	100	0	0	25	20	48.33
Frog	Amphibia	Test 2	02: Frog - remove species at family level from reference file	Olfactory receptors	Single-exon	Pseudogenes	0	20	0	20	0	0	0	0	100	0	0	0	0
Frog	Amphibia	Test 3	03: Frog - self annotation test	Olfactory receptors	Single-exon	Pseudogenes	20	20	20	0	0	3	6	100	0	0	15	30	48.33
Horse	Mammalia	Test 1	01: Horse - all reference genes	Olfactory receptors	Single-exon	Pseudogenes	70	71	70	1	0	23	55	98.59	1.41	0	32.86	78.57	70.01
Horse	Mammalia	Test 2	02: Horse - remove species at family level from reference file	Olfactory receptors	Single-exon	Pseudogenes	69	71	69	2	0	22	54	97.18	2.82	0	31.88	78.26	69.11
Horse	Mammalia	Test 3	03: Horse - self annotation test	Olfactory receptors	Single-exon	Pseudogenes	70	71	70	1	0	29	54	98.59	1.41	0	41.43	77.14	72.39
Human	Mammalia	Test 1	01: Human - all reference genes	Olfactory receptors	Single-exon	Pseudogenes	400	424	400	24	0	7	378	94.34	5.66	0	1.75	94.5	63.53
Human	Mammalia	Test 2	02: Human - remove species at family level from reference file	Olfactory receptors	Single-exon	Pseudogenes	394	424	394	30	0	7	373	92.92	7.08	0	1.78	94.67	63.12
Human	Mammalia	Test 3	03: Human - self annotation test	Olfactory receptors	Single-exon	Pseudogenes	277	286	277	9	0	4	259	96.85	3.15	0	1.44	93.5	63.93
Lizard	Reptile	Test 1	01: Lizard - all reference genes	Olfactory receptors	Single-exon	Pseudogenes	6	6	6	0	0	1	4	100	0	0	16.67	66.67	61.11
Lizard	Reptile	Test 2	02: Lizard - remove species at family level from reference file	Olfactory receptors	Single-exon	Pseudogenes	4	6	4	2	0	0	2	66.67	33.33	0	0	50	38.89
Lizard	Reptile	Test 3	03: Lizard - self annotation test	Olfactory receptors	Single-exon	Pseudogenes	5	5	5	0	0	3	3	100	0	0	60	60	73.33
Mouse	Mammalia	Test 1	01: Mouse - all reference genes	Olfactory receptors	Single-exon	Pseudogenes	145	220	145	75	0	9	118	65.91	34.09	0	6.21	81.38	51.17
Mouse	Mammalia	Test 2	02: Mouse - remove species at family level from reference file	Olfactory receptors	Single-exon	Pseudogenes	131	220	131	89	0	9	104	59.55	40.45	0	6.87	79.39	48.6
Mouse	Mammalia	Test 3	03: Mouse - self annotation test	Olfactory receptors	Single-exon	Pseudogenes	115	132	115	17	0	12	90	87.12	12.88	0	10.43	78.26	58.61
Opossum	Mammalia	Test 1	01: Opossum - all reference genes	Olfactory receptors	Single-exon	Pseudogenes	23	25	23	2	0	8	12	92	8	0	34.78	52.17	59.65
Opossum	Mammalia	Test 2	02: Opossum - remove species at family level from reference file	Olfactory receptors	Single-exon	Pseudogenes	16	25	16	9	0	5	10	64	36	0	31.25	62.5	52.58
Opossum	Mammalia	Test 3	03: Opossum - self annotation test	Olfactory receptors	Single-exon	Pseudogenes	25	25	25	0	0	9	14	100	0	0	36	56	64
Orangutan	Mammalia	Test 1	01: Orangutan - all reference genes	Olfactory receptors	Single-exon	Pseudogenes	51	51	51	0	0	8	45	100	0	0	15.69	88.24	67.97
Orangutan	Mammalia	Test 2	02: Orangutan - remove species at family level from reference file	Olfactory receptors	Single-exon	Pseudogenes	51	51	51	0	0	8	46	100	0	0	15.69	90.2	68.63
Orangutan	Mammalia	Test 3	03: Orangutan - self annotation test	Olfactory receptors	Single-exon	Pseudogenes	51	51	51	0	0	7	46	100	0	0	13.73	90.2	67.97
Platypus	Mammalia	Test 1	01: Platypus - all reference genes	Olfactory receptors	Single-exon	Pseudogenes	9	12	9	3	0	5	7	75	25	0	55.56	77.78	69.44
Platypus	Mammalia	Test 2	02: Platypus - remove species at family level from reference file	Olfactory receptors	Single-exon	Pseudogenes	6	12	6	6	0	4	5	50	50	0	66.67	83.33	66.67
Platypus	Mammalia	Test 3	03: Platypus - self annotation test	Olfactory receptors	Single-exon	Pseudogenes	10	11	10	1	0	6	8	90.91	9.09	0	60	80	76.97
Rat	Mammalia	Test 1	01: Rat - all reference genes	Olfactory receptors	Single-exon	Pseudogenes	291	370	291	79	0	27	258	78.65	21.35	0	9.28	88.66	58.86
Rat	Mammalia	Test 2	02: Rat - remove species at family level from reference file	Olfactory receptors	Single-exon	Pseudogenes	250	370	250	120	0	19	217	67.57	32.43	0	7.6	86.8	53.99
Rat	Mammalia	Test 3	03: Rat - self annotation test	Olfactory receptors	Single-exon	Pseudogenes	249	269	249	20	0	32	216	92.57	7.43	0	12.85	86.75	64.05
Zebrafish	Fish	Test 1	01: Zebrafish - all reference genes	Olfactory receptors	Single-exon	Pseudogenes	3	3	3	0	0	0	3	100	0	0	0	100	66.67
Zebrafish	Fish	Test 2	02: Zebrafish - remove species at family level from reference file	Olfactory receptors	Single-exon	Pseudogenes	3	3	3	0	0	0	3	100	0	0	0	100	66.67
Zebrafish	Fish	Test 3	03: Zebrafish - self annotation test	Olfactory receptors	Single-exon	Pseudogenes	3	3	3	0	0	0	3	100	0	0	0	100	66.67
Chimp	Mammalia	Test 1	01: Chimp - all reference genes	Taste receptors type 2	Single-exon	All	36	26	26	0	10	21	24	100	0	38.46	80.77	92.31	91.03
Chimp	Mammalia	Test 2	02: Chimp - remove species at family level from reference file	Taste receptors type 2	Single-exon	All	36	26	26	0	10	21	24	100	0	38.46	80.77	92.31	91.03
Chimp	Mammalia	Test 3	03: Chimp - self annotation test	Taste receptors type 2	Single-exon	All	31	26	26	0	5	20	23	100	0	19.23	76.92	88.46	88.46
Cow	Mammalia	Test 1	01: Cow - all reference genes	Taste receptors type 2	Single-exon	All	32	18	18	0	14	13	15	100	0	77.78	72.22	83.33	85.19
Cow	Mammalia	Test 2	02: Cow - remove species at family level from reference file	Taste receptors type 2	Single-exon	All	30	18	18	0	12	13	15	100	0	66.67	72.22	83.33	85.19
Cow	Mammalia	Test 3	03: Cow - self annotation test	Taste receptors type 2	Single-exon	All	23	18	18	0	5	15	14	100	0	27.78	83.33	77.78	87.04
Dog	Mammalia	Test 1	01: Dog - all reference genes	Taste receptors type 2	Single-exon	All	22	17	17	0	5	9	16	100	0	29.41	52.94	94.12	82.35
Dog	Mammalia	Test 2	02: Dog - remove species at family level from reference file	Taste receptors type 2	Single-exon	All	22	17	17	0	5	9	16	100	0	29.41	52.94	94.12	82.35
Dog	Mammalia	Test 3	03: Dog - self annotation test	Taste receptors type 2	Single-exon	All	17	17	17	0	0	8	16	100	0	0	47.06	94.12	80.39
Duck	Bird	Test 1	01: Duck - all reference genes	Taste receptors type 2	Single-exon	All	6	6	6	0	0	4	6	100	0	0	66.67	100	88.89
Duck	Bird	Test 2	02: Duck - remove species at family level from reference file	Taste receptors type 2	Single-exon	All	6	6	6	0	0	3	6	100	0	0	50	100	83.33
Duck	Bird	Test 3	03: Duck - self annotation test	Taste receptors type 2	Single-exon	All	6	6	6	0	0	5	6	100	0	0	83.33	100	94.44
Frog	Amphibia	Test 1	01: Frog - all reference genes	Taste receptors type 2	Single-exon	All	69	45	45	0	24	39	44	100	0	53.33	86.67	97.78	94.81
Frog	Amphibia	Test 2	02: Frog - remove species at family level from reference file	Taste receptors type 2	Single-exon	All	0	45	0	45	0	0	0	0	100	0	0	0	0
Frog	Amphibia	Test 3	03: Frog - self annotation test	Taste receptors type 2	Single-exon	All	64	45	45	0	19	38	43	100	0	42.22	84.44	95.56	93.33
Horse	Mammalia	Test 1	01: Horse - all reference genes	Taste receptors type 2	Single-exon	All	48	18	18	0	30	16	18	100	0	166.67	88.89	100	96.3
Horse	Mammalia	Test 2	02: Horse - remove species at family level from reference file	Taste receptors type 2	Single-exon	All	48	18	18	0	30	16	18	100	0	166.67	88.89	100	96.3
Horse	Mammalia	Test 3	03: Horse - self annotation test	Taste receptors type 2	Single-exon	All	26	18	18	0	8	10	16	100	0	44.44	55.56	88.89	81.48
Human	Mammalia	Test 1	01: Human - all reference genes	Taste receptors type 2	Single-exon	All	75	69	67	2	8	46	67	97.1	2.9	11.59	68.66	100	88.59
Human	Mammalia	Test 2	02: Human - remove species at family level from reference file	Taste receptors type 2	Single-exon	All	72	69	64	5	8	46	64	92.75	7.25	11.59	71.88	100	88.21
Human	Mammalia	Test 3	03: Human - self annotation test	Taste receptors type 2	Single-exon	All	74	68	66	2	8	48	65	97.06	2.94	11.76	72.73	98.48	89.42
Lizard	Reptile	Test 1	01: Lizard - all reference genes	Taste receptors type 2	Single-exon	All	62	19	19	0	43	14	15	100	0	226.32	73.68	78.95	84.21
Lizard	Reptile	Test 2	02: Lizard - remove species at family level from reference file	Taste receptors type 2	Single-exon	All	36	19	10	9	26	5	7	52.63	47.37	136.84	50	70	57.54
Lizard	Reptile	Test 3	03: Lizard - self annotation test	Taste receptors type 2	Single-exon	All	54	18	18	0	36	14	15	100	0	200	77.78	83.33	87.04
Mouse	Mammalia	Test 1	01: Mouse - all reference genes	Taste receptors type 2	Single-exon	All	43	41	40	1	3	34	40	97.56	2.44	7.32	85	100	94.19
Mouse	Mammalia	Test 2	02: Mouse - remove species at family level from reference file	Taste receptors type 2	Single-exon	All	34	41	32	9	2	21	27	78.05	21.95	4.88	65.62	84.38	76.02
Mouse	Mammalia	Test 3	03: Mouse - self annotation test	Taste receptors type 2	Single-exon	All	43	41	41	0	2	23	33	100	0	4.88	56.1	80.49	78.86
Opossum	Mammalia	Test 1	01: Opossum - all reference genes	Taste receptors type 2	Single-exon	All	32	27	27	0	5	21	26	100	0	18.52	77.78	96.3	91.36
Opossum	Mammalia	Test 2	02: Opossum - remove species at family level from reference file	Taste receptors type 2	Single-exon	All	20	27	17	10	3	9	12	62.96	37.04	11.11	52.94	70.59	62.16
Opossum	Mammalia	Test 3	03: Opossum - self annotation test	Taste receptors type 2	Single-exon	All	29	27	27	0	2	21	25	100	0	7.41	77.78	92.59	90.12
Orangutan	Mammalia	Test 1	01: Orangutan - all reference genes	Taste receptors type 2	Single-exon	All	35	24	24	0	11	20	24	100	0	45.83	83.33	100	94.44
Orangutan	Mammalia	Test 2	02: Orangutan - remove species at family level from reference file	Taste receptors type 2	Single-exon	All	34	24	24	0	10	21	24	100	0	41.67	87.5	100	95.83
Orangutan	Mammalia	Test 3	03: Orangutan - self annotation test	Taste receptors type 2	Single-exon	All	31	24	24	0	7	20	23	100	0	29.17	83.33	95.83	93.06
Platypus	Mammalia	Test 1	01: Platypus - all reference genes	Taste receptors type 2	Single-exon	All	9	6	6	0	3	4	5	100	0	50	66.67	83.33	83.33
Platypus	Mammalia	Test 2	02: Platypus - remove species at family level from reference file	Taste receptors type 2	Single-exon	All	0	6	0	6	0	0	0	0	100	0	0	0	0
Platypus	Mammalia	Test 3	03: Platypus - self annotation test	Taste receptors type 2	Single-exon	All	8	6	6	0	2	4	5	100	0	33.33	66.67	83.33	83.33
Rat	Mammalia	Test 1	01: Rat - all reference genes	Taste receptors type 2	Single-exon	All	40	36	36	0	4	32	35	100	0	11.11	88.89	97.22	95.37
Rat	Mammalia	Test 2	02: Rat - remove species at family level from reference file	Taste receptors type 2	Single-exon	All	33	36	31	5	2	23	28	86.11	13.89	5.56	74.19	90.32	83.54
Rat	Mammalia	Test 3	03: Rat - self annotation test	Taste receptors type 2	Single-exon	All	38	36	36	0	2	24	26	100	0	5.56	66.67	72.22	79.63
Zebrafish	Fish	Test 1	01: Zebrafish - all reference genes	Taste receptors type 2	Single-exon	All	10	10	10	0	0	9	9	100	0	0	90	90	93.33
Zebrafish	Fish	Test 2	02: Zebrafish - remove species at family level from reference file	Taste receptors type 2	Single-exon	All	6	10	6	4	0	6	6	60	40	0	100	100	86.67
Zebrafish	Fish	Test 3	03: Zebrafish - self annotation test	Taste receptors type 2	Single-exon	All	10	10	10	0	0	8	8	100	0	0	80	80	86.67
Chimp	Mammalia	Test 1	01: Chimp - all reference genes	Taste receptors type 2	Single-exon	Functional	24	24	24	0	0	19	23	100	0	0	79.17	95.83	91.67
Chimp	Mammalia	Test 2	02: Chimp - remove species at family level from reference file	Taste receptors type 2	Single-exon	Functional	24	24	24	0	0	19	23	100	0	0	79.17	95.83	91.67
Chimp	Mammalia	Test 3	03: Chimp - self annotation test	Taste receptors type 2	Single-exon	Functional	24	24	24	0	0	18	22	100	0	0	75	91.67	88.89
Cow	Mammalia	Test 1	01: Cow - all reference genes	Taste receptors type 2	Single-exon	Functional	14	14	14	0	0	13	14	100	0	0	92.86	100	97.62
Cow	Mammalia	Test 2	02: Cow - remove species at family level from reference file	Taste receptors type 2	Single-exon	Functional	14	14	14	0	0	13	14	100	0	0	92.86	100	97.62
Cow	Mammalia	Test 3	03: Cow - self annotation test	Taste receptors type 2	Single-exon	Functional	14	14	14	0	0	13	13	100	0	0	92.86	92.86	95.24
Dog	Mammalia	Test 1	01: Dog - all reference genes	Taste receptors type 2	Single-exon	Functional	16	16	16	0	0	9	15	100	0	0	56.25	93.75	83.33
Dog	Mammalia	Test 2	02: Dog - remove species at family level from reference file	Taste receptors type 2	Single-exon	Functional	16	16	16	0	0	9	15	100	0	0	56.25	93.75	83.33
Dog	Mammalia	Test 3	03: Dog - self annotation test	Taste receptors type 2	Single-exon	Functional	16	16	16	0	0	8	15	100	0	0	50	93.75	81.25
Duck	Bird	Test 1	01: Duck - all reference genes	Taste receptors type 2	Single-exon	Functional	6	6	6	0	0	4	6	100	0	0	66.67	100	88.89
Duck	Bird	Test 2	02: Duck - remove species at family level from reference file	Taste receptors type 2	Single-exon	Functional	6	6	6	0	0	3	6	100	0	0	50	100	83.33
Duck	Bird	Test 3	03: Duck - self annotation test	Taste receptors type 2	Single-exon	Functional	6	6	6	0	0	5	6	100	0	0	83.33	100	94.44
Frog	Amphibia	Test 1	01: Frog - all reference genes	Taste receptors type 2	Single-exon	Functional	44	44	44	0	0	39	43	100	0	0	88.64	97.73	95.45
Frog	Amphibia	Test 2	02: Frog - remove species at family level from reference file	Taste receptors type 2	Single-exon	Functional	0	44	0	44	0	0	0	0	100	0	0	0	0
Frog	Amphibia	Test 3	03: Frog - self annotation test	Taste receptors type 2	Single-exon	Functional	44	44	44	0	0	38	42	100	0	0	86.36	95.45	93.94
Horse	Mammalia	Test 1	01: Horse - all reference genes	Taste receptors type 2	Single-exon	Functional	17	17	17	0	0	16	17	100	0	0	94.12	100	98.04
Horse	Mammalia	Test 2	02: Horse - remove species at family level from reference file	Taste receptors type 2	Single-exon	Functional	17	17	17	0	0	16	17	100	0	0	94.12	100	98.04
Horse	Mammalia	Test 3	03: Horse - self annotation test	Taste receptors type 2	Single-exon	Functional	17	17	17	0	0	10	15	100	0	0	58.82	88.24	82.35
Human	Mammalia	Test 1	01: Human - all reference genes	Taste receptors type 2	Single-exon	Functional	53	53	53	0	0	46	53	100	0	0	86.79	100	95.6
Human	Mammalia	Test 2	02: Human - remove species at family level from reference file	Taste receptors type 2	Single-exon	Functional	53	53	53	0	0	46	53	100	0	0	86.79	100	95.6
Human	Mammalia	Test 3	03: Human - self annotation test	Taste receptors type 2	Single-exon	Functional	53	53	53	0	0	46	52	100	0	0	86.79	98.11	94.97
Lizard	Reptile	Test 1	01: Lizard - all reference genes	Taste receptors type 2	Single-exon	Functional	15	15	15	0	0	14	15	100	0	0	93.33	100	97.78
Lizard	Reptile	Test 2	02: Lizard - remove species at family level from reference file	Taste receptors type 2	Single-exon	Functional	7	15	7	8	0	5	7	46.67	53.33	0	71.43	100	72.7
Lizard	Reptile	Test 3	03: Lizard - self annotation test	Taste receptors type 2	Single-exon	Functional	15	15	15	0	0	14	15	100	0	0	93.33	100	97.78
Mouse	Mammalia	Test 1	01: Mouse - all reference genes	Taste receptors type 2	Single-exon	Functional	35	36	35	1	0	34	35	97.22	2.78	0	97.14	100	98.12
Mouse	Mammalia	Test 2	02: Mouse - remove species at family level from reference file	Taste receptors type 2	Single-exon	Functional	29	36	29	7	0	21	24	80.56	19.44	0	72.41	82.76	78.58
Mouse	Mammalia	Test 3	03: Mouse - self annotation test	Taste receptors type 2	Single-exon	Functional	36	36	36	0	0	23	28	100	0	0	63.89	77.78	80.56
Opossum	Mammalia	Test 1	01: Opossum - all reference genes	Taste receptors type 2	Single-exon	Functional	27	27	27	0	0	21	26	100	0	0	77.78	96.3	91.36
Opossum	Mammalia	Test 2	02: Opossum - remove species at family level from reference file	Taste receptors type 2	Single-exon	Functional	17	27	17	10	0	9	12	62.96	37.04	0	52.94	70.59	62.16
Opossum	Mammalia	Test 3	03: Opossum - self annotation test	Taste receptors type 2	Single-exon	Functional	27	27	27	0	0	21	25	100	0	0	77.78	92.59	90.12
Orangutan	Mammalia	Test 1	01: Orangutan - all reference genes	Taste receptors type 2	Single-exon	Functional	23	23	23	0	0	20	23	100	0	0	86.96	100	95.65
Orangutan	Mammalia	Test 2	02: Orangutan - remove species at family level from reference file	Taste receptors type 2	Single-exon	Functional	23	23	23	0	0	21	23	100	0	0	91.3	100	97.1
Orangutan	Mammalia	Test 3	03: Orangutan - self annotation test	Taste receptors type 2	Single-exon	Functional	23	23	23	0	0	20	22	100	0	0	86.96	95.65	94.2
Platypus	Mammalia	Test 1	01: Platypus - all reference genes	Taste receptors type 2	Single-exon	Functional	5	5	5	0	0	4	5	100	0	0	80	100	93.33
Platypus	Mammalia	Test 2	02: Platypus - remove species at family level from reference file	Taste receptors type 2	Single-exon	Functional	0	5	0	5	0	0	0	0	100	0	0	0	0
Platypus	Mammalia	Test 3	03: Platypus - self annotation test	Taste receptors type 2	Single-exon	Functional	5	5	5	0	0	4	5	100	0	0	80	100	93.33
Rat	Mammalia	Test 1	01: Rat - all reference genes	Taste receptors type 2	Single-exon	Functional	34	34	34	0	0	31	34	100	0	0	91.18	100	97.06
Rat	Mammalia	Test 2	02: Rat - remove species at family level from reference file	Taste receptors type 2	Single-exon	Functional	30	34	30	4	0	23	27	88.24	11.76	0	76.67	90	84.97
Rat	Mammalia	Test 3	03: Rat - self annotation test	Taste receptors type 2	Single-exon	Functional	34	34	34	0	0	23	25	100	0	0	67.65	73.53	80.39
Zebrafish	Fish	Test 1	01: Zebrafish - all reference genes	Taste receptors type 2	Single-exon	Functional	10	10	10	0	0	9	9	100	0	0	90	90	93.33
Zebrafish	Fish	Test 2	02: Zebrafish - remove species at family level from reference file	Taste receptors type 2	Single-exon	Functional	6	10	6	4	0	6	6	60	40	0	100	100	86.67
Zebrafish	Fish	Test 3	03: Zebrafish - self annotation test	Taste receptors type 2	Single-exon	Functional	10	10	10	0	0	8	8	100	0	0	80	80	86.67
Chimp	Mammalia	Test 1	01: Chimp - all reference genes	Taste receptors type 2	Single-exon	Pseudogenes	2	2	2	0	0	2	1	100	0	0	100	50	83.33
Chimp	Mammalia	Test 2	02: Chimp - remove species at family level from reference file	Taste receptors type 2	Single-exon	Pseudogenes	2	2	2	0	0	2	1	100	0	0	100	50	83.33
Chimp	Mammalia	Test 3	03: Chimp - self annotation test	Taste receptors type 2	Single-exon	Pseudogenes	2	2	2	0	0	2	1	100	0	0	100	50	83.33
Cow	Mammalia	Test 1	01: Cow - all reference genes	Taste receptors type 2	Single-exon	Pseudogenes	4	4	4	0	0	0	1	100	0	0	0	25	41.67
Cow	Mammalia	Test 2	02: Cow - remove species at family level from reference file	Taste receptors type 2	Single-exon	Pseudogenes	4	4	4	0	0	0	1	100	0	0	0	25	41.67
Cow	Mammalia	Test 3	03: Cow - self annotation test	Taste receptors type 2	Single-exon	Pseudogenes	4	4	4	0	0	2	1	100	0	0	50	25	58.33
Dog	Mammalia	Test 1	01: Dog - all reference genes	Taste receptors type 2	Single-exon	Pseudogenes	1	1	1	0	0	0	1	100	0	0	0	100	66.67
Dog	Mammalia	Test 2	02: Dog - remove species at family level from reference file	Taste receptors type 2	Single-exon	Pseudogenes	1	1	1	0	0	0	1	100	0	0	0	100	66.67
Dog	Mammalia	Test 3	03: Dog - self annotation test	Taste receptors type 2	Single-exon	Pseudogenes	1	1	1	0	0	0	1	100	0	0	0	100	66.67
Duck	Bird	Test 1	01: Duck - all reference genes	Taste receptors type 2	Single-exon	Pseudogenes	0	0	0	0	0	0	0	0	0	0	0	0	0
Duck	Bird	Test 2	02: Duck - remove species at family level from reference file	Taste receptors type 2	Single-exon	Pseudogenes	0	0	0	0	0	0	0	0	0	0	0	0	0
Duck	Bird	Test 3	03: Duck - self annotation test	Taste receptors type 2	Single-exon	Pseudogenes	0	0	0	0	0	0	0	0	0	0	0	0	0
Frog	Amphibia	Test 1	01: Frog - all reference genes	Taste receptors type 2	Single-exon	Pseudogenes	1	1	1	0	0	0	1	100	0	0	0	100	66.67
Frog	Amphibia	Test 2	02: Frog - remove species at family level from reference file	Taste receptors type 2	Single-exon	Pseudogenes	0	1	0	1	0	0	0	0	100	0	0	0	0
Frog	Amphibia	Test 3	03: Frog - self annotation test	Taste receptors type 2	Single-exon	Pseudogenes	1	1	1	0	0	0	1	100	0	0	0	100	66.67
Horse	Mammalia	Test 1	01: Horse - all reference genes	Taste receptors type 2	Single-exon	Pseudogenes	1	1	1	0	0	0	1	100	0	0	0	100	66.67
Horse	Mammalia	Test 2	02: Horse - remove species at family level from reference file	Taste receptors type 2	Single-exon	Pseudogenes	1	1	1	0	0	0	1	100	0	0	0	100	66.67
Horse	Mammalia	Test 3	03: Horse - self annotation test	Taste receptors type 2	Single-exon	Pseudogenes	1	1	1	0	0	0	1	100	0	0	0	100	66.67
Human	Mammalia	Test 1	01: Human - all reference genes	Taste receptors type 2	Single-exon	Pseudogenes	14	16	14	2	0	0	14	87.5	12.5	0	0	100	62.5
Human	Mammalia	Test 2	02: Human - remove species at family level from reference file	Taste receptors type 2	Single-exon	Pseudogenes	11	16	11	5	0	0	11	68.75	31.25	0	0	100	56.25
Human	Mammalia	Test 3	03: Human - self annotation test	Taste receptors type 2	Single-exon	Pseudogenes	13	15	13	2	0	2	13	86.67	13.33	0	15.38	100	67.35
Lizard	Reptile	Test 1	01: Lizard - all reference genes	Taste receptors type 2	Single-exon	Pseudogenes	4	4	4	0	0	0	0	100	0	0	0	0	33.33
Lizard	Reptile	Test 2	02: Lizard - remove species at family level from reference file	Taste receptors type 2	Single-exon	Pseudogenes	3	4	3	1	0	0	0	75	25	0	0	0	25
Lizard	Reptile	Test 3	03: Lizard - self annotation test	Taste receptors type 2	Single-exon	Pseudogenes	3	3	3	0	0	0	0	100	0	0	0	0	33.33
Mouse	Mammalia	Test 1	01: Mouse - all reference genes	Taste receptors type 2	Single-exon	Pseudogenes	5	5	5	0	0	0	5	100	0	0	0	100	66.67
Mouse	Mammalia	Test 2	02: Mouse - remove species at family level from reference file	Taste receptors type 2	Single-exon	Pseudogenes	3	5	3	2	0	0	3	60	40	0	0	100	53.33
Mouse	Mammalia	Test 3	03: Mouse - self annotation test	Taste receptors type 2	Single-exon	Pseudogenes	5	5	5	0	0	0	5	100	0	0	0	100	66.67
Opossum	Mammalia	Test 1	01: Opossum - all reference genes	Taste receptors type 2	Single-exon	Pseudogenes	0	0	0	0	0	0	0	0	0	0	0	0	0
Opossum	Mammalia	Test 2	02: Opossum - remove species at family level from reference file	Taste receptors type 2	Single-exon	Pseudogenes	0	0	0	0	0	0	0	0	0	0	0	0	0
Opossum	Mammalia	Test 3	03: Opossum - self annotation test	Taste receptors type 2	Single-exon	Pseudogenes	0	0	0	0	0	0	0	0	0	0	0	0	0
Orangutan	Mammalia	Test 1	01: Orangutan - all reference genes	Taste receptors type 2	Single-exon	Pseudogenes	1	1	1	0	0	0	1	100	0	0	0	100	66.67
Orangutan	Mammalia	Test 2	02: Orangutan - remove species at family level from reference file	Taste receptors type 2	Single-exon	Pseudogenes	1	1	1	0	0	0	1	100	0	0	0	100	66.67
Orangutan	Mammalia	Test 3	03: Orangutan - self annotation test	Taste receptors type 2	Single-exon	Pseudogenes	1	1	1	0	0	0	1	100	0	0	0	100	66.67
Platypus	Mammalia	Test 1	01: Platypus - all reference genes	Taste receptors type 2	Single-exon	Pseudogenes	1	1	1	0	0	0	0	100	0	0	0	0	33.33
Platypus	Mammalia	Test 2	02: Platypus - remove species at family level from reference file	Taste receptors type 2	Single-exon	Pseudogenes	0	1	0	1	0	0	0	0	100	0	0	0	0
Platypus	Mammalia	Test 3	03: Platypus - self annotation test	Taste receptors type 2	Single-exon	Pseudogenes	1	1	1	0	0	0	0	100	0	0	0	0	33.33
Rat	Mammalia	Test 1	01: Rat - all reference genes	Taste receptors type 2	Single-exon	Pseudogenes	2	2	2	0	0	1	1	100	0	0	50	50	66.67
Rat	Mammalia	Test 2	02: Rat - remove species at family level from reference file	Taste receptors type 2	Single-exon	Pseudogenes	1	2	1	1	0	0	1	50	50	0	0	100	50
Rat	Mammalia	Test 3	03: Rat - self annotation test	Taste receptors type 2	Single-exon	Pseudogenes	2	2	2	0	0	1	1	100	0	0	50	50	66.67
Zebrafish	Fish	Test 1	01: Zebrafish - all reference genes	Taste receptors type 2	Single-exon	Pseudogenes	0	0	0	0	0	0	0	0	0	0	0	0	0
Zebrafish	Fish	Test 2	02: Zebrafish - remove species at family level from reference file	Taste receptors type 2	Single-exon	Pseudogenes	0	0	0	0	0	0	0	0	0	0	0	0	0
Zebrafish	Fish	Test 3	03: Zebrafish - self annotation test	Taste receptors type 2	Single-exon	Pseudogenes	0	0	0	0	0	0	0	0	0	0	0	0	0
Chimp	Mammalia	Test 1	01: Chimp - all reference genes	Trace-amine associated receptors	Single-exon	All	7	7	7	0	0	3	7	100	0	0	42.86	100	80.95
Chimp	Mammalia	Test 2	02: Chimp - remove species at family level from reference file	Trace-amine associated receptors	Single-exon	All	8	7	7	0	1	3	7	100	0	14.29	42.86	100	80.95
Chimp	Mammalia	Test 3	03: Chimp - self annotation test	Trace-amine associated receptors	Single-exon	All	6	6	6	0	0	2	6	100	0	0	33.33	100	77.78
Cow	Mammalia	Test 1	01: Cow - all reference genes	Trace-amine associated receptors	Single-exon	All	29	20	20	0	9	20	20	100	0	45	100	100	100
Cow	Mammalia	Test 2	02: Cow - remove species at family level from reference file	Trace-amine associated receptors	Single-exon	All	29	20	20	0	9	20	20	100	0	45	100	100	100
Cow	Mammalia	Test 3	03: Cow - self annotation test	Trace-amine associated receptors	Single-exon	All	29	20	20	0	9	18	20	100	0	45	90	100	96.67
Dog	Mammalia	Test 1	01: Dog - all reference genes	Trace-amine associated receptors	Single-exon	All	4	2	2	0	2	2	2	100	0	100	100	100	100
Dog	Mammalia	Test 2	02: Dog - remove species at family level from reference file	Trace-amine associated receptors	Single-exon	All	4	2	2	0	2	2	2	100	0	100	100	100	100
Dog	Mammalia	Test 3	03: Dog - self annotation test	Trace-amine associated receptors	Single-exon	All	2	2	2	0	0	1	2	100	0	0	50	100	83.33
Duck	Bird	Test 1	01: Duck - all reference genes	Trace-amine associated receptors	Single-exon	All	3	3	3	0	0	2	2	100	0	0	66.67	66.67	77.78
Duck	Bird	Test 2	02: Duck - remove species at family level from reference file	Trace-amine associated receptors	Single-exon	All	3	3	3	0	0	1	2	100	0	0	33.33	66.67	66.67
Duck	Bird	Test 3	03: Duck - self annotation test	Trace-amine associated receptors	Single-exon	All	3	3	3	0	0	3	3	100	0	0	100	100	100
Frog	Amphibia	Test 1	01: Frog - all reference genes	Trace-amine associated receptors	Single-exon	All	8	6	6	0	2	6	6	100	0	33.33	100	100	100
Frog	Amphibia	Test 2	02: Frog - remove species at family level from reference file	Trace-amine associated receptors	Single-exon	All	2	6	2	4	0	0	2	33.33	66.67	0	0	100	44.44
Frog	Amphibia	Test 3	03: Frog - self annotation test	Trace-amine associated receptors	Single-exon	All	7	6	6	0	1	5	6	100	0	16.67	83.33	100	94.44
Horse	Mammalia	Test 1	01: Horse - all reference genes	Trace-amine associated receptors	Single-exon	All	15	12	12	0	3	10	12	100	0	25	83.33	100	94.44
Horse	Mammalia	Test 2	02: Horse - remove species at family level from reference file	Trace-amine associated receptors	Single-exon	All	15	12	12	0	3	10	12	100	0	25	83.33	100	94.44
Horse	Mammalia	Test 3	03: Horse - self annotation test	Trace-amine associated receptors	Single-exon	All	15	12	12	0	3	9	12	100	0	25	75	100	91.67
Human	Mammalia	Test 1	01: Human - all reference genes	Trace-amine associated receptors	Single-exon	All	8	9	8	1	0	6	7	88.89	11.11	0	75	87.5	83.8
Human	Mammalia	Test 2	02: Human - remove species at family level from reference file	Trace-amine associated receptors	Single-exon	All	8	9	8	1	0	6	7	88.89	11.11	0	75	87.5	83.8
Human	Mammalia	Test 3	03: Human - self annotation test	Trace-amine associated receptors	Single-exon	All	8	8	8	0	0	4	8	100	0	0	50	100	83.33
Lizard	Reptile	Test 1	01: Lizard - all reference genes	Trace-amine associated receptors	Single-exon	All	4	4	4	0	0	4	4	100	0	0	100	100	100
Lizard	Reptile	Test 2	02: Lizard - remove species at family level from reference file	Trace-amine associated receptors	Single-exon	All	4	4	4	0	0	4	4	100	0	0	100	100	100
Lizard	Reptile	Test 3	03: Lizard - self annotation test	Trace-amine associated receptors	Single-exon	All	4	4	4	0	0	4	4	100	0	0	100	100	100
Mouse	Mammalia	Test 1	01: Mouse - all reference genes	Trace-amine associated receptors	Single-exon	All	16	15	15	0	1	12	15	100	0	6.67	80	100	93.33
Mouse	Mammalia	Test 2	02: Mouse - remove species at family level from reference file	Trace-amine associated receptors	Single-exon	All	16	15	15	0	1	12	15	100	0	6.67	80	100	93.33
Mouse	Mammalia	Test 3	03: Mouse - self annotation test	Trace-amine associated receptors	Single-exon	All	15	15	15	0	0	12	14	100	0	0	80	93.33	91.11
Opossum	Mammalia	Test 1	01: Opossum - all reference genes	Trace-amine associated receptors	Single-exon	All	24	19	19	0	5	15	19	100	0	26.32	78.95	100	92.98
Opossum	Mammalia	Test 2	02: Opossum - remove species at family level from reference file	Trace-amine associated receptors	Single-exon	All	20	19	16	3	4	10	16	84.21	15.79	21.05	62.5	100	82.24
Opossum	Mammalia	Test 3	03: Opossum - self annotation test	Trace-amine associated receptors	Single-exon	All	23	19	19	0	4	15	19	100	0	21.05	78.95	100	92.98
Orangutan	Mammalia	Test 1	01: Orangutan - all reference genes	Trace-amine associated receptors	Single-exon	All	8	5	5	0	3	4	5	100	0	60	80	100	93.33
Orangutan	Mammalia	Test 2	02: Orangutan - remove species at family level from reference file	Trace-amine associated receptors	Single-exon	All	8	5	5	0	3	4	5	100	0	60	80	100	93.33
Orangutan	Mammalia	Test 3	03: Orangutan - self annotation test	Trace-amine associated receptors	Single-exon	All	4	5	4	1	0	2	4	80	20	0	50	100	76.67
Platypus	Mammalia	Test 1	01: Platypus - all reference genes	Trace-amine associated receptors	Single-exon	All	4	4	4	0	0	3	4	100	0	0	75	100	91.67
Platypus	Mammalia	Test 2	02: Platypus - remove species at family level from reference file	Trace-amine associated receptors	Single-exon	All	3	4	3	1	0	2	3	75	25	0	66.67	100	80.56
Platypus	Mammalia	Test 3	03: Platypus - self annotation test	Trace-amine associated receptors	Single-exon	All	4	4	4	0	0	3	4	100	0	0	75	100	91.67
Rat	Mammalia	Test 1	01: Rat - all reference genes	Trace-amine associated receptors	Single-exon	All	19	16	16	0	3	11	16	100	0	18.75	68.75	100	89.58
Rat	Mammalia	Test 2	02: Rat - remove species at family level from reference file	Trace-amine associated receptors	Single-exon	All	18	16	15	1	3	9	15	93.75	6.25	18.75	60	100	84.58
Rat	Mammalia	Test 3	03: Rat - self annotation test	Trace-amine associated receptors	Single-exon	All	18	16	16	0	2	14	15	100	0	12.5	87.5	93.75	93.75
Zebrafish	Fish	Test 1	01: Zebrafish - all reference genes	Trace-amine associated receptors	Single-exon	All	219	149	149	0	70	114	149	100	0	46.98	76.51	100	92.17
Zebrafish	Fish	Test 2	02: Zebrafish - remove species at family level from reference file	Trace-amine associated receptors	Single-exon	All	217	149	149	0	68	115	149	100	0	45.64	77.18	100	92.39
Zebrafish	Fish	Test 3	03: Zebrafish - self annotation test	Trace-amine associated receptors	Single-exon	All	212	149	149	0	63	117	149	100	0	42.28	78.52	100	92.84
Chimp	Mammalia	Test 1	01: Chimp - all reference genes	Trace-amine associated receptors	Single-exon	Functional	3	3	3	0	0	3	3	100	0	0	100	100	100
Chimp	Mammalia	Test 2	02: Chimp - remove species at family level from reference file	Trace-amine associated receptors	Single-exon	Functional	3	3	3	0	0	3	3	100	0	0	100	100	100
Chimp	Mammalia	Test 3	03: Chimp - self annotation test	Trace-amine associated receptors	Single-exon	Functional	3	3	3	0	0	2	3	100	0	0	66.67	100	88.89
Cow	Mammalia	Test 1	01: Cow - all reference genes	Trace-amine associated receptors	Single-exon	Functional	19	19	19	0	0	19	19	100	0	0	100	100	100
Cow	Mammalia	Test 2	02: Cow - remove species at family level from reference file	Trace-amine associated receptors	Single-exon	Functional	19	19	19	0	0	19	19	100	0	0	100	100	100
Cow	Mammalia	Test 3	03: Cow - self annotation test	Trace-amine associated receptors	Single-exon	Functional	19	19	19	0	0	17	19	100	0	0	89.47	100	96.49
Dog	Mammalia	Test 1	01: Dog - all reference genes	Trace-amine associated receptors	Single-exon	Functional	2	2	2	0	0	2	2	100	0	0	100	100	100
Dog	Mammalia	Test 2	02: Dog - remove species at family level from reference file	Trace-amine associated receptors	Single-exon	Functional	2	2	2	0	0	2	2	100	0	0	100	100	100
Dog	Mammalia	Test 3	03: Dog - self annotation test	Trace-amine associated receptors	Single-exon	Functional	2	2	2	0	0	1	2	100	0	0	50	100	83.33
Duck	Bird	Test 1	01: Duck - all reference genes	Trace-amine associated receptors	Single-exon	Functional	3	3	3	0	0	2	2	100	0	0	66.67	66.67	77.78
Duck	Bird	Test 2	02: Duck - remove species at family level from reference file	Trace-amine associated receptors	Single-exon	Functional	3	3	3	0	0	1	2	100	0	0	33.33	66.67	66.67
Duck	Bird	Test 3	03: Duck - self annotation test	Trace-amine associated receptors	Single-exon	Functional	3	3	3	0	0	3	3	100	0	0	100	100	100
Frog	Amphibia	Test 1	01: Frog - all reference genes	Trace-amine associated receptors	Single-exon	Functional	6	6	6	0	0	6	6	100	0	0	100	100	100
Frog	Amphibia	Test 2	02: Frog - remove species at family level from reference file	Trace-amine associated receptors	Single-exon	Functional	2	6	2	4	0	0	2	33.33	66.67	0	0	100	44.44
Frog	Amphibia	Test 3	03: Frog - self annotation test	Trace-amine associated receptors	Single-exon	Functional	6	6	6	0	0	5	6	100	0	0	83.33	100	94.44
Horse	Mammalia	Test 1	01: Horse - all reference genes	Trace-amine associated receptors	Single-exon	Functional	11	11	11	0	0	10	11	100	0	0	90.91	100	96.97
Horse	Mammalia	Test 2	02: Horse - remove species at family level from reference file	Trace-amine associated receptors	Single-exon	Functional	11	11	11	0	0	10	11	100	0	0	90.91	100	96.97
Horse	Mammalia	Test 3	03: Horse - self annotation test	Trace-amine associated receptors	Single-exon	Functional	11	11	11	0	0	9	11	100	0	0	81.82	100	93.94
Human	Mammalia	Test 1	01: Human - all reference genes	Trace-amine associated receptors	Single-exon	Functional	6	6	6	0	0	6	6	100	0	0	100	100	100
Human	Mammalia	Test 2	02: Human - remove species at family level from reference file	Trace-amine associated receptors	Single-exon	Functional	6	6	6	0	0	6	6	100	0	0	100	100	100
Human	Mammalia	Test 3	03: Human - self annotation test	Trace-amine associated receptors	Single-exon	Functional	6	6	6	0	0	4	6	100	0	0	66.67	100	88.89
Lizard	Reptile	Test 1	01: Lizard - all reference genes	Trace-amine associated receptors	Single-exon	Functional	4	4	4	0	0	4	4	100	0	0	100	100	100
Lizard	Reptile	Test 2	02: Lizard - remove species at family level from reference file	Trace-amine associated receptors	Single-exon	Functional	4	4	4	0	0	4	4	100	0	0	100	100	100
Lizard	Reptile	Test 3	03: Lizard - self annotation test	Trace-amine associated receptors	Single-exon	Functional	4	4	4	0	0	4	4	100	0	0	100	100	100
Mouse	Mammalia	Test 1	01: Mouse - all reference genes	Trace-amine associated receptors	Single-exon	Functional	14	14	14	0	0	12	14	100	0	0	85.71	100	95.24
Mouse	Mammalia	Test 2	02: Mouse - remove species at family level from reference file	Trace-amine associated receptors	Single-exon	Functional	14	14	14	0	0	12	14	100	0	0	85.71	100	95.24
Mouse	Mammalia	Test 3	03: Mouse - self annotation test	Trace-amine associated receptors	Single-exon	Functional	14	14	14	0	0	12	13	100	0	0	85.71	92.86	92.86
Opossum	Mammalia	Test 1	01: Opossum - all reference genes	Trace-amine associated receptors	Single-exon	Functional	19	19	19	0	0	15	19	100	0	0	78.95	100	92.98
Opossum	Mammalia	Test 2	02: Opossum - remove species at family level from reference file	Trace-amine associated receptors	Single-exon	Functional	16	19	16	3	0	10	16	84.21	15.79	0	62.5	100	82.24
Opossum	Mammalia	Test 3	03: Opossum - self annotation test	Trace-amine associated receptors	Single-exon	Functional	19	19	19	0	0	15	19	100	0	0	78.95	100	92.98
Orangutan	Mammalia	Test 1	01: Orangutan - all reference genes	Trace-amine associated receptors	Single-exon	Functional	4	4	4	0	0	4	4	100	0	0	100	100	100
Orangutan	Mammalia	Test 2	02: Orangutan - remove species at family level from reference file	Trace-amine associated receptors	Single-exon	Functional	4	4	4	0	0	4	4	100	0	0	100	100	100
Orangutan	Mammalia	Test 3	03: Orangutan - self annotation test	Trace-amine associated receptors	Single-exon	Functional	4	4	4	0	0	2	4	100	0	0	50	100	83.33
Platypus	Mammalia	Test 1	01: Platypus - all reference genes	Trace-amine associated receptors	Single-exon	Functional	4	4	4	0	0	3	4	100	0	0	75	100	91.67
Platypus	Mammalia	Test 2	02: Platypus - remove species at family level from reference file	Trace-amine associated receptors	Single-exon	Functional	3	4	3	1	0	2	3	75	25	0	66.67	100	80.56
Platypus	Mammalia	Test 3	03: Platypus - self annotation test	Trace-amine associated receptors	Single-exon	Functional	4	4	4	0	0	3	4	100	0	0	75	100	91.67
Rat	Mammalia	Test 1	01: Rat - all reference genes	Trace-amine associated receptors	Single-exon	Functional	16	16	16	0	0	11	16	100	0	0	68.75	100	89.58
Rat	Mammalia	Test 2	02: Rat - remove species at family level from reference file	Trace-amine associated receptors	Single-exon	Functional	15	16	15	1	0	9	15	93.75	6.25	0	60	100	84.58
Rat	Mammalia	Test 3	03: Rat - self annotation test	Trace-amine associated receptors	Single-exon	Functional	16	16	16	0	0	14	15	100	0	0	87.5	93.75	93.75
Zebrafish	Fish	Test 1	01: Zebrafish - all reference genes	Trace-amine associated receptors	Single-exon	Functional	148	148	148	0	0	114	148	100	0	0	77.03	100	92.34
Zebrafish	Fish	Test 2	02: Zebrafish - remove species at family level from reference file	Trace-amine associated receptors	Single-exon	Functional	148	148	148	0	0	115	148	100	0	0	77.7	100	92.57
Zebrafish	Fish	Test 3	03: Zebrafish - self annotation test	Trace-amine associated receptors	Single-exon	Functional	148	148	148	0	0	117	148	100	0	0	79.05	100	93.02
Chimp	Mammalia	Test 1	01: Chimp - all reference genes	Trace-amine associated receptors	Single-exon	Pseudogenes	4	4	4	0	0	0	4	100	0	0	0	100	66.67
Chimp	Mammalia	Test 2	02: Chimp - remove species at family level from reference file	Trace-amine associated receptors	Single-exon	Pseudogenes	4	4	4	0	0	0	4	100	0	0	0	100	66.67
Chimp	Mammalia	Test 3	03: Chimp - self annotation test	Trace-amine associated receptors	Single-exon	Pseudogenes	3	3	3	0	0	0	3	100	0	0	0	100	66.67
Cow	Mammalia	Test 1	01: Cow - all reference genes	Trace-amine associated receptors	Single-exon	Pseudogenes	1	1	1	0	0	1	1	100	0	0	100	100	100
Cow	Mammalia	Test 2	02: Cow - remove species at family level from reference file	Trace-amine associated receptors	Single-exon	Pseudogenes	1	1	1	0	0	1	1	100	0	0	100	100	100
Cow	Mammalia	Test 3	03: Cow - self annotation test	Trace-amine associated receptors	Single-exon	Pseudogenes	1	1	1	0	0	1	1	100	0	0	100	100	100
Dog	Mammalia	Test 1	01: Dog - all reference genes	Trace-amine associated receptors	Single-exon	Pseudogenes	0	0	0	0	0	0	0	0	0	0	0	0	0
Dog	Mammalia	Test 2	02: Dog - remove species at family level from reference file	Trace-amine associated receptors	Single-exon	Pseudogenes	0	0	0	0	0	0	0	0	0	0	0	0	0
Dog	Mammalia	Test 3	03: Dog - self annotation test	Trace-amine associated receptors	Single-exon	Pseudogenes	0	0	0	0	0	0	0	0	0	0	0	0	0
Duck	Bird	Test 1	01: Duck - all reference genes	Trace-amine associated receptors	Single-exon	Pseudogenes	0	0	0	0	0	0	0	0	0	0	0	0	0
Duck	Bird	Test 2	02: Duck - remove species at family level from reference file	Trace-amine associated receptors	Single-exon	Pseudogenes	0	0	0	0	0	0	0	0	0	0	0	0	0
Duck	Bird	Test 3	03: Duck - self annotation test	Trace-amine associated receptors	Single-exon	Pseudogenes	0	0	0	0	0	0	0	0	0	0	0	0	0
Frog	Amphibia	Test 1	01: Frog - all reference genes	Trace-amine associated receptors	Single-exon	Pseudogenes	0	0	0	0	0	0	0	0	0	0	0	0	0
Frog	Amphibia	Test 2	02: Frog - remove species at family level from reference file	Trace-amine associated receptors	Single-exon	Pseudogenes	0	0	0	0	0	0	0	0	0	0	0	0	0
Frog	Amphibia	Test 3	03: Frog - self annotation test	Trace-amine associated receptors	Single-exon	Pseudogenes	0	0	0	0	0	0	0	0	0	0	0	0	0
Horse	Mammalia	Test 1	01: Horse - all reference genes	Trace-amine associated receptors	Single-exon	Pseudogenes	1	1	1	0	0	0	1	100	0	0	0	100	66.67
Horse	Mammalia	Test 2	02: Horse - remove species at family level from reference file	Trace-amine associated receptors	Single-exon	Pseudogenes	1	1	1	0	0	0	1	100	0	0	0	100	66.67
Horse	Mammalia	Test 3	03: Horse - self annotation test	Trace-amine associated receptors	Single-exon	Pseudogenes	1	1	1	0	0	0	1	100	0	0	0	100	66.67
Human	Mammalia	Test 1	01: Human - all reference genes	Trace-amine associated receptors	Single-exon	Pseudogenes	2	3	2	1	0	0	1	66.67	33.33	0	0	50	38.89
Human	Mammalia	Test 2	02: Human - remove species at family level from reference file	Trace-amine associated receptors	Single-exon	Pseudogenes	2	3	2	1	0	0	1	66.67	33.33	0	0	50	38.89
Human	Mammalia	Test 3	03: Human - self annotation test	Trace-amine associated receptors	Single-exon	Pseudogenes	2	2	2	0	0	0	2	100	0	0	0	100	66.67
Lizard	Reptile	Test 1	01: Lizard - all reference genes	Trace-amine associated receptors	Single-exon	Pseudogenes	0	0	0	0	0	0	0	0	0	0	0	0	0
Lizard	Reptile	Test 2	02: Lizard - remove species at family level from reference file	Trace-amine associated receptors	Single-exon	Pseudogenes	0	0	0	0	0	0	0	0	0	0	0	0	0
Lizard	Reptile	Test 3	03: Lizard - self annotation test	Trace-amine associated receptors	Single-exon	Pseudogenes	0	0	0	0	0	0	0	0	0	0	0	0	0
Mouse	Mammalia	Test 1	01: Mouse - all reference genes	Trace-amine associated receptors	Single-exon	Pseudogenes	1	1	1	0	0	0	1	100	0	0	0	100	66.67
Mouse	Mammalia	Test 2	02: Mouse - remove species at family level from reference file	Trace-amine associated receptors	Single-exon	Pseudogenes	1	1	1	0	0	0	1	100	0	0	0	100	66.67
Mouse	Mammalia	Test 3	03: Mouse - self annotation test	Trace-amine associated receptors	Single-exon	Pseudogenes	1	1	1	0	0	0	1	100	0	0	0	100	66.67
Opossum	Mammalia	Test 1	01: Opossum - all reference genes	Trace-amine associated receptors	Single-exon	Pseudogenes	0	0	0	0	0	0	0	0	0	0	0	0	0
Opossum	Mammalia	Test 2	02: Opossum - remove species at family level from reference file	Trace-amine associated receptors	Single-exon	Pseudogenes	0	0	0	0	0	0	0	0	0	0	0	0	0
Opossum	Mammalia	Test 3	03: Opossum - self annotation test	Trace-amine associated receptors	Single-exon	Pseudogenes	0	0	0	0	0	0	0	0	0	0	0	0	0
Orangutan	Mammalia	Test 1	01: Orangutan - all reference genes	Trace-amine associated receptors	Single-exon	Pseudogenes	1	1	1	0	0	0	1	100	0	0	0	100	66.67
Orangutan	Mammalia	Test 2	02: Orangutan - remove species at family level from reference file	Trace-amine associated receptors	Single-exon	Pseudogenes	1	1	1	0	0	0	1	100	0	0	0	100	66.67
Orangutan	Mammalia	Test 3	03: Orangutan - self annotation test	Trace-amine associated receptors	Single-exon	Pseudogenes	0	1	0	1	0	0	0	0	100	0	0	0	0
Platypus	Mammalia	Test 1	01: Platypus - all reference genes	Trace-amine associated receptors	Single-exon	Pseudogenes	0	0	0	0	0	0	0	0	0	0	0	0	0
Platypus	Mammalia	Test 2	02: Platypus - remove species at family level from reference file	Trace-amine associated receptors	Single-exon	Pseudogenes	0	0	0	0	0	0	0	0	0	0	0	0	0
Platypus	Mammalia	Test 3	03: Platypus - self annotation test	Trace-amine associated receptors	Single-exon	Pseudogenes	0	0	0	0	0	0	0	0	0	0	0	0	0
Rat	Mammalia	Test 1	01: Rat - all reference genes	Trace-amine associated receptors	Single-exon	Pseudogenes	0	0	0	0	0	0	0	0	0	0	0	0	0
Rat	Mammalia	Test 2	02: Rat - remove species at family level from reference file	Trace-amine associated receptors	Single-exon	Pseudogenes	0	0	0	0	0	0	0	0	0	0	0	0	0
Rat	Mammalia	Test 3	03: Rat - self annotation test	Trace-amine associated receptors	Single-exon	Pseudogenes	0	0	0	0	0	0	0	0	0	0	0	0	0
Zebrafish	Fish	Test 1	01: Zebrafish - all reference genes	Trace-amine associated receptors	Single-exon	Pseudogenes	1	1	1	0	0	0	1	100	0	0	0	100	66.67
Zebrafish	Fish	Test 2	02: Zebrafish - remove species at family level from reference file	Trace-amine associated receptors	Single-exon	Pseudogenes	1	1	1	0	0	0	1	100	0	0	0	100	66.67
Zebrafish	Fish	Test 3	03: Zebrafish - self annotation test	Trace-amine associated receptors	Single-exon	Pseudogenes	1	1	1	0	0	0	1	100	0	0	0	100	66.67
Chimp	Mammalia	Test 1	01: Chimp - all reference genes	Vomeronasal receptors type 1	Single-exon	All	31	3	2	1	29	0	1	66.67	33.33	966.67	0	50	38.89
Chimp	Mammalia	Test 2	02: Chimp - remove species at family level from reference file	Vomeronasal receptors type 1	Single-exon	All	29	3	3	0	26	0	2	100	0	866.67	0	66.67	55.56
Chimp	Mammalia	Test 3	03: Chimp - self annotation test	Vomeronasal receptors type 1	Single-exon	All	4	3	3	0	1	2	2	100	0	33.33	66.67	66.67	77.78
Cow	Mammalia	Test 1	01: Cow - all reference genes	Vomeronasal receptors type 1	Single-exon	All	49	17	17	0	32	13	17	100	0	188.24	76.47	100	92.16
Cow	Mammalia	Test 2	02: Cow - remove species at family level from reference file	Vomeronasal receptors type 1	Single-exon	All	46	17	17	0	29	13	17	100	0	170.59	76.47	100	92.16
Cow	Mammalia	Test 3	03: Cow - self annotation test	Vomeronasal receptors type 1	Single-exon	All	35	17	17	0	18	12	15	100	0	105.88	70.59	88.24	86.27
Dog	Mammalia	Test 1	01: Dog - all reference genes	Vomeronasal receptors type 1	Single-exon	All	17	4	4	0	13	3	3	100	0	325	75	75	83.33
Dog	Mammalia	Test 2	02: Dog - remove species at family level from reference file	Vomeronasal receptors type 1	Single-exon	All	16	4	4	0	12	3	3	100	0	300	75	75	83.33
Dog	Mammalia	Test 3	03: Dog - self annotation test	Vomeronasal receptors type 1	Single-exon	All	6	4	4	0	2	3	4	100	0	50	75	100	91.67
Duck	Bird	Test 1	01: Duck - all reference genes	Vomeronasal receptors type 1	Single-exon	All	0	0	0	0	0	0	0	0	0	0	0	0	0
Duck	Bird	Test 2	02: Duck - remove species at family level from reference file	Vomeronasal receptors type 1	Single-exon	All	0	0	0	0	0	0	0	0	0	0	0	0	0
Duck	Bird	Test 3	03: Duck - self annotation test	Vomeronasal receptors type 1	Single-exon	All	0	0	0	0	0	0	0	0	0	0	0	0	0
Frog	Amphibia	Test 1	01: Frog - all reference genes	Vomeronasal receptors type 1	Single-exon	All	7	3	3	0	4	3	3	100	0	133.33	100	100	100
Frog	Amphibia	Test 2	02: Frog - remove species at family level from reference file	Vomeronasal receptors type 1	Single-exon	All	0	3	0	3	0	0	0	0	100	0	0	0	0
Frog	Amphibia	Test 3	03: Frog - self annotation test	Vomeronasal receptors type 1	Single-exon	All	7	3	3	0	4	3	3	100	0	133.33	100	100	100
Horse	Mammalia	Test 1	01: Horse - all reference genes	Vomeronasal receptors type 1	Single-exon	All	64	34	34	0	30	25	34	100	0	88.24	73.53	100	91.18
Horse	Mammalia	Test 2	02: Horse - remove species at family level from reference file	Vomeronasal receptors type 1	Single-exon	All	67	34	34	0	33	24	33	100	0	97.06	70.59	97.06	89.22
Horse	Mammalia	Test 3	03: Horse - self annotation test	Vomeronasal receptors type 1	Single-exon	All	46	34	34	0	12	26	31	100	0	35.29	76.47	91.18	89.22
Human	Mammalia	Test 1	01: Human - all reference genes	Vomeronasal receptors type 1	Single-exon	All	43	74	37	37	6	3	37	50	50	8.11	8.11	100	52.7
Human	Mammalia	Test 2	02: Human - remove species at family level from reference file	Vomeronasal receptors type 1	Single-exon	All	36	74	30	44	6	2	30	40.54	59.46	8.11	6.67	100	49.07
Human	Mammalia	Test 3	03: Human - self annotation test	Vomeronasal receptors type 1	Single-exon	All	38	43	25	18	13	2	24	58.14	41.86	30.23	8	96	54.05
Lizard	Reptile	Test 1	01: Lizard - all reference genes	Vomeronasal receptors type 1	Single-exon	All	0	0	0	0	0	0	0	0	0	0	0	0	0
Lizard	Reptile	Test 2	02: Lizard - remove species at family level from reference file	Vomeronasal receptors type 1	Single-exon	All	1	0	0	0	1	0	0	0	0	0	0	0	0
Lizard	Reptile	Test 3	03: Lizard - self annotation test	Vomeronasal receptors type 1	Single-exon	All	0	0	0	0	0	0	0	0	0	0	0	0	0
Mouse	Mammalia	Test 1	01: Mouse - all reference genes	Vomeronasal receptors type 1	Single-exon	All	297	317	274	43	23	198	258	86.44	13.56	7.26	72.26	94.16	84.29
Mouse	Mammalia	Test 2	02: Mouse - remove species at family level from reference file	Vomeronasal receptors type 1	Single-exon	All	207	317	186	131	21	111	150	58.68	41.32	6.62	59.68	80.65	66.33
Mouse	Mammalia	Test 3	03: Mouse - self annotation test	Vomeronasal receptors type 1	Single-exon	All	303	282	267	15	36	216	259	94.68	5.32	12.77	80.9	97	90.86
Opossum	Mammalia	Test 1	01: Opossum - all reference genes	Vomeronasal receptors type 1	Single-exon	All	114	95	93	2	21	69	82	97.89	2.11	22.11	74.19	88.17	86.75
Opossum	Mammalia	Test 2	02: Opossum - remove species at family level from reference file	Vomeronasal receptors type 1	Single-exon	All	47	95	41	54	6	30	33	43.16	56.84	6.32	73.17	80.49	65.61
Opossum	Mammalia	Test 3	03: Opossum - self annotation test	Vomeronasal receptors type 1	Single-exon	All	113	95	95	0	18	70	87	100	0	18.95	73.68	91.58	88.42
Orangutan	Mammalia	Test 1	01: Orangutan - all reference genes	Vomeronasal receptors type 1	Single-exon	All	35	5	5	0	30	4	5	100	0	600	80	100	93.33
Orangutan	Mammalia	Test 2	02: Orangutan - remove species at family level from reference file	Vomeronasal receptors type 1	Single-exon	All	32	5	5	0	27	4	5	100	0	540	80	100	93.33
Orangutan	Mammalia	Test 3	03: Orangutan - self annotation test	Vomeronasal receptors type 1	Single-exon	All	16	5	5	0	11	4	5	100	0	220	80	100	93.33
Platypus	Mammalia	Test 1	01: Platypus - all reference genes	Vomeronasal receptors type 1	Single-exon	All	561	197	186	11	375	152	182	94.42	5.58	190.36	81.72	97.85	91.33
Platypus	Mammalia	Test 2	02: Platypus - remove species at family level from reference file	Vomeronasal receptors type 1	Single-exon	All	289	197	103	94	186	77	102	52.28	47.72	94.42	74.76	99.03	75.36
Platypus	Mammalia	Test 3	03: Platypus - self annotation test	Vomeronasal receptors type 1	Single-exon	All	575	197	197	0	378	164	192	100	0	191.88	83.25	97.46	93.57
Rat	Mammalia	Test 1	01: Rat - all reference genes	Vomeronasal receptors type 1	Single-exon	All	140	156	115	41	25	78	106	73.72	26.28	16.03	67.83	92.17	77.91
Rat	Mammalia	Test 2	02: Rat - remove species at family level from reference file	Vomeronasal receptors type 1	Single-exon	All	92	156	73	83	19	29	51	46.79	53.21	12.18	39.73	69.86	52.13
Rat	Mammalia	Test 3	03: Rat - self annotation test	Vomeronasal receptors type 1	Single-exon	All	137	144	113	31	24	76	104	78.47	21.53	16.67	67.26	92.04	79.25
Zebrafish	Fish	Test 1	01: Zebrafish - all reference genes	Vomeronasal receptors type 1	Single-exon	All	0	1	0	1	0	0	0	0	100	0	0	0	0
Zebrafish	Fish	Test 2	02: Zebrafish - remove species at family level from reference file	Vomeronasal receptors type 1	Single-exon	All	0	1	0	1	0	0	0	0	100	0	0	0	0
Zebrafish	Fish	Test 3	03: Zebrafish - self annotation test	Vomeronasal receptors type 1	Single-exon	All	1	1	1	0	0	0	1	100	0	0	0	100	66.67
Chimp	Mammalia	Test 1	01: Chimp - all reference genes	Vomeronasal receptors type 1	Single-exon	Functional	1	1	1	0	0	0	1	100	0	0	0	100	66.67
Chimp	Mammalia	Test 2	02: Chimp - remove species at family level from reference file	Vomeronasal receptors type 1	Single-exon	Functional	1	1	1	0	0	0	1	100	0	0	0	100	66.67
Chimp	Mammalia	Test 3	03: Chimp - self annotation test	Vomeronasal receptors type 1	Single-exon	Functional	1	1	1	0	0	1	1	100	0	0	100	100	100
Cow	Mammalia	Test 1	01: Cow - all reference genes	Vomeronasal receptors type 1	Single-exon	Functional	17	17	17	0	0	13	17	100	0	0	76.47	100	92.16
Cow	Mammalia	Test 2	02: Cow - remove species at family level from reference file	Vomeronasal receptors type 1	Single-exon	Functional	17	17	17	0	0	13	17	100	0	0	76.47	100	92.16
Cow	Mammalia	Test 3	03: Cow - self annotation test	Vomeronasal receptors type 1	Single-exon	Functional	17	17	17	0	0	12	15	100	0	0	70.59	88.24	86.27
Dog	Mammalia	Test 1	01: Dog - all reference genes	Vomeronasal receptors type 1	Single-exon	Functional	4	4	4	0	0	3	3	100	0	0	75	75	83.33
Dog	Mammalia	Test 2	02: Dog - remove species at family level from reference file	Vomeronasal receptors type 1	Single-exon	Functional	4	4	4	0	0	3	3	100	0	0	75	75	83.33
Dog	Mammalia	Test 3	03: Dog - self annotation test	Vomeronasal receptors type 1	Single-exon	Functional	4	4	4	0	0	3	4	100	0	0	75	100	91.67
Duck	Bird	Test 1	01: Duck - all reference genes	Vomeronasal receptors type 1	Single-exon	Functional	0	0	0	0	0	0	0	0	0	0	0	0	0
Duck	Bird	Test 2	02: Duck - remove species at family level from reference file	Vomeronasal receptors type 1	Single-exon	Functional	0	0	0	0	0	0	0	0	0	0	0	0	0
Duck	Bird	Test 3	03: Duck - self annotation test	Vomeronasal receptors type 1	Single-exon	Functional	0	0	0	0	0	0	0	0	0	0	0	0	0
Frog	Amphibia	Test 1	01: Frog - all reference genes	Vomeronasal receptors type 1	Single-exon	Functional	3	3	3	0	0	3	3	100	0	0	100	100	100
Frog	Amphibia	Test 2	02: Frog - remove species at family level from reference file	Vomeronasal receptors type 1	Single-exon	Functional	0	3	0	3	0	0	0	0	100	0	0	0	0
Frog	Amphibia	Test 3	03: Frog - self annotation test	Vomeronasal receptors type 1	Single-exon	Functional	3	3	3	0	0	3	3	100	0	0	100	100	100
Horse	Mammalia	Test 1	01: Horse - all reference genes	Vomeronasal receptors type 1	Single-exon	Functional	34	34	34	0	0	25	34	100	0	0	73.53	100	91.18
Horse	Mammalia	Test 2	02: Horse - remove species at family level from reference file	Vomeronasal receptors type 1	Single-exon	Functional	34	34	34	0	0	24	33	100	0	0	70.59	97.06	89.22
Horse	Mammalia	Test 3	03: Horse - self annotation test	Vomeronasal receptors type 1	Single-exon	Functional	34	34	34	0	0	26	31	100	0	0	76.47	91.18	89.22
Human	Mammalia	Test 1	01: Human - all reference genes	Vomeronasal receptors type 1	Single-exon	Functional	3	4	3	1	0	3	3	75	25	0	100	100	91.67
Human	Mammalia	Test 2	02: Human - remove species at family level from reference file	Vomeronasal receptors type 1	Single-exon	Functional	3	4	3	1	0	2	3	75	25	0	66.67	100	80.56
Human	Mammalia	Test 3	03: Human - self annotation test	Vomeronasal receptors type 1	Single-exon	Functional	3	4	3	1	0	2	2	75	25	0	66.67	66.67	69.44
Lizard	Reptile	Test 1	01: Lizard - all reference genes	Vomeronasal receptors type 1	Single-exon	Functional	0	0	0	0	0	0	0	0	0	0	0	0	0
Lizard	Reptile	Test 2	02: Lizard - remove species at family level from reference file	Vomeronasal receptors type 1	Single-exon	Functional	0	0	0	0	0	0	0	0	0	0	0	0	0
Lizard	Reptile	Test 3	03: Lizard - self annotation test	Vomeronasal receptors type 1	Single-exon	Functional	0	0	0	0	0	0	0	0	0	0	0	0	0
Mouse	Mammalia	Test 1	01: Mouse - all reference genes	Vomeronasal receptors type 1	Single-exon	Functional	233	235	233	2	0	197	217	99.15	0.85	0	84.55	93.13	92.28
Mouse	Mammalia	Test 2	02: Mouse - remove species at family level from reference file	Vomeronasal receptors type 1	Single-exon	Functional	166	235	166	69	0	111	130	70.64	29.36	0	66.87	78.31	71.94
Mouse	Mammalia	Test 3	03: Mouse - self annotation test	Vomeronasal receptors type 1	Single-exon	Functional	235	235	235	0	0	215	228	100	0	0	91.49	97.02	96.17
Opossum	Mammalia	Test 1	01: Opossum - all reference genes	Vomeronasal receptors type 1	Single-exon	Functional	93	95	93	2	0	69	82	97.89	2.11	0	74.19	88.17	86.75
Opossum	Mammalia	Test 2	02: Opossum - remove species at family level from reference file	Vomeronasal receptors type 1	Single-exon	Functional	41	95	41	54	0	30	33	43.16	56.84	0	73.17	80.49	65.61
Opossum	Mammalia	Test 3	03: Opossum - self annotation test	Vomeronasal receptors type 1	Single-exon	Functional	95	95	95	0	0	70	87	100	0	0	73.68	91.58	88.42
Orangutan	Mammalia	Test 1	01: Orangutan - all reference genes	Vomeronasal receptors type 1	Single-exon	Functional	2	2	2	0	0	2	2	100	0	0	100	100	100
Orangutan	Mammalia	Test 2	02: Orangutan - remove species at family level from reference file	Vomeronasal receptors type 1	Single-exon	Functional	2	2	2	0	0	2	2	100	0	0	100	100	100
Orangutan	Mammalia	Test 3	03: Orangutan - self annotation test	Vomeronasal receptors type 1	Single-exon	Functional	2	2	2	0	0	2	2	100	0	0	100	100	100
Platypus	Mammalia	Test 1	01: Platypus - all reference genes	Vomeronasal receptors type 1	Single-exon	Functional	173	184	173	11	0	146	172	94.02	5.98	0	84.39	99.42	92.61
Platypus	Mammalia	Test 2	02: Platypus - remove species at family level from reference file	Vomeronasal receptors type 1	Single-exon	Functional	96	184	96	88	0	77	95	52.17	47.83	0	80.21	98.96	77.11
Platypus	Mammalia	Test 3	03: Platypus - self annotation test	Vomeronasal receptors type 1	Single-exon	Functional	184	184	184	0	0	158	182	100	0	0	85.87	98.91	94.93
Rat	Mammalia	Test 1	01: Rat - all reference genes	Vomeronasal receptors type 1	Single-exon	Functional	92	94	92	2	0	76	86	97.87	2.13	0	82.61	93.48	91.32
Rat	Mammalia	Test 2	02: Rat - remove species at family level from reference file	Vomeronasal receptors type 1	Single-exon	Functional	59	94	59	35	0	29	38	62.77	37.23	0	49.15	64.41	58.78
Rat	Mammalia	Test 3	03: Rat - self annotation test	Vomeronasal receptors type 1	Single-exon	Functional	93	94	93	1	0	73	85	98.94	1.06	0	78.49	91.4	89.61
Zebrafish	Fish	Test 1	01: Zebrafish - all reference genes	Vomeronasal receptors type 1	Single-exon	Functional	0	0	0	0	0	0	0	0	0	0	0	0	0
Zebrafish	Fish	Test 2	02: Zebrafish - remove species at family level from reference file	Vomeronasal receptors type 1	Single-exon	Functional	0	0	0	0	0	0	0	0	0	0	0	0	0
Zebrafish	Fish	Test 3	03: Zebrafish - self annotation test	Vomeronasal receptors type 1	Single-exon	Functional	0	0	0	0	0	0	0	0	0	0	0	0	0
Chimp	Mammalia	Test 1	01: Chimp - all reference genes	Vomeronasal receptors type 1	Single-exon	Pseudogenes	1	2	1	1	0	0	0	50	50	0	0	0	16.67
Chimp	Mammalia	Test 2	02: Chimp - remove species at family level from reference file	Vomeronasal receptors type 1	Single-exon	Pseudogenes	2	2	2	0	0	0	1	100	0	0	0	50	50
Chimp	Mammalia	Test 3	03: Chimp - self annotation test	Vomeronasal receptors type 1	Single-exon	Pseudogenes	2	2	2	0	0	1	1	100	0	0	50	50	66.67
Cow	Mammalia	Test 1	01: Cow - all reference genes	Vomeronasal receptors type 1	Single-exon	Pseudogenes	0	0	0	0	0	0	0	0	0	0	0	0	0
Cow	Mammalia	Test 2	02: Cow - remove species at family level from reference file	Vomeronasal receptors type 1	Single-exon	Pseudogenes	0	0	0	0	0	0	0	0	0	0	0	0	0
Cow	Mammalia	Test 3	03: Cow - self annotation test	Vomeronasal receptors type 1	Single-exon	Pseudogenes	0	0	0	0	0	0	0	0	0	0	0	0	0
Dog	Mammalia	Test 1	01: Dog - all reference genes	Vomeronasal receptors type 1	Single-exon	Pseudogenes	0	0	0	0	0	0	0	0	0	0	0	0	0
Dog	Mammalia	Test 2	02: Dog - remove species at family level from reference file	Vomeronasal receptors type 1	Single-exon	Pseudogenes	0	0	0	0	0	0	0	0	0	0	0	0	0
Dog	Mammalia	Test 3	03: Dog - self annotation test	Vomeronasal receptors type 1	Single-exon	Pseudogenes	0	0	0	0	0	0	0	0	0	0	0	0	0
Duck	Bird	Test 1	01: Duck - all reference genes	Vomeronasal receptors type 1	Single-exon	Pseudogenes	0	0	0	0	0	0	0	0	0	0	0	0	0
Duck	Bird	Test 2	02: Duck - remove species at family level from reference file	Vomeronasal receptors type 1	Single-exon	Pseudogenes	0	0	0	0	0	0	0	0	0	0	0	0	0
Duck	Bird	Test 3	03: Duck - self annotation test	Vomeronasal receptors type 1	Single-exon	Pseudogenes	0	0	0	0	0	0	0	0	0	0	0	0	0
Frog	Amphibia	Test 1	01: Frog - all reference genes	Vomeronasal receptors type 1	Single-exon	Pseudogenes	0	0	0	0	0	0	0	0	0	0	0	0	0
Frog	Amphibia	Test 2	02: Frog - remove species at family level from reference file	Vomeronasal receptors type 1	Single-exon	Pseudogenes	0	0	0	0	0	0	0	0	0	0	0	0	0
Frog	Amphibia	Test 3	03: Frog - self annotation test	Vomeronasal receptors type 1	Single-exon	Pseudogenes	0	0	0	0	0	0	0	0	0	0	0	0	0
Horse	Mammalia	Test 1	01: Horse - all reference genes	Vomeronasal receptors type 1	Single-exon	Pseudogenes	0	0	0	0	0	0	0	0	0	0	0	0	0
Horse	Mammalia	Test 2	02: Horse - remove species at family level from reference file	Vomeronasal receptors type 1	Single-exon	Pseudogenes	0	0	0	0	0	0	0	0	0	0	0	0	0
Horse	Mammalia	Test 3	03: Horse - self annotation test	Vomeronasal receptors type 1	Single-exon	Pseudogenes	0	0	0	0	0	0	0	0	0	0	0	0	0
Human	Mammalia	Test 1	01: Human - all reference genes	Vomeronasal receptors type 1	Single-exon	Pseudogenes	34	70	34	36	0	0	34	48.57	51.43	0	0	100	49.52
Human	Mammalia	Test 2	02: Human - remove species at family level from reference file	Vomeronasal receptors type 1	Single-exon	Pseudogenes	27	70	27	43	0	0	27	38.57	61.43	0	0	100	46.19
Human	Mammalia	Test 3	03: Human - self annotation test	Vomeronasal receptors type 1	Single-exon	Pseudogenes	22	39	22	17	0	0	22	56.41	43.59	0	0	100	52.14
Lizard	Reptile	Test 1	01: Lizard - all reference genes	Vomeronasal receptors type 1	Single-exon	Pseudogenes	0	0	0	0	0	0	0	0	0	0	0	0	0
Lizard	Reptile	Test 2	02: Lizard - remove species at family level from reference file	Vomeronasal receptors type 1	Single-exon	Pseudogenes	0	0	0	0	0	0	0	0	0	0	0	0	0
Lizard	Reptile	Test 3	03: Lizard - self annotation test	Vomeronasal receptors type 1	Single-exon	Pseudogenes	0	0	0	0	0	0	0	0	0	0	0	0	0
Mouse	Mammalia	Test 1	01: Mouse - all reference genes	Vomeronasal receptors type 1	Single-exon	Pseudogenes	41	82	41	41	0	1	41	50	50	0	2.44	100	50.81
Mouse	Mammalia	Test 2	02: Mouse - remove species at family level from reference file	Vomeronasal receptors type 1	Single-exon	Pseudogenes	20	82	20	62	0	0	20	24.39	75.61	0	0	100	41.46
Mouse	Mammalia	Test 3	03: Mouse - self annotation test	Vomeronasal receptors type 1	Single-exon	Pseudogenes	32	47	32	15	0	1	31	68.09	31.91	0	3.12	96.88	56.03
Opossum	Mammalia	Test 1	01: Opossum - all reference genes	Vomeronasal receptors type 1	Single-exon	Pseudogenes	0	0	0	0	0	0	0	0	0	0	0	0	0
Opossum	Mammalia	Test 2	02: Opossum - remove species at family level from reference file	Vomeronasal receptors type 1	Single-exon	Pseudogenes	0	0	0	0	0	0	0	0	0	0	0	0	0
Opossum	Mammalia	Test 3	03: Opossum - self annotation test	Vomeronasal receptors type 1	Single-exon	Pseudogenes	0	0	0	0	0	0	0	0	0	0	0	0	0
Orangutan	Mammalia	Test 1	01: Orangutan - all reference genes	Vomeronasal receptors type 1	Single-exon	Pseudogenes	3	3	3	0	0	2	3	100	0	0	66.67	100	88.89
Orangutan	Mammalia	Test 2	02: Orangutan - remove species at family level from reference file	Vomeronasal receptors type 1	Single-exon	Pseudogenes	3	3	3	0	0	2	3	100	0	0	66.67	100	88.89
Orangutan	Mammalia	Test 3	03: Orangutan - self annotation test	Vomeronasal receptors type 1	Single-exon	Pseudogenes	3	3	3	0	0	2	3	100	0	0	66.67	100	88.89
Platypus	Mammalia	Test 1	01: Platypus - all reference genes	Vomeronasal receptors type 1	Single-exon	Pseudogenes	13	13	13	0	0	6	10	100	0	0	46.15	76.92	74.36
Platypus	Mammalia	Test 2	02: Platypus - remove species at family level from reference file	Vomeronasal receptors type 1	Single-exon	Pseudogenes	6	13	6	7	0	0	6	46.15	53.85	0	0	100	48.72
Platypus	Mammalia	Test 3	03: Platypus - self annotation test	Vomeronasal receptors type 1	Single-exon	Pseudogenes	13	13	13	0	0	6	10	100	0	0	46.15	76.92	74.36
Rat	Mammalia	Test 1	01: Rat - all reference genes	Vomeronasal receptors type 1	Single-exon	Pseudogenes	23	62	23	39	0	2	20	37.1	62.9	0	8.7	86.96	44.25
Rat	Mammalia	Test 2	02: Rat - remove species at family level from reference file	Vomeronasal receptors type 1	Single-exon	Pseudogenes	14	62	14	48	0	0	13	22.58	77.42	0	0	92.86	38.48
Rat	Mammalia	Test 3	03: Rat - self annotation test	Vomeronasal receptors type 1	Single-exon	Pseudogenes	20	50	20	30	0	3	19	40	60	0	15	95	50
Zebrafish	Fish	Test 1	01: Zebrafish - all reference genes	Vomeronasal receptors type 1	Single-exon	Pseudogenes	0	1	0	1	0	0	0	0	100	0	0	0	0
Zebrafish	Fish	Test 2	02: Zebrafish - remove species at family level from reference file	Vomeronasal receptors type 1	Single-exon	Pseudogenes	0	1	0	1	0	0	0	0	100	0	0	0	0
Zebrafish	Fish	Test 3	03: Zebrafish - self annotation test	Vomeronasal receptors type 1	Single-exon	Pseudogenes	1	1	1	0	0	0	1	100	0	0	0	100	66.67
Chimp	Mammalia	Test 1	01: Chimp - all reference genes	Opsins	Multi-exon	All	3	3	3	0	0	3	3	100	0	0	100	100	100
Chimp	Mammalia	Test 2	02: Chimp - remove species at family level from reference file	Opsins	Multi-exon	All	3	3	3	0	0	2	2	100	0	0	66.67	66.67	77.78
Chimp	Mammalia	Test 3	03: Chimp - self annotation test	Opsins	Multi-exon	All	3	3	3	0	0	3	3	100	0	0	100	100	100
Cow	Mammalia	Test 1	01: Cow - all reference genes	Opsins	Multi-exon	All	3	1	1	0	2	1	1	100	0	200	100	100	100
Cow	Mammalia	Test 2	02: Cow - remove species at family level from reference file	Opsins	Multi-exon	All	3	1	1	0	2	1	1	100	0	200	100	100	100
Cow	Mammalia	Test 3	03: Cow - self annotation test	Opsins	Multi-exon	All	1	1	1	0	0	1	1	100	0	0	100	100	100
Dog	Mammalia	Test 1	01: Dog - all reference genes	Opsins	Multi-exon	All	3	3	3	0	0	3	3	100	0	0	100	100	100
Dog	Mammalia	Test 2	02: Dog - remove species at family level from reference file	Opsins	Multi-exon	All	3	3	3	0	0	3	3	100	0	0	100	100	100
Dog	Mammalia	Test 3	03: Dog - self annotation test	Opsins	Multi-exon	All	3	3	3	0	0	3	3	100	0	0	100	100	100
Duck	Bird	Test 1	01: Duck - all reference genes	Opsins	Multi-exon	All	2	1	1	0	1	1	1	100	0	100	100	100	100
Duck	Bird	Test 2	02: Duck - remove species at family level from reference file	Opsins	Multi-exon	All	2	1	1	0	1	0	0	100	0	100	0	0	33.33
Duck	Bird	Test 3	03: Duck - self annotation test	Opsins	Multi-exon	All	1	1	1	0	0	1	1	100	0	0	100	100	100
Frog	Amphibia	Test 1	01: Frog - all reference genes	Opsins	Multi-exon	All	6	5	5	0	1	3	5	100	0	20	60	100	86.67
Frog	Amphibia	Test 2	02: Frog - remove species at family level from reference file	Opsins	Multi-exon	All	0	5	0	5	0	0	0	0	100	0	0	0	0
Frog	Amphibia	Test 3	03: Frog - self annotation test	Opsins	Multi-exon	All	6	5	5	0	1	5	5	100	0	20	100	100	100
Horse	Mammalia	Test 1	01: Horse - all reference genes	Opsins	Multi-exon	All	3	3	3	0	0	2	3	100	0	0	66.67	100	88.89
Horse	Mammalia	Test 2	02: Horse - remove species at family level from reference file	Opsins	Multi-exon	All	3	3	3	0	0	1	1	100	0	0	33.33	33.33	55.56
Horse	Mammalia	Test 3	03: Horse - self annotation test	Opsins	Multi-exon	All	3	3	3	0	0	2	3	100	0	0	66.67	100	88.89
Human	Mammalia	Test 1	01: Human - all reference genes	Opsins	Multi-exon	All	6	6	6	0	0	1	6	100	0	0	16.67	100	72.22
Human	Mammalia	Test 2	02: Human - remove species at family level from reference file	Opsins	Multi-exon	All	6	6	6	0	0	1	6	100	0	0	16.67	100	72.22
Human	Mammalia	Test 3	03: Human - self annotation test	Opsins	Multi-exon	All	6	6	6	0	0	1	6	100	0	0	16.67	100	72.22
Lizard	Reptile	Test 1	01: Lizard - all reference genes	Opsins	Multi-exon	All	4	3	3	0	1	2	2	100	0	33.33	66.67	66.67	77.78
Lizard	Reptile	Test 2	02: Lizard - remove species at family level from reference file	Opsins	Multi-exon	All	3	3	2	1	1	1	1	66.67	33.33	33.33	50	50	55.56
Lizard	Reptile	Test 3	03: Lizard - self annotation test	Opsins	Multi-exon	All	3	3	3	0	0	3	2	100	0	0	100	66.67	88.89
Mouse	Mammalia	Test 1	01: Mouse - all reference genes	Opsins	Multi-exon	All	3	3	3	0	0	3	3	100	0	0	100	100	100
Mouse	Mammalia	Test 2	02: Mouse - remove species at family level from reference file	Opsins	Multi-exon	All	3	3	3	0	0	2	3	100	0	0	66.67	100	88.89
Mouse	Mammalia	Test 3	03: Mouse - self annotation test	Opsins	Multi-exon	All	3	3	3	0	0	3	3	100	0	0	100	100	100
Opossum	Mammalia	Test 1	01: Opossum - all reference genes	Opsins	Multi-exon	All	3	3	3	0	0	2	3	100	0	0	66.67	100	88.89
Opossum	Mammalia	Test 2	02: Opossum - remove species at family level from reference file	Opsins	Multi-exon	All	3	3	3	0	0	1	3	100	0	0	33.33	100	77.78
Opossum	Mammalia	Test 3	03: Opossum - self annotation test	Opsins	Multi-exon	All	3	3	3	0	0	2	3	100	0	0	66.67	100	88.89
Orangutan	Mammalia	Test 1	01: Orangutan - all reference genes	Opsins	Multi-exon	All	3	2	2	0	1	2	2	100	0	50	100	100	100
Orangutan	Mammalia	Test 2	02: Orangutan - remove species at family level from reference file	Opsins	Multi-exon	All	3	2	2	0	1	2	2	100	0	50	100	100	100
Orangutan	Mammalia	Test 3	03: Orangutan - self annotation test	Opsins	Multi-exon	All	2	2	2	0	0	2	2	100	0	0	100	100	100
Platypus	Mammalia	Test 1	01: Platypus - all reference genes	Opsins	Multi-exon	All	3	3	3	0	0	3	3	100	0	0	100	100	100
Platypus	Mammalia	Test 2	02: Platypus - remove species at family level from reference file	Opsins	Multi-exon	All	2	3	2	1	0	2	2	66.67	33.33	0	100	100	88.89
Platypus	Mammalia	Test 3	03: Platypus - self annotation test	Opsins	Multi-exon	All	3	3	3	0	0	3	3	100	0	0	100	100	100
Rat	Mammalia	Test 1	01: Rat - all reference genes	Opsins	Multi-exon	All	3	3	3	0	0	3	3	100	0	0	100	100	100
Rat	Mammalia	Test 2	02: Rat - remove species at family level from reference file	Opsins	Multi-exon	All	3	3	3	0	0	1	1	100	0	0	33.33	33.33	55.56
Rat	Mammalia	Test 3	03: Rat - self annotation test	Opsins	Multi-exon	All	3	3	3	0	0	3	3	100	0	0	100	100	100
Zebrafish	Fish	Test 1	01: Zebrafish - all reference genes	Opsins	Multi-exon	All	13	8	8	0	5	7	8	100	0	62.5	87.5	100	95.83
Zebrafish	Fish	Test 2	02: Zebrafish - remove species at family level from reference file	Opsins	Multi-exon	All	9	8	6	2	3	4	6	75	25	37.5	66.67	100	80.56
Zebrafish	Fish	Test 3	03: Zebrafish - self annotation test	Opsins	Multi-exon	All	11	8	8	0	3	6	8	100	0	37.5	75	100	91.67
Chimp	Mammalia	Test 1	01: Chimp - all reference genes	Opsins	Multi-exon	Functional	3	3	3	0	0	3	3	100	0	0	100	100	100
Chimp	Mammalia	Test 2	02: Chimp - remove species at family level from reference file	Opsins	Multi-exon	Functional	3	3	3	0	0	2	2	100	0	0	66.67	66.67	77.78
Chimp	Mammalia	Test 3	03: Chimp - self annotation test	Opsins	Multi-exon	Functional	3	3	3	0	0	3	3	100	0	0	100	100	100
Cow	Mammalia	Test 1	01: Cow - all reference genes	Opsins	Multi-exon	Functional	1	1	1	0	0	1	1	100	0	0	100	100	100
Cow	Mammalia	Test 2	02: Cow - remove species at family level from reference file	Opsins	Multi-exon	Functional	1	1	1	0	0	1	1	100	0	0	100	100	100
Cow	Mammalia	Test 3	03: Cow - self annotation test	Opsins	Multi-exon	Functional	1	1	1	0	0	1	1	100	0	0	100	100	100
Dog	Mammalia	Test 1	01: Dog - all reference genes	Opsins	Multi-exon	Functional	3	3	3	0	0	3	3	100	0	0	100	100	100
Dog	Mammalia	Test 2	02: Dog - remove species at family level from reference file	Opsins	Multi-exon	Functional	3	3	3	0	0	3	3	100	0	0	100	100	100
Dog	Mammalia	Test 3	03: Dog - self annotation test	Opsins	Multi-exon	Functional	3	3	3	0	0	3	3	100	0	0	100	100	100
Duck	Bird	Test 1	01: Duck - all reference genes	Opsins	Multi-exon	Functional	1	1	1	0	0	1	1	100	0	0	100	100	100
Duck	Bird	Test 2	02: Duck - remove species at family level from reference file	Opsins	Multi-exon	Functional	1	1	1	0	0	0	0	100	0	0	0	0	33.33
Duck	Bird	Test 3	03: Duck - self annotation test	Opsins	Multi-exon	Functional	1	1	1	0	0	1	1	100	0	0	100	100	100
Frog	Amphibia	Test 1	01: Frog - all reference genes	Opsins	Multi-exon	Functional	5	5	5	0	0	3	5	100	0	0	60	100	86.67
Frog	Amphibia	Test 2	02: Frog - remove species at family level from reference file	Opsins	Multi-exon	Functional	0	5	0	5	0	0	0	0	100	0	0	0	0
Frog	Amphibia	Test 3	03: Frog - self annotation test	Opsins	Multi-exon	Functional	5	5	5	0	0	5	5	100	0	0	100	100	100
Horse	Mammalia	Test 1	01: Horse - all reference genes	Opsins	Multi-exon	Functional	3	3	3	0	0	2	3	100	0	0	66.67	100	88.89
Horse	Mammalia	Test 2	02: Horse - remove species at family level from reference file	Opsins	Multi-exon	Functional	3	3	3	0	0	1	1	100	0	0	33.33	33.33	55.56
Horse	Mammalia	Test 3	03: Horse - self annotation test	Opsins	Multi-exon	Functional	3	3	3	0	0	2	3	100	0	0	66.67	100	88.89
Human	Mammalia	Test 1	01: Human - all reference genes	Opsins	Multi-exon	Functional	6	6	6	0	0	1	6	100	0	0	16.67	100	72.22
Human	Mammalia	Test 2	02: Human - remove species at family level from reference file	Opsins	Multi-exon	Functional	6	6	6	0	0	1	6	100	0	0	16.67	100	72.22
Human	Mammalia	Test 3	03: Human - self annotation test	Opsins	Multi-exon	Functional	6	6	6	0	0	1	6	100	0	0	16.67	100	72.22
Lizard	Reptile	Test 1	01: Lizard - all reference genes	Opsins	Multi-exon	Functional	3	3	3	0	0	2	2	100	0	0	66.67	66.67	77.78
Lizard	Reptile	Test 2	02: Lizard - remove species at family level from reference file	Opsins	Multi-exon	Functional	2	3	2	1	0	1	1	66.67	33.33	0	50	50	55.56
Lizard	Reptile	Test 3	03: Lizard - self annotation test	Opsins	Multi-exon	Functional	3	3	3	0	0	3	2	100	0	0	100	66.67	88.89
Mouse	Mammalia	Test 1	01: Mouse - all reference genes	Opsins	Multi-exon	Functional	3	3	3	0	0	3	3	100	0	0	100	100	100
Mouse	Mammalia	Test 2	02: Mouse - remove species at family level from reference file	Opsins	Multi-exon	Functional	3	3	3	0	0	2	3	100	0	0	66.67	100	88.89
Mouse	Mammalia	Test 3	03: Mouse - self annotation test	Opsins	Multi-exon	Functional	3	3	3	0	0	3	3	100	0	0	100	100	100
Opossum	Mammalia	Test 1	01: Opossum - all reference genes	Opsins	Multi-exon	Functional	3	3	3	0	0	2	3	100	0	0	66.67	100	88.89
Opossum	Mammalia	Test 2	02: Opossum - remove species at family level from reference file	Opsins	Multi-exon	Functional	3	3	3	0	0	1	3	100	0	0	33.33	100	77.78
Opossum	Mammalia	Test 3	03: Opossum - self annotation test	Opsins	Multi-exon	Functional	3	3	3	0	0	2	3	100	0	0	66.67	100	88.89
Orangutan	Mammalia	Test 1	01: Orangutan - all reference genes	Opsins	Multi-exon	Functional	2	2	2	0	0	2	2	100	0	0	100	100	100
Orangutan	Mammalia	Test 2	02: Orangutan - remove species at family level from reference file	Opsins	Multi-exon	Functional	2	2	2	0	0	2	2	100	0	0	100	100	100
Orangutan	Mammalia	Test 3	03: Orangutan - self annotation test	Opsins	Multi-exon	Functional	2	2	2	0	0	2	2	100	0	0	100	100	100
Platypus	Mammalia	Test 1	01: Platypus - all reference genes	Opsins	Multi-exon	Functional	3	3	3	0	0	3	3	100	0	0	100	100	100
Platypus	Mammalia	Test 2	02: Platypus - remove species at family level from reference file	Opsins	Multi-exon	Functional	2	3	2	1	0	2	2	66.67	33.33	0	100	100	88.89
Platypus	Mammalia	Test 3	03: Platypus - self annotation test	Opsins	Multi-exon	Functional	3	3	3	0	0	3	3	100	0	0	100	100	100
Rat	Mammalia	Test 1	01: Rat - all reference genes	Opsins	Multi-exon	Functional	3	3	3	0	0	3	3	100	0	0	100	100	100
Rat	Mammalia	Test 2	02: Rat - remove species at family level from reference file	Opsins	Multi-exon	Functional	3	3	3	0	0	1	1	100	0	0	33.33	33.33	55.56
Rat	Mammalia	Test 3	03: Rat - self annotation test	Opsins	Multi-exon	Functional	3	3	3	0	0	3	3	100	0	0	100	100	100
Zebrafish	Fish	Test 1	01: Zebrafish - all reference genes	Opsins	Multi-exon	Functional	8	8	8	0	0	7	8	100	0	0	87.5	100	95.83
Zebrafish	Fish	Test 2	02: Zebrafish - remove species at family level from reference file	Opsins	Multi-exon	Functional	6	8	6	2	0	4	6	75	25	0	66.67	100	80.56
Zebrafish	Fish	Test 3	03: Zebrafish - self annotation test	Opsins	Multi-exon	Functional	8	8	8	0	0	6	8	100	0	0	75	100	91.67
Chimp	Mammalia	Test 1	01: Chimp - all reference genes	Opsins	Multi-exon	Pseudogenes	0	0	0	0	0	0	0	0	0	0	0	0	0
Chimp	Mammalia	Test 2	02: Chimp - remove species at family level from reference file	Opsins	Multi-exon	Pseudogenes	0	0	0	0	0	0	0	0	0	0	0	0	0
Chimp	Mammalia	Test 3	03: Chimp - self annotation test	Opsins	Multi-exon	Pseudogenes	0	0	0	0	0	0	0	0	0	0	0	0	0
Cow	Mammalia	Test 1	01: Cow - all reference genes	Opsins	Multi-exon	Pseudogenes	0	0	0	0	0	0	0	0	0	0	0	0	0
Cow	Mammalia	Test 2	02: Cow - remove species at family level from reference file	Opsins	Multi-exon	Pseudogenes	0	0	0	0	0	0	0	0	0	0	0	0	0
Cow	Mammalia	Test 3	03: Cow - self annotation test	Opsins	Multi-exon	Pseudogenes	0	0	0	0	0	0	0	0	0	0	0	0	0
Dog	Mammalia	Test 1	01: Dog - all reference genes	Opsins	Multi-exon	Pseudogenes	0	0	0	0	0	0	0	0	0	0	0	0	0
Dog	Mammalia	Test 2	02: Dog - remove species at family level from reference file	Opsins	Multi-exon	Pseudogenes	0	0	0	0	0	0	0	0	0	0	0	0	0
Dog	Mammalia	Test 3	03: Dog - self annotation test	Opsins	Multi-exon	Pseudogenes	0	0	0	0	0	0	0	0	0	0	0	0	0
Duck	Bird	Test 1	01: Duck - all reference genes	Opsins	Multi-exon	Pseudogenes	0	0	0	0	0	0	0	0	0	0	0	0	0
Duck	Bird	Test 2	02: Duck - remove species at family level from reference file	Opsins	Multi-exon	Pseudogenes	0	0	0	0	0	0	0	0	0	0	0	0	0
Duck	Bird	Test 3	03: Duck - self annotation test	Opsins	Multi-exon	Pseudogenes	0	0	0	0	0	0	0	0	0	0	0	0	0
Frog	Amphibia	Test 1	01: Frog - all reference genes	Opsins	Multi-exon	Pseudogenes	0	0	0	0	0	0	0	0	0	0	0	0	0
Frog	Amphibia	Test 2	02: Frog - remove species at family level from reference file	Opsins	Multi-exon	Pseudogenes	0	0	0	0	0	0	0	0	0	0	0	0	0
Frog	Amphibia	Test 3	03: Frog - self annotation test	Opsins	Multi-exon	Pseudogenes	0	0	0	0	0	0	0	0	0	0	0	0	0
Horse	Mammalia	Test 1	01: Horse - all reference genes	Opsins	Multi-exon	Pseudogenes	0	0	0	0	0	0	0	0	0	0	0	0	0
Horse	Mammalia	Test 2	02: Horse - remove species at family level from reference file	Opsins	Multi-exon	Pseudogenes	0	0	0	0	0	0	0	0	0	0	0	0	0
Horse	Mammalia	Test 3	03: Horse - self annotation test	Opsins	Multi-exon	Pseudogenes	0	0	0	0	0	0	0	0	0	0	0	0	0
Human	Mammalia	Test 1	01: Human - all reference genes	Opsins	Multi-exon	Pseudogenes	0	0	0	0	0	0	0	0	0	0	0	0	0
Human	Mammalia	Test 2	02: Human - remove species at family level from reference file	Opsins	Multi-exon	Pseudogenes	0	0	0	0	0	0	0	0	0	0	0	0	0
Human	Mammalia	Test 3	03: Human - self annotation test	Opsins	Multi-exon	Pseudogenes	0	0	0	0	0	0	0	0	0	0	0	0	0
Lizard	Reptile	Test 1	01: Lizard - all reference genes	Opsins	Multi-exon	Pseudogenes	0	0	0	0	0	0	0	0	0	0	0	0	0
Lizard	Reptile	Test 2	02: Lizard - remove species at family level from reference file	Opsins	Multi-exon	Pseudogenes	0	0	0	0	0	0	0	0	0	0	0	0	0
Lizard	Reptile	Test 3	03: Lizard - self annotation test	Opsins	Multi-exon	Pseudogenes	0	0	0	0	0	0	0	0	0	0	0	0	0
Mouse	Mammalia	Test 1	01: Mouse - all reference genes	Opsins	Multi-exon	Pseudogenes	0	0	0	0	0	0	0	0	0	0	0	0	0
Mouse	Mammalia	Test 2	02: Mouse - remove species at family level from reference file	Opsins	Multi-exon	Pseudogenes	0	0	0	0	0	0	0	0	0	0	0	0	0
Mouse	Mammalia	Test 3	03: Mouse - self annotation test	Opsins	Multi-exon	Pseudogenes	0	0	0	0	0	0	0	0	0	0	0	0	0
Opossum	Mammalia	Test 1	01: Opossum - all reference genes	Opsins	Multi-exon	Pseudogenes	0	0	0	0	0	0	0	0	0	0	0	0	0
Opossum	Mammalia	Test 2	02: Opossum - remove species at family level from reference file	Opsins	Multi-exon	Pseudogenes	0	0	0	0	0	0	0	0	0	0	0	0	0
Opossum	Mammalia	Test 3	03: Opossum - self annotation test	Opsins	Multi-exon	Pseudogenes	0	0	0	0	0	0	0	0	0	0	0	0	0
Orangutan	Mammalia	Test 1	01: Orangutan - all reference genes	Opsins	Multi-exon	Pseudogenes	0	0	0	0	0	0	0	0	0	0	0	0	0
Orangutan	Mammalia	Test 2	02: Orangutan - remove species at family level from reference file	Opsins	Multi-exon	Pseudogenes	0	0	0	0	0	0	0	0	0	0	0	0	0
Orangutan	Mammalia	Test 3	03: Orangutan - self annotation test	Opsins	Multi-exon	Pseudogenes	0	0	0	0	0	0	0	0	0	0	0	0	0
Platypus	Mammalia	Test 1	01: Platypus - all reference genes	Opsins	Multi-exon	Pseudogenes	0	0	0	0	0	0	0	0	0	0	0	0	0
Platypus	Mammalia	Test 2	02: Platypus - remove species at family level from reference file	Opsins	Multi-exon	Pseudogenes	0	0	0	0	0	0	0	0	0	0	0	0	0
Platypus	Mammalia	Test 3	03: Platypus - self annotation test	Opsins	Multi-exon	Pseudogenes	0	0	0	0	0	0	0	0	0	0	0	0	0
Rat	Mammalia	Test 1	01: Rat - all reference genes	Opsins	Multi-exon	Pseudogenes	0	0	0	0	0	0	0	0	0	0	0	0	0
Rat	Mammalia	Test 2	02: Rat - remove species at family level from reference file	Opsins	Multi-exon	Pseudogenes	0	0	0	0	0	0	0	0	0	0	0	0	0
Rat	Mammalia	Test 3	03: Rat - self annotation test	Opsins	Multi-exon	Pseudogenes	0	0	0	0	0	0	0	0	0	0	0	0	0
Zebrafish	Fish	Test 1	01: Zebrafish - all reference genes	Opsins	Multi-exon	Pseudogenes	0	0	0	0	0	0	0	0	0	0	0	0	0
Zebrafish	Fish	Test 2	02: Zebrafish - remove species at family level from reference file	Opsins	Multi-exon	Pseudogenes	0	0	0	0	0	0	0	0	0	0	0	0	0
Zebrafish	Fish	Test 3	03: Zebrafish - self annotation test	Opsins	Multi-exon	Pseudogenes	0	0	0	0	0	0	0	0	0	0	0	0	0
Chimp	Mammalia	Test 1	01: Chimp - all reference genes	Taste receptors type 1	Multi-exon	All	3	3	3	0	0	3	3	100	0	0	100	100	100
Chimp	Mammalia	Test 2	02: Chimp - remove species at family level from reference file	Taste receptors type 1	Multi-exon	All	3	3	3	0	0	2	3	100	0	0	66.67	100	88.89
Chimp	Mammalia	Test 3	03: Chimp - self annotation test	Taste receptors type 1	Multi-exon	All	3	3	3	0	0	3	3	100	0	0	100	100	100
Cow	Mammalia	Test 1	01: Cow - all reference genes	Taste receptors type 1	Multi-exon	All	3	0	0	0	3	0	0	0	0	0	0	0	0
Cow	Mammalia	Test 2	02: Cow - remove species at family level from reference file	Taste receptors type 1	Multi-exon	All	3	0	0	0	3	0	0	0	0	0	0	0	0
Cow	Mammalia	Test 3	03: Cow - self annotation test	Taste receptors type 1	Multi-exon	All	0	0	0	0	0	0	0	0	0	0	0	0	0
Dog	Mammalia	Test 1	01: Dog - all reference genes	Taste receptors type 1	Multi-exon	All	3	3	3	0	0	2	3	100	0	0	66.67	100	88.89
Dog	Mammalia	Test 2	02: Dog - remove species at family level from reference file	Taste receptors type 1	Multi-exon	All	3	3	3	0	0	2	3	100	0	0	66.67	100	88.89
Dog	Mammalia	Test 3	03: Dog - self annotation test	Taste receptors type 1	Multi-exon	All	3	3	3	0	0	2	3	100	0	0	66.67	100	88.89
Duck	Bird	Test 1	01: Duck - all reference genes	Taste receptors type 1	Multi-exon	All	2	2	2	0	0	1	2	100	0	0	50	100	83.33
Duck	Bird	Test 2	02: Duck - remove species at family level from reference file	Taste receptors type 1	Multi-exon	All	2	2	2	0	0	0	2	100	0	0	0	100	66.67
Duck	Bird	Test 3	03: Duck - self annotation test	Taste receptors type 1	Multi-exon	All	2	2	2	0	0	0	2	100	0	0	0	100	66.67
Frog	Amphibia	Test 1	01: Frog - all reference genes	Taste receptors type 1	Multi-exon	All	8	1	1	0	7	1	1	100	0	700	100	100	100
Frog	Amphibia	Test 2	02: Frog - remove species at family level from reference file	Taste receptors type 1	Multi-exon	All	0	1	0	1	0	0	0	0	100	0	0	0	0
Frog	Amphibia	Test 3	03: Frog - self annotation test	Taste receptors type 1	Multi-exon	All	10	1	1	0	9	1	1	100	0	900	100	100	100
Horse	Mammalia	Test 1	01: Horse - all reference genes	Taste receptors type 1	Multi-exon	All	5	3	3	0	2	2	3	100	0	66.67	66.67	100	88.89
Horse	Mammalia	Test 2	02: Horse - remove species at family level from reference file	Taste receptors type 1	Multi-exon	All	5	3	3	0	2	2	3	100	0	66.67	66.67	100	88.89
Horse	Mammalia	Test 3	03: Horse - self annotation test	Taste receptors type 1	Multi-exon	All	4	2	2	0	2	2	2	100	0	100	100	100	100
Human	Mammalia	Test 1	01: Human - all reference genes	Taste receptors type 1	Multi-exon	All	3	3	3	0	0	3	3	100	0	0	100	100	100
Human	Mammalia	Test 2	02: Human - remove species at family level from reference file	Taste receptors type 1	Multi-exon	All	3	3	3	0	0	2	3	100	0	0	66.67	100	88.89
Human	Mammalia	Test 3	03: Human - self annotation test	Taste receptors type 1	Multi-exon	All	3	3	3	0	0	3	3	100	0	0	100	100	100
Lizard	Reptile	Test 1	01: Lizard - all reference genes	Taste receptors type 1	Multi-exon	All	3	3	2	1	1	1	1	66.67	33.33	33.33	50	50	55.56
Lizard	Reptile	Test 2	02: Lizard - remove species at family level from reference file	Taste receptors type 1	Multi-exon	All	2	3	1	2	1	1	1	33.33	66.67	33.33	100	100	77.78
Lizard	Reptile	Test 3	03: Lizard - self annotation test	Taste receptors type 1	Multi-exon	All	2	3	2	1	0	1	1	66.67	33.33	0	50	50	55.56
Mouse	Mammalia	Test 1	01: Mouse - all reference genes	Taste receptors type 1	Multi-exon	All	3	3	3	0	0	2	3	100	0	0	66.67	100	88.89
Mouse	Mammalia	Test 2	02: Mouse - remove species at family level from reference file	Taste receptors type 1	Multi-exon	All	12	3	3	0	9	0	1	100	0	300	0	33.33	44.44
Mouse	Mammalia	Test 3	03: Mouse - self annotation test	Taste receptors type 1	Multi-exon	All	3	3	3	0	0	2	3	100	0	0	66.67	100	88.89
Opossum	Mammalia	Test 1	01: Opossum - all reference genes	Taste receptors type 1	Multi-exon	All	3	3	3	0	0	0	3	100	0	0	0	100	66.67
Opossum	Mammalia	Test 2	02: Opossum - remove species at family level from reference file	Taste receptors type 1	Multi-exon	All	3	3	3	0	0	0	3	100	0	0	0	100	66.67
Opossum	Mammalia	Test 3	03: Opossum - self annotation test	Taste receptors type 1	Multi-exon	All	3	3	3	0	0	2	3	100	0	0	66.67	100	88.89
Orangutan	Mammalia	Test 1	01: Orangutan - all reference genes	Taste receptors type 1	Multi-exon	All	3	3	3	0	0	3	3	100	0	0	100	100	100
Orangutan	Mammalia	Test 2	02: Orangutan - remove species at family level from reference file	Taste receptors type 1	Multi-exon	All	3	3	3	0	0	3	3	100	0	0	100	100	100
Orangutan	Mammalia	Test 3	03: Orangutan - self annotation test	Taste receptors type 1	Multi-exon	All	3	3	3	0	0	3	3	100	0	0	100	100	100
Platypus	Mammalia	Test 1	01: Platypus - all reference genes	Taste receptors type 1	Multi-exon	All	3	3	3	0	0	3	3	100	0	0	100	100	100
Platypus	Mammalia	Test 2	02: Platypus - remove species at family level from reference file	Taste receptors type 1	Multi-exon	All	3	3	3	0	0	1	3	100	0	0	33.33	100	77.78
Platypus	Mammalia	Test 3	03: Platypus - self annotation test	Taste receptors type 1	Multi-exon	All	3	3	3	0	0	3	3	100	0	0	100	100	100
Rat	Mammalia	Test 1	01: Rat - all reference genes	Taste receptors type 1	Multi-exon	All	3	3	3	0	0	2	3	100	0	0	66.67	100	88.89
Rat	Mammalia	Test 2	02: Rat - remove species at family level from reference file	Taste receptors type 1	Multi-exon	All	5	3	3	0	2	0	1	100	0	66.67	0	33.33	44.44
Rat	Mammalia	Test 3	03: Rat - self annotation test	Taste receptors type 1	Multi-exon	All	3	3	3	0	0	1	3	100	0	0	33.33	100	77.78
Zebrafish	Fish	Test 1	01: Zebrafish - all reference genes	Taste receptors type 1	Multi-exon	All	4	3	3	0	1	3	3	100	0	33.33	100	100	100
Zebrafish	Fish	Test 2	02: Zebrafish - remove species at family level from reference file	Taste receptors type 1	Multi-exon	All	2	3	1	2	1	0	1	33.33	66.67	33.33	0	100	44.44
Zebrafish	Fish	Test 3	03: Zebrafish - self annotation test	Taste receptors type 1	Multi-exon	All	1	3	1	2	0	1	1	33.33	66.67	0	100	100	77.78
Chimp	Mammalia	Test 1	01: Chimp - all reference genes	Taste receptors type 1	Multi-exon	Functional	3	3	3	0	0	3	3	100	0	0	100	100	100
Chimp	Mammalia	Test 2	02: Chimp - remove species at family level from reference file	Taste receptors type 1	Multi-exon	Functional	3	3	3	0	0	2	3	100	0	0	66.67	100	88.89
Chimp	Mammalia	Test 3	03: Chimp - self annotation test	Taste receptors type 1	Multi-exon	Functional	3	3	3	0	0	3	3	100	0	0	100	100	100
Cow	Mammalia	Test 1	01: Cow - all reference genes	Taste receptors type 1	Multi-exon	Functional	0	0	0	0	0	0	0	0	0	0	0	0	0
Cow	Mammalia	Test 2	02: Cow - remove species at family level from reference file	Taste receptors type 1	Multi-exon	Functional	0	0	0	0	0	0	0	0	0	0	0	0	0
Cow	Mammalia	Test 3	03: Cow - self annotation test	Taste receptors type 1	Multi-exon	Functional	0	0	0	0	0	0	0	0	0	0	0	0	0
Dog	Mammalia	Test 1	01: Dog - all reference genes	Taste receptors type 1	Multi-exon	Functional	3	3	3	0	0	2	3	100	0	0	66.67	100	88.89
Dog	Mammalia	Test 2	02: Dog - remove species at family level from reference file	Taste receptors type 1	Multi-exon	Functional	3	3	3	0	0	2	3	100	0	0	66.67	100	88.89
Dog	Mammalia	Test 3	03: Dog - self annotation test	Taste receptors type 1	Multi-exon	Functional	3	3	3	0	0	2	3	100	0	0	66.67	100	88.89
Duck	Bird	Test 1	01: Duck - all reference genes	Taste receptors type 1	Multi-exon	Functional	2	2	2	0	0	1	2	100	0	0	50	100	83.33
Duck	Bird	Test 2	02: Duck - remove species at family level from reference file	Taste receptors type 1	Multi-exon	Functional	2	2	2	0	0	0	2	100	0	0	0	100	66.67
Duck	Bird	Test 3	03: Duck - self annotation test	Taste receptors type 1	Multi-exon	Functional	2	2	2	0	0	0	2	100	0	0	0	100	66.67
Frog	Amphibia	Test 1	01: Frog - all reference genes	Taste receptors type 1	Multi-exon	Functional	1	1	1	0	0	1	1	100	0	0	100	100	100
Frog	Amphibia	Test 2	02: Frog - remove species at family level from reference file	Taste receptors type 1	Multi-exon	Functional	0	1	0	1	0	0	0	0	100	0	0	0	0
Frog	Amphibia	Test 3	03: Frog - self annotation test	Taste receptors type 1	Multi-exon	Functional	1	1	1	0	0	1	1	100	0	0	100	100	100
Horse	Mammalia	Test 1	01: Horse - all reference genes	Taste receptors type 1	Multi-exon	Functional	3	3	3	0	0	2	3	100	0	0	66.67	100	88.89
Horse	Mammalia	Test 2	02: Horse - remove species at family level from reference file	Taste receptors type 1	Multi-exon	Functional	3	3	3	0	0	2	3	100	0	0	66.67	100	88.89
Horse	Mammalia	Test 3	03: Horse - self annotation test	Taste receptors type 1	Multi-exon	Functional	2	2	2	0	0	2	2	100	0	0	100	100	100
Human	Mammalia	Test 1	01: Human - all reference genes	Taste receptors type 1	Multi-exon	Functional	3	3	3	0	0	3	3	100	0	0	100	100	100
Human	Mammalia	Test 2	02: Human - remove species at family level from reference file	Taste receptors type 1	Multi-exon	Functional	3	3	3	0	0	2	3	100	0	0	66.67	100	88.89
Human	Mammalia	Test 3	03: Human - self annotation test	Taste receptors type 1	Multi-exon	Functional	3	3	3	0	0	3	3	100	0	0	100	100	100
Lizard	Reptile	Test 1	01: Lizard - all reference genes	Taste receptors type 1	Multi-exon	Functional	2	3	2	1	0	1	1	66.67	33.33	0	50	50	55.56
Lizard	Reptile	Test 2	02: Lizard - remove species at family level from reference file	Taste receptors type 1	Multi-exon	Functional	1	3	1	2	0	1	1	33.33	66.67	0	100	100	77.78
Lizard	Reptile	Test 3	03: Lizard - self annotation test	Taste receptors type 1	Multi-exon	Functional	2	3	2	1	0	1	1	66.67	33.33	0	50	50	55.56
Mouse	Mammalia	Test 1	01: Mouse - all reference genes	Taste receptors type 1	Multi-exon	Functional	3	3	3	0	0	2	3	100	0	0	66.67	100	88.89
Mouse	Mammalia	Test 2	02: Mouse - remove species at family level from reference file	Taste receptors type 1	Multi-exon	Functional	3	3	3	0	0	0	1	100	0	0	0	33.33	44.44
Mouse	Mammalia	Test 3	03: Mouse - self annotation test	Taste receptors type 1	Multi-exon	Functional	3	3	3	0	0	2	3	100	0	0	66.67	100	88.89
Opossum	Mammalia	Test 1	01: Opossum - all reference genes	Taste receptors type 1	Multi-exon	Functional	3	3	3	0	0	0	3	100	0	0	0	100	66.67
Opossum	Mammalia	Test 2	02: Opossum - remove species at family level from reference file	Taste receptors type 1	Multi-exon	Functional	3	3	3	0	0	0	3	100	0	0	0	100	66.67
Opossum	Mammalia	Test 3	03: Opossum - self annotation test	Taste receptors type 1	Multi-exon	Functional	3	3	3	0	0	2	3	100	0	0	66.67	100	88.89
Orangutan	Mammalia	Test 1	01: Orangutan - all reference genes	Taste receptors type 1	Multi-exon	Functional	3	3	3	0	0	3	3	100	0	0	100	100	100
Orangutan	Mammalia	Test 2	02: Orangutan - remove species at family level from reference file	Taste receptors type 1	Multi-exon	Functional	3	3	3	0	0	3	3	100	0	0	100	100	100
Orangutan	Mammalia	Test 3	03: Orangutan - self annotation test	Taste receptors type 1	Multi-exon	Functional	3	3	3	0	0	3	3	100	0	0	100	100	100
Platypus	Mammalia	Test 1	01: Platypus - all reference genes	Taste receptors type 1	Multi-exon	Functional	3	3	3	0	0	3	3	100	0	0	100	100	100
Platypus	Mammalia	Test 2	02: Platypus - remove species at family level from reference file	Taste receptors type 1	Multi-exon	Functional	3	3	3	0	0	1	3	100	0	0	33.33	100	77.78
Platypus	Mammalia	Test 3	03: Platypus - self annotation test	Taste receptors type 1	Multi-exon	Functional	3	3	3	0	0	3	3	100	0	0	100	100	100
Rat	Mammalia	Test 1	01: Rat - all reference genes	Taste receptors type 1	Multi-exon	Functional	3	3	3	0	0	2	3	100	0	0	66.67	100	88.89
Rat	Mammalia	Test 2	02: Rat - remove species at family level from reference file	Taste receptors type 1	Multi-exon	Functional	3	3	3	0	0	0	1	100	0	0	0	33.33	44.44
Rat	Mammalia	Test 3	03: Rat - self annotation test	Taste receptors type 1	Multi-exon	Functional	3	3	3	0	0	1	3	100	0	0	33.33	100	77.78
Zebrafish	Fish	Test 1	01: Zebrafish - all reference genes	Taste receptors type 1	Multi-exon	Functional	3	3	3	0	0	3	3	100	0	0	100	100	100
Zebrafish	Fish	Test 2	02: Zebrafish - remove species at family level from reference file	Taste receptors type 1	Multi-exon	Functional	1	3	1	2	0	0	1	33.33	66.67	0	0	100	44.44
Zebrafish	Fish	Test 3	03: Zebrafish - self annotation test	Taste receptors type 1	Multi-exon	Functional	1	3	1	2	0	1	1	33.33	66.67	0	100	100	77.78
Chimp	Mammalia	Test 1	01: Chimp - all reference genes	Taste receptors type 1	Multi-exon	Pseudogenes	0	0	0	0	0	0	0	0	0	0	0	0	0
Chimp	Mammalia	Test 2	02: Chimp - remove species at family level from reference file	Taste receptors type 1	Multi-exon	Pseudogenes	0	0	0	0	0	0	0	0	0	0	0	0	0
Chimp	Mammalia	Test 3	03: Chimp - self annotation test	Taste receptors type 1	Multi-exon	Pseudogenes	0	0	0	0	0	0	0	0	0	0	0	0	0
Cow	Mammalia	Test 1	01: Cow - all reference genes	Taste receptors type 1	Multi-exon	Pseudogenes	0	0	0	0	0	0	0	0	0	0	0	0	0
Cow	Mammalia	Test 2	02: Cow - remove species at family level from reference file	Taste receptors type 1	Multi-exon	Pseudogenes	0	0	0	0	0	0	0	0	0	0	0	0	0
Cow	Mammalia	Test 3	03: Cow - self annotation test	Taste receptors type 1	Multi-exon	Pseudogenes	0	0	0	0	0	0	0	0	0	0	0	0	0
Dog	Mammalia	Test 1	01: Dog - all reference genes	Taste receptors type 1	Multi-exon	Pseudogenes	0	0	0	0	0	0	0	0	0	0	0	0	0
Dog	Mammalia	Test 2	02: Dog - remove species at family level from reference file	Taste receptors type 1	Multi-exon	Pseudogenes	0	0	0	0	0	0	0	0	0	0	0	0	0
Dog	Mammalia	Test 3	03: Dog - self annotation test	Taste receptors type 1	Multi-exon	Pseudogenes	0	0	0	0	0	0	0	0	0	0	0	0	0
Duck	Bird	Test 1	01: Duck - all reference genes	Taste receptors type 1	Multi-exon	Pseudogenes	0	0	0	0	0	0	0	0	0	0	0	0	0
Duck	Bird	Test 2	02: Duck - remove species at family level from reference file	Taste receptors type 1	Multi-exon	Pseudogenes	0	0	0	0	0	0	0	0	0	0	0	0	0
Duck	Bird	Test 3	03: Duck - self annotation test	Taste receptors type 1	Multi-exon	Pseudogenes	0	0	0	0	0	0	0	0	0	0	0	0	0
Frog	Amphibia	Test 1	01: Frog - all reference genes	Taste receptors type 1	Multi-exon	Pseudogenes	0	0	0	0	0	0	0	0	0	0	0	0	0
Frog	Amphibia	Test 2	02: Frog - remove species at family level from reference file	Taste receptors type 1	Multi-exon	Pseudogenes	0	0	0	0	0	0	0	0	0	0	0	0	0
Frog	Amphibia	Test 3	03: Frog - self annotation test	Taste receptors type 1	Multi-exon	Pseudogenes	0	0	0	0	0	0	0	0	0	0	0	0	0
Horse	Mammalia	Test 1	01: Horse - all reference genes	Taste receptors type 1	Multi-exon	Pseudogenes	0	0	0	0	0	0	0	0	0	0	0	0	0
Horse	Mammalia	Test 2	02: Horse - remove species at family level from reference file	Taste receptors type 1	Multi-exon	Pseudogenes	0	0	0	0	0	0	0	0	0	0	0	0	0
Horse	Mammalia	Test 3	03: Horse - self annotation test	Taste receptors type 1	Multi-exon	Pseudogenes	0	0	0	0	0	0	0	0	0	0	0	0	0
Human	Mammalia	Test 1	01: Human - all reference genes	Taste receptors type 1	Multi-exon	Pseudogenes	0	0	0	0	0	0	0	0	0	0	0	0	0
Human	Mammalia	Test 2	02: Human - remove species at family level from reference file	Taste receptors type 1	Multi-exon	Pseudogenes	0	0	0	0	0	0	0	0	0	0	0	0	0
Human	Mammalia	Test 3	03: Human - self annotation test	Taste receptors type 1	Multi-exon	Pseudogenes	0	0	0	0	0	0	0	0	0	0	0	0	0
Lizard	Reptile	Test 1	01: Lizard - all reference genes	Taste receptors type 1	Multi-exon	Pseudogenes	0	0	0	0	0	0	0	0	0	0	0	0	0
Lizard	Reptile	Test 2	02: Lizard - remove species at family level from reference file	Taste receptors type 1	Multi-exon	Pseudogenes	0	0	0	0	0	0	0	0	0	0	0	0	0
Lizard	Reptile	Test 3	03: Lizard - self annotation test	Taste receptors type 1	Multi-exon	Pseudogenes	0	0	0	0	0	0	0	0	0	0	0	0	0
Mouse	Mammalia	Test 1	01: Mouse - all reference genes	Taste receptors type 1	Multi-exon	Pseudogenes	0	0	0	0	0	0	0	0	0	0	0	0	0
Mouse	Mammalia	Test 2	02: Mouse - remove species at family level from reference file	Taste receptors type 1	Multi-exon	Pseudogenes	0	0	0	0	0	0	0	0	0	0	0	0	0
Mouse	Mammalia	Test 3	03: Mouse - self annotation test	Taste receptors type 1	Multi-exon	Pseudogenes	0	0	0	0	0	0	0	0	0	0	0	0	0
Opossum	Mammalia	Test 1	01: Opossum - all reference genes	Taste receptors type 1	Multi-exon	Pseudogenes	0	0	0	0	0	0	0	0	0	0	0	0	0
Opossum	Mammalia	Test 2	02: Opossum - remove species at family level from reference file	Taste receptors type 1	Multi-exon	Pseudogenes	0	0	0	0	0	0	0	0	0	0	0	0	0
Opossum	Mammalia	Test 3	03: Opossum - self annotation test	Taste receptors type 1	Multi-exon	Pseudogenes	0	0	0	0	0	0	0	0	0	0	0	0	0
Orangutan	Mammalia	Test 1	01: Orangutan - all reference genes	Taste receptors type 1	Multi-exon	Pseudogenes	0	0	0	0	0	0	0	0	0	0	0	0	0
Orangutan	Mammalia	Test 2	02: Orangutan - remove species at family level from reference file	Taste receptors type 1	Multi-exon	Pseudogenes	0	0	0	0	0	0	0	0	0	0	0	0	0
Orangutan	Mammalia	Test 3	03: Orangutan - self annotation test	Taste receptors type 1	Multi-exon	Pseudogenes	0	0	0	0	0	0	0	0	0	0	0	0	0
Platypus	Mammalia	Test 1	01: Platypus - all reference genes	Taste receptors type 1	Multi-exon	Pseudogenes	0	0	0	0	0	0	0	0	0	0	0	0	0
Platypus	Mammalia	Test 2	02: Platypus - remove species at family level from reference file	Taste receptors type 1	Multi-exon	Pseudogenes	0	0	0	0	0	0	0	0	0	0	0	0	0
Platypus	Mammalia	Test 3	03: Platypus - self annotation test	Taste receptors type 1	Multi-exon	Pseudogenes	0	0	0	0	0	0	0	0	0	0	0	0	0
Rat	Mammalia	Test 1	01: Rat - all reference genes	Taste receptors type 1	Multi-exon	Pseudogenes	0	0	0	0	0	0	0	0	0	0	0	0	0
Rat	Mammalia	Test 2	02: Rat - remove species at family level from reference file	Taste receptors type 1	Multi-exon	Pseudogenes	0	0	0	0	0	0	0	0	0	0	0	0	0
Rat	Mammalia	Test 3	03: Rat - self annotation test	Taste receptors type 1	Multi-exon	Pseudogenes	0	0	0	0	0	0	0	0	0	0	0	0	0
Zebrafish	Fish	Test 1	01: Zebrafish - all reference genes	Taste receptors type 1	Multi-exon	Pseudogenes	0	0	0	0	0	0	0	0	0	0	0	0	0
Zebrafish	Fish	Test 2	02: Zebrafish - remove species at family level from reference file	Taste receptors type 1	Multi-exon	Pseudogenes	0	0	0	0	0	0	0	0	0	0	0	0	0
Zebrafish	Fish	Test 3	03: Zebrafish - self annotation test	Taste receptors type 1	Multi-exon	Pseudogenes	0	0	0	0	0	0	0	0	0	0	0	0	0
Chimp	Mammalia	Test 1	01: Chimp - all reference genes	Vomeronasal receptors type 2	Multi-exon	All	3	8	3	5	0	0	3	37.5	62.5	0	0	100	45.83
Chimp	Mammalia	Test 2	02: Chimp - remove species at family level from reference file	Vomeronasal receptors type 2	Multi-exon	All	2	8	2	6	0	0	2	25	75	0	0	100	41.67
Chimp	Mammalia	Test 3	03: Chimp - self annotation test	Vomeronasal receptors type 2	Multi-exon	All	0	3	0	3	0	0	0	0	100	0	0	0	0
Cow	Mammalia	Test 1	01: Cow - all reference genes	Vomeronasal receptors type 2	Multi-exon	All	6	0	0	0	6	0	0	0	0	0	0	0	0
Cow	Mammalia	Test 2	02: Cow - remove species at family level from reference file	Vomeronasal receptors type 2	Multi-exon	All	7	0	0	0	7	0	0	0	0	0	0	0	0
Cow	Mammalia	Test 3	03: Cow - self annotation test	Vomeronasal receptors type 2	Multi-exon	All	0	0	0	0	0	0	0	0	0	0	0	0	0
Dog	Mammalia	Test 1	01: Dog - all reference genes	Vomeronasal receptors type 2	Multi-exon	All	3	4	1	3	2	0	1	25	75	50	0	100	41.67
Dog	Mammalia	Test 2	02: Dog - remove species at family level from reference file	Vomeronasal receptors type 2	Multi-exon	All	1	4	1	3	0	0	1	25	75	0	0	100	41.67
Dog	Mammalia	Test 3	03: Dog - self annotation test	Vomeronasal receptors type 2	Multi-exon	All	0	0	0	0	0	0	0	0	0	0	0	0	0
Duck	Bird	Test 1	01: Duck - all reference genes	Vomeronasal receptors type 2	Multi-exon	All	0	0	0	0	0	0	0	0	0	0	0	0	0
Duck	Bird	Test 2	02: Duck - remove species at family level from reference file	Vomeronasal receptors type 2	Multi-exon	All	0	0	0	0	0	0	0	0	0	0	0	0	0
Duck	Bird	Test 3	03: Duck - self annotation test	Vomeronasal receptors type 2	Multi-exon	All	0	0	0	0	0	0	0	0	0	0	0	0	0
Frog	Amphibia	Test 1	01: Frog - all reference genes	Vomeronasal receptors type 2	Multi-exon	All	493	85	81	4	412	17	44	95.29	4.71	484.71	20.99	54.32	56.87
Frog	Amphibia	Test 2	02: Frog - remove species at family level from reference file	Vomeronasal receptors type 2	Multi-exon	All	302	85	51	34	251	6	18	60	40	295.29	11.76	35.29	35.69
Frog	Amphibia	Test 3	03: Frog - self annotation test	Vomeronasal receptors type 2	Multi-exon	All	294	81	59	22	235	16	28	72.84	27.16	290.12	27.12	47.46	49.14
Horse	Mammalia	Test 1	01: Horse - all reference genes	Vomeronasal receptors type 2	Multi-exon	All	13	2	2	0	11	0	2	100	0	550	0	100	66.67
Horse	Mammalia	Test 2	02: Horse - remove species at family level from reference file	Vomeronasal receptors type 2	Multi-exon	All	13	2	2	0	11	0	2	100	0	550	0	100	66.67
Horse	Mammalia	Test 3	03: Horse - self annotation test	Vomeronasal receptors type 2	Multi-exon	All	3	2	2	0	1	0	2	100	0	50	0	100	66.67
Human	Mammalia	Test 1	01: Human - all reference genes	Vomeronasal receptors type 2	Multi-exon	All	4	12	2	10	2	0	2	16.67	83.33	16.67	0	100	38.89
Human	Mammalia	Test 2	02: Human - remove species at family level from reference file	Vomeronasal receptors type 2	Multi-exon	All	3	12	2	10	1	0	2	16.67	83.33	8.33	0	100	38.89
Human	Mammalia	Test 3	03: Human - self annotation test	Vomeronasal receptors type 2	Multi-exon	All	1	3	1	2	0	0	1	33.33	66.67	0	0	100	44.44
Lizard	Reptile	Test 1	01: Lizard - all reference genes	Vomeronasal receptors type 2	Multi-exon	All	56	32	24	8	30	6	20	75	25	93.75	25	83.33	61.11
Lizard	Reptile	Test 2	02: Lizard - remove species at family level from reference file	Vomeronasal receptors type 2	Multi-exon	All	57	32	26	6	30	6	20	81.25	18.75	93.75	23.08	76.92	60.42
Lizard	Reptile	Test 3	03: Lizard - self annotation test	Vomeronasal receptors type 2	Multi-exon	All	34	32	19	13	15	9	12	59.38	40.62	46.88	47.37	63.16	56.63
Mouse	Mammalia	Test 1	01: Mouse - all reference genes	Vomeronasal receptors type 2	Multi-exon	All	257	77	44	33	213	2	37	57.14	42.86	276.62	4.55	84.09	48.59
Mouse	Mammalia	Test 2	02: Mouse - remove species at family level from reference file	Vomeronasal receptors type 2	Multi-exon	All	166	77	28	49	138	0	19	36.36	63.64	179.22	0	67.86	34.74
Mouse	Mammalia	Test 3	03: Mouse - self annotation test	Vomeronasal receptors type 2	Multi-exon	All	186	40	28	12	158	5	27	70	30	395	17.86	96.43	61.43
Opossum	Mammalia	Test 1	01: Opossum - all reference genes	Vomeronasal receptors type 2	Multi-exon	All	113	68	45	23	66	4	38	66.18	33.82	97.06	8.89	84.44	53.17
Opossum	Mammalia	Test 2	02: Opossum - remove species at family level from reference file	Vomeronasal receptors type 2	Multi-exon	All	102	68	35	33	64	2	26	51.47	48.53	94.12	5.71	74.29	43.82
Opossum	Mammalia	Test 3	03: Opossum - self annotation test	Vomeronasal receptors type 2	Multi-exon	All	104	31	21	10	81	6	17	67.74	32.26	261.29	28.57	80.95	59.09
Orangutan	Mammalia	Test 1	01: Orangutan - all reference genes	Vomeronasal receptors type 2	Multi-exon	All	5	2	2	0	3	0	2	100	0	150	0	100	66.67
Orangutan	Mammalia	Test 2	02: Orangutan - remove species at family level from reference file	Vomeronasal receptors type 2	Multi-exon	All	3	2	2	0	1	0	2	100	0	50	0	100	66.67
Orangutan	Mammalia	Test 3	03: Orangutan - self annotation test	Vomeronasal receptors type 2	Multi-exon	All	1	2	1	1	0	0	1	50	50	0	0	100	50
Platypus	Mammalia	Test 1	01: Platypus - all reference genes	Vomeronasal receptors type 2	Multi-exon	All	63	2	1	1	62	0	0	50	50	3100	0	0	16.67
Platypus	Mammalia	Test 2	02: Platypus - remove species at family level from reference file	Vomeronasal receptors type 2	Multi-exon	All	64	2	1	1	63	0	0	50	50	3150	0	0	16.67
Platypus	Mammalia	Test 3	03: Platypus - self annotation test	Vomeronasal receptors type 2	Multi-exon	All	30	2	2	0	28	1	1	100	0	1400	50	50	66.67
Rat	Mammalia	Test 1	01: Rat - all reference genes	Vomeronasal receptors type 2	Multi-exon	All	153	48	37	11	116	1	29	77.08	22.92	241.67	2.7	78.38	52.72
Rat	Mammalia	Test 2	02: Rat - remove species at family level from reference file	Vomeronasal receptors type 2	Multi-exon	All	122	48	28	20	94	0	22	58.33	41.67	195.83	0	78.57	45.63
Rat	Mammalia	Test 3	03: Rat - self annotation test	Vomeronasal receptors type 2	Multi-exon	All	137	25	19	6	118	3	14	76	24	472	15.79	73.68	55.16
Zebrafish	Fish	Test 1	01: Zebrafish - all reference genes	Vomeronasal receptors type 2	Multi-exon	All	53	19	15	4	38	4	12	78.95	21.05	200	26.67	80	61.87
Zebrafish	Fish	Test 2	02: Zebrafish - remove species at family level from reference file	Vomeronasal receptors type 2	Multi-exon	All	56	19	15	4	41	1	11	78.95	21.05	215.79	6.67	73.33	52.98
Zebrafish	Fish	Test 3	03: Zebrafish - self annotation test	Vomeronasal receptors type 2	Multi-exon	All	26	18	12	6	14	3	10	66.67	33.33	77.78	25	83.33	58.33
Chimp	Mammalia	Test 1	01: Chimp - all reference genes	Vomeronasal receptors type 2	Multi-exon	Functional	0	0	0	0	0	0	0	0	0	0	0	0	0
Chimp	Mammalia	Test 2	02: Chimp - remove species at family level from reference file	Vomeronasal receptors type 2	Multi-exon	Functional	0	0	0	0	0	0	0	0	0	0	0	0	0
Chimp	Mammalia	Test 3	03: Chimp - self annotation test	Vomeronasal receptors type 2	Multi-exon	Functional	0	0	0	0	0	0	0	0	0	0	0	0	0
Cow	Mammalia	Test 1	01: Cow - all reference genes	Vomeronasal receptors type 2	Multi-exon	Functional	0	0	0	0	0	0	0	0	0	0	0	0	0
Cow	Mammalia	Test 2	02: Cow - remove species at family level from reference file	Vomeronasal receptors type 2	Multi-exon	Functional	0	0	0	0	0	0	0	0	0	0	0	0	0
Cow	Mammalia	Test 3	03: Cow - self annotation test	Vomeronasal receptors type 2	Multi-exon	Functional	0	0	0	0	0	0	0	0	0	0	0	0	0
Dog	Mammalia	Test 1	01: Dog - all reference genes	Vomeronasal receptors type 2	Multi-exon	Functional	0	0	0	0	0	0	0	0	0	0	0	0	0
Dog	Mammalia	Test 2	02: Dog - remove species at family level from reference file	Vomeronasal receptors type 2	Multi-exon	Functional	0	0	0	0	0	0	0	0	0	0	0	0	0
Dog	Mammalia	Test 3	03: Dog - self annotation test	Vomeronasal receptors type 2	Multi-exon	Functional	0	0	0	0	0	0	0	0	0	0	0	0	0
Duck	Bird	Test 1	01: Duck - all reference genes	Vomeronasal receptors type 2	Multi-exon	Functional	0	0	0	0	0	0	0	0	0	0	0	0	0
Duck	Bird	Test 2	02: Duck - remove species at family level from reference file	Vomeronasal receptors type 2	Multi-exon	Functional	0	0	0	0	0	0	0	0	0	0	0	0	0
Duck	Bird	Test 3	03: Duck - self annotation test	Vomeronasal receptors type 2	Multi-exon	Functional	0	0	0	0	0	0	0	0	0	0	0	0	0
Frog	Amphibia	Test 1	01: Frog - all reference genes	Vomeronasal receptors type 2	Multi-exon	Functional	65	69	64	5	0	17	32	92.75	7.25	0	26.56	50	56.44
Frog	Amphibia	Test 2	02: Frog - remove species at family level from reference file	Vomeronasal receptors type 2	Multi-exon	Functional	36	69	36	33	0	6	6	52.17	47.83	0	16.67	16.67	28.5
Frog	Amphibia	Test 3	03: Frog - self annotation test	Vomeronasal receptors type 2	Multi-exon	Functional	45	65	45	20	0	16	15	69.23	30.77	0	35.56	33.33	46.04
Horse	Mammalia	Test 1	01: Horse - all reference genes	Vomeronasal receptors type 2	Multi-exon	Functional	1	1	1	0	0	0	1	100	0	0	0	100	66.67
Horse	Mammalia	Test 2	02: Horse - remove species at family level from reference file	Vomeronasal receptors type 2	Multi-exon	Functional	1	1	1	0	0	0	1	100	0	0	0	100	66.67
Horse	Mammalia	Test 3	03: Horse - self annotation test	Vomeronasal receptors type 2	Multi-exon	Functional	1	1	1	0	0	0	1	100	0	0	0	100	66.67
Human	Mammalia	Test 1	01: Human - all reference genes	Vomeronasal receptors type 2	Multi-exon	Functional	0	0	0	0	0	0	0	0	0	0	0	0	0
Human	Mammalia	Test 2	02: Human - remove species at family level from reference file	Vomeronasal receptors type 2	Multi-exon	Functional	0	0	0	0	0	0	0	0	0	0	0	0	0
Human	Mammalia	Test 3	03: Human - self annotation test	Vomeronasal receptors type 2	Multi-exon	Functional	0	0	0	0	0	0	0	0	0	0	0	0	0
Lizard	Reptile	Test 1	01: Lizard - all reference genes	Vomeronasal receptors type 2	Multi-exon	Functional	24	31	24	7	0	6	20	77.42	22.58	0	25	83.33	61.92
Lizard	Reptile	Test 2	02: Lizard - remove species at family level from reference file	Vomeronasal receptors type 2	Multi-exon	Functional	26	31	26	5	0	6	20	83.87	16.13	0	23.08	76.92	61.29
Lizard	Reptile	Test 3	03: Lizard - self annotation test	Vomeronasal receptors type 2	Multi-exon	Functional	18	31	18	13	0	8	11	58.06	41.94	0	44.44	61.11	54.54
Mouse	Mammalia	Test 1	01: Mouse - all reference genes	Vomeronasal receptors type 2	Multi-exon	Functional	13	13	13	0	0	2	12	100	0	0	15.38	92.31	69.23
Mouse	Mammalia	Test 2	02: Mouse - remove species at family level from reference file	Vomeronasal receptors type 2	Multi-exon	Functional	9	13	9	4	0	0	2	69.23	30.77	0	0	22.22	30.48
Mouse	Mammalia	Test 3	03: Mouse - self annotation test	Vomeronasal receptors type 2	Multi-exon	Functional	12	13	12	1	0	5	12	92.31	7.69	0	41.67	100	77.99
Opossum	Mammalia	Test 1	01: Opossum - all reference genes	Vomeronasal receptors type 2	Multi-exon	Functional	11	13	11	2	0	4	9	84.62	15.38	0	36.36	81.82	67.6
Opossum	Mammalia	Test 2	02: Opossum - remove species at family level from reference file	Vomeronasal receptors type 2	Multi-exon	Functional	9	13	9	4	0	2	4	69.23	30.77	0	22.22	44.44	45.3
Opossum	Mammalia	Test 3	03: Opossum - self annotation test	Vomeronasal receptors type 2	Multi-exon	Functional	12	13	12	1	0	6	9	92.31	7.69	0	50	75	72.44
Orangutan	Mammalia	Test 1	01: Orangutan - all reference genes	Vomeronasal receptors type 2	Multi-exon	Functional	0	0	0	0	0	0	0	0	0	0	0	0	0
Orangutan	Mammalia	Test 2	02: Orangutan - remove species at family level from reference file	Vomeronasal receptors type 2	Multi-exon	Functional	0	0	0	0	0	0	0	0	0	0	0	0	0
Orangutan	Mammalia	Test 3	03: Orangutan - self annotation test	Vomeronasal receptors type 2	Multi-exon	Functional	0	0	0	0	0	0	0	0	0	0	0	0	0
Platypus	Mammalia	Test 1	01: Platypus - all reference genes	Vomeronasal receptors type 2	Multi-exon	Functional	1	2	1	1	0	0	0	50	50	0	0	0	16.67
Platypus	Mammalia	Test 2	02: Platypus - remove species at family level from reference file	Vomeronasal receptors type 2	Multi-exon	Functional	1	2	1	1	0	0	0	50	50	0	0	0	16.67
Platypus	Mammalia	Test 3	03: Platypus - self annotation test	Vomeronasal receptors type 2	Multi-exon	Functional	2	2	2	0	0	1	1	100	0	0	50	50	66.67
Rat	Mammalia	Test 1	01: Rat - all reference genes	Vomeronasal receptors type 2	Multi-exon	Functional	14	14	14	0	0	1	9	100	0	0	7.14	64.29	57.14
Rat	Mammalia	Test 2	02: Rat - remove species at family level from reference file	Vomeronasal receptors type 2	Multi-exon	Functional	10	14	10	4	0	0	4	71.43	28.57	0	0	40	37.14
Rat	Mammalia	Test 3	03: Rat - self annotation test	Vomeronasal receptors type 2	Multi-exon	Functional	13	14	13	1	0	3	8	92.86	7.14	0	23.08	61.54	59.16
Zebrafish	Fish	Test 1	01: Zebrafish - all reference genes	Vomeronasal receptors type 2	Multi-exon	Functional	14	18	14	4	0	4	11	77.78	22.22	0	28.57	78.57	61.64
Zebrafish	Fish	Test 2	02: Zebrafish - remove species at family level from reference file	Vomeronasal receptors type 2	Multi-exon	Functional	14	18	14	4	0	1	10	77.78	22.22	0	7.14	71.43	52.12
Zebrafish	Fish	Test 3	03: Zebrafish - self annotation test	Vomeronasal receptors type 2	Multi-exon	Functional	12	18	12	6	0	3	10	66.67	33.33	0	25	83.33	58.33
Chimp	Mammalia	Test 1	01: Chimp - all reference genes	Vomeronasal receptors type 2	Multi-exon	Pseudogenes	3	8	3	5	0	0	3	37.5	62.5	0	0	100	45.83
Chimp	Mammalia	Test 2	02: Chimp - remove species at family level from reference file	Vomeronasal receptors type 2	Multi-exon	Pseudogenes	2	8	2	6	0	0	2	25	75	0	0	100	41.67
Chimp	Mammalia	Test 3	03: Chimp - self annotation test	Vomeronasal receptors type 2	Multi-exon	Pseudogenes	0	3	0	3	0	0	0	0	100	0	0	0	0
Cow	Mammalia	Test 1	01: Cow - all reference genes	Vomeronasal receptors type 2	Multi-exon	Pseudogenes	0	0	0	0	0	0	0	0	0	0	0	0	0
Cow	Mammalia	Test 2	02: Cow - remove species at family level from reference file	Vomeronasal receptors type 2	Multi-exon	Pseudogenes	0	0	0	0	0	0	0	0	0	0	0	0	0
Cow	Mammalia	Test 3	03: Cow - self annotation test	Vomeronasal receptors type 2	Multi-exon	Pseudogenes	0	0	0	0	0	0	0	0	0	0	0	0	0
Dog	Mammalia	Test 1	01: Dog - all reference genes	Vomeronasal receptors type 2	Multi-exon	Pseudogenes	1	4	1	3	0	0	1	25	75	0	0	100	41.67
Dog	Mammalia	Test 2	02: Dog - remove species at family level from reference file	Vomeronasal receptors type 2	Multi-exon	Pseudogenes	1	4	1	3	0	0	1	25	75	0	0	100	41.67
Dog	Mammalia	Test 3	03: Dog - self annotation test	Vomeronasal receptors type 2	Multi-exon	Pseudogenes	0	0	0	0	0	0	0	0	0	0	0	0	0
Duck	Bird	Test 1	01: Duck - all reference genes	Vomeronasal receptors type 2	Multi-exon	Pseudogenes	0	0	0	0	0	0	0	0	0	0	0	0	0
Duck	Bird	Test 2	02: Duck - remove species at family level from reference file	Vomeronasal receptors type 2	Multi-exon	Pseudogenes	0	0	0	0	0	0	0	0	0	0	0	0	0
Duck	Bird	Test 3	03: Duck - self annotation test	Vomeronasal receptors type 2	Multi-exon	Pseudogenes	0	0	0	0	0	0	0	0	0	0	0	0	0
Frog	Amphibia	Test 1	01: Frog - all reference genes	Vomeronasal receptors type 2	Multi-exon	Pseudogenes	16	16	16	0	0	0	12	100	0	0	0	75	58.33
Frog	Amphibia	Test 2	02: Frog - remove species at family level from reference file	Vomeronasal receptors type 2	Multi-exon	Pseudogenes	15	16	15	1	0	0	12	93.75	6.25	0	0	80	57.92
Frog	Amphibia	Test 3	03: Frog - self annotation test	Vomeronasal receptors type 2	Multi-exon	Pseudogenes	14	16	14	2	0	0	13	87.5	12.5	0	0	92.86	60.12
Horse	Mammalia	Test 1	01: Horse - all reference genes	Vomeronasal receptors type 2	Multi-exon	Pseudogenes	1	1	1	0	0	0	1	100	0	0	0	100	66.67
Horse	Mammalia	Test 2	02: Horse - remove species at family level from reference file	Vomeronasal receptors type 2	Multi-exon	Pseudogenes	1	1	1	0	0	0	1	100	0	0	0	100	66.67
Horse	Mammalia	Test 3	03: Horse - self annotation test	Vomeronasal receptors type 2	Multi-exon	Pseudogenes	1	1	1	0	0	0	1	100	0	0	0	100	66.67
Human	Mammalia	Test 1	01: Human - all reference genes	Vomeronasal receptors type 2	Multi-exon	Pseudogenes	2	12	2	10	0	0	2	16.67	83.33	0	0	100	38.89
Human	Mammalia	Test 2	02: Human - remove species at family level from reference file	Vomeronasal receptors type 2	Multi-exon	Pseudogenes	2	12	2	10	0	0	2	16.67	83.33	0	0	100	38.89
Human	Mammalia	Test 3	03: Human - self annotation test	Vomeronasal receptors type 2	Multi-exon	Pseudogenes	1	3	1	2	0	0	1	33.33	66.67	0	0	100	44.44
Lizard	Reptile	Test 1	01: Lizard - all reference genes	Vomeronasal receptors type 2	Multi-exon	Pseudogenes	0	1	0	1	0	0	0	0	100	0	0	0	0
Lizard	Reptile	Test 2	02: Lizard - remove species at family level from reference file	Vomeronasal receptors type 2	Multi-exon	Pseudogenes	0	1	0	1	0	0	0	0	100	0	0	0	0
Lizard	Reptile	Test 3	03: Lizard - self annotation test	Vomeronasal receptors type 2	Multi-exon	Pseudogenes	1	1	1	0	0	1	1	100	0	0	100	100	100
Mouse	Mammalia	Test 1	01: Mouse - all reference genes	Vomeronasal receptors type 2	Multi-exon	Pseudogenes	31	64	31	33	0	0	25	48.44	51.56	0	0	80.65	43.03
Mouse	Mammalia	Test 2	02: Mouse - remove species at family level from reference file	Vomeronasal receptors type 2	Multi-exon	Pseudogenes	19	64	19	45	0	0	17	29.69	70.31	0	0	89.47	39.72
Mouse	Mammalia	Test 3	03: Mouse - self annotation test	Vomeronasal receptors type 2	Multi-exon	Pseudogenes	16	27	16	11	0	0	15	59.26	40.74	0	0	93.75	51
Opossum	Mammalia	Test 1	01: Opossum - all reference genes	Vomeronasal receptors type 2	Multi-exon	Pseudogenes	34	55	34	21	0	0	29	61.82	38.18	0	0	85.29	49.04
Opossum	Mammalia	Test 2	02: Opossum - remove species at family level from reference file	Vomeronasal receptors type 2	Multi-exon	Pseudogenes	26	55	26	29	0	0	22	47.27	52.73	0	0	84.62	43.96
Opossum	Mammalia	Test 3	03: Opossum - self annotation test	Vomeronasal receptors type 2	Multi-exon	Pseudogenes	9	18	9	9	0	0	8	50	50	0	0	88.89	46.3
Orangutan	Mammalia	Test 1	01: Orangutan - all reference genes	Vomeronasal receptors type 2	Multi-exon	Pseudogenes	2	2	2	0	0	0	2	100	0	0	0	100	66.67
Orangutan	Mammalia	Test 2	02: Orangutan - remove species at family level from reference file	Vomeronasal receptors type 2	Multi-exon	Pseudogenes	2	2	2	0	0	0	2	100	0	0	0	100	66.67
Orangutan	Mammalia	Test 3	03: Orangutan - self annotation test	Vomeronasal receptors type 2	Multi-exon	Pseudogenes	1	2	1	1	0	0	1	50	50	0	0	100	50
Platypus	Mammalia	Test 1	01: Platypus - all reference genes	Vomeronasal receptors type 2	Multi-exon	Pseudogenes	0	0	0	0	0	0	0	0	0	0	0	0	0
Platypus	Mammalia	Test 2	02: Platypus - remove species at family level from reference file	Vomeronasal receptors type 2	Multi-exon	Pseudogenes	0	0	0	0	0	0	0	0	0	0	0	0	0
Platypus	Mammalia	Test 3	03: Platypus - self annotation test	Vomeronasal receptors type 2	Multi-exon	Pseudogenes	0	0	0	0	0	0	0	0	0	0	0	0	0
Rat	Mammalia	Test 1	01: Rat - all reference genes	Vomeronasal receptors type 2	Multi-exon	Pseudogenes	23	34	23	11	0	0	20	67.65	32.35	0	0	86.96	51.53
Rat	Mammalia	Test 2	02: Rat - remove species at family level from reference file	Vomeronasal receptors type 2	Multi-exon	Pseudogenes	18	34	18	16	0	0	18	52.94	47.06	0	0	100	50.98
Rat	Mammalia	Test 3	03: Rat - self annotation test	Vomeronasal receptors type 2	Multi-exon	Pseudogenes	6	11	6	5	0	0	6	54.55	45.45	0	0	100	51.52
Zebrafish	Fish	Test 1	01: Zebrafish - all reference genes	Vomeronasal receptors type 2	Multi-exon	Pseudogenes	1	1	1	0	0	0	1	100	0	0	0	100	66.67
Zebrafish	Fish	Test 2	02: Zebrafish - remove species at family level from reference file	Vomeronasal receptors type 2	Multi-exon	Pseudogenes	1	1	1	0	0	0	1	100	0	0	0	100	66.67
Zebrafish	Fish	Test 3	03: Zebrafish - self annotation test	Vomeronasal receptors type 2	Multi-exon	Pseudogenes	0	0	0	0	0	0	0	0	0	0	0	0	0

## Sheet: Test-scores-subfamily-averages
Combined Final Score per Family for All receptors
		Olfactory receptors	Opsins	Taste receptors type 1	Taste receptors type 2	Trace-amine associated receptors	Vomeronasal receptors type 1	Vomeronasal receptors type 2
Chimp	Test 1	91.77	100	100	91.03	80.95	38.89	45.83
Chimp	Test 2	91.41	77.78	88.89	91.03	80.95	55.56	41.67
Chimp	Test 3	90.73	100	100	88.46	77.78	77.78	0
Cow	Test 1	95.1	100	NA	85.19	100	92.16	NA
Cow	Test 2	95.02	100	NA	85.19	100	92.16	NA
Cow	Test 3	94.98	100	NA	87.04	96.67	86.27	NA
Dog	Test 1	90.17	100	88.89	82.35	100	83.33	41.67
Dog	Test 2	90.06	100	88.89	82.35	100	83.33	41.67
Dog	Test 3	91.02	100	88.89	80.39	83.33	91.67	0
Duck	Test 1	81.21	100	83.33	88.89	77.78	NA	NA
Duck	Test 2	80.38	33.33	66.67	83.33	66.67	NA	NA
Duck	Test 3	83.06	100	66.67	94.44	100	NA	NA
Frog	Test 1	89.79	86.67	100	94.81	100	100	56.87
Frog	Test 2	30.66	0	0	0	44.44	0	35.69
Frog	Test 3	89.06	100	100	93.33	94.44	100	49.14
Horse	Test 1	93.64	88.89	88.89	96.3	94.44	91.18	66.67
Horse	Test 2	93.57	55.56	88.89	96.3	94.44	89.22	66.67
Horse	Test 3	93.25	88.89	100	81.48	91.67	89.22	66.67
Human	Test 1	83.01	72.22	100	88.59	83.8	52.7	38.89
Human	Test 2	82.22	72.22	88.89	88.21	83.8	49.07	38.89
Human	Test 3	85.02	72.22	100	89.42	83.33	54.05	44.44
Lizard	Test 1	92.05	77.78	55.56	84.21	100	NA	61.11
Lizard	Test 2	86.58	55.56	77.78	57.54	100	NA	60.42
Lizard	Test 3	89.2	88.89	55.56	87.04	100	NA	56.63
Mouse	Test 1	90.31	100	88.89	94.19	93.33	84.29	48.59
Mouse	Test 2	89.82	88.89	44.44	76.02	93.33	66.33	34.74
Mouse	Test 3	92.63	100	88.89	78.86	91.11	90.86	61.43
Opossum	Test 1	93.81	88.89	66.67	91.36	92.98	86.75	53.17
Opossum	Test 2	85.16	77.78	66.67	62.16	82.24	65.61	43.82
Opossum	Test 3	94.54	88.89	88.89	90.12	92.98	88.42	59.09
Orangutan	Test 1	90.11	100	100	94.44	93.33	93.33	66.67
Orangutan	Test 2	89.72	100	100	95.83	93.33	93.33	66.67
Orangutan	Test 3	87.44	100	100	93.06	76.67	93.33	50
Platypus	Test 1	92.07	100	100	83.33	91.67	91.33	16.67
Platypus	Test 2	91.1	88.89	77.78	0	80.56	75.36	16.67
Platypus	Test 3	93.36	100	100	83.33	91.67	93.57	66.67
Rat	Test 1	88.26	100	88.89	95.37	89.58	77.91	52.72
Rat	Test 2	87.19	55.56	44.44	83.54	84.58	52.13	45.63
Rat	Test 3	89.79	100	77.78	79.63	93.75	79.25	55.16
Zebrafish	Test 1	90.28	95.83	100	93.33	92.17	0	61.87
Zebrafish	Test 2	84.58	80.56	44.44	86.67	92.39	0	52.98
Zebrafish	Test 3	86.81	91.67	77.78	86.67	92.84	66.67	58.33
AVERAGE		88.09	86.36	81.62	82.5	89.36	72.92	47.88
Combined Final Score per Family for Functional Receptors
		Olfactory receptors	Opsins	Taste receptors type 1	Taste receptors type 2	Trace-amine associated receptors	Vomeronasal receptors type 1	Vomeronasal receptors type 2
Chimp	Test 1	93.85	100	100	91.67	100	66.67	NA
Chimp	Test 2	93.48	77.78	88.89	91.67	100	66.67	NA
Chimp	Test 3	92.49	100	100	88.89	88.89	100	NA
Cow	Test 1	96.06	100	NA	97.62	100	92.16	NA
Cow	Test 2	95.97	100	NA	97.62	100	92.16	NA
Cow	Test 3	95.95	100	NA	95.24	96.49	86.27	NA
Dog	Test 1	95.4	100	88.89	83.33	100	83.33	NA
Dog	Test 2	95.34	100	88.89	83.33	100	83.33	NA
Dog	Test 3	94.51	100	88.89	81.25	83.33	91.67	NA
Duck	Test 1	94.99	100	83.33	88.89	77.78	NA	NA
Duck	Test 2	94.06	33.33	66.67	83.33	66.67	NA	NA
Duck	Test 3	95.5	100	66.67	94.44	100	NA	NA
Frog	Test 1	91.5	86.67	100	95.45	100	100	56.44
Frog	Test 2	30.69	0	0	0	44.44	0	28.5
Frog	Test 3	90.74	100	100	93.94	94.44	100	46.04
Horse	Test 1	95.29	88.89	88.89	98.04	96.97	91.18	66.67
Horse	Test 2	95.25	55.56	88.89	98.04	96.97	89.22	66.67
Horse	Test 3	94.7	88.89	100	82.35	93.94	89.22	66.67
Human	Test 1	96.82	72.22	100	95.6	100	91.67	NA
Human	Test 2	95.63	72.22	88.89	95.6	100	80.56	NA
Human	Test 3	95.35	72.22	100	94.97	88.89	69.44	NA
Lizard	Test 1	93.85	77.78	55.56	97.78	100	NA	61.92
Lizard	Test 2	88.71	55.56	77.78	72.7	100	NA	61.29
Lizard	Test 3	89.97	88.89	55.56	97.78	100	NA	54.54
Mouse	Test 1	96.14	100	88.89	98.12	95.24	92.28	69.23
Mouse	Test 2	95.69	88.89	44.44	78.58	95.24	71.94	30.48
Mouse	Test 3	96.26	100	88.89	80.56	92.86	96.17	77.99
Opossum	Test 1	94.58	88.89	66.67	91.36	92.98	86.75	67.6
Opossum	Test 2	85.81	77.78	66.67	62.16	82.24	65.61	45.3
Opossum	Test 3	95.27	88.89	88.89	90.12	92.98	88.42	72.44
Orangutan	Test 1	94.06	100	100	95.65	100	100	NA
Orangutan	Test 2	93.53	100	100	97.1	100	100	NA
Orangutan	Test 3	90.91	100	100	94.2	83.33	100	NA
Platypus	Test 1	92.89	100	100	93.33	91.67	92.61	16.67
Platypus	Test 2	91.94	88.89	77.78	0	80.56	77.11	16.67
Platypus	Test 3	93.95	100	100	93.33	91.67	94.93	66.67
Rat	Test 1	95.39	100	88.89	97.06	89.58	91.32	57.14
Rat	Test 2	94.61	55.56	44.44	84.97	84.58	58.78	37.14
Rat	Test 3	94.89	100	77.78	80.39	93.75	89.61	59.16
Zebrafish	Test 1	91.85	95.83	100	93.33	92.34	NA	61.64
Zebrafish	Test 2	85.87	80.56	44.44	86.67	92.57	NA	52.12
Zebrafish	Test 3	88.15	91.67	77.78	86.67	93.02	NA	58.33
AVERAGE		92.09	86.36	81.62	85.79	92.22	84.21	54.06
Combined Final Score per Family for Pseudogene Receptors
		Olfactory receptors	Opsins	Taste receptors type 1	Taste receptors type 2	Trace-amine associated receptors	Vomeronasal receptors type 1	Vomeronasal receptors type 2
Chimp	Test 1	75.19	NA	NA	83.33	66.67	16.67	45.83
Chimp	Test 2	74.7	NA	NA	83.33	66.67	50	41.67
Chimp	Test 3	75.76	NA	NA	83.33	66.67	66.67	0
Cow	Test 1	69.55	NA	NA	41.67	100	NA	NA
Cow	Test 2	69.55	NA	NA	41.67	100	NA	NA
Cow	Test 3	66.7	NA	NA	58.33	100	NA	NA
Dog	Test 1	64.92	NA	NA	66.67	NA	NA	41.67
Dog	Test 2	64.41	NA	NA	66.67	NA	NA	41.67
Dog	Test 3	67.03	NA	NA	66.67	NA	NA	NA
Duck	Test 1	36.21	NA	NA	NA	NA	NA	NA
Duck	Test 2	37.06	NA	NA	NA	NA	NA	NA
Duck	Test 3	37.01	NA	NA	NA	NA	NA	NA
Frog	Test 1	48.33	NA	NA	66.67	NA	NA	58.33
Frog	Test 2	0	NA	NA	0	NA	NA	57.92
Frog	Test 3	48.33	NA	NA	66.67	NA	NA	60.12
Horse	Test 1	70.01	NA	NA	66.67	66.67	NA	66.67
Horse	Test 2	69.11	NA	NA	66.67	66.67	NA	66.67
Horse	Test 3	72.39	NA	NA	66.67	66.67	NA	66.67
Human	Test 1	63.53	NA	NA	62.5	38.89	49.52	38.89
Human	Test 2	63.12	NA	NA	56.25	38.89	46.19	38.89
Human	Test 3	63.93	NA	NA	67.35	66.67	52.14	44.44
Lizard	Test 1	61.11	NA	NA	33.33	NA	NA	0
Lizard	Test 2	38.89	NA	NA	25	NA	NA	0
Lizard	Test 3	73.33	NA	NA	33.33	NA	NA	100
Mouse	Test 1	51.17	NA	NA	66.67	66.67	50.81	43.03
Mouse	Test 2	48.6	NA	NA	53.33	66.67	41.46	39.72
Mouse	Test 3	58.61	NA	NA	66.67	66.67	56.03	51
Opossum	Test 1	59.65	NA	NA	NA	NA	NA	49.04
Opossum	Test 2	52.58	NA	NA	NA	NA	NA	43.96
Opossum	Test 3	64	NA	NA	NA	NA	NA	46.3
Orangutan	Test 1	67.97	NA	NA	66.67	66.67	88.89	66.67
Orangutan	Test 2	68.63	NA	NA	66.67	66.67	88.89	66.67
Orangutan	Test 3	67.97	NA	NA	66.67	0	88.89	50
Platypus	Test 1	69.44	NA	NA	33.33	NA	74.36	NA
Platypus	Test 2	66.67	NA	NA	0	NA	48.72	NA
Platypus	Test 3	76.97	NA	NA	33.33	NA	74.36	NA
Rat	Test 1	58.86	NA	NA	66.67	NA	44.25	51.53
Rat	Test 2	53.99	NA	NA	50	NA	38.48	50.98
Rat	Test 3	64.05	NA	NA	66.67	NA	50	51.52
Zebrafish	Test 1	66.67	NA	NA	NA	66.67	0	66.67
Zebrafish	Test 2	66.67	NA	NA	NA	66.67	0	66.67
Zebrafish	Test 3	66.67	NA	NA	NA	66.67	66.67	NA
AVERAGE		60.46	NA	NA	55.74	65.61	52.05	48.81
Recovery Scores per Family for All Receptors
		Olfactory receptors	Opsins	Taste receptors type 1	Taste receptors type 2	Trace-amine associated receptors	Vomeronasal receptors type 1	Vomeronasal receptors type 2
Chimp	Test 1	99.76	100	100	100	100	66.67	37.5
Chimp	Test 2	99.29	100	100	100	100	100	25
Chimp	Test 3	100	100	100	100	100	100	0
Cow	Test 1	99.9	100	NA	100	100	100	NA
Cow	Test 2	99.59	100	NA	100	100	100	NA
Cow	Test 3	99.9	100	NA	100	100	100	NA
Dog	Test 1	99.61	100	100	100	100	100	25
Dog	Test 2	99.35	100	100	100	100	100	25
Dog	Test 3	99.86	100	100	100	100	100	0
Duck	Test 1	97.43	100	100	100	100	NA	NA
Duck	Test 2	96.46	100	100	100	100	NA	NA
Duck	Test 3	99.34	100	100	100	100	NA	NA
Frog	Test 1	100	100	100	100	100	100	95.29
Frog	Test 2	1.98	0	0	0	33.33	0	60
Frog	Test 3	100	100	100	100	100	100	72.84
Horse	Test 1	99.81	100	100	100	100	100	100
Horse	Test 2	99.63	100	100	100	100	100	100
Horse	Test 3	99.91	100	100	100	100	100	100
Human	Test 1	97.58	100	100	97.1	88.89	50	16.67
Human	Test 2	96.77	100	100	92.75	88.89	40.54	16.67
Human	Test 3	98.94	100	100	97.06	100	58.14	33.33
Lizard	Test 1	100	100	66.67	100	100	NA	75
Lizard	Test 2	91.74	66.67	33.33	52.63	100	NA	81.25
Lizard	Test 3	100	100	66.67	100	100	NA	59.38
Mouse	Test 1	93.77	100	100	97.56	100	86.44	57.14
Mouse	Test 2	91.26	100	100	78.05	100	58.68	36.36
Mouse	Test 3	98.62	100	100	100	100	94.68	70
Opossum	Test 1	98.78	100	100	100	100	97.89	66.18
Opossum	Test 2	80.7	100	100	62.96	84.21	43.16	51.47
Opossum	Test 3	100	100	100	100	100	100	67.74
Orangutan	Test 1	100	100	100	100	100	100	100
Orangutan	Test 2	99.11	100	100	100	100	100	100
Orangutan	Test 3	100	100	100	100	80	100	50
Platypus	Test 1	97.27	100	100	100	100	94.42	50
Platypus	Test 2	92.49	66.67	100	0	75	52.28	50
Platypus	Test 3	99.66	100	100	100	100	100	100
Rat	Test 1	94.68	100	100	100	100	73.72	77.08
Rat	Test 2	90.64	100	100	86.11	93.75	46.79	58.33
Rat	Test 3	98.7	100	100	100	100	78.47	76
Zebrafish	Test 1	100	100	100	100	100	0	78.95
Zebrafish	Test 2	93.75	75	33.33	60	100	0	78.95
Zebrafish	Test 3	100	100	33.33	100	100	100	66.67
AVERAGE		95.39	95.44	90.6	91.05	96.29	78.94	59.94
Recovery Scores per Family for Functional Receptors
		Olfactory receptors	Opsins	Taste receptors type 1	Taste receptors type 2	Trace-amine associated receptors	Vomeronasal receptors type 1	Vomeronasal receptors type 2
Chimp	Test 1	100	100	100	100	100	100	NA
Chimp	Test 2	99.73	100	100	100	100	100	NA
Chimp	Test 3	100	100	100	100	100	100	NA
Cow	Test 1	100	100	NA	100	100	100	NA
Cow	Test 2	99.68	100	NA	100	100	100	NA
Cow	Test 3	100	100	NA	100	100	100	NA
Dog	Test 1	100	100	100	100	100	100	NA
Dog	Test 2	99.84	100	100	100	100	100	NA
Dog	Test 3	100	100	100	100	100	100	NA
Duck	Test 1	97.89	100	100	100	100	NA	NA
Duck	Test 2	96.2	100	100	100	100	NA	NA
Duck	Test 3	100	100	100	100	100	NA	NA
Frog	Test 1	100	100	100	100	100	100	92.75
Frog	Test 2	2.06	0	0	0	33.33	0	52.17
Frog	Test 3	100	100	100	100	100	100	69.23
Horse	Test 1	99.9	100	100	100	100	100	100
Horse	Test 2	99.8	100	100	100	100	100	100
Horse	Test 3	100	100	100	100	100	100	100
Human	Test 1	100	100	100	100	100	75	NA
Human	Test 2	99.65	100	100	100	100	75	NA
Human	Test 3	100	100	100	100	100	75	NA
Lizard	Test 1	100	100	66.67	100	100	NA	77.42
Lizard	Test 2	93.2	66.67	33.33	46.67	100	NA	83.87
Lizard	Test 3	100	100	66.67	100	100	NA	58.06
Mouse	Test 1	99.36	100	100	97.22	100	99.15	100
Mouse	Test 2	97.63	100	100	80.56	100	70.64	69.23
Mouse	Test 3	100	100	100	100	100	100	92.31
Opossum	Test 1	98.94	100	100	100	100	97.89	84.62
Opossum	Test 2	81.1	100	100	62.96	84.21	43.16	69.23
Opossum	Test 3	100	100	100	100	100	100	92.31
Orangutan	Test 1	100	100	100	100	100	100	NA
Orangutan	Test 2	98.95	100	100	100	100	100	NA
Orangutan	Test 3	100	100	100	100	100	100	NA
Platypus	Test 1	98.22	100	100	100	100	94.02	50
Platypus	Test 2	94.31	66.67	100	0	75	52.17	50
Platypus	Test 3	100	100	100	100	100	100	100
Rat	Test 1	99.37	100	100	100	100	97.87	100
Rat	Test 2	97.39	100	100	88.24	93.75	62.77	71.43
Rat	Test 3	100	100	100	100	100	98.94	92.86
Zebrafish	Test 1	100	100	100	100	100	NA	77.78
Zebrafish	Test 2	93.33	75	33.33	60	100	NA	77.78
Zebrafish	Test 3	100	100	33.33	100	100	NA	66.67
AVERAGE		96.35	95.44	90.6	91.33	97.29	89.14	80.32
Recovery Scores per Family for Pseudogene Receptors
		Olfactory receptors	Opsins	Taste receptors type 1	Taste receptors type 2	Trace-amine associated receptors	Vomeronasal receptors type 1	Vomeronasal receptors type 2
Chimp	Test 1	97.92	NA	NA	100	100	50	37.5
Chimp	Test 2	95.83	NA	NA	100	100	100	25
Chimp	Test 3	100	NA	NA	100	100	100	0
Cow	Test 1	97.22	NA	NA	100	100	NA	NA
Cow	Test 2	97.22	NA	NA	100	100	NA	NA
Cow	Test 3	96.97	NA	NA	100	100	NA	NA
Dog	Test 1	97.78	NA	NA	100	NA	NA	25
Dog	Test 2	97.04	NA	NA	100	NA	NA	25
Dog	Test 3	98.94	NA	NA	100	NA	NA	NA
Duck	Test 1	95.95	NA	NA	NA	NA	NA	NA
Duck	Test 2	97.3	NA	NA	NA	NA	NA	NA
Duck	Test 3	96.97	NA	NA	NA	NA	NA	NA
Frog	Test 1	100	NA	NA	100	NA	NA	100
Frog	Test 2	0	NA	NA	0	NA	NA	93.75
Frog	Test 3	100	NA	NA	100	NA	NA	87.5
Horse	Test 1	98.59	NA	NA	100	100	NA	100
Horse	Test 2	97.18	NA	NA	100	100	NA	100
Horse	Test 3	98.59	NA	NA	100	100	NA	100
Human	Test 1	94.34	NA	NA	87.5	66.67	48.57	16.67
Human	Test 2	92.92	NA	NA	68.75	66.67	38.57	16.67
Human	Test 3	96.85	NA	NA	86.67	100	56.41	33.33
Lizard	Test 1	100	NA	NA	100	NA	NA	0
Lizard	Test 2	66.67	NA	NA	75	NA	NA	0
Lizard	Test 3	100	NA	NA	100	NA	NA	100
Mouse	Test 1	65.91	NA	NA	100	100	50	48.44
Mouse	Test 2	59.55	NA	NA	60	100	24.39	29.69
Mouse	Test 3	87.12	NA	NA	100	100	68.09	59.26
Opossum	Test 1	92	NA	NA	NA	NA	NA	61.82
Opossum	Test 2	64	NA	NA	NA	NA	NA	47.27
Opossum	Test 3	100	NA	NA	NA	NA	NA	50
Orangutan	Test 1	100	NA	NA	100	100	100	100
Orangutan	Test 2	100	NA	NA	100	100	100	100
Orangutan	Test 3	100	NA	NA	100	0	100	50
Platypus	Test 1	75	NA	NA	100	NA	100	NA
Platypus	Test 2	50	NA	NA	0	NA	46.15	NA
Platypus	Test 3	90.91	NA	NA	100	NA	100	NA
Rat	Test 1	78.65	NA	NA	100	NA	37.1	67.65
Rat	Test 2	67.57	NA	NA	50	NA	22.58	52.94
Rat	Test 3	92.57	NA	NA	100	NA	40	54.55
Zebrafish	Test 1	100	NA	NA	NA	100	0	100
Zebrafish	Test 2	100	NA	NA	NA	100	0	100
Zebrafish	Test 3	100	NA	NA	NA	100	100	NA
AVERAGE		88.99	NA	NA	88.72	92.06	61.04	57.49

## Sheet: Amphibian-tests
Species	Genome	Group	Test	Class	# Predictions	# NCBI predictions	# Recovered	# Missed	# Unmapped	# Identical predictions	# Correct functional classification	Recovered (%)	Missed (%)	Unmapped (%)	Identical predictions (%)	Correct functional classification (%)	Combined Final score (%)
Xenopus laevis	GCF_017654675.1	All	01_frog	Amphibian	1506	651	649	2	857	461	569	99.69	0.31	131.64	71.03	87.67	86.13
Xenopus laevis	GCF_017654675.1	All	02_frog	Amphibian	320	651	64	587	256	11	26	9.83	90.17	39.32	17.19	40.62	22.55
Bufo bufo	GCF_905171765.1	All	01_Bufo_bufo	Ambhibian	1013	473	471	2	542	308	402	99.58	0.42	114.59	65.39	85.35	83.44
Bufo bufo	GCF_905171765.1	All	02_Bufo_bufo	Ambhibian	186	473	69	404	117	35	50	14.59	85.41	24.74	50.72	72.46	45.93
Microcaecilia unicolor	GCF_901765095.1	All	01_Microcaecilia_unicolor	Ambhibian	1369	727	723	4	646	535	655	99.45	0.55	88.86	74	90.59	88.01
Microcaecilia unicolor	GCF_901765095.1	All	02_Microcaecilia_unicolor	Ambhibian	1306	727	672	55	633	487	592	92.43	7.57	87.07	72.47	88.1	84.33

## Sheet: Tests-1-3-full-report
Metadata																									Absolute scores																			Percent scores
Species	Group	Class	Genome	Test	Test description	Reference file	Keep duplicate seqs	Augustus species	Augustus multiexon range	Augustus single exon range	Single exon pseudogene length	Opsin multiexon pseudogene length	Taste multiexon pseudogene length	Vomeronasal multiexon pseudogene length	Percent initial contraction	Max length external	Minimum length internal	Minimum length	Cover threshold	Identity threshold	Evalue inclusion threshold	Blastback percent cover threshold	Blastback percent identity threshold	Blastback evalue threshold	# Sensommatic predictions	# NCBI predictions	# Recovered	# Missed	# Unmapped	# Identical predictions	# Missed start position	# Over extend start position	# Over contract start position	# Missed start position where NCBI prediction lacked start codon	# Missed stop position	# Over extend end position	# Over contract end position	# Missed stop position where NCBI prediction lacked stop codon	# Missed start and end positions	# Missed start or stop, where NCBI prediction not divisibly by 3	# Correct functional classification	# Missanotated pseudogenes as functional	# Missannotated functional as pseusogene	Recovered (%)	Missed (%)	Unmapped (%)	Identical predictions (%)	Missed start position (%)	Over extend start position (%)
Pan troglodytes	All	Mammal	GCF_002880755.1	01_chimp	01: Chimp - all reference genes	MammalReferenceFile.fa	yes	human	50000	2500	860	1000	1000	2000	0.25	1300	500	300	300	70	1e-30	0.6	0.5	1e-30	830	472	465	7	365	362	64	58	6	3	46	13	33	4	3	2	448	8	9	98.52	1.48	77.33	77.85	13.76	90.62
Pan troglodytes	All	Mammal	GCF_002880755.1	02_chimp	02: Chimp - remove species at family level from reference file	MammalReferenceFile_No_Hominidae.fa	yes	human	50000	2500	860	1000	1000	2000	0.25	1300	500	300	300	70	1e-30	0.6	0.5	1e-30	823	472	463	9	360	356	68	62	6	2	46	11	35	3	2	1	445	7	11	98.09	1.91	76.27	76.89	14.69	91.18
Pan troglodytes	All	Mammal	GCF_002880755.1	03_chimp	03: Chimp - self annotation test	Pan_troglodytes_ncbi_receptors_mapped_reannotated_tmhmm_reassigned_referencefile.fa	yes	human	50000	2500	860	1000	1000	2000	0.25	1300	500	300	300	70	1e-30	0.6	0.5	1e-30	657	461	458	3	199	362	52	48	4	0	48	5	43	1	0	1	423	8	27	99.35	0.65	43.17	79.04	11.35	92.31
Bos taurus	All	Mammal	GCF_002263795.2	01_cow	01: Cow - all reference genes	MammalReferenceFile.fa	yes	human	50000	2500	860	1000	1000	2000	0.25	1300	500	300	300	70	1e-30	0.6	0.5	1e-30	2066	1030	1029	1	1037	896	70	31	39	1	64	37	27	1	0	0	1008	15	6	99.9	0.1	100.68	87.07	6.8	44.29
Bos taurus	All	Mammal	GCF_002263795.2	02_cow	02: Cow - remove species at family level from reference file	MammalReferenceFile_No_Bovidae.fa	yes	human	50000	2500	860	1000	1000	2000	0.25	1300	500	300	300	70	1e-30	0.6	0.5	1e-30	2047	1030	1026	4	1021	894	71	32	39	1	62	33	29	1	0	0	1005	15	6	99.61	0.39	99.13	87.13	6.92	45.07
Bos taurus	All	Mammal	GCF_002263795.2	03_cow	03: Chimp - self annotation test	Bos_taurus_merged_ncbi_receptors_mapped_reannotated_tmhmm_reassigned_referencefile.fa	yes	human	50000	2500	860	1000	1000	2000	0.25	1300	500	300	300	70	1e-30	0.6	0.5	1e-30	1810	1027	1026	1	784	901	60	28	32	1	66	34	32	1	0	0	990	15	21	99.9	0.1	76.34	87.82	5.85	46.67
Canis lupus familiaris	All	Mammal	GCF_000002285.5	01_dog	01: Dog - all reference genes	MammalReferenceFile.fa	yes	human	50000	2500	860	1000	1000	2000	0.25	1300	500	300	300	70	1e-30	0.6	0.5	1e-30	965	806	800	6	165	586	143	104	39	37	128	48	80	39	18	37	777	15	8	99.26	0.74	20.47	73.25	17.87	72.73
Canis lupus familiaris	All	Mammal	GCF_000002285.5	02_dog	02: Dog - remove species at family level from reference file	MammalReferenceFile_No_Canidae.fa	yes	human	50000	2500	860	1000	1000	2000	0.25	1300	500	300	300	70	1e-30	0.6	0.5	1e-30	960	806	798	8	162	584	144	105	39	37	127	47	80	38	18	36	775	15	8	99.01	0.99	20.1	73.18	18.05	72.92
Canis lupus familiaris	All	Mammal	GCF_000002285.5	03_dog	03: Dog - self annotation test	Canis_lupus_familiaris_ncbi_receptors_mapped_reannotated_tmhmm_reassigned_referencefile.fa	yes	human	50000	2500	860	1000	1000	2000	0.25	1300	500	300	300	70	1e-30	0.6	0.5	1e-30	879	761	760	1	119	598	89	73	16	21	108	32	76	27	10	24	713	15	32	99.87	0.13	15.64	78.68	11.71	82.02
Anas platyrhynchos	All	Bird	GCF_015476345.1	01_duck	01: Duck - all reference genes	BirdReceptors.fa	yes	chicken	50000	2500	860	1000	1000	2000	0.25	1300	500	300	300	70	1e-30	0.6	0.5	1e-30	1157	323	315	8	842	213	64	6	58	25	48	40	8	12	5	0	249	64	2	97.52	2.48	260.68	67.62	20.32	9.38
Anas platyrhynchos	All	Bird	GCF_015476345.1	02_duck	02: Duck - remove species at family level from reference file	BirdReceptors_No_Anatidae.fa	yes	chicken	50000	2500	860	1000	1000	2000	0.25	1300	500	300	300	70	1e-30	0.6	0.5	1e-30	1137	323	312	11	825	203	69	11	58	25	50	41	9	12	5	0	245	64	3	96.59	3.41	255.42	65.06	22.12	15.94
Anas platyrhynchos	All	Bird	GCF_015476345.1	03_duck	03: Duck - self annotation test	Anas_platyrhynchos_ncbi_receptors_mapped_reannotated_tmhmm_reassigned_referencefile.fa	yes	chicken	50000	2500	860	1000	1000	2000	0.25	1300	500	300	300	70	1e-30	0.6	0.5	1e-30	1145	315	313	2	832	219	57	5	52	24	45	39	6	9	4	0	253	57	3	99.37	0.63	264.13	69.97	18.21	8.77
Xenopus laevis	All	Amphibian	GCF_017654675.1	01_frog	01: Frog - all reference genes	AmphibianReceptors.fa	yes	chicken	50000	2500	860	1000	1000	2000	0.25	1300	500	300	300	70	1e-30	0.6	0.5	1e-30	1506	651	649	2	857	461	77	29	48	4	123	83	40	5	1	0	569	20	60	99.69	0.31	131.64	71.03	11.86	37.66
Xenopus laevis	All	Amphibian	GCF_017654675.1	02_frog	02: Frog - remove species at family level from reference file	AmphibianReceptors_No_Pipidae.fa	yes	chicken	50000	2500	860	1000	1000	2000	0.25	1300	500	300	300	70	1e-30	0.6	0.5	1e-30	320	651	64	587	256	11	28	12	16	3	33	26	7	4	1	0	26	3	35	9.83	90.17	39.32	17.19	43.75	42.86
Xenopus laevis	All	Amphibian	GCF_017654675.1	03_frog	03: Frog - self annotation test	Xenopus_laevis_ncbi_receptors_mapped_reannotated_tmhmm_reassigned_referencefile.fa	yes	chicken	50000	2500	860	1000	1000	2000	0.25	1300	500	300	300	70	1e-30	0.6	0.5	1e-30	1236	647	625	22	611	449	58	20	38	4	126	69	57	5	1	0	551	15	59	96.6	3.4	94.44	71.84	9.28	34.48
Equus caballus	All	Mammal	GCF_002863925.1	01_horse	01: Horse - all reference genes	MammalReferenceFile.fa	yes	human	50000	2500	860	1000	1000	2000	0.25	1300	500	300	300	70	1e-30	0.6	0.5	1e-30	2553	1149	1147	2	1406	948	104	53	51	3	100	46	54	5	0	1	1126	15	6	99.83	0.17	122.37	82.65	9.07	50.96
Equus caballus	All	Mammal	GCF_002863925.1	02_horse	02: Horse - remove species at family level from reference file	MammalReferenceFile_No_Equidae.fa	yes	human	50000	2500	860	1000	1000	2000	0.25	1300	500	300	300	70	1e-30	0.6	0.5	1e-30	2541	1149	1145	4	1396	945	107	57	50	3	102	45	57	5	0	1	1120	15	10	99.65	0.35	121.5	82.53	9.34	53.27
Equus caballus	All	Mammal	GCF_002863925.1	03_horse	03: Horse - self annotation test	Equus_caballus_merged_split_ncbi_receptors_mapped_reannotated_tmhmm_reassigned_referencefile.fa	yes	human	50000	2500	860	1000	1000	2000	0.25	1300	500	300	300	70	1e-30	0.6	0.5	1e-30	2296	1148	1147	1	1149	951	98	53	45	3	103	33	70	4	0	0	1099	16	32	99.91	0.09	100.09	82.91	8.54	54.08
Homo sapiens	All	Mammal	GCF_000001405.40	01_human	01: Human - all reference genes	MammalReferenceFile.fa	yes	human	50000	2500	860	1000	1000	2000	0.25	1300	500	300	300	70	1e-30	0.6	0.5	1e-30	1320	1163	1089	74	230	579	413	260	153	221	420	131	289	322	205	177	1065	23	1	93.64	6.36	19.78	53.17	37.92	62.95
Homo sapiens	All	Mammal	GCF_000001405.40	02_human	02: Human - remove species at family level from reference file	MammalReferenceFile_No_Hominidae.fa	yes	human	50000	2500	860	1000	1000	2000	0.25	1300	500	300	300	70	1e-30	0.6	0.5	1e-30	1303	1163	1071	92	231	565	412	259	153	218	416	120	296	319	201	174	1040	22	9	92.09	7.91	19.86	52.75	38.47	62.86
Homo sapiens	All	Mammal	GCF_000001405.40	03_human	03: Human - self annotation test	Homo_sapiens_merged_ncbi_receptors_mapped_reannotated_tmhmm_reassigned_referencefile.fa	yes	human	50000	2500	860	1000	1000	2000	0.25	1300	500	300	300	70	1e-30	0.6	0.5	1e-30	1165	983	952	31	213	570	275	170	105	132	310	95	215	216	118	106	911	18	23	96.85	3.15	21.67	59.87	28.89	61.82
Anolis carolinensis	All	Reptile	GCF_000090745.1	01_lizard	01: lizard - all reference genes	ReptileReceptors.fa	yes	chicken	50000	2500	860	1000	1000	2000	0.25	1300	500	300	300	70	1e-30	0.6	0.5	1e-30	261	170	161	9	98	113	23	11	12	0	28	14	14	1	0	0	148	6	7	94.71	5.29	57.65	70.19	14.29	47.83
Anolis carolinensis	All	Reptile	GCF_000090745.1	02_lizard	02: lizard - remove species at family level from reference file	ReptileReceptors_No_Dactyloidea.fa	yes	chicken	50000	2500	860	1000	1000	2000	0.25	1300	500	300	300	70	1e-30	0.6	0.5	1e-30	225	170	144	26	80	89	28	15	13	0	29	11	18	0	0	0	131	5	8	84.71	15.29	47.06	61.81	19.44	53.57
Anolis carolinensis	All	Reptile	GCF_000090745.1	03_lizard	03: lizard - self annotation test	Anolis_carolinensis_ncbi_receptors_mapped_reannotated_tmhmm_reassigned_referencefile.fa	yes	chicken	50000	2500	860	1000	1000	2000	0.25	1300	500	300	300	70	1e-30	0.6	0.5	1e-30	207	168	154	14	53	113	19	11	8	0	24	8	16	0	0	0	133	5	16	91.67	8.33	31.55	73.38	12.34	57.89
Mus musculus	All	Mammal	GCF_000001635.27	01_mouse	01: Mouse - all reference genes	MammalReferenceFile.fa	yes	human	50000	2500	860	1000	1000	2000	0.25	1300	500	300	300	70	1e-30	0.6	0.5	1e-30	1927	1772	1613	159	313	1235	243	171	72	73	257	88	169	104	53	61	1558	33	22	91.03	8.97	17.66	76.57	15.07	70.37
Mus musculus	All	Mammal	GCF_000001635.27	02_mouse	02: Mouse - remove species at family level from reference file	MammalReferenceFile_No_Muridae.fa	yes	human	50000	2500	860	1000	1000	2000	0.25	1300	500	300	300	70	1e-30	0.6	0.5	1e-30	1705	1772	1472	300	233	1119	213	155	58	54	234	74	160	82	38	49	1385	30	57	83.07	16.93	13.15	76.02	14.47	72.77
Mus musculus	All	Mammal	GCF_000001635.27	03_mouse	03: Mouse - self annotation test	Mus_musculus_merged_split_ncbi_receptors_mapped_reannotated_tmhmm_reassigned_referencefile.fa	yes	human	50000	2500	860	1000	1000	2000	0.25	1300	500	300	300	70	1e-30	0.6	0.5	1e-30	1869	1612	1568	44	301	1272	175	118	57	56	196	77	119	74	40	41	1499	27	42	97.27	2.73	18.67	81.12	11.16	67.43
Monodelphis domestica	All	Mammal	GCF_000002295.2	01_opossum	01: Opossum - all reference genes	MammalReferenceFile.fa	yes	human	50000	2500	860	1000	1000	2000	0.25	1300	500	300	300	70	1e-30	0.6	0.5	1e-30	1675	1277	1239	38	434	1002	146	77	69	28	129	78	51	36	27	18	1196	16	27	97.02	2.98	33.99	80.87	11.78	52.74
Monodelphis domestica	All	Mammal	GCF_000002295.2	02_opossum	02: Opossum - remove species at family level from reference file	MammalReferenceFile_No_Didelphidae.fa	yes	human	50000	2500	860	1000	1000	2000	0.25	1300	500	300	300	70	1e-30	0.6	0.5	1e-30	1296	1277	972	305	321	739	144	90	54	21	119	49	70	28	19	14	904	10	58	76.12	23.88	25.14	76.03	14.81	62.5
Monodelphis domestica	All	Mammal	GCF_000002295.2	03_opossum	03: Opossum - self annotation test	Monodelphis_domestica_merged_ncbi_receptors_mapped_reannotated_tmhmm_reassigned_referencefile.fa	yes	human	50000	2500	860	1000	1000	2000	0.25	1300	500	300	300	70	1e-30	0.6	0.5	1e-30	1622	1240	1230	10	390	1038	98	46	52	10	107	59	48	11	9	3	1182	12	36	99.19	0.81	31.45	84.39	7.97	46.94
Pongo abelii	All	Mammal	GCF_002880775.1	01_orangutan	01: Orangutan - all reference genes	MammalReferenceFile.fa	yes	human	50000	2500	860	1000	1000	2000	0.25	1300	500	300	300	70	1e-30	0.6	0.5	1e-30	741	378	378	0	363	280	56	39	17	1	47	7	40	1	1	0	368	6	4	100	0	96.03	74.07	14.81	69.64
Pongo abelii	All	Mammal	GCF_002880775.1	02_orangutan	02: Orangutan - remove species at family level from reference file	MammalReferenceFile_No_Hominidae.fa	yes	human	50000	2500	860	1000	1000	2000	0.25	1300	500	300	300	70	1e-30	0.6	0.5	1e-30	727	378	375	3	352	276	55	42	13	1	50	7	43	1	1	0	367	5	3	99.21	0.79	93.12	73.6	14.67	76.36
Pongo abelii	All	Mammal	GCF_002880775.1	03_orangutan	03: Orangutan - self annotation test	Pongo_abelii_ncbi_receptors_mapped_reannotated_tmhmm_reassigned_referencefile.fa	yes	human	50000	2500	860	1000	1000	2000	0.25	1300	500	300	300	70	1e-30	0.6	0.5	1e-30	541	378	376	2	165	268	52	43	9	0	57	5	52	0	0	0	348	5	23	99.47	0.53	43.65	71.28	13.83	82.69
Ornithorhynchus anatinus	All	Mammal	GCF_004115215.2	01_platypus	01: Platypus - all reference genes	MammalReferenceFile.fa	yes	human	50000	2500	860	1000	1000	2000	0.25	1300	500	300	300	70	1e-30	0.6	0.5	1e-30	1150	508	504	4	646	409	47	17	30	0	51	36	15	0	0	0	494	6	4	99.21	0.79	127.17	81.15	9.33	36.17
Ornithorhynchus anatinus	All	Mammal	GCF_004115215.2	02_platypus	02: Platypus - remove species at family level from reference file	MammalReferenceFile_No_Ornithirynchidae.fa	yes	human	50000	2500	860	1000	1000	2000	0.25	1300	500	300	300	70	1e-30	0.6	0.5	1e-30	958	508	435	73	522	342	52	24	28	0	43	29	14	0	0	0	424	3	8	85.63	14.37	102.76	78.62	11.95	46.15
Ornithorhynchus anatinus	All	Mammal	GCF_004115215.2	03_platypus	02: Platypus - self annotation test	Ornithorhynchus_anatinus_ncbi_receptors_mapped_reannotated_tmhmm_reassigned_referencefile.fa	yes	human	50000	2500	860	1000	1000	2000	0.25	1300	500	300	300	70	1e-30	0.6	0.5	1e-30	1069	507	506	1	563	420	42	11	31	0	46	30	16	0	0	0	491	6	9	99.8	0.2	111.05	83	8.3	26.19
Rattus norvegicus	All	Mammal	GCF_015227675.2	01_rat	01: Rat - all reference genes	MammalReferenceFile.fa	yes	human	50000	2500	860	1000	1000	2000	0.25	1300	500	300	300	70	1e-30	0.6	0.5	1e-30	2025	1897	1759	138	266	1252	332	203	129	66	307	105	202	50	20	46	1701	40	18	92.73	7.27	14.02	71.18	18.87	61.14
Rattus norvegicus	All	Mammal	GCF_015227675.2	02_rat	02: Rat- remove species at family level from reference file	MammalReferenceFile_No_Muridae.fa	yes	human	50000	2500	860	1000	1000	2000	0.25	1300	500	300	300	70	1e-30	0.6	0.5	1e-30	1836	1897	1636	261	200	1157	310	198	112	54	277	90	187	41	14	39	1557	34	45	86.24	13.76	10.54	70.72	18.95	63.87
Rattus norvegicus	All	Mammal	GCF_015227675.2	03_rat	03: Rat - self annotation test	Rattus_norvegicus_merged_split_ncbi_receptors_mapped_reannotated_tmhmm_reassigned_referencefile.fa	yes	human	50000	2500	860	1000	1000	2000	0.25	1300	500	300	300	70	1e-30	0.6	0.5	1e-30	2047	1761	1704	57	343	1255	275	160	115	52	252	86	166	29	11	34	1615	35	54	96.76	3.24	19.48	73.65	16.14	58.18
Danio rerio	All	Fish	GCF_000002035.6	01_zebrafish	01: Zebrafish - all reference genes	FishReceptors.fa	yes	zebrafish	50000	2500	860	1000	1000	2000	0.25	1300	500	300	300	70	1e-30	0.6	0.5	1e-30	532	238	234	4	298	173	42	13	29	5	22	16	6	5	1	4	228	0	6	98.32	1.68	125.21	73.93	17.95	30.95
Danio rerio	All	Fish	GCF_000002035.6	02_zebrafish	02: Zebrafish - remove species at family level from reference file	FishReceptors_No_Danionidae.fa	yes	zebrafish	50000	2500	860	1000	1000	2000	0.25	1300	500	300	300	70	1e-30	0.6	0.5	1e-30	519	238	223	15	296	156	45	16	29	5	26	17	9	5	1	4	216	0	7	93.7	6.3	124.37	69.96	20.18	35.56
Danio rerio	All	Fish	GCF_000002035.6	03_zebrafish	03: Zebrafish - self annotation test	Danio_reiro_ncbi_receptors_mapped_reannotated_tmhmm_reassigned_referencefile.fa	yes	zebrafish	50000	2500	860	1000	1000	2000	0.25	1300	500	300	300	70	1e-30	0.6	0.5	1e-30	370	237	229	8	141	167	42	13	29	4	22	14	8	5	1	4	222	0	7	96.62	3.38	59.49	72.93	18.34	30.95
Pan troglodytes	Functional	Mammal	GCF_002880755.1	01_chimp	01: Chimp - all reference genes	MammalReferenceFile.fa	yes	human	50000	2500	860	1000	1000	2000	0.25	1300	500	300	300	70	1e-30	0.6	0.5	1e-30	408	408	408	0	0	341	41	36	5	0	26	5	21	0	0	0	399	0	9	100	0	0	83.58	10.05	87.8
Pan troglodytes	Functional	Mammal	GCF_002880755.1	02_chimp	02: Chimp - remove species at family level from reference file	MammalReferenceFile_No_Hominidae.fa	yes	human	50000	2500	860	1000	1000	2000	0.25	1300	500	300	300	70	1e-30	0.6	0.5	1e-30	407	408	407	1	0	336	45	40	5	0	26	4	22	0	0	0	396	0	11	99.75	0.25	0	82.56	11.06	88.89
Pan troglodytes	Functional	Mammal	GCF_002880755.1	03_chimp	03: Chimp - self annotation test	Pan_troglodytes_ncbi_receptors_mapped_reannotated_tmhmm_reassigned_referencefile.fa	yes	human	50000	2500	860	1000	1000	2000	0.25	1300	500	300	300	70	1e-30	0.6	0.5	1e-30	407	407	407	0	0	341	35	32	3	0	31	3	28	0	0	0	380	0	27	100	0	0	83.78	8.6	91.43
Bos taurus	Functional	Mammal	GCF_002263795.2	01_cow	01: Cow - all reference genes	MammalReferenceFile.fa	yes	human	50000	2500	860	1000	1000	2000	0.25	1300	500	300	300	70	1e-30	0.6	0.5	1e-30	989	989	989	0	0	879	59	24	35	1	51	30	21	1	0	0	983	0	6	100	0	0	88.88	5.97	40.68
Bos taurus	Functional	Mammal	GCF_002263795.2	02_cow	02: Cow - remove species at family level from reference file	MammalReferenceFile_No_Bovidae.fa	yes	human	50000	2500	860	1000	1000	2000	0.25	1300	500	300	300	70	1e-30	0.6	0.5	1e-30	986	989	986	3	0	877	60	25	35	1	49	26	23	1	0	0	980	0	6	99.7	0.3	0	88.95	6.09	41.67
Bos taurus	Functional	Mammal	GCF_002263795.2	03_cow	03: Chimp - self annotation test	Bos_taurus_merged_ncbi_receptors_mapped_reannotated_tmhmm_reassigned_referencefile.fa	yes	human	50000	2500	860	1000	1000	2000	0.25	1300	500	300	300	70	1e-30	0.6	0.5	1e-30	989	989	989	0	0	885	51	23	28	1	53	29	24	1	0	0	968	0	21	100	0	0	89.48	5.16	45.1
Canis lupus familiaris	Functional	Mammal	GCF_000002285.5	01_dog	01: Dog - all reference genes	MammalReferenceFile.fa	yes	human	50000	2500	860	1000	1000	2000	0.25	1300	500	300	300	70	1e-30	0.6	0.5	1e-30	666	666	666	0	0	575	47	29	18	2	44	16	28	3	0	1	658	0	8	100	0	0	86.34	7.06	61.7
Canis lupus familiaris	Functional	Mammal	GCF_000002285.5	02_dog	02: Dog - remove species at family level from reference file	MammalReferenceFile_No_Canidae.fa	yes	human	50000	2500	860	1000	1000	2000	0.25	1300	500	300	300	70	1e-30	0.6	0.5	1e-30	665	666	665	1	0	574	47	29	18	2	44	16	28	3	0	1	657	0	8	99.85	0.15	0	86.32	7.07	61.7
Canis lupus familiaris	Functional	Mammal	GCF_000002285.5	03_dog	03: Dog - self annotation test	Canis_lupus_familiaris_ncbi_receptors_mapped_reannotated_tmhmm_reassigned_referencefile.fa	yes	human	50000	2500	860	1000	1000	2000	0.25	1300	500	300	300	70	1e-30	0.6	0.5	1e-30	666	666	666	0	0	581	37	28	9	2	48	13	35	3	0	1	634	0	32	100	0	0	87.24	5.56	75.68
Anas platyrhynchos	Functional	Bird	GCF_015476345.1	01_duck	01: Duck - all reference genes	BirdReceptors.fa	yes	chicken	50000	2500	860	1000	1000	2000	0.25	1300	500	300	300	70	1e-30	0.6	0.5	1e-30	244	249	244	5	0	211	15	5	10	2	19	12	7	2	1	0	242	0	2	97.99	2.01	0	86.48	6.15	33.33
Anas platyrhynchos	Functional	Bird	GCF_015476345.1	02_duck	02: Duck - remove species at family level from reference file	BirdReceptors_No_Anatidae.fa	yes	chicken	50000	2500	860	1000	1000	2000	0.25	1300	500	300	300	70	1e-30	0.6	0.5	1e-30	240	249	240	9	0	201	20	10	10	2	20	12	8	2	1	0	237	0	3	96.39	3.61	0	83.75	8.33	50
Anas platyrhynchos	Functional	Bird	GCF_015476345.1	03_duck	03: Duck - self annotation test	Anas_platyrhynchos_ncbi_receptors_mapped_reannotated_tmhmm_reassigned_referencefile.fa	yes	chicken	50000	2500	860	1000	1000	2000	0.25	1300	500	300	300	70	1e-30	0.6	0.5	1e-30	249	249	249	0	0	217	14	4	10	2	19	13	6	2	1	0	246	0	3	100	0	0	87.15	5.62	28.57
Xenopus laevis	Functional	Amphibian	GCF_017654675.1	01_frog	01: Frog - all reference genes	AmphibianReceptors.fa	yes	chicken	50000	2500	860	1000	1000	2000	0.25	1300	500	300	300	70	1e-30	0.6	0.5	1e-30	612	614	612	2	0	456	65	27	38	1	100	62	38	2	0	0	552	0	60	99.67	0.33	0	74.51	10.62	41.54
Xenopus laevis	Functional	Amphibian	GCF_017654675.1	02_frog	02: Frog - remove species at family level from reference file	AmphibianReceptors_No_Pipidae.fa	yes	chicken	50000	2500	860	1000	1000	2000	0.25	1300	500	300	300	70	1e-30	0.6	0.5	1e-30	49	614	49	565	0	11	21	11	10	0	21	15	6	1	0	0	14	0	35	7.98	92.02	0	22.45	42.86	52.38
Xenopus laevis	Functional	Amphibian	GCF_017654675.1	03_frog	03: Frog - self annotation test	Xenopus_laevis_ncbi_receptors_mapped_reannotated_tmhmm_reassigned_referencefile.fa	yes	chicken	50000	2500	860	1000	1000	2000	0.25	1300	500	300	300	70	1e-30	0.6	0.5	1e-30	590	610	590	20	0	446	47	19	28	1	101	49	52	2	0	0	531	0	59	96.72	3.28	0	75.59	7.97	40.43
Equus caballus	Functional	Mammal	GCF_002863925.1	01_horse	01: Horse - all reference genes	MammalReferenceFile.fa	yes	human	50000	2500	860	1000	1000	2000	0.25	1300	500	300	300	70	1e-30	0.6	0.5	1e-30	1074	1075	1074	1	0	925	72	32	40	2	77	40	37	4	0	0	1068	0	6	99.91	0.09	0	86.13	6.7	44.44
Equus caballus	Functional	Mammal	GCF_002863925.1	02_horse	02: Horse - remove species at family level from reference file	MammalReferenceFile_No_Equidae.fa	yes	human	50000	2500	860	1000	1000	2000	0.25	1300	500	300	300	70	1e-30	0.6	0.5	1e-30	1073	1075	1073	2	0	923	74	36	38	2	79	39	40	4	0	0	1063	0	10	99.81	0.19	0	86.02	6.9	48.65
Equus caballus	Functional	Mammal	GCF_002863925.1	03_horse	03: Horse - self annotation test	Equus_caballus_merged_split_ncbi_receptors_mapped_reannotated_tmhmm_reassigned_referencefile.fa	yes	human	50000	2500	860	1000	1000	2000	0.25	1300	500	300	300	70	1e-30	0.6	0.5	1e-30	1074	1074	1074	0	0	922	70	33	37	2	83	32	51	4	0	0	1042	0	32	100	0	0	85.85	6.52	47.14
Homo sapiens	Functional	Mammal	GCF_000001405.40	01_human	01: Human - all reference genes	MammalReferenceFile.fa	yes	human	50000	2500	860	1000	1000	2000	0.25	1300	500	300	300	70	1e-30	0.6	0.5	1e-30	637	638	637	1	0	572	38	11	27	0	31	21	10	0	0	0	636	0	1	99.84	0.16	0	89.8	5.97	28.95
Homo sapiens	Functional	Mammal	GCF_000001405.40	02_human	02: Human - remove species at family level from reference file	MammalReferenceFile_No_Hominidae.fa	yes	human	50000	2500	860	1000	1000	2000	0.25	1300	500	300	300	70	1e-30	0.6	0.5	1e-30	635	638	635	3	0	558	46	20	26	0	35	19	16	0	0	0	626	0	9	99.53	0.47	0	87.87	7.24	43.48
Homo sapiens	Functional	Mammal	GCF_000001405.40	03_human	03: Human - self annotation test	Homo_sapiens_merged_ncbi_receptors_mapped_reannotated_tmhmm_reassigned_referencefile.fa	yes	human	50000	2500	860	1000	1000	2000	0.25	1300	500	300	300	70	1e-30	0.6	0.5	1e-30	637	638	637	1	0	564	38	24	14	0	39	13	26	0	0	0	614	0	23	99.84	0.16	0	88.54	5.97	63.16
Anolis carolinensis	Functional	Reptile	GCF_000090745.1	01_lizard	01: lizard - all reference genes	ReptileReceptors.fa	yes	chicken	50000	2500	860	1000	1000	2000	0.25	1300	500	300	300	70	1e-30	0.6	0.5	1e-30	151	159	151	8	0	112	21	10	11	0	21	8	13	0	0	0	144	0	7	94.97	5.03	0	74.17	13.91	47.62
Anolis carolinensis	Functional	Reptile	GCF_000090745.1	02_lizard	02: lizard - remove species at family level from reference file	ReptileReceptors_No_Dactyloidea.fa	yes	chicken	50000	2500	860	1000	1000	2000	0.25	1300	500	300	300	70	1e-30	0.6	0.5	1e-30	137	159	137	22	0	89	26	14	12	0	24	7	17	0	0	0	129	0	8	86.16	13.84	0	64.96	18.98	53.85
Anolis carolinensis	Functional	Reptile	GCF_000090745.1	03_lizard	03: lizard - self annotation test	Anolis_carolinensis_ncbi_receptors_mapped_reannotated_tmhmm_reassigned_referencefile.fa	yes	chicken	50000	2500	860	1000	1000	2000	0.25	1300	500	300	300	70	1e-30	0.6	0.5	1e-30	145	159	145	14	0	109	18	11	7	0	20	4	16	0	0	0	129	0	16	91.19	8.81	0	75.17	12.41	61.11
Mus musculus	Functional	Mammal	GCF_000001635.27	01_mouse	01: Mouse - all reference genes	MammalReferenceFile.fa	yes	human	50000	2500	860	1000	1000	2000	0.25	1300	500	300	300	70	1e-30	0.6	0.5	1e-30	1390	1400	1390	10	0	1225	79	57	22	0	89	31	58	0	0	0	1368	0	22	99.29	0.71	0	88.13	5.68	72.15
Mus musculus	Functional	Mammal	GCF_000001635.27	02_mouse	02: Mouse - remove species at family level from reference file	MammalReferenceFile_No_Muridae.fa	yes	human	50000	2500	860	1000	1000	2000	0.25	1300	500	300	300	70	1e-30	0.6	0.5	1e-30	1294	1400	1294	106	0	1110	85	66	19	0	99	25	74	0	0	0	1237	0	57	92.43	7.57	0	85.78	6.57	77.65
Mus musculus	Functional	Mammal	GCF_000001635.27	03_mouse	03: Mouse - self annotation test	Mus_musculus_merged_split_ncbi_receptors_mapped_reannotated_tmhmm_reassigned_referencefile.fa	yes	human	50000	2500	860	1000	1000	2000	0.25	1300	500	300	300	70	1e-30	0.6	0.5	1e-30	1399	1400	1399	1	0	1259	61	43	18	0	80	25	55	0	0	0	1357	0	42	99.93	0.07	0	89.99	4.36	70.49
Monodelphis domestica	Functional	Mammal	GCF_000002295.2	01_opossum	01: Opossum - all reference genes	MammalReferenceFile.fa	yes	human	50000	2500	860	1000	1000	2000	0.25	1300	500	300	300	70	1e-30	0.6	0.5	1e-30	1182	1197	1182	15	0	994	104	51	53	0	87	54	33	2	0	1	1155	0	27	98.75	1.25	0	84.09	8.8	49.04
Monodelphis domestica	Functional	Mammal	GCF_000002295.2	02_opossum	02: Opossum - remove species at family level from reference file	MammalReferenceFile_No_Didelphidae.fa	yes	human	50000	2500	860	1000	1000	2000	0.25	1300	500	300	300	70	1e-30	0.6	0.5	1e-30	930	1197	930	267	0	734	114	77	37	1	85	31	54	2	0	1	872	0	58	77.69	22.31	0	78.92	12.26	67.54
Monodelphis domestica	Functional	Mammal	GCF_000002295.2	03_opossum	03: Opossum - self annotation test	Monodelphis_domestica_merged_ncbi_receptors_mapped_reannotated_tmhmm_reassigned_referencefile.fa	yes	human	50000	2500	860	1000	1000	2000	0.25	1300	500	300	300	70	1e-30	0.6	0.5	1e-30	1196	1197	1196	1	0	1029	81	36	45	0	89	51	38	2	0	1	1160	0	36	99.92	0.08	0	86.04	6.77	44.44
Pongo abelii	Functional	Mammal	GCF_002880775.1	01_orangutan	01: Orangutan - all reference genes	MammalReferenceFile.fa	yes	human	50000	2500	860	1000	1000	2000	0.25	1300	500	300	300	70	1e-30	0.6	0.5	1e-30	320	320	320	0	0	270	29	16	13	0	21	7	14	0	0	0	316	0	4	100	0	0	84.38	9.06	55.17
Pongo abelii	Functional	Mammal	GCF_002880775.1	02_orangutan	02: Orangutan - remove species at family level from reference file	MammalReferenceFile_No_Hominidae.fa	yes	human	50000	2500	860	1000	1000	2000	0.25	1300	500	300	300	70	1e-30	0.6	0.5	1e-30	317	320	317	3	0	266	29	20	9	0	22	7	15	0	0	0	314	0	3	99.06	0.94	0	83.91	9.15	68.97
Pongo abelii	Functional	Mammal	GCF_002880775.1	03_orangutan	03: Orangutan - self annotation test	Pongo_abelii_ncbi_receptors_mapped_reannotated_tmhmm_reassigned_referencefile.fa	yes	human	50000	2500	860	1000	1000	2000	0.25	1300	500	300	300	70	1e-30	0.6	0.5	1e-30	320	320	320	0	0	259	30	24	6	0	31	5	26	0	0	0	297	0	23	100	0	0	80.94	9.38	80
Ornithorhynchus anatinus	Functional	Mammal	GCF_004115215.2	01_platypus	01: Platypus - all reference genes	MammalReferenceFile.fa	yes	human	50000	2500	860	1000	1000	2000	0.25	1300	500	300	300	70	1e-30	0.6	0.5	1e-30	480	482	480	2	0	397	40	12	28	0	45	34	11	0	0	0	476	0	4	99.59	0.41	0	82.71	8.33	30
Ornithorhynchus anatinus	Functional	Mammal	GCF_004115215.2	02_platypus	02: Platypus - remove species at family level from reference file	MammalReferenceFile_No_Ornithirynchidae.fa	yes	human	50000	2500	860	1000	1000	2000	0.25	1300	500	300	300	70	1e-30	0.6	0.5	1e-30	418	482	418	64	0	334	46	18	28	0	39	28	11	0	0	0	410	0	8	86.72	13.28	0	79.9	11	39.13
Ornithorhynchus anatinus	Functional	Mammal	GCF_004115215.2	03_platypus	02: Platypus - self annotation test	Ornithorhynchus_anatinus_ncbi_receptors_mapped_reannotated_tmhmm_reassigned_referencefile.fa	yes	human	50000	2500	860	1000	1000	2000	0.25	1300	500	300	300	70	1e-30	0.6	0.5	1e-30	482	482	482	0	0	408	35	6	29	0	40	28	12	0	0	0	473	0	9	100	0	0	84.65	7.26	17.14
Rattus norvegicus	Functional	Mammal	GCF_015227675.2	01_rat	01: Rat - all reference genes	MammalReferenceFile.fa	yes	human	50000	2500	860	1000	1000	2000	0.25	1300	500	300	300	70	1e-30	0.6	0.5	1e-30	1419	1429	1419	10	0	1222	106	37	69	2	92	51	41	0	0	0	1401	0	18	99.3	0.7	0	86.12	7.47	34.91
Rattus norvegicus	Functional	Mammal	GCF_015227675.2	02_rat	02: Rat- remove species at family level from reference file	MammalReferenceFile_No_Muridae.fa	yes	human	50000	2500	860	1000	1000	2000	0.25	1300	500	300	300	70	1e-30	0.6	0.5	1e-30	1352	1429	1352	77	0	1138	118	55	63	2	96	48	48	0	0	0	1307	0	45	94.61	5.39	0	84.17	8.73	46.61
Rattus norvegicus	Functional	Mammal	GCF_015227675.2	03_rat	03: Rat - self annotation test	Rattus_norvegicus_merged_split_ncbi_receptors_mapped_reannotated_tmhmm_reassigned_referencefile.fa	yes	human	50000	2500	860	1000	1000	2000	0.25	1300	500	300	300	70	1e-30	0.6	0.5	1e-30	1427	1429	1427	2	0	1219	112	48	64	2	97	47	50	0	0	0	1373	0	54	99.86	0.14	0	85.42	7.85	42.86
Danio rerio	Functional	Fish	GCF_000002035.6	01_zebrafish	01: Zebrafish - all reference genes	FishReceptors.fa	yes	zebrafish	50000	2500	860	1000	1000	2000	0.25	1300	500	300	300	70	1e-30	0.6	0.5	1e-30	228	232	228	4	0	173	37	8	29	3	19	15	4	4	0	3	222	0	6	98.28	1.72	0	75.88	16.23	21.62
Danio rerio	Functional	Fish	GCF_000002035.6	02_zebrafish	02: Zebrafish - remove species at family level from reference file	FishReceptors_No_Danionidae.fa	yes	zebrafish	50000	2500	860	1000	1000	2000	0.25	1300	500	300	300	70	1e-30	0.6	0.5	1e-30	217	232	217	15	0	156	40	11	29	3	23	16	7	4	0	3	210	0	7	93.53	6.47	0	71.89	18.43	27.5
Danio rerio	Functional	Fish	GCF_000002035.6	03_zebrafish	03: Zebrafish - self annotation test	Danio_reiro_ncbi_receptors_mapped_reannotated_tmhmm_reassigned_referencefile.fa	yes	zebrafish	50000	2500	860	1000	1000	2000	0.25	1300	500	300	300	70	1e-30	0.6	0.5	1e-30	224	232	224	8	0	167	38	10	28	2	20	13	7	4	0	3	217	0	7	96.55	3.45	0	74.55	16.96	26.32
Pan troglodytes	Pseudogene	Mammal	GCF_002880755.1	01_chimp	01: Chimp - all reference genes	MammalReferenceFile.fa	yes	human	50000	2500	860	1000	1000	2000	0.25	1300	500	300	300	70	1e-30	0.6	0.5	1e-30	57	64	57	7	0	21	23	22	1	3	20	8	12	4	3	2	49	8	0	89.06	10.94	0	36.84	40.35	95.65
Pan troglodytes	Pseudogene	Mammal	GCF_002880755.1	02_chimp	02: Chimp - remove species at family level from reference file	MammalReferenceFile_No_Hominidae.fa	yes	human	50000	2500	860	1000	1000	2000	0.25	1300	500	300	300	70	1e-30	0.6	0.5	1e-30	56	64	56	8	0	20	23	22	1	2	20	7	13	3	2	1	49	7	0	87.5	12.5	0	35.71	41.07	95.65
Pan troglodytes	Pseudogene	Mammal	GCF_002880755.1	03_chimp	03: Chimp - self annotation test	Pan_troglodytes_ncbi_receptors_mapped_reannotated_tmhmm_reassigned_referencefile.fa	yes	human	50000	2500	860	1000	1000	2000	0.25	1300	500	300	300	70	1e-30	0.6	0.5	1e-30	51	54	51	3	0	21	17	16	1	0	17	2	15	1	0	1	43	8	0	94.44	5.56	0	41.18	33.33	94.12
Bos taurus	Pseudogene	Mammal	GCF_002263795.2	01_cow	01: Cow - all reference genes	MammalReferenceFile.fa	yes	human	50000	2500	860	1000	1000	2000	0.25	1300	500	300	300	70	1e-30	0.6	0.5	1e-30	40	41	40	1	0	17	11	7	4	0	13	7	6	0	0	0	25	15	0	97.56	2.44	0	42.5	27.5	63.64
Bos taurus	Pseudogene	Mammal	GCF_002263795.2	02_cow	02: Cow - remove species at family level from reference file	MammalReferenceFile_No_Bovidae.fa	yes	human	50000	2500	860	1000	1000	2000	0.25	1300	500	300	300	70	1e-30	0.6	0.5	1e-30	40	41	40	1	0	17	11	7	4	0	13	7	6	0	0	0	25	15	0	97.56	2.44	0	42.5	27.5	63.64
Bos taurus	Pseudogene	Mammal	GCF_002263795.2	03_cow	03: Chimp - self annotation test	Bos_taurus_merged_ncbi_receptors_mapped_reannotated_tmhmm_reassigned_referencefile.fa	yes	human	50000	2500	860	1000	1000	2000	0.25	1300	500	300	300	70	1e-30	0.6	0.5	1e-30	37	38	37	1	0	16	9	5	4	0	13	5	8	0	0	0	22	15	0	97.37	2.63	0	43.24	24.32	55.56
Canis lupus familiaris	Pseudogene	Mammal	GCF_000002285.5	01_dog	01: Dog - all reference genes	MammalReferenceFile.fa	yes	human	50000	2500	860	1000	1000	2000	0.25	1300	500	300	300	70	1e-30	0.6	0.5	1e-30	134	140	134	6	0	11	96	75	21	35	84	32	52	36	18	36	119	15	0	95.71	4.29	0	8.21	71.64	78.12
Canis lupus familiaris	Pseudogene	Mammal	GCF_000002285.5	02_dog	02: Dog - remove species at family level from reference file	MammalReferenceFile_No_Canidae.fa	yes	human	50000	2500	860	1000	1000	2000	0.25	1300	500	300	300	70	1e-30	0.6	0.5	1e-30	133	140	133	7	0	10	97	76	21	35	83	31	52	35	18	35	118	15	0	95	5	0	7.52	72.93	78.35
Canis lupus familiaris	Pseudogene	Mammal	GCF_000002285.5	03_dog	03: Dog - self annotation test	Canis_lupus_familiaris_ncbi_receptors_mapped_reannotated_tmhmm_reassigned_referencefile.fa	yes	human	50000	2500	860	1000	1000	2000	0.25	1300	500	300	300	70	1e-30	0.6	0.5	1e-30	94	95	94	1	0	17	52	45	7	19	60	19	41	24	10	23	79	15	0	98.95	1.05	0	18.09	55.32	86.54
Anas platyrhynchos	Pseudogene	Bird	GCF_015476345.1	01_duck	01: Duck - all reference genes	BirdReceptors.fa	yes	chicken	50000	2500	860	1000	1000	2000	0.25	1300	500	300	300	70	1e-30	0.6	0.5	1e-30	71	74	71	3	0	2	49	1	48	23	29	28	1	10	4	0	7	64	0	95.95	4.05	0	2.82	69.01	2.04
Anas platyrhynchos	Pseudogene	Bird	GCF_015476345.1	02_duck	02: Duck - remove species at family level from reference file	BirdReceptors_No_Anatidae.fa	yes	chicken	50000	2500	860	1000	1000	2000	0.25	1300	500	300	300	70	1e-30	0.6	0.5	1e-30	72	74	72	2	0	2	49	1	48	23	30	29	1	10	4	0	8	64	0	97.3	2.7	0	2.78	68.06	2.04
Anas platyrhynchos	Pseudogene	Bird	GCF_015476345.1	03_duck	03: Duck - self annotation test	Anas_platyrhynchos_ncbi_receptors_mapped_reannotated_tmhmm_reassigned_referencefile.fa	yes	chicken	50000	2500	860	1000	1000	2000	0.25	1300	500	300	300	70	1e-30	0.6	0.5	1e-30	64	66	64	2	0	2	43	1	42	22	26	26	0	7	3	0	7	57	0	96.97	3.03	0	3.12	67.19	2.33
Xenopus laevis	Pseudogene	Amphibian	GCF_017654675.1	01_frog	01: Frog - all reference genes	AmphibianReceptors.fa	yes	chicken	50000	2500	860	1000	1000	2000	0.25	1300	500	300	300	70	1e-30	0.6	0.5	1e-30	37	37	37	0	0	5	12	2	10	3	23	21	2	3	1	0	17	20	0	100	0	0	13.51	32.43	16.67
Xenopus laevis	Pseudogene	Amphibian	GCF_017654675.1	02_frog	02: Frog - remove species at family level from reference file	AmphibianReceptors_No_Pipidae.fa	yes	chicken	50000	2500	860	1000	1000	2000	0.25	1300	500	300	300	70	1e-30	0.6	0.5	1e-30	15	37	15	22	0	0	7	1	6	3	12	11	1	3	1	0	12	3	0	40.54	59.46	0	0	46.67	14.29
Xenopus laevis	Pseudogene	Amphibian	GCF_017654675.1	03_frog	03: Frog - self annotation test	Xenopus_laevis_ncbi_receptors_mapped_reannotated_tmhmm_reassigned_referencefile.fa	yes	chicken	50000	2500	860	1000	1000	2000	0.25	1300	500	300	300	70	1e-30	0.6	0.5	1e-30	35	37	35	2	0	3	11	1	10	3	25	20	5	3	1	0	20	15	0	94.59	5.41	0	8.57	31.43	9.09
Equus caballus	Pseudogene	Mammal	GCF_002863925.1	01_horse	01: Horse - all reference genes	MammalReferenceFile.fa	yes	human	50000	2500	860	1000	1000	2000	0.25	1300	500	300	300	70	1e-30	0.6	0.5	1e-30	73	74	73	1	0	23	32	21	11	1	23	6	17	1	0	1	58	15	0	98.65	1.35	0	31.51	43.84	65.62
Equus caballus	Pseudogene	Mammal	GCF_002863925.1	02_horse	02: Horse - remove species at family level from reference file	MammalReferenceFile_No_Equidae.fa	yes	human	50000	2500	860	1000	1000	2000	0.25	1300	500	300	300	70	1e-30	0.6	0.5	1e-30	72	74	72	2	0	22	33	21	12	1	23	6	17	1	0	1	57	15	0	97.3	2.7	0	30.56	45.83	63.64
Equus caballus	Pseudogene	Mammal	GCF_002863925.1	03_horse	03: Horse - self annotation test	Equus_caballus_merged_split_ncbi_receptors_mapped_reannotated_tmhmm_reassigned_referencefile.fa	yes	human	50000	2500	860	1000	1000	2000	0.25	1300	500	300	300	70	1e-30	0.6	0.5	1e-30	73	74	73	1	0	29	28	20	8	1	20	1	19	0	0	0	57	16	0	98.65	1.35	0	39.73	38.36	71.43
Homo sapiens	Pseudogene	Mammal	GCF_000001405.40	01_human	01: Human - all reference genes	MammalReferenceFile.fa	yes	human	50000	2500	860	1000	1000	2000	0.25	1300	500	300	300	70	1e-30	0.6	0.5	1e-30	452	525	452	73	0	7	375	249	126	221	389	110	279	322	205	177	429	23	0	86.1	13.9	0	1.55	82.96	66.4
Homo sapiens	Pseudogene	Mammal	GCF_000001405.40	02_human	02: Human - remove species at family level from reference file	MammalReferenceFile_No_Hominidae.fa	yes	human	50000	2500	860	1000	1000	2000	0.25	1300	500	300	300	70	1e-30	0.6	0.5	1e-30	436	525	436	89	0	7	366	239	127	218	381	101	280	319	201	174	414	22	0	83.05	16.95	0	1.61	83.94	65.3
Homo sapiens	Pseudogene	Mammal	GCF_000001405.40	03_human	03: Human - self annotation test	Homo_sapiens_merged_ncbi_receptors_mapped_reannotated_tmhmm_reassigned_referencefile.fa	yes	human	50000	2500	860	1000	1000	2000	0.25	1300	500	300	300	70	1e-30	0.6	0.5	1e-30	315	345	315	30	0	6	237	146	91	132	271	82	189	216	118	106	297	18	0	91.3	8.7	0	1.9	75.24	61.6
Anolis carolinensis	Pseudogene	Reptile	GCF_000090745.1	01_lizard	01: lizard - all reference genes	ReptileReceptors.fa	yes	chicken	50000	2500	860	1000	1000	2000	0.25	1300	500	300	300	70	1e-30	0.6	0.5	1e-30	10	11	10	1	0	1	2	1	1	0	7	6	1	1	0	0	4	6	0	90.91	9.09	0	10	20	50
Anolis carolinensis	Pseudogene	Reptile	GCF_000090745.1	02_lizard	02: lizard - remove species at family level from reference file	ReptileReceptors_No_Dactyloidea.fa	yes	chicken	50000	2500	860	1000	1000	2000	0.25	1300	500	300	300	70	1e-30	0.6	0.5	1e-30	7	11	7	4	0	0	2	1	1	0	5	4	1	0	0	0	2	5	0	63.64	36.36	0	0	28.57	50
Anolis carolinensis	Pseudogene	Reptile	GCF_000090745.1	03_lizard	03: lizard - self annotation test	Anolis_carolinensis_ncbi_receptors_mapped_reannotated_tmhmm_reassigned_referencefile.fa	yes	chicken	50000	2500	860	1000	1000	2000	0.25	1300	500	300	300	70	1e-30	0.6	0.5	1e-30	9	9	9	0	0	4	1	0	1	0	4	4	0	0	0	0	4	5	0	100	0	0	44.44	11.11	0
Mus musculus	Pseudogene	Mammal	GCF_000001635.27	01_mouse	01: Mouse - all reference genes	MammalReferenceFile.fa	yes	human	50000	2500	860	1000	1000	2000	0.25	1300	500	300	300	70	1e-30	0.6	0.5	1e-30	223	372	223	149	0	10	164	114	50	73	168	57	111	104	53	61	190	33	0	59.95	40.05	0	4.48	73.54	69.51
Mus musculus	Pseudogene	Mammal	GCF_000001635.27	02_mouse	02: Mouse - remove species at family level from reference file	MammalReferenceFile_No_Muridae.fa	yes	human	50000	2500	860	1000	1000	2000	0.25	1300	500	300	300	70	1e-30	0.6	0.5	1e-30	178	372	178	194	0	9	128	89	39	54	135	49	86	82	38	49	148	30	0	47.85	52.15	0	5.06	71.91	69.53
Mus musculus	Pseudogene	Mammal	GCF_000001635.27	03_mouse	03: Mouse - self annotation test	Mus_musculus_merged_split_ncbi_receptors_mapped_reannotated_tmhmm_reassigned_referencefile.fa	yes	human	50000	2500	860	1000	1000	2000	0.25	1300	500	300	300	70	1e-30	0.6	0.5	1e-30	169	212	169	43	0	13	114	75	39	56	116	52	64	74	40	41	142	27	0	79.72	20.28	0	7.69	67.46	65.79
Monodelphis domestica	Pseudogene	Mammal	GCF_000002295.2	01_opossum	01: Opossum - all reference genes	MammalReferenceFile.fa	yes	human	50000	2500	860	1000	1000	2000	0.25	1300	500	300	300	70	1e-30	0.6	0.5	1e-30	57	80	57	23	0	8	42	26	16	28	42	24	18	34	27	17	41	16	0	71.25	28.75	0	14.04	73.68	61.9
Monodelphis domestica	Pseudogene	Mammal	GCF_000002295.2	02_opossum	02: Opossum - remove species at family level from reference file	MammalReferenceFile_No_Didelphidae.fa	yes	human	50000	2500	860	1000	1000	2000	0.25	1300	500	300	300	70	1e-30	0.6	0.5	1e-30	42	80	42	38	0	5	30	13	17	20	34	18	16	26	19	13	32	10	0	52.5	47.5	0	11.9	71.43	43.33
Monodelphis domestica	Pseudogene	Mammal	GCF_000002295.2	03_opossum	03: Opossum - self annotation test	Monodelphis_domestica_merged_ncbi_receptors_mapped_reannotated_tmhmm_reassigned_referencefile.fa	yes	human	50000	2500	860	1000	1000	2000	0.25	1300	500	300	300	70	1e-30	0.6	0.5	1e-30	34	43	34	9	0	9	17	10	7	10	18	8	10	9	9	2	22	12	0	79.07	20.93	0	26.47	50	58.82
Pongo abelii	Pseudogene	Mammal	GCF_002880775.1	01_orangutan	01: Orangutan - all reference genes	MammalReferenceFile.fa	yes	human	50000	2500	860	1000	1000	2000	0.25	1300	500	300	300	70	1e-30	0.6	0.5	1e-30	58	58	58	0	0	10	27	23	4	1	26	0	26	1	1	0	52	6	0	100	0	0	17.24	46.55	85.19
Pongo abelii	Pseudogene	Mammal	GCF_002880775.1	02_orangutan	02: Orangutan - remove species at family level from reference file	MammalReferenceFile_No_Hominidae.fa	yes	human	50000	2500	860	1000	1000	2000	0.25	1300	500	300	300	70	1e-30	0.6	0.5	1e-30	58	58	58	0	0	10	26	22	4	1	28	0	28	1	1	0	53	5	0	100	0	0	17.24	44.83	84.62
Pongo abelii	Pseudogene	Mammal	GCF_002880775.1	03_orangutan	03: Orangutan - self annotation test	Pongo_abelii_ncbi_receptors_mapped_reannotated_tmhmm_reassigned_referencefile.fa	yes	human	50000	2500	860	1000	1000	2000	0.25	1300	500	300	300	70	1e-30	0.6	0.5	1e-30	56	58	56	2	0	9	22	19	3	0	26	0	26	0	0	0	51	5	0	96.55	3.45	0	16.07	39.29	86.36
Ornithorhynchus anatinus	Pseudogene	Mammal	GCF_004115215.2	01_platypus	01: Platypus - all reference genes	MammalReferenceFile.fa	yes	human	50000	2500	860	1000	1000	2000	0.25	1300	500	300	300	70	1e-30	0.6	0.5	1e-30	24	26	24	2	0	12	7	5	2	0	6	2	4	0	0	0	18	6	0	92.31	7.69	0	50	29.17	71.43
Ornithorhynchus anatinus	Pseudogene	Mammal	GCF_004115215.2	02_platypus	02: Platypus - remove species at family level from reference file	MammalReferenceFile_No_Ornithirynchidae.fa	yes	human	50000	2500	860	1000	1000	2000	0.25	1300	500	300	300	70	1e-30	0.6	0.5	1e-30	17	26	17	9	0	8	6	6	0	0	4	1	3	0	0	0	14	3	0	65.38	34.62	0	47.06	35.29	100
Ornithorhynchus anatinus	Pseudogene	Mammal	GCF_004115215.2	03_platypus	02: Platypus - self annotation test	Ornithorhynchus_anatinus_ncbi_receptors_mapped_reannotated_tmhmm_reassigned_referencefile.fa	yes	human	50000	2500	860	1000	1000	2000	0.25	1300	500	300	300	70	1e-30	0.6	0.5	1e-30	24	25	24	1	0	12	7	5	2	0	6	2	4	0	0	0	18	6	0	96	4	0	50	29.17	71.43
Rattus norvegicus	Pseudogene	Mammal	GCF_015227675.2	01_rat	01: Rat - all reference genes	MammalReferenceFile.fa	yes	human	50000	2500	860	1000	1000	2000	0.25	1300	500	300	300	70	1e-30	0.6	0.5	1e-30	340	468	340	128	0	30	226	166	60	64	215	54	161	50	20	46	300	40	0	72.65	27.35	0	8.82	66.47	73.45
Rattus norvegicus	Pseudogene	Mammal	GCF_015227675.2	02_rat	02: Rat- remove species at family level from reference file	MammalReferenceFile_No_Muridae.fa	yes	human	50000	2500	860	1000	1000	2000	0.25	1300	500	300	300	70	1e-30	0.6	0.5	1e-30	284	468	284	184	0	19	192	143	49	52	181	42	139	41	14	39	250	34	0	60.68	39.32	0	6.69	67.61	74.48
Rattus norvegicus	Pseudogene	Mammal	GCF_015227675.2	03_rat	03: Rat - self annotation test	Rattus_norvegicus_merged_split_ncbi_receptors_mapped_reannotated_tmhmm_reassigned_referencefile.fa	yes	human	50000	2500	860	1000	1000	2000	0.25	1300	500	300	300	70	1e-30	0.6	0.5	1e-30	277	332	277	55	0	36	163	112	51	50	155	39	116	29	11	34	242	35	0	83.43	16.57	0	13	58.84	68.71
Danio rerio	Pseudogene	Fish	GCF_000002035.6	01_zebrafish	01: Zebrafish - all reference genes	FishReceptors.fa	yes	zebrafish	50000	2500	860	1000	1000	2000	0.25	1300	500	300	300	70	1e-30	0.6	0.5	1e-30	6	6	6	0	0	0	5	5	0	2	3	1	2	1	1	1	6	0	0	100	0	0	0	83.33	100
Danio rerio	Pseudogene	Fish	GCF_000002035.6	02_zebrafish	02: Zebrafish - remove species at family level from reference file	FishReceptors_No_Danionidae.fa	yes	zebrafish	50000	2500	860	1000	1000	2000	0.25	1300	500	300	300	70	1e-30	0.6	0.5	1e-30	6	6	6	0	0	0	5	5	0	2	3	1	2	1	1	1	6	0	0	100	0	0	0	83.33	100
Danio rerio	Pseudogene	Fish	GCF_000002035.6	03_zebrafish	03: Zebrafish - self annotation test	Danio_reiro_ncbi_receptors_mapped_reannotated_tmhmm_reassigned_referencefile.fa	yes	zebrafish	50000	2500	860	1000	1000	2000	0.25	1300	500	300	300	70	1e-30	0.6	0.5	1e-30	5	5	5	0	0	0	4	3	1	2	2	1	1	1	1	1	5	0	0	100	0	0	0	80	75
[truncated: 12 more columns]
