# Supplementary material for: Sensommatic: an efficient pipeline to mine and predict sensory receptor genes in the era of reference-quality genomes
Source: Bioinformatics. 2024 Jan 23;40(1):btae040. doi: 10.1093/bioinformatics/btae040 (PMC10832353; doi:10.1093/bioinformatics/btae040)
Supplement: btae040_Supplementary_Data [file btae040_supplementary_data.zip › Revised_Supplementary_File_S3.xlsx]

## Sheet: Summary
Species	Test	Identical (%)	Non-identical (%)	Non identical functional (%)	Non-identical pseudogene (%)	Non-identical improved (%)	Non-identical disimproved (%)	Non-identical no improvement change (%)	Functional status change (%)	No functional status change (%)	Improved status change (%)	Disimproved status change (%)	No change in improvement in predictions with functional status change (%)
Pan troglodytes	01_chimp	77.85	22.15	65.05	34.95	5.83	26.21	67.96	3.66	96.34	0	23.53	76.47
Pan troglodytes	02_chimp	78.83	23.11	64.49	35.51	5.61	25.23	69.16	3.89	96.11	0	27.78	72.22
Pan troglodytes	03_chimp	79.04	20.96	48.96	51.04	3.12	38.54	58.33	7.64	92.36	2.86	42.86	54.29
Bos taurus	01_cow	87.56	12.44	87.5	12.5	5.47	3.91	90.62	2.04	97.96	14.29	4.76	80.95
Bos taurus	02_cow	87.72	12.28	87.3	12.7	5.56	3.97	90.48	2.05	97.95	14.29	4.76	80.95
Bos taurus	03_cow	87.82	12.18	76	24	5.6	12.8	81.6	3.51	96.49	8.33	30.56	61.11
Canis lupus familiaris	01_dog	73.75	26.25	42.86	57.14	26.67	25.71	47.62	2.88	97.12	26.09	4.35	69.57
Canis lupus familiaris	02_dog	73.56	26.44	43.13	56.87	26.07	26.07	47.87	2.88	97.12	26.09	4.35	69.57
Canis lupus familiaris	03_dog	78.55	21.45	41.72	58.28	17.18	37.42	45.4	6.18	93.82	12.77	40.43	46.81
Anas platyrhynchos	01_duck	67.62	32.38	93.14	6.86	70.59	2.94	26.47	20.95	79.05	96.97	3.03	0
Anas platyrhynchos	02_duck	65.06	34.94	91.74	8.26	66.97	3.67	29.36	21.47	78.53	95.52	4.48	0
Anas platyrhynchos	03_duck	69.97	30.03	91.49	8.51	68.09	4.26	27.66	19.17	80.83	95	5	0
Xenopus laevis	01_frog	70.88	29.12	65.61	34.39	22.22	14.81	62.96	12.33	87.67	32.5	30	37.5
Xenopus laevis	02_frog	15.63	84.38	24.07	75.93	35.19	14.81	50	59.38	40.63	18.42	15.79	65.79
Xenopus laevis	03_frog	71.68	28.32	63.84	36.16	19.77	12.43	67.8	11.84	88.16	24.32	22.97	52.7
Equus caballus	01_horse	82.91	17.09	78.06	21.94	9.18	14.8	76.02	1.83	98.17	19.05	9.52	71.43
Equus caballus	02_horse	82.71	17.29	76.26	23.74	9.09	15.66	75.25	2.18	97.82	16	20	64
Equus caballus	03_horse	83.09	16.91	67.01	32.99	7.22	27.32	65.46	4.18	95.82	10.42	50	39.58
Homo sapiens	01_human	53.35	46.65	15.75	84.25	40.35	43.9	15.75	2.2	97.8	54.17	20.83	25
Homo sapiens	02_human	46.69	53.31	13.84	73.73	40	44	16	2.89	97.11	38.71	35.48	25.81
Homo sapiens	03_human	60.19	39.81	16.36	83.64	29.55	52.51	17.94	4.31	95.69	26.83	46.34	26.83
Anolis carolinensis	01_lizard	67.7	32.3	80.77	19.23	21.15	11.54	67.31	8.07	91.93	53.85	15.38	30.77
Anolis carolinensis	02_lizard	58.33	41.67	85	15	15	8.33	76.66	9.03	90.97	46.15	7.69	46.15
Anolis carolinensis	03_lizard	71.43	28.57	75	25	18.18	13.64	68.18	13.64	86.36	28.57	19.05	52.38
Mus musculus	01_mouse	77.12	22.88	43.9	56.1	27.91	29	43.09	3.41	96.59	30.91	32.73	36.36
Mus musculus	02_mouse	76.15	23.85	42.74	57.26	25.93	27.92	46.15	5.91	94.09	21.84	45.98	32.18
Mus musculus	03_mouse	81.12	18.88	40.54	59.46	19.59	39.86	40.54	4.4	95.6	20.29	53.62	26.09
Monodelphis domestica	01_opossum	80.95	19.05	73.31	26.69	7.2	51.69	41.1	3.47	96.53	4.65	51.16	44.19
Monodelphis domestica	02_opossum	76.03	23.97	62.66	37.34	14.59	19.31	66.09	7	93	5.88	52.94	41.18
Monodelphis domestica	03_opossum	84.47	15.53	73.82	26.18	9.95	17.8	72.25	3.9	96.1	4.17	54.17	41.67
Pongo abelii	01_orangutan	74.07	25.93	53.06	46.94	2.04	40.82	57.14	2.65	97.35	10	0	90
Pongo abelii	02_orangutan	73.87	26.13	52.04	47.96	2.04	42.86	55.1	2.13	97.87	12.5	25	62.5
Pongo abelii	03_orangutan	71.28	28.72	39.81	60.19	1.85	50	48.15	7.45	92.55	3.57	50	46.43
Ornithorhynchus anatinus	01_platypus	81.55	18.45	88.17	11.83	3.23	8.6	88.17	1.98	98.02	30	0	70
Ornithorhynchus anatinus	02_platypus	78.62	21.38	83.87	16.13	1.08	10.75	88.17	2.53	97.47	0	27.27	72.73
Ornithorhynchus anatinus	03_platypus	83.2	16.8	83.53	16.47	3.53	14.12	82.35	2.96	97.04	20	26.67	53.33
Rattus norvegicus	01_rat	71.57	28.43	41	59	25.2	26.6	48.2	3.3	96.7	31.03	15.52	53.45
Rattus norvegicus	02_rat	71.03	28.97	40.3	59.7	22.15	29.96	47.89	4.83	95.17	17.72	39.24	43.04
Rattus norvegicus	03_rat	73.71	26.29	40.4	59.6	15.18	35.04	49.78	5.22	94.78	14.61	39.33	46.07
Danio rerio	01_zebrafish	73.08	26.92	80.95	19.05	12.7	15.87	71.43	2.56	97.44	16.67	50	33.33
Danio rerio	02_zebrafish	69.51	30.49	80.88	19.12	14.71	17.65	67.65	3.14	96.86	0	42.86	57.14
Danio rerio	03_zebrafish	72.49	27.51	80.95	19.05	14.29	15.87	69.84	3.06	96.94	28.57	42.86	28.57

## Sheet: 01_chimp
Prediction	Maped receptor	#TM domains sensommatic prediction	#TM domains ncbi prediction	Pred start codon	Mapped start codon	Pred stop codon	Mapped stop codon	Prediction status	Mapped status	Prediction length	Mapped length	Identical	Status change	Improvment status
>NC_036888.1_OR1N1_functional_rev_94807404_94808339	Pan_troglodytes_OR1N1_functional|NC_036888.1|94807404|94808339	7	7	yes	yes	yes	yes	functional	functional	936	936	yes	no	no change
>NC_036888.1_OR1K1_functional_fwd_95081705_95082655	Pan_troglodytes_OR1K1_functional|NC_036888.1|95081705|95082655	7	7	yes	yes	yes	yes	functional	functional	951	951	yes	no	no change
>NC_036888.1_OR13C8_functional_fwd_76806543_76807505	Pan_troglodytes_OR13C8_functional|NC_036888.1|76806543|76807505	7	7	yes	yes	yes	yes	functional	functional	963	963	yes	no	no change
>NC_036888.1_OR13C1P_functional_rev_76893720_76894682	Pan_troglodytes_OR13C7_ar_functional|NC_036888.1|76893720|76894682	7	7	yes	yes	yes	yes	functional	functional	963	963	yes	no	no change
>NC_036888.1_OR13C2_functional_rev_76842010_76842966	Pan_troglodytes_OR13C2_functional|NC_036888.1|76842010|76842966	7	7	yes	yes	yes	yes	functional	functional	957	957	yes	no	no change
>NC_036888.1_OR13C5_functional_rev_76835790_76836746	Pan_troglodytes_OR13C5_functional|NC_036888.1|76835790|76836746	7	7	yes	yes	yes	yes	functional	functional	957	957	yes	no	no change
>NC_036888.1_OR13C3_functional_rev_76773130_76774083	Pan_troglodytes_OR13C3_functional|NC_036888.1|76773130|76774173	7	7	yes	yes	yes	yes	functional	functional	954	1044	no	no	no change
>NC_036888.1_OR13C4_pseudogene_short_rev_76764097_76764591	Pan_troglodytes_OR13C4_pseudogene|NC_036888.1|76763635|76764591	4	7	yes	yes	yes	yes	pseudogene	pseudogene	495	957	no	no	no
>NC_036888.1_OR13C9_pseudogene_short_rev_76854596_76855453	Pan_troglodytes_OR13C9_functional|NC_036888.1|76854596|76855453	7	7	yes	yes	yes	yes	pseudogene	functional	858	858	yes	yes	no change
>NC_036888.1_OR13D1_functional_fwd_76931499_76932443	Pan_troglodytes_OR13D1_as_functional|NC_036888.1|76931406|76932443	7	7	yes	yes	yes	yes	functional	functional	945	1038	no	no	no change
>NC_036888.1_OR13F1_functional_fwd_76741536_76742495	Pan_troglodytes_OR13F1_functional|NC_036888.1|76741536|76742495	7	7	yes	yes	yes	yes	functional	functional	960	960	yes	no	no change
>NC_036888.1_OR1B1_functional_rev_94909720_94910676	Pan_troglodytes_OR1B1_functional|NC_036888.1|94909720|94910676	7	7	yes	yes	yes	yes	functional	functional	957	957	yes	no	no change
>NC_036888.1_OR1H1P_functional_fwd_94889037_94889968	Pan_troglodytes_OR1361_functional|NC_036888.1|94889036|94889968	7	7	yes	yes	yes	yes	functional	functional	933	933	yes	no	no change
>NC_036888.1_OR1L1_functional_fwd_94942900_94943832	Pan_troglodytes_OR1L1_functional|NC_036888.1|94942750|94943832	7	7	yes	yes	yes	yes	functional	functional	933	1083	no	no	no change
>NC_036888.1_OR1L6_functional_fwd_95031869_95032804	Pan_troglodytes_OR1L6_functional|NC_036888.1|95031788|95032804	7	7	yes	yes	yes	yes	functional	functional	936	1017	no	no	no change
>NC_036888.1_OR1L8_functional_rev_94848729_94849658	Pan_troglodytes_OR1L8_functional|NC_036888.1|94848729|94849658	7	7	yes	yes	yes	yes	functional	functional	930	930	yes	no	no change
>NC_036888.1_OR1N2_functional_fwd_94834386_94835378	Pan_troglodytes_OR1N2_functional|NC_036888.1|94834386|94835378	7	7	yes	yes	yes	yes	functional	functional	993	993	yes	no	no change
>NC_036888.1_OR1Q1_functional_fwd_94895924_94896868	Pan_troglodytes_OR1Q1_functional|NC_036888.1|94895924|94896868	7	7	yes	yes	yes	yes	functional	functional	945	945	yes	no	no change
>NC_036888.1_OR2K2_functional_rev_83526636_83527673	Pan_troglodytes_OR2K2_functional|NC_036888.1|83526636|83527673	7	7	yes	yes	yes	yes	functional	functional	1038	1038	yes	no	no change
>NC_036888.1_OR5C1_functional_fwd_95070537_95071499	Pan_troglodytes_OR5C1_functional|NC_036888.1|95070474|95071499	7	7	yes	yes	yes	yes	functional	functional	963	1026	no	no	no change
>NC_036888.1_OR13C7_functional_rev_35951539_35952495	Pan_troglodytes_OR13C7_functional|NC_036888.1|35951539|35952495	7	7	yes	yes	yes	yes	functional	functional	957	957	yes	no	no change
>NC_036888.1_OR1J4_functional_fwd_94792142_94793083	Pan_troglodytes_OR1J2_functional|NC_036888.1|94792142|94793083	7	7	yes	yes	yes	yes	functional	functional	942	942	yes	no	no change
>NC_036888.1_OR2S2_functional_rev_35905721_35906701	Pan_troglodytes_OR2S2_functional|NC_036888.1|35905721|35906701	7	7	yes	yes	yes	yes	functional	functional	981	981	yes	no	no change
>NC_036888.1_OR13J1_pseudogene_short_rev_35818794_35819633	Pan_troglodytes_OR13J1_functional|NC_036888.1|35818794|35819633	7	7	yes	yes	yes	yes	pseudogene	functional	840	840	yes	yes	no change
>NC_036888.1_OR13C7_functional_fwd_76827346_76828281	Pan_troglodytes_OR13D1_functional|NC_036888.1|76827346|76828281	7	7	yes	yes	yes	yes	functional	functional	936	936	yes	no	no change
>NC_036891.1_OR6C2_functional_rev_33732909_33733847	Pan_troglodytes_OR6C2_functional|NC_036891.1|33732909|33733847	7	7	yes	yes	yes	yes	functional	functional	939	939	yes	no	no change
>NC_036891.1_OR2AP1_functional_rev_33668491_33669420	Pan_troglodytes_OR2AP1_functional|NC_036891.1|33668491|33669420	7	7	yes	yes	yes	yes	functional	functional	930	930	yes	no	no change
>NC_036891.1_OR6C68_functional_rev_33766399_33767352	Pan_troglodytes_OR6C68_functional|NC_036891.1|33766399|33767352	7	7	yes	yes	yes	yes	functional	functional	954	954	yes	no	no change
>NC_036891.1_OR10A7_functional_rev_33862326_33863276	Pan_troglodytes_OR10A7_functional|NC_036891.1|33862326|33863276	7	7	yes	yes	yes	yes	functional	functional	951	951	yes	no	no change
>NC_036891.1_TAS2R10_functional_rev_11034422_11035345	Pan_troglodytes_TAS2R10_functional|NC_036891.1|11034422|11035345	7	7	yes	yes	yes	yes	functional	functional	924	924	yes	no	no change
>NC_036891.1_OR6C4_functional_rev_33691778_33692707	Pan_troglodytes_OR6C4_functional|NC_036891.1|33691778|33692707	7	7	yes	yes	yes	yes	functional	functional	930	930	yes	no	no change
>NC_036891.1_OR6C74_functional_rev_33834665_33835603	Pan_troglodytes_OR6C74_cw_functional|NC_036891.1|33834665|33835603	7	7	yes	yes	yes	yes	functional	functional	939	939	yes	no	no change
>NC_036891.1_OR6C1_functional_rev_33774407_33775345	Pan_troglodytes_OR6C1_functional|NC_036891.1|33774407|33775345	7	7	yes	yes	yes	yes	functional	functional	939	939	yes	no	no change
>NC_036891.1_OR6C6_functional_fwd_33800611_33801555	Pan_troglodytes_OR6C6_functional|NC_036891.1|33800611|33801555	7	7	yes	yes	yes	yes	functional	functional	945	945	yes	no	no change
>NC_036891.1_OR9K2_functional_rev_33953901_33954908	Pan_troglodytes_OR9K2_functional|NC_036891.1|33953901|33954908	7	7	yes	yes	yes	yes	functional	functional	1008	1008	yes	no	no change
>NC_036891.1_TAS2R13_functional_rev_11119080_11119991	Pan_troglodytes_TAS2R13_functional|NC_036891.1|11119080|11119991	7	7	yes	yes	yes	yes	functional	functional	912	912	yes	no	no change
>NC_036891.1_TAS2R14_functional_rev_11148863_11149831	Pan_troglodytes_TAS2R14_functional|NC_036891.1|11148863|11149831	7	7	yes	yes	yes	yes	functional	functional	969	969	yes	no	no change
>NC_036891.1_TAS2R19_functional_rev_11232214_11233113	Pan_troglodytes_TAS2R19_functional|NC_036891.1|11232214|11233113	7	7	yes	yes	yes	yes	functional	functional	900	900	yes	no	no change
>NC_036891.1_TAS2R19_functional_rev_11289775_11290704	Pan_troglodytes_TAS2R64_functional|NC_036891.1|11289775|11290704	7	7	yes	yes	yes	yes	functional	functional	930	930	yes	no	no change
>NC_036891.1_TAS2R20_functional_rev_11207419_11208348	Pan_troglodytes_TAS2R20_functional|NC_036891.1|11207419|11208348	7	7	yes	yes	yes	yes	functional	functional	930	930	yes	no	no change
>NC_036891.1_TAS2R46_functional_rev_11273798_11274727	Pan_troglodytes_TAS2R46_functional|NC_036891.1|11273798|11274727	7	7	yes	yes	yes	yes	functional	functional	930	930	yes	no	no change
>NC_036891.1_TAS2R43_functional_rev_11303771_11304700	Pan_troglodytes_TAS2R43_functional|NC_036891.1|11303771|11304700	7	7	yes	yes	yes	yes	functional	functional	930	930	yes	no	no change
>NC_036891.1_TAS2R45_functional_rev_11338760_11339689	Pan_troglodytes_TAS2R45_functional|NC_036891.1|11338760|11339689	7	7	yes	yes	yes	yes	functional	functional	930	930	yes	no	no change
>NC_036891.1_TAS2R31_pseudogene_short_rev_11241092_11241910	Pan_troglodytes_TAS2R31_pseudogene|NC_036891.1|11241092|11241910	6	6	yes	yes	yes	yes	pseudogene	pseudogene	819	819	yes	no	no change
>NC_036891.1_TAS2R50_functional_rev_11196465_11197364	Pan_troglodytes_TAS2R50_functional|NC_036891.1|11196465|11197364	7	7	yes	yes	yes	yes	functional	functional	900	900	yes	no	no change
>NC_036891.1_TAS2R42_functional_rev_11428055_11428999	Pan_troglodytes_TAS2R42_functional|NC_036891.1|11428055|11429077	7	7	yes	yes	yes	yes	functional	functional	945	1023	no	no	no change
>NC_036891.1_TAS2R7_functional_rev_11010775_11011752	Pan_troglodytes_TAS2R7_functional|NC_036891.1|11010775|11011752	7	7	yes	yes	yes	yes	functional	functional	978	978	yes	no	no change
>NC_036891.1_TAS2R8_functional_rev_11015239_11016168	Pan_troglodytes_TAS2R8_functional|NC_036891.1|11015239|11016168	7	7	yes	yes	yes	yes	functional	functional	930	930	yes	no	no change
>NC_036891.1_TAS2R9_functional_rev_11018321_11019259	Pan_troglodytes_TAS2R9_functional|NC_036891.1|11018321|11019259	7	7	yes	yes	yes	yes	functional	functional	939	939	yes	no	no change
>NC_036891.1_OR9K2_functional_rev_33991394_33992335	Pan_troglodytes_OR9K2_cx_functional|NC_036891.1|33991394|33992335	7	7	yes	yes	yes	yes	functional	functional	942	942	yes	no	no change
>NC_036890.1_OR56A5_functional_rev_5843943_5844884	Pan_troglodytes_OR56A5_functional|NC_036890.1|5843943|5844884	7	7	yes	yes	yes	yes	functional	functional	942	942	yes	no	no change
>NC_036890.1_OR5J2_functional_fwd_52038664_52039602	Pan_troglodytes_OR5J2_functional|NC_036890.1|52038664|52039602	7	7	yes	yes	yes	yes	functional	functional	939	939	yes	no	no change
>NC_036890.1_OR51T1_functional_fwd_4770917_4771900	Pan_troglodytes_OR51T1_functional|NC_036890.1|4770836|4771900	7	7	yes	yes	yes	yes	functional	functional	984	1065	no	no	no change
>NC_036890.1_OR10G8_functional_fwd_119797071_119798006	Pan_troglodytes_OR10G8_functional|NC_036890.1|119797071|119798006	7	7	yes	yes	yes	yes	functional	functional	936	936	yes	no	no change
>NC_036890.1_OR2AG2_functional_rev_6647497_6648546	Pan_troglodytes_OR2AG2_functional|NC_036890.1|6647497|6648546	7	7	yes	yes	yes	yes	functional	functional	1050	1050	yes	no	no change
>NC_036890.1_OR52E2_functional_rev_4936520_4937497	Pan_troglodytes_OR52E2_functional|NC_036890.1|4936520|4937497	7	7	yes	yes	yes	yes	functional	functional	978	978	yes	no	no change
>NC_036890.1_OR52E3P_functional_fwd_4970800_4971735	Pan_troglodytes_OR52E2_bi_functional|NC_036890.1|4970800|4971735	7	7	yes	yes	yes	yes	functional	functional	936	936	yes	no	no change
>NC_036890.1_OR4D11_functional_fwd_55348489_55349424	Pan_troglodytes_OR4D11_functional|NC_036890.1|55348489|55349424	7	7	yes	yes	yes	yes	functional	functional	936	936	yes	no	no change
>NC_036890.1_OR4D10_functional_fwd_55336560_55337480	Pan_troglodytes_OR4D10_cq_functional|NC_036890.1|55336560|55337480	7	7	yes	yes	yes	yes	functional	functional	921	921	yes	no	no change
>NC_036890.1_OR4D9_functional_fwd_55358082_55359026	Pan_troglodytes_OR4D9_functional|NC_036890.1|55358082|55359026	7	7	yes	yes	yes	yes	functional	functional	945	945	yes	no	no change
>NC_036890.1_OR5AR1_functional_fwd_52521066_52521998	Pan_troglodytes_OR5AR1_functional|NC_036890.1|52521066|52521998	7	7	yes	yes	yes	yes	functional	functional	933	933	yes	no	no change
>NC_036890.1_OR5T2_functional_rev_52094084_52095073	Pan_troglodytes_OR5T2_functional|NC_036890.1|52094084|52095163	7	7	yes	yes	yes	yes	functional	functional	990	1080	no	no	no change
>NC_036890.1_OR4D10_functional_fwd_55322304_55323239	Pan_troglodytes_OR4D10_functional|NC_036890.1|55322304|55323239	7	7	yes	yes	yes	yes	functional	functional	936	936	yes	no	no change
>NC_036890.1_OR6X1_functional_rev_119522583_119523521	Pan_troglodytes_OR6X1_functional|NC_036890.1|119522583|119523560	7	7	yes	yes	yes	yes	functional	functional	939	978	no	no	no change
>NC_036890.1_OR10G7_functional_rev_119805498_119806433	Pan_troglodytes_OR10G7_functional|NC_036890.1|119805498|119806433	7	7	yes	yes	yes	yes	functional	functional	936	936	yes	no	no change
>NC_036890.1_OR51F5P_functional_fwd_4599163_4600062	Pan_troglodytes_OR51F2_ba_functional|NC_036890.1|4599163|4600062	7	7	yes	yes	yes	yes	functional	functional	900	900	yes	no	no change
>NC_036890.1_OR10J4_functional_fwd_7571072_7572061	Pan_troglodytes_OR10T2_bo_functional|NC_036890.1|7571072|7572061	7	7	yes	yes	yes	yes	functional	functional	990	990	yes	no	no change
>NC_036890.1_OR51B2_functional_rev_5183482_5184420	Pan_troglodytes_OR51B2_functional|NC_036890.1|5183482|5184420	7	7	yes	yes	yes	yes	functional	functional	939	939	yes	no	no change
>NC_036890.1_OR4A4P_functional_fwd_50221048_50221947	Pan_troglodytes_OR4A47_br_functional|NC_036890.1|50221048|50221947	7	7	yes	yes	yes	yes	functional	functional	900	900	yes	no	no change
>NC_036890.1_OR4A47_functional_fwd_48232587_48233516	Pan_troglodytes_OR4A47_functional|NC_036890.1|48232587|48233516	7	7	yes	yes	yes	yes	functional	functional	930	930	yes	no	no change
>NC_036890.1_OR56A3_functional_fwd_5824123_5825070	Pan_troglodytes_OR56A3_functional|NC_036890.1|5824123|5825070	7	7	yes	yes	yes	yes	functional	functional	948	948	yes	no	no change
>NC_036890.1_OR52N1_functional_rev_5665610_5666572	Pan_troglodytes_OR52N1_functional|NC_036890.1|5665610|5666572	7	7	yes	yes	yes	yes	functional	functional	963	963	yes	no	no change
>NC_036890.1_OR8H3_functional_fwd_51986979_51987917	Pan_troglodytes_OR8H3_functional|NC_036890.1|51986979|51987917	7	7	yes	yes	yes	yes	functional	functional	939	939	yes	no	no change
>NC_036890.1_OR5J1P_functional_fwd_51935182_51936201	Pan_troglodytes_OR1052_functional|NC_036890.1|51935263|51936201	7	7	yes	yes	yes	yes	functional	functional	1020	939	no	no	no change
>NC_036890.1_OR51A5P_functional_rev_4850834_4851808	Pan_troglodytes_OR51A4_bg_functional|NC_036890.1|4850834|4851775	7	7	yes	yes	yes	yes	functional	functional	975	942	no	no	no change
>NC_036890.1_OR10A2_functional_fwd_6749132_6750085	Pan_troglodytes_OR10A2_functional|NC_036890.1|6749132|6750085	7	7	yes	yes	yes	yes	functional	functional	954	954	yes	no	no change
>NC_036890.1_OR10A5_functional_fwd_6725106_6726071	Pan_troglodytes_OR10A5_functional|NC_036890.1|6725106|6726071	7	7	yes	yes	yes	yes	functional	functional	966	966	yes	no	no change
>NC_036890.1_OR10A3_pseudogene_short_rev_7794862_7795686	Pan_troglodytes_OR10A3_pseudogene|NC_036890.1|7794862|7795686	6	6	yes	yes	yes	yes	pseudogene	pseudogene	825	825	yes	no	no change
>NC_036890.1_OR10A6_functional_rev_7784223_7785167	Pan_troglodytes_OR10A6_functional|NC_036890.1|7784223|7785167	7	7	yes	yes	yes	yes	functional	functional	945	945	yes	no	no change
>NC_036890.1_OR10D3_functional_fwd_119954067_119955005	Pan_troglodytes_OR10D3_functional|NC_036890.1|119954067|119955005	7	7	yes	yes	yes	yes	functional	functional	939	939	yes	no	no change
>NC_036890.1_OR10G9_functional_fwd_119790469_119791404	Pan_troglodytes_OR10G9_functional|NC_036890.1|119790469|119791404	7	7	yes	yes	yes	yes	functional	functional	936	936	yes	no	no change
>NC_036890.1_OR10Q1_functional_rev_54092094_54093053	Pan_troglodytes_OR10Q1_functional|NC_036890.1|54092094|54093053	7	7	yes	yes	yes	yes	functional	functional	960	960	yes	no	no change
>NC_036890.1_OR10S1_functional_rev_119743995_119744933	Pan_troglodytes_OR10S1_functional|NC_036890.1|119743995|119744960	7	7	yes	yes	yes	yes	functional	functional	939	966	no	no	no change
>NC_036890.1_OR10V1_functional_rev_55546444_55547373	Pan_troglodytes_OR10V1_functional|NC_036890.1|55546444|55547373	7	7	yes	yes	yes	yes	functional	functional	930	930	yes	no	no change
>NC_036890.1_OR1S1_functional_fwd_54078980_54079918	Pan_troglodytes_OR1S1_functional|NC_036890.1|54078941|54079918	7	7	yes	yes	yes	yes	functional	functional	939	978	no	no	no change
>NC_036890.1_OR1S2_pseudogene_short_rev_54068037_54068342	Pan_troglodytes_OR1S2_pseudogene|NC_036890.1|54067404|54068381	2	7	yes	yes	yes	yes	pseudogene	pseudogene	306	978	no	no	no
>NC_036890.1_OR2AG1_functional_fwd_6664497_6665447	Pan_troglodytes_OR2AG1_functional|NC_036890.1|6664497|6665447	7	7	yes	yes	yes	yes	functional	functional	951	951	yes	no	no change
>NC_036890.1_OR2AT4_functional_rev_70851308_70852270	Pan_troglodytes_OR2AT4_functional|NC_036890.1|70851308|70852270	7	7	yes	yes	yes	yes	functional	functional	963	963	yes	no	no change
>NC_036890.1_OR2D3_functional_fwd_6766494_6767486	Pan_troglodytes_OR2D3_functional|NC_036890.1|6766494|6767486	7	7	yes	yes	yes	yes	functional	functional	993	993	yes	no	no change
>NC_036890.1_OR4A15_functional_fwd_51148203_51149387	Pan_troglodytes_OR4A15_functional|NC_036890.1|51148353|51149387	7	7	yes	yes	yes	yes	functional	functional	1185	1035	no	no	no change
>NC_036890.1_OR4A16_functional_fwd_51270979_51271965	Pan_troglodytes_OR4A16_bx_functional|NC_036890.1|51270979|51271965	7	7	yes	yes	yes	yes	functional	functional	987	987	yes	no	no change
>NC_036890.1_OR4A5_functional_fwd_48353842_48354708	Pan_troglodytes_OR4A5_functional|NC_036890.1|48353842|48354708	7	7	yes	yes	yes	yes	functional	functional	867	867	yes	no	no change
>NC_036890.1_OR4A5_functional_fwd_51246972_51247919	Pan_troglodytes_OR4A8_bw_functional|NC_036890.1|51246972|51247919	7	7	yes	yes	yes	yes	functional	functional	948	948	yes	no	no change
>NC_036890.1_OR4A1P_pseudogene_short_fwd_51051508_51052347	Pan_troglodytes_OR4A8_bv_functional|NC_036890.1|51051508|51052347	7	7	yes	yes	yes	yes	pseudogene	functional	840	840	yes	yes	no change
>NC_036890.1_OR4A1P_pseudogene_short_fwd_50244286_50244693	Pan_troglodytes_OR4A8_bs_pseudogene|NC_036890.1|50244286|50245188	3	7	yes	yes	yes	yes	pseudogene	pseudogene	408	903	no	no	no
>NC_036890.1_OR4A1P_functional_fwd_50937232_50938143	Pan_troglodytes_OR4A8_bu_functional|NC_036890.1|50937232|50938143	7	7	yes	yes	yes	yes	functional	functional	912	912	yes	no	no change
>NC_036890.1_OR4A5_pseudogene_short_fwd_50300819_50301226	Pan_troglodytes_OR4A5_bt_pseudogene|NC_036890.1|50300819|50301754	3	7	yes	yes	yes	yes	pseudogene	pseudogene	408	936	no	no	no
>NC_036890.1_OR4C5_pseudogene_short_rev_48113178_48113687	Pan_troglodytes_OR4C5_pseudogene|NC_036890.1|48112683|48113687	3	7	yes	yes	yes	yes	pseudogene	pseudogene	510	1005	no	no	no
>NC_036890.1_OR4A1P_functional_fwd_48256465_48257349	Pan_troglodytes_OR4A8_functional|NC_036890.1|48256465|48257349	7	7	yes	yes	yes	yes	functional	functional	885	885	yes	no	no change
>NC_036890.1_OR4B1_functional_fwd_47967796_47968725	Pan_troglodytes_OR4B1_functional|NC_036890.1|47967796|47968725	7	7	yes	yes	yes	yes	functional	functional	930	930	yes	no	no change
>NC_036890.1_OR4C12_functional_rev_49155672_49156601	Pan_troglodytes_OR4C12_functional|NC_036890.1|49155672|49156601	7	7	yes	yes	yes	yes	functional	functional	930	930	yes	no	no change
>NC_036890.1_OR4C13_functional_fwd_49126893_49127822	Pan_troglodytes_OR4C13_functional|NC_036890.1|49126893|49127822	7	7	yes	yes	yes	yes	functional	functional	930	930	yes	no	no change
>NC_036890.1_OR4C16_functional_fwd_51454897_51455829	Pan_troglodytes_OR4C16_by_functional|NC_036890.1|51454897|51455829	7	7	yes	yes	yes	yes	functional	functional	933	933	yes	no	no change
>NC_036890.1_OR4C16_functional_fwd_51421525_51422457	Pan_troglodytes_OR4C16_functional|NC_036890.1|51421525|51422457	7	7	yes	yes	yes	yes	functional	functional	933	933	yes	no	no change
>NC_036890.1_OR4C3_functional_fwd_48075859_48076767	Pan_troglodytes_OR4C3_functional|NC_036890.1|48075778|48076767	7	7	yes	yes	yes	yes	functional	functional	909	990	no	no	no change
>NC_036890.1_OR4C45_functional_fwd_49206990_49207910	Pan_troglodytes_OR4C45_functional|NC_036890.1|49206990|49207910	7	7	yes	yes	yes	yes	functional	functional	921	921	yes	no	no change
>NC_036890.1_OR4C6_functional_fwd_51576790_51577719	Pan_troglodytes_OR4C6_functional|NC_036890.1|51576790|51577719	7	7	yes	yes	yes	yes	functional	functional	930	930	yes	no	no change
>NC_036890.1_OR4D5_functional_fwd_119706846_119707802	Pan_troglodytes_OR4D5_functional|NC_036890.1|119706846|119707802	7	7	yes	yes	yes	yes	functional	functional	957	957	yes	no	no change
>NC_036890.1_OR4D6_functional_fwd_55297898_55298842	Pan_troglodytes_OR4D6_functional|NC_036890.1|55297898|55298842	7	7	yes	yes	yes	yes	functional	functional	945	945	yes	no	no change
>NC_036890.1_OR4P4_functional_fwd_51521044_51521973	Pan_troglodytes_OR4P4_functional|NC_036890.1|51521044|51521973	7	7	yes	yes	yes	yes	functional	functional	930	930	yes	no	no change
>NC_036890.1_OR4S1_functional_fwd_48057096_48058025	Pan_troglodytes_OR4S1_functional|NC_036890.1|48057096|48058025	7	7	yes	yes	yes	yes	functional	functional	930	930	yes	no	no change
>NC_036890.1_OR4S2_functional_fwd_51533854_51534789	Pan_troglodytes_OR4S2_functional|NC_036890.1|51533854|51534789	7	7	yes	yes	yes	yes	functional	functional	936	936	yes	no	no change
>NC_036890.1_OR4X1_pseudogene_short_fwd_48014861_48015301	Pan_troglodytes_OR4X1_pseudogene|NC_036890.1|48014861|48015778	4	7	yes	yes	yes	yes	pseudogene	pseudogene	441	918	no	no	no
>NC_036890.1_OR4X2_functional_fwd_47996006_47996917	Pan_troglodytes_OR4X2_functional|NC_036890.1|47996006|47996917	7	7	yes	yes	yes	yes	functional	functional	912	912	yes	no	no change
>NC_036890.1_OR51A10P_functional_rev_5340529_5341416	Pan_troglodytes_OR51I2_bl_functional|NC_036890.1|5340529|5341416	7	7	yes	yes	yes	yes	functional	functional	888	888	yes	no	no change
>NC_036890.1_OR51A4_functional_rev_4832646_4833587	Pan_troglodytes_OR51A4_functional|NC_036890.1|4832646|4833587	7	7	yes	yes	yes	yes	functional	functional	942	942	yes	no	no change
>NC_036890.1_OR51A7_functional_fwd_4796218_4797156	Pan_troglodytes_OR51A7_bf_functional|NC_036890.1|4796218|4797156	7	7	yes	yes	yes	yes	functional	functional	939	939	yes	no	no change
>NC_036890.1_OR51B4_functional_rev_5161150_5162082	Pan_troglodytes_OR51B4_functional|NC_036890.1|5161150|5162082	7	7	yes	yes	yes	yes	functional	functional	933	933	yes	no	no change
>NC_036890.1_OR51B6_functional_fwd_5211594_5212532	Pan_troglodytes_OR51B6_functional|NC_036890.1|5211594|5212532	7	7	yes	yes	yes	yes	functional	functional	939	939	yes	no	no change
>NC_036890.1_OR51D1_functional_fwd_4528852_4529868	Pan_troglodytes_OR51D1_functional|NC_036890.1|4528852|4529868	7	7	yes	yes	yes	yes	functional	functional	1017	1017	yes	no	no change
>NC_036890.1_OR51E1_functional_fwd_4541613_4542569	Pan_troglodytes_OR51E1_functional|NC_036890.1|4541613|4542569	7	7	yes	yes	yes	yes	functional	functional	957	957	yes	no	no change
>NC_036890.1_OR51E2_functional_rev_4570912_4571874	Pan_troglodytes_OR51E2_functional|NC_036890.1|4570912|4571874	7	7	yes	yes	yes	yes	functional	functional	963	963	yes	no	no change
>NC_036890.1_OR51F1_functional_rev_4658485_4659444	Pan_troglodytes_OR51F1_functional|NC_036890.1|4658485|4659444	7	7	yes	yes	yes	yes	functional	functional	960	960	yes	no	no change
>NC_036890.1_OR51F2_functional_fwd_4710578_4711540	Pan_troglodytes_OR51F2_bd_functional|NC_036890.1|4710578|4711540	7	7	yes	yes	yes	yes	functional	functional	963	963	yes	no	no change
>NC_036890.1_OR51G1_functional_rev_4812231_4813196	Pan_troglodytes_OR51G1_functional|NC_036890.1|4812231|4813196	7	7	yes	yes	yes	yes	functional	functional	966	966	yes	no	no change
>NC_036890.1_OR51G2_functional_rev_4803574_4804518	Pan_troglodytes_OR51G2_functional|NC_036890.1|4803574|4804518	7	7	yes	yes	yes	yes	functional	functional	945	945	yes	no	no change
>NC_036890.1_OR51I1_functional_rev_5312765_5313709	Pan_troglodytes_OR51I1_bj_functional|NC_036890.1|5312765|5313709	7	7	yes	yes	yes	yes	functional	functional	945	945	yes	no	no change
>NC_036890.1_OR51I2_functional_fwd_5325666_5326604	Pan_troglodytes_OR51I2_bk_functional|NC_036890.1|5325666|5326604	7	7	yes	yes	yes	yes	functional	functional	939	939	yes	no	no change
>NC_036890.1_OR51L1_functional_fwd_4876811_4877758	Pan_troglodytes_OR51L1_functional|NC_036890.1|4876811|4877758	7	7	yes	yes	yes	yes	functional	functional	948	948	yes	no	no change
>NC_036890.1_OR51M1_functional_fwd_5249529_5250506	Pan_troglodytes_OR51M1_functional|NC_036890.1|5249529|5250506	7	7	yes	yes	yes	yes	functional	functional	978	978	yes	no	no change
>NC_036890.1_OR51F1_functional_fwd_4675950_4676834	Pan_troglodytes_OR51F1_bc_pseudogene|NC_036890.1|4675950|4676834	6	6	yes	yes	yes	yes	functional	pseudogene	885	885	yes	yes	no change
>NC_036890.1_OR51P1P_functional_fwd_4892971_4893906	Pan_troglodytes_OR51G2_bh_functional|NC_036890.1|4892971|4893906	7	7	yes	yes	yes	yes	functional	functional	936	936	yes	no	no change
>NC_036890.1_OR51Q1_functional_fwd_5291878_5292831	Pan_troglodytes_OR51Q1_functional|NC_036890.1|5291878|5292831	7	7	yes	yes	yes	yes	functional	functional	954	954	yes	no	no change
>NC_036890.1_OR51S1_functional_rev_4737439_4738410	Pan_troglodytes_OR51S1_functional|NC_036890.1|4737439|4738410	7	7	yes	yes	yes	yes	functional	functional	972	972	yes	no	no change
>NC_036890.1_OR51V1_functional_rev_5060194_5061159	Pan_troglodytes_OR51V1_functional|NC_036890.1|5060194|5061159	7	7	yes	yes	yes	yes	functional	functional	966	966	yes	no	no change
>NC_036890.1_OR52A1_functional_rev_5029581_5030519	Pan_troglodytes_OR52A1_functional|NC_036890.1|5029581|5030519	7	7	yes	yes	yes	yes	functional	functional	939	939	yes	no	no change
>NC_036890.1_OR52A5_functional_rev_5009885_5010835	Pan_troglodytes_OR52A5_functional|NC_036890.1|5009885|5010835	7	7	yes	yes	yes	yes	functional	functional	951	951	yes	no	no change
>NC_036890.1_OR52B4_functional_rev_4291533_4292477	Pan_troglodytes_OR52B4_functional|NC_036890.1|4291533|4292477	7	7	yes	yes	yes	yes	functional	functional	945	945	yes	no	no change
>NC_036890.1_OR52D1_functional_fwd_5366537_5367493	Pan_troglodytes_OR52D1_functional|NC_036890.1|5366537|5367493	7	7	yes	yes	yes	yes	functional	functional	957	957	yes	no	no change
>NC_036890.1_OR52E1_functional_fwd_4947456_4948382	Pan_troglodytes_OR52E1_functional|NC_036890.1|4947456|4948382	7	7	yes	yes	yes	yes	functional	functional	927	927	yes	no	no change
>NC_036890.1_OR52E4_functional_fwd_5762450_5763388	Pan_troglodytes_OR52E4_functional|NC_036890.1|5762450|5763388	7	7	yes	yes	yes	yes	functional	functional	939	939	yes	no	no change
>NC_036890.1_OR52E6_functional_rev_5719030_5719971	Pan_troglodytes_OR52E6_functional|NC_036890.1|5719030|5719971	7	7	yes	yes	yes	yes	functional	functional	942	942	yes	no	no change
>NC_036890.1_OR52E8_functional_rev_5734724_5735665	Pan_troglodytes_OR52E8_functional|NC_036890.1|5734724|5735677	7	7	yes	yes	yes	yes	functional	functional	942	954	no	no	no change
>NC_036890.1_OR52H1_functional_rev_5422776_5423738	Pan_troglodytes_OR52H1_functional|NC_036890.1|5422776|5423738	7	7	yes	yes	yes	yes	functional	functional	963	963	yes	no	no change
>NC_036890.1_OR52I1_functional_fwd_4484770_4485744	Pan_troglodytes_OR52I1_functional|NC_036890.1|4484770|4485744	7	7	yes	yes	yes	yes	functional	functional	975	975	yes	no	no change
>NC_036890.1_OR52I2_functional_fwd_4477540_4478592	Pan_troglodytes_OR52I2_functional|NC_036890.1|4477540|4478592	7	7	yes	yes	yes	yes	functional	functional	1053	1053	yes	no	no change
>NC_036890.1_OR52J3_functional_fwd_4924389_4925324	Pan_troglodytes_OR52J3_functional|NC_036890.1|4924389|4925324	7	7	yes	yes	yes	yes	functional	functional	936	936	yes	no	no change
>NC_036890.1_OR52K1_pseudogene_short_fwd_4414922_4415686	Pan_troglodytes_OR52K1_pseudogene|NC_036890.1|4414742|4415686	6	7	yes	yes	yes	yes	pseudogene	pseudogene	765	945	no	no	no
>NC_036890.1_OR52K2_functional_fwd_4375299_4376243	Pan_troglodytes_OR52K2_functional|NC_036890.1|4375299|4376243	7	7	yes	yes	yes	yes	functional	functional	945	945	yes	no	no change
>NC_036890.1_OR52L1_pseudogene_short_rev_5862421_5863206	Pan_troglodytes_OR52L1_functional|NC_036890.1|5862421|5863410	6	7	yes	yes	yes	yes	pseudogene	functional	786	990	no	yes	no
>NC_036890.1_OR52L1_pseudogene_short_rev_5934101_5934601	Pan_troglodytes_OR52L2_pseudogene|NC_036890.1|5933657|5934646	4	7	yes	yes	yes	yes	pseudogene	pseudogene	501	990	no	no	no
>NC_036890.1_OR52M1_functional_fwd_4436142_4437095	Pan_troglodytes_OR52M1_functional|NC_036890.1|4436142|4437095	7	7	yes	yes	yes	yes	functional	functional	954	954	yes	no	no change
>NC_036890.1_OR52N2_functional_fwd_5698444_5699409	Pan_troglodytes_OR52N2_functional|NC_036890.1|5698444|5699409	7	7	yes	yes	yes	yes	functional	functional	966	966	yes	no	no change
>NC_036890.1_OR52N4_functional_fwd_5632207_5633172	Pan_troglodytes_OR52N4_functional|NC_036890.1|5632207|5633172	7	7	yes	yes	yes	yes	functional	functional	966	966	yes	no	no change
>NC_036890.1_OR52R1_functional_rev_4692605_4693552	Pan_troglodytes_OR52R1_functional|NC_036890.1|4692605|4693552	7	7	yes	yes	yes	yes	functional	functional	948	948	yes	no	no change
>NC_036890.1_OR52W1_functional_fwd_6076302_6077264	Pan_troglodytes_OR52W1_functional|NC_036890.1|6076302|6077264	7	7	yes	yes	yes	yes	functional	functional	963	963	yes	no	no change
>NC_036890.1_OR56A1_functional_rev_5903174_5904130	Pan_troglodytes_OR56A1_functional|NC_036890.1|5903174|5904130	7	7	yes	yes	yes	yes	functional	functional	957	957	yes	no	no change
>NC_036890.1_OR56A4_functional_rev_5878532_5879473	Pan_troglodytes_OR56A4_functional|NC_036890.1|5878532|5879629	7	7	yes	yes	yes	yes	functional	functional	942	1098	no	no	no change
>NC_036890.1_OR56B1_functional_fwd_5614007_5614972	Pan_troglodytes_OR56B1_functional|NC_036890.1|5613998|5614972	7	7	yes	yes	yes	yes	functional	functional	966	975	no	no	no change
>NC_036890.1_OR56B4_functional_fwd_5985550_5986509	Pan_troglodytes_OR56B4_functional|NC_036890.1|5985550|5986509	7	7	yes	yes	yes	yes	functional	functional	960	960	yes	no	no change
>NC_036890.1_OR5A1_functional_fwd_55284107_55285054	Pan_troglodytes_OR5A1_cp_functional|NC_036890.1|55284107|55285054	7	7	yes	yes	yes	yes	functional	functional	948	948	yes	no	no change
>NC_036890.1_OR5A2_functional_rev_55262960_55263934	Pan_troglodytes_OR5A2_functional|NC_036890.1|55262960|55263934	7	7	yes	yes	yes	yes	functional	functional	975	975	yes	no	no change
>NC_036890.1_OR5AK2_functional_fwd_52862061_52862990	Pan_troglodytes_OR5AK2_functional|NC_036890.1|52862061|52862990	7	7	yes	yes	yes	yes	functional	functional	930	930	yes	no	no change
>NC_036890.1_OR5AL1_functional_fwd_52281498_52282487	Pan_troglodytes_OR5AL1_functional|NC_036890.1|52281498|52282487	7	7	yes	yes	yes	yes	functional	functional	990	990	yes	no	no change
>NC_036890.1_OR5AN1_functional_fwd_55202712_55203647	Pan_troglodytes_OR5AN1_functional|NC_036890.1|55202712|55203647	7	7	yes	yes	yes	yes	functional	functional	936	936	yes	no	no change
>NC_036890.1_OR5AP2_functional_rev_52498915_52499865	Pan_troglodytes_OR5AP2_functional|NC_036890.1|52498915|52499865	7	7	yes	yes	yes	yes	functional	functional	951	951	yes	no	no change
>NC_036890.1_OR5AS1_functional_fwd_51887896_51888870	Pan_troglodytes_OR5AS1_functional|NC_036890.1|51887896|51888870	7	7	yes	yes	yes	yes	functional	functional	975	975	yes	no	no change
>NC_036890.1_OR5B17_functional_rev_54222627_54223571	Pan_troglodytes_OR5B17_functional|NC_036890.1|54222627|54223571	7	7	yes	yes	yes	yes	functional	functional	945	945	yes	no	no change
>NC_036890.1_OR5B3_functional_rev_54275549_54276493	Pan_troglodytes_OR5B3_functional|NC_036890.1|54275549|54276493	7	7	yes	yes	yes	yes	functional	functional	945	945	yes	no	no change
>NC_036890.1_OR5BB1P_pseudogene_short_rev_55230025_55230855	Pan_troglodytes_OR5A1_pseudogene|NC_036890.1|55230025|55230855	6	6	yes	yes	yes	yes	pseudogene	pseudogene	831	831	yes	no	no change
>NC_036890.1_OR5D13_functional_fwd_51677164_51678108	Pan_troglodytes_OR5D13_cd_functional|NC_036890.1|51677164|51678108	7	7	yes	yes	yes	yes	functional	functional	945	945	yes	no	no change
>NC_036890.1_OR5D14_functional_fwd_51699693_51700610	Pan_troglodytes_OR5D14_functional|NC_036890.1|51699666|51700610	7	7	yes	yes	yes	yes	functional	functional	918	945	no	no	no change
>NC_036890.1_OR5D17P_functional_fwd_51658645_51659595	Pan_troglodytes_OR5D18_functional|NC_036890.1|51658645|51659595	7	7	yes	yes	yes	yes	functional	functional	951	951	yes	no	no change
>NC_036890.1_OR5D18_functional_fwd_51723353_51724294	Pan_troglodytes_OR5D18_ce_functional|NC_036890.1|51723353|51724294	7	7	yes	yes	yes	yes	functional	functional	942	942	yes	no	no change
>NC_036890.1_OR5F1_functional_rev_51849389_51850336	Pan_troglodytes_OR5F1_functional|NC_036890.1|51849389|51850336	7	7	yes	yes	yes	yes	functional	functional	948	948	yes	no	no change
>NC_036890.1_OR5F1_functional_rev_51873284_51874228	Pan_troglodytes_OR5F1_cg_functional|NC_036890.1|51873284|51874228	7	7	yes	yes	yes	yes	functional	functional	945	945	yes	no	no change
>NC_036890.1_OR5G1P_functional_rev_52650149_52651093	Pan_troglodytes_OR93CH_functional|NC_036890.1|52650149|52651093	7	7	yes	yes	yes	yes	functional	functional	945	945	yes	no	no change
>NC_036890.1_OR5L1_functional_fwd_51715247_51716182	Pan_troglodytes_OR5L1_functional|NC_036890.1|51715247|51716182	7	7	yes	yes	yes	yes	functional	functional	936	936	yes	no	no change
>NC_036890.1_OR5L2_functional_fwd_51730865_51731800	Pan_troglodytes_OR5L2_functional|NC_036890.1|51730865|51731800	7	7	yes	yes	yes	yes	functional	functional	936	936	yes	no	no change
>NC_036890.1_OR5M10_functional_rev_52436584_52437531	Pan_troglodytes_OR5M10_functional|NC_036890.1|52436584|52437531	7	7	yes	yes	yes	yes	functional	functional	948	948	yes	no	no change
>NC_036890.1_OR5M1_functional_rev_52472549_52473496	Pan_troglodytes_OR5M1_functional|NC_036890.1|52472549|52473496	7	7	yes	yes	yes	yes	functional	functional	948	948	yes	no	no change
>NC_036890.1_OR5M11_functional_rev_52409236_52410153	Pan_troglodytes_OR5M11_functional|NC_036890.1|52409236|52410153	7	7	yes	yes	yes	yes	functional	functional	918	918	yes	no	no change
>NC_036890.1_OR5M9_functional_rev_52329176_52330108	Pan_troglodytes_OR5M9_functional|NC_036890.1|52329176|52330108	7	7	yes	yes	yes	yes	functional	functional	933	933	yes	no	no change
>NC_036890.1_OR5M3_pseudogene_short_rev_52336447_52337262	Pan_troglodytes_OR5M3_ci_pseudogene|NC_036890.1|52336447|52337370	7	7	yes	yes	yes	yes	pseudogene	pseudogene	816	924	no	no	no change
>NC_036890.1_OR5M7P_functional_rev_52379062_52380000	Pan_troglodytes_OR5M8_ck_functional|NC_036890.1|52379062|52380000	7	7	yes	yes	yes	yes	functional	functional	939	939	yes	no	no change
>NC_036890.1_OR5M7P_pseudogene_short_rev_52367265_52368044	Pan_troglodytes_OR5M8_cj_pseudogene|NC_036890.1|52367265|52367996	7	6	yes	yes	yes	yes	pseudogene	pseudogene	780	732	no	no	yes
>NC_036890.1_OR5M8_functional_rev_52357323_52358258	Pan_troglodytes_OR5M8_functional|NC_036890.1|52357323|52358258	7	7	yes	yes	yes	yes	functional	functional	936	936	yes	no	no change
>NC_036890.1_OR5P2_functional_rev_7631800_7632789	Pan_troglodytes_OR5P2_functional|NC_036890.1|7631800|7632789	7	7	yes	yes	yes	yes	functional	functional	990	990	yes	no	no change
>NC_036890.1_OR5P3_functional_rev_7671030_7671965	Pan_troglodytes_OR5P3_functional|NC_036890.1|7671030|7671965	7	7	yes	yes	yes	yes	functional	functional	936	936	yes	no	no change
>NC_036890.1_OR5T1_functional_fwd_52136930_52137916	Pan_troglodytes_OR5T1_functional|NC_036890.1|52136930|52137916	7	7	yes	yes	yes	yes	functional	functional	987	987	yes	no	no change
>NC_036890.1_OR5W2_functional_rev_51769217_51770149	Pan_troglodytes_OR5W2_functional|NC_036890.1|51769217|51770149	7	7	yes	yes	yes	yes	functional	functional	933	933	yes	no	no change
>NC_036890.1_OR6A2_functional_rev_6674164_6675147	Pan_troglodytes_OR6A2_functional|NC_036890.1|6674164|6675147	7	7	yes	yes	yes	yes	functional	functional	984	984	yes	no	no change
>NC_036890.1_OR6M1_functional_rev_119574127_119575068	Pan_troglodytes_OR6M1_cs_functional|NC_036890.1|119574127|119575068	7	7	yes	yes	yes	yes	functional	functional	942	942	yes	no	no change
>NC_036890.1_OR6Q1_functional_fwd_53900058_53901011	Pan_troglodytes_OR6Q1_functional|NC_036890.1|53900058|53901011	7	7	yes	yes	yes	yes	functional	functional	954	954	yes	no	no change
>NC_036890.1_OR7E111P_pseudogene_short_rev_51834854_51835450	Pan_troglodytes_OR7E24_cf_functional|NC_036890.1|51834854|51835687	5	7	yes	yes	yes	yes	pseudogene	functional	597	834	no	yes	no
>NC_036890.1_OR8A1_functional_fwd_120341922_120342851	Pan_troglodytes_OR8A1_functional|NC_036890.1|120341871|120342851	7	7	yes	yes	yes	yes	functional	functional	930	981	no	no	no change
>NC_036890.1_OR8B12_pseudogene_short_rev_120315106_120315462	Pan_troglodytes_OR8B12_pseudogene|NC_036890.1|120314530|120315462	3	7	yes	yes	yes	yes	pseudogene	pseudogene	357	933	no	no	no
>NC_036890.1_OR8B8_pseudogene_short_rev_120214119_120214433	Pan_troglodytes_OR8B8_pseudogene|NC_036890.1|120213492|120214433	1	7	yes	yes	yes	yes	pseudogene	pseudogene	315	942	no	no	no
>NC_036890.1_OR8B2_functional_rev_120156018_120156959	Pan_troglodytes_OR8B2_functional|NC_036890.1|120156018|120156959	7	7	yes	yes	yes	yes	functional	functional	942	942	yes	no	no change
>NC_036890.1_OR8B3_functional_rev_120170010_120170951	Pan_troglodytes_OR8B3_cu_functional|NC_036890.1|120170010|120170951	7	7	yes	yes	yes	yes	functional	functional	942	942	yes	no	no change
>NC_036890.1_OR8D1_functional_rev_120082784_120083710	Pan_troglodytes_OR8D1_functional|NC_036890.1|120082784|120083710	7	7	yes	yes	yes	yes	functional	functional	927	927	yes	no	no change
>NC_036890.1_OR8D2_functional_rev_120093721_120094656	Pan_troglodytes_OR8D2_functional|NC_036890.1|120093721|120094656	7	7	yes	yes	yes	yes	functional	functional	936	936	yes	no	no change
>NC_036890.1_OR8D4_functional_fwd_119673810_119674754	Pan_troglodytes_OR8D4_functional|NC_036890.1|119673810|119674754	7	7	yes	yes	yes	yes	functional	functional	945	945	yes	no	no change
>NC_036890.1_OR8G2P_functional_fwd_119993487_119994422	Pan_troglodytes_OR8G2_functional|NC_036890.1|119993448|119994422	7	7	yes	yes	yes	yes	functional	functional	936	975	no	no	no change
>NC_036890.1_OR8G5_functional_fwd_120033371_120034306	Pan_troglodytes_OR8G5_functional|NC_036890.1|120033266|120034306	7	7	yes	yes	yes	yes	functional	functional	936	1041	no	no	no change
>NC_036890.1_OR8H2_functional_fwd_51969285_51970223	Pan_troglodytes_OR8H2_functional|NC_036890.1|51969285|51970223	7	7	yes	yes	yes	yes	functional	functional	939	939	yes	no	no change
>NC_036890.1_OR8I2_functional_fwd_51957466_51958398	Pan_troglodytes_OR8I2_functional|NC_036890.1|51957466|51958398	7	7	yes	yes	yes	yes	functional	functional	933	933	yes	no	no change
>NC_036890.1_OR8J1_functional_fwd_52221581_52222528	Pan_troglodytes_OR8J1_functional|NC_036890.1|52221581|52222528	7	7	yes	yes	yes	yes	functional	functional	948	948	yes	no	no change
>NC_036890.1_OR8J3_functional_rev_52001367_52002314	Pan_troglodytes_OR8J3_functional|NC_036890.1|52001367|52002314	7	7	yes	yes	yes	yes	functional	functional	948	948	yes	no	no change
>NC_036890.1_OR8J2_functional_rev_52072863_52073828	Pan_troglodytes_OR8J2_functional|NC_036890.1|52072863|52073810	7	7	yes	yes	yes	yes	functional	functional	966	948	no	no	no change
>NC_036890.1_OR8K3_functional_fwd_52179687_52180625	Pan_troglodytes_OR8K3_ch_functional|NC_036890.1|52179687|52180625	7	7	yes	yes	yes	yes	functional	functional	939	939	yes	no	no change
>NC_036890.1_OR8U8_functional_fwd_52237001_52237975	Pan_troglodytes_OR8U8_functional|NC_036890.1|52237016|52237975	7	7	yes	yes	yes	yes	functional	functional	975	960	no	no	no change
>NC_036890.1_OR8U3_functional_rev_52286046_52287020	Pan_troglodytes_OR5R1_functional|NC_036890.1|52286046|52287020	7	7	yes	yes	yes	yes	functional	functional	975	975	yes	no	no change
>NC_036890.1_OR8V1P_functional_rev_52050321_52051280	Pan_troglodytes_OR8K3_functional|NC_036890.1|52050321|52051280	7	7	yes	yes	yes	yes	functional	functional	960	960	yes	no	no change
>NC_036890.1_OR9G1_functional_fwd_52563531_52564448	Pan_troglodytes_OR9G1_functional|NC_036890.1|52563531|52564448	7	7	yes	yes	yes	yes	functional	functional	918	918	yes	no	no change
>NC_036890.1_OR9G9_functional_fwd_52575069_52575986	Pan_troglodytes_OR9G9_functional|NC_036890.1|52575069|52575986	7	7	yes	yes	yes	yes	functional	functional	918	918	yes	no	no change
>NC_036890.1_OR9G4_functional_rev_52617514_52618497	Pan_troglodytes_OR9G4_functional|NC_036890.1|52617514|52618497	7	7	yes	yes	yes	yes	functional	functional	984	984	yes	no	no change
>NC_036890.1_OR9I1_functional_rev_53983093_53984037	Pan_troglodytes_OR9I1_cn_functional|NC_036890.1|53983093|53984037	7	7	yes	yes	yes	yes	functional	functional	945	945	yes	no	no change
>NC_036890.1_OR9I3P_pseudogene_short_rev_53973542_53974243	Pan_troglodytes_OR9I1_pseudogene|NC_036890.1|53973542|53974243	5	5	yes	yes	yes	yes	pseudogene	pseudogene	702	702	yes	no	no change
>NC_036890.1_OR9Q1_functional_fwd_54043998_54044930	Pan_troglodytes_OR9Q1_functional|NC_036890.1|54043998|54044930	7	7	yes	yes	yes	yes	functional	functional	933	933	yes	no	no change
>NC_036890.1_OR9Q2_functional_fwd_54055027_54055971	Pan_troglodytes_OR9Q2_functional|NC_036890.1|54055027|54055971	7	7	yes	yes	yes	yes	functional	functional	945	945	yes	no	no change
>NC_036890.1_OR4C15_functional_fwd_51350910_51351872	Pan_troglodytes_OR4C15_functional|NC_036890.1|51350748|51351872	7	7	yes	yes	yes	yes	functional	functional	963	1125	no	no	no change
>NC_036890.1_OR5AK3_functional_fwd_52844157_52845053	Pan_troglodytes_OR5AK3_functional|NC_036890.1|52844037|52845053	7	7	yes	yes	yes	yes	functional	functional	897	1017	no	no	no change
>NC_036890.1_OR5D16_pseudogene_short_fwd_51742827_51743285	Pan_troglodytes_OR5D16_pseudogene|NC_036890.1|51742827|51743912	4	7	yes	yes	yes	yes	pseudogene	pseudogene	459	1086	no	no	no
>NC_036890.1_OR8G3P_functional_fwd_119983507_119984382	Pan_troglodytes_OR8G3P_pseudogene|NC_036890.1|119983507|119984382	7	7	yes	yes	yes	yes	functional	pseudogene	876	876	yes	yes	no change
>NC_036890.1_OR51A7_functional_fwd_4721339_4722280	Pan_troglodytes_OR51A7_functional|NC_036890.1|4721339|4722280	7	7	yes	yes	yes	yes	functional	functional	942	942	yes	no	no change
>NC_036890.1_OR140_functional_fwd_51309272_51310195	Pan_troglodytes_OR140_functional|NC_036890.1|51309260|51310195	7	7	yes	yes	yes	yes	functional	functional	924	936	no	no	no change
>NC_036890.1_OR481_pseudogene_short_fwd_7582929_7583693	Pan_troglodytes_OR481_pseudogene|NC_036890.1|7582755|7583693	6	7	yes	yes	yes	yes	pseudogene	pseudogene	765	939	no	no	no
>NC_036890.1_OR1440_functional_rev_55147798_55148751	Pan_troglodytes_OR1440_functional|NC_036890.1|55147798|55148751	7	7	yes	yes	yes	yes	functional	functional	954	954	yes	no	no change
>NC_036890.1_OR8K1_functional_fwd_52207435_52208385	Pan_troglodytes_OR8K1_functional|NC_036890.1|52207435|52208385	7	7	yes	yes	yes	yes	functional	functional	951	951	yes	no	no change
>NC_036890.1_OR5M11_functional_rev_52457404_52458342	Pan_troglodytes_OR1030_cl_functional|NC_036890.1|52457404|52458342	7	7	yes	yes	yes	yes	functional	functional	939	939	yes	no	no change
>NC_036890.1_OR4C16_functional_rev_51547370_51548302	Pan_troglodytes_OR4C16_ca_functional|NC_036890.1|51547370|51548302	7	7	yes	yes	yes	yes	functional	functional	933	933	yes	no	no change
>NC_036890.1_OR52P1_functional_rev_4357346_4358245	Pan_troglodytes_OR52P1_functional|NC_036890.1|4357346|4358293	7	7	yes	yes	yes	yes	functional	functional	900	948	no	no	no change
>NC_036890.1_OR51H1_functional_fwd_4765533_4766528	Pan_troglodytes_OR51H1_be_functional|NC_036890.1|4765533|4766528	7	7	yes	yes	yes	yes	functional	functional	996	996	yes	no	no change
>NC_036890.1_OR52B5P_pseudogene_short_fwd_5439168_5439827	Pan_troglodytes_OR52B4_bm_pseudogene|NC_036890.1|5439168|5439827	5	5	yes	yes	yes	yes	pseudogene	pseudogene	660	660	yes	no	no change
>NC_036890.1_OR52B4_functional_fwd_4302466_4303410	Pan_troglodytes_OR52B4_az_functional|NC_036890.1|4302466|4303410	7	7	yes	yes	yes	yes	functional	functional	945	945	yes	no	no change
>NC_036890.1_OR10AG1_functional_rev_51823263_51824153	Pan_troglodytes_OR10AG1_functional|NC_036890.1|51823263|51824153	7	7	yes	yes	yes	yes	functional	functional	891	891	yes	no	no change
>NC_036890.1_OR51F1_functional_rev_4625673_4626686	Pan_troglodytes_OR51F2_bb_functional|NC_036890.1|4625673|4626623	7	7	yes	yes	yes	yes	functional	functional	1014	951	no	no	no change
>NC_036890.1_OR4P4_pseudogene_short_fwd_51595222_51595983	Pan_troglodytes_OR4P4_cb_pseudogene|NC_036890.1|51595222|51595983	6	6	yes	yes	yes	yes	pseudogene	pseudogene	762	762	yes	no	no change
>NC_036890.1_OR149_pseudogene_nonsense_fwd_120068972_120069904	Pan_troglodytes_OR149_ct_pseudogene|NC_036890.1|120068972|120069904	7	7	yes	yes	yes	yes	pseudogene	pseudogene	933	933	yes	no	no change
>NC_036890.1_OR149_functional_fwd_119927251_119928186	Pan_troglodytes_OR149_functional|NC_036890.1|119927251|119928186	7	7	yes	yes	yes	yes	functional	functional	936	936	yes	no	no change
>NC_036890.1_OR1052_functional_rev_53734980_53735939	Pan_troglodytes_OR1020_functional|NC_036890.1|53734980|53735939	7	7	yes	yes	yes	yes	functional	functional	960	960	yes	no	no change
>NC_036890.1_OR10D4_functional_rev_119860868_119861803	Pan_troglodytes_OR10D4_functional|NC_036890.1|119860868|119861803	7	7	yes	yes	yes	yes	functional	functional	936	936	yes	no	no change
>NC_036890.1_OR4C11_functional_fwd_51386245_51387159	Pan_troglodytes_OR4C11_functional|NC_036890.1|51386245|51387159	7	7	yes	yes	yes	yes	functional	functional	915	915	yes	no	no change
>NC_036890.1_OR51I1_functional_rev_5048538_5049410	Pan_troglodytes_OR51I2_functional|NC_036890.1|5048538|5049410	7	7	yes	yes	yes	yes	functional	functional	873	873	yes	no	no change
>NC_036890.1_OR51A4_functional_rev_5300320_5301270	Pan_troglodytes_OR51I1_functional|NC_036890.1|5300320|5301270	7	7	yes	yes	yes	yes	functional	functional	951	951	yes	no	no change
>NC_036879.1_OR2C3_functional_rev_222722227_222723189	Pan_troglodytes_OR2C3_functional|NC_036879.1|222722227|222723249	7	7	yes	yes	yes	yes	functional	functional	963	1023	no	no	no change
>NC_036879.1_OR10J5_functional_rev_134332358_134333287	Pan_troglodytes_OR10J5_functional|NC_036879.1|134332358|134333287	7	7	yes	yes	yes	yes	functional	functional	930	930	yes	no	no change
>NC_036879.1_OR2B11_functional_rev_222643275_222644228	Pan_troglodytes_OR2B11_functional|NC_036879.1|222643275|222644228	7	7	yes	yes	yes	yes	functional	functional	954	954	yes	no	no change
>NC_036879.1_OR2G3_functional_fwd_222797261_222798190	Pan_troglodytes_OR2G3_functional|NC_036879.1|222797261|222798190	7	7	yes	yes	yes	yes	functional	functional	930	930	yes	no	no change
>NC_036879.1_OR2T27_functional_fwd_223699036_223699989	Pan_troglodytes_OR2T27_functional|NC_036879.1|223699036|223699989	7	7	yes	yes	yes	yes	functional	functional	954	954	yes	no	no change
>NC_036879.1_OR10K2_functional_rev_133218483_133219421	Pan_troglodytes_OR10K2_functional|NC_036879.1|133218483|133219421	7	7	yes	yes	yes	yes	functional	functional	939	939	yes	no	no change
>NC_036879.1_OR11L1_functional_rev_223058840_223059784	Pan_troglodytes_OR11L1_functional|NC_036879.1|223058840|223059784	7	7	yes	yes	yes	yes	functional	functional	945	945	yes	no	no change
>NC_036879.1_OR13G1_functional_rev_222884112_222885035	Pan_troglodytes_OR13G1_functional|NC_036879.1|222884112|222885035	7	7	yes	yes	yes	yes	functional	functional	924	924	yes	no	no change
>NC_036879.1_OR10J1_pseudogene_short_fwd_134247584_134248339	Pan_troglodytes_OR10J1_d_pseudogene|NC_036879.1|134247377|134248339	6	7	yes	yes	yes	yes	pseudogene	pseudogene	756	963	no	no	no
>NC_036879.1_OR10J8P_functional_fwd_134172876_134173805	Pan_troglodytes_OR10J1_functional|NC_036879.1|134172876|134173805	7	7	yes	yes	yes	yes	functional	functional	930	930	yes	no	no change
>NC_036879.1_OR10J4_functional_fwd_134239822_134240757	Pan_troglodytes_OR10J4_functional|NC_036879.1|134239738|134240757	7	7	yes	yes	yes	yes	functional	functional	936	1020	no	no	no change
>NC_036879.1_OR10J6_pseudogene_short_fwd_134397542_134398372	Pan_troglodytes_OR10J6_pseudogene|NC_036879.1|134397542|134398372	6	6	yes	yes	yes	yes	pseudogene	pseudogene	831	831	yes	no	no change
>NC_036879.1_OR10K1_functional_fwd_133264170_133265111	Pan_troglodytes_OR10K1_functional|NC_036879.1|133264170|133265111	7	7	yes	yes	yes	yes	functional	functional	942	942	yes	no	no change
>NC_036879.1_OR10R2_functional_fwd_133279352_133280278	Pan_troglodytes_OR10R2_functional|NC_036879.1|133279271|133280278	7	7	yes	yes	yes	yes	functional	functional	927	1008	no	no	no change
>NC_036879.1_OR10T2_functional_rev_133197046_133197993	Pan_troglodytes_OR10T2_functional|NC_036879.1|133197046|133197993	7	7	yes	yes	yes	yes	functional	functional	948	948	yes	no	no change
>NC_036879.1_OR10X1_functional_rev_133377923_133378852	Pan_troglodytes_OR10X1_functional|NC_036879.1|133377923|133378903	7	7	yes	yes	yes	yes	functional	functional	930	981	no	no	no change
>NC_036879.1_OR10Z1_functional_fwd_133405453_133406394	Pan_troglodytes_OR10Z1_functional|NC_036879.1|133405453|133406394	7	7	yes	yes	yes	yes	functional	functional	942	942	yes	no	no change
>NC_036879.1_OR14A16_functional_rev_223032235_223033167	Pan_troglodytes_OR14A16_functional|NC_036879.1|223032235|223033167	7	7	yes	yes	yes	yes	functional	functional	933	933	yes	no	no change
>NC_036879.1_OR14C36_functional_fwd_223537834_223538772	Pan_troglodytes_OR14C36_functional|NC_036879.1|223537834|223538772	7	7	yes	yes	yes	yes	functional	functional	939	939	yes	no	no change
>NC_036879.1_OR14I1_functional_rev_223925924_223926859	Pan_troglodytes_OR14I1_functional|NC_036879.1|223925924|223926859	7	7	yes	yes	yes	yes	functional	functional	936	936	yes	no	no change
>NC_036879.1_OR14K1_functional_fwd_222944503_222945444	Pan_troglodytes_OR14K1_functional|NC_036879.1|222944503|222945444	7	7	yes	yes	yes	yes	functional	functional	942	942	yes	no	no change
>NC_036879.1_OR1C1_functional_rev_222974681_222975613	Pan_troglodytes_OR1C1_functional|NC_036879.1|222974681|222975682	7	7	yes	yes	yes	yes	functional	functional	933	1002	no	no	no change
>NC_036879.1_OR2AJ1_functional_fwd_223148239_223149183	Pan_troglodytes_OR2AJ1_functional|NC_036879.1|223148239|223149183	7	7	yes	yes	yes	yes	functional	functional	945	945	yes	no	no change
>NC_036879.1_OR2AK2_functional_fwd_223179529_223180491	Pan_troglodytes_OR2AK2_functional|NC_036879.1|223179484|223180491	7	7	yes	yes	yes	yes	functional	functional	963	1008	no	no	no change
>NC_036879.1_OR2G2_functional_fwd_222780070_222781023	Pan_troglodytes_OR2G2_functional|NC_036879.1|222780019|222781023	7	7	yes	yes	yes	yes	functional	functional	954	1005	no	no	no change
>NC_036879.1_OR2L13_functional_fwd_223312717_223313655	Pan_troglodytes_OR2L13_h_functional|NC_036879.1|223312717|223313655	7	7	yes	yes	yes	yes	functional	functional	939	939	yes	no	no change
>NC_036879.1_OR2L2_functional_fwd_223252338_223253276	Pan_troglodytes_OR2L2_g_functional|NC_036879.1|223252338|223253276	7	7	yes	yes	yes	yes	functional	functional	939	939	yes	no	no change
>NC_036879.1_OR2L5_functional_fwd_223204402_223205340	Pan_troglodytes_OR2L2_functional|NC_036879.1|223204402|223205340	7	7	yes	yes	yes	yes	functional	functional	939	939	yes	no	no change
>NC_036879.1_OR2L6P_functional_fwd_223217270_223218208	Pan_troglodytes_OR2L8_f_functional|NC_036879.1|223217270|223218208	7	7	yes	yes	yes	yes	functional	functional	939	939	yes	no	no change
>NC_036879.1_OR2L8_functional_fwd_223163020_223163958	Pan_troglodytes_OR2L8_functional|NC_036879.1|223163020|223163958	7	7	yes	yes	yes	yes	functional	functional	939	939	yes	no	no change
>NC_036879.1_OR2L3_functional_fwd_223274406_223275344	Pan_troglodytes_OR2L3_functional|NC_036879.1|223274406|223275344	7	7	yes	yes	yes	yes	functional	functional	939	939	yes	no	no change
>NC_036879.1_OR2M1P_pseudogene_short_fwd_223335530_223336363	Pan_troglodytes_OR2M3_functional|NC_036879.1|223335530|223336363	7	7	yes	yes	yes	yes	pseudogene	functional	834	834	yes	yes	no change
>NC_036879.1_OR2M2_functional_fwd_223387555_223388493	Pan_troglodytes_OR2M2_functional|NC_036879.1|223387555|223388493	7	7	yes	yes	yes	yes	functional	functional	939	939	yes	no	no change
>NC_036879.1_OR2M3_functional_fwd_223409465_223410403	Pan_troglodytes_OR2M3_l_functional|NC_036879.1|223409465|223410403	7	7	yes	yes	yes	yes	functional	functional	939	939	yes	no	no change
>NC_036879.1_OR2M5_functional_fwd_223358664_223359602	Pan_troglodytes_OR2M5_functional|NC_036879.1|223358664|223359602	7	7	yes	yes	yes	yes	functional	functional	939	939	yes	no	no change
>NC_036879.1_OR2M7_functional_rev_223512660_223513598	Pan_troglodytes_OR2M7_functional|NC_036879.1|223512660|223513598	7	7	yes	yes	yes	yes	functional	functional	939	939	yes	no	no change
>NC_036879.1_OR2M3_functional_fwd_223567736_223568674	Pan_troglodytes_OR2M3_n_functional|NC_036879.1|223567736|223568674	7	7	yes	yes	yes	yes	functional	functional	939	939	yes	no	no change
>NC_036879.1_OR2M4_functional_fwd_223444169_223445104	Pan_troglodytes_OR2M4_functional|NC_036879.1|223444169|223445104	7	7	yes	yes	yes	yes	functional	functional	936	936	yes	no	no change
>NC_036879.1_OR2T11_functional_rev_223872974_223873924	Pan_troglodytes_OR2T11_functional|NC_036879.1|223872974|223873924	7	7	yes	yes	yes	yes	functional	functional	951	951	yes	no	no change
>NC_036879.1_OR2T12_functional_rev_223483347_223484309	Pan_troglodytes_OR2T12_m_functional|NC_036879.1|223483347|223484309	7	7	yes	yes	yes	yes	functional	functional	963	963	yes	no	no change
>NC_036879.1_OR2T12_functional_rev_223296883_223297845	Pan_troglodytes_OR2T12_functional|NC_036879.1|223296883|223297845	7	7	yes	yes	yes	yes	functional	functional	963	963	yes	no	no change
>NC_036879.1_OR2T1_functional_fwd_223660121_223661077	Pan_troglodytes_OR2T1_functional|NC_036879.1|223659968|223661077	7	7	yes	yes	yes	yes	functional	functional	957	1110	no	no	no change
>NC_036879.1_OR2T29_functional_fwd_223748897_223749844	Pan_troglodytes_OR2T29_functional|NC_036879.1|223748897|223749844	7	7	yes	yes	yes	yes	functional	functional	948	948	yes	no	no change
>NC_036879.1_OR2T4_functional_fwd_223614822_223615784	Pan_troglodytes_OR2T4_functional|NC_036879.1|223614738|223615784	7	7	yes	yes	yes	yes	functional	functional	963	1047	no	no	no change
>NC_036879.1_OR2T4_functional_rev_223814103_223815068	Pan_troglodytes_OR2T29_o_functional|NC_036879.1|223814103|223815068	7	7	yes	yes	yes	yes	functional	functional	966	966	yes	no	no change
>NC_036879.1_OR2T2_functional_fwd_223710646_223711647	Pan_troglodytes_OR2T2_functional|NC_036879.1|223710646|223711647	7	7	yes	yes	yes	yes	functional	functional	1002	1002	yes	no	no change
>NC_036879.1_OR2T2_functional_rev_223884939_223885913	Pan_troglodytes_OR2T2_q_functional|NC_036879.1|223884939|223885913	7	7	yes	yes	yes	yes	functional	functional	975	975	yes	no	no change
>NC_036879.1_OR2T6_functional_fwd_223639773_223640699	Pan_troglodytes_OR2T6_functional|NC_036879.1|223639773|223640699	7	7	yes	yes	yes	yes	functional	functional	927	927	yes	no	no change
>NC_036879.1_OR2W3_functional_fwd_223110515_223111459	Pan_troglodytes_OR2W3_functional|NC_036879.1|223110515|223111459	7	7	yes	yes	yes	yes	functional	functional	945	945	yes	no	no change
>NC_036879.1_OR6F1_functional_rev_222917762_222918688	Pan_troglodytes_OR6F1_functional|NC_036879.1|222917762|222918688	7	7	yes	yes	yes	yes	functional	functional	927	927	yes	no	no change
>NC_036879.1_OR6K2_functional_rev_133498191_133499168	Pan_troglodytes_OR6K2_functional|NC_036879.1|133498191|133499168	7	7	yes	yes	yes	yes	functional	functional	978	978	yes	no	no change
>NC_036879.1_OR6K3_functional_rev_133515961_133516908	Pan_troglodytes_OR6K3_functional|NC_036879.1|133515961|133516908	7	7	yes	yes	yes	yes	functional	functional	948	948	yes	no	no change
>NC_036879.1_OR6K6_functional_fwd_133553436_133554395	Pan_troglodytes_OR6K6_functional|NC_036879.1|133553364|133554395	7	7	yes	yes	yes	yes	functional	functional	960	1032	no	no	no change
>NC_036879.1_OR6N1_functional_rev_133564349_133565287	Pan_troglodytes_OR6N1_functional|NC_036879.1|133564349|133565287	7	7	yes	yes	yes	yes	functional	functional	939	939	yes	no	no change
>NC_036879.1_OR6N2_functional_rev_133575308_133576261	Pan_troglodytes_OR6N2_functional|NC_036879.1|133575308|133576261	7	7	yes	yes	yes	yes	functional	functional	954	954	yes	no	no change
>NC_036879.1_OR6P1_functional_rev_133361671_133362624	Pan_troglodytes_OR6P1_functional|NC_036879.1|133361671|133362624	7	7	yes	yes	yes	yes	functional	functional	954	954	yes	no	no change
>NC_036879.1_OR6Y1_functional_rev_133346480_133347457	Pan_troglodytes_OR6Y1_functional|NC_036879.1|133346480|133347457	7	7	yes	yes	yes	yes	functional	functional	978	978	yes	no	no change
>NC_036879.1_OR6M1_pseudogene_short_rev_223050532_223051314	Pan_troglodytes_OR6M1_pseudogene|NC_036879.1|223050532|223051314	6	6	yes	yes	yes	yes	pseudogene	pseudogene	783	783	yes	no	no change
>NC_036879.1_OR1020_functional_fwd_222992467_222993333	Pan_troglodytes_OR12_functional|NC_036879.1|222992302|222993333	7	7	yes	yes	yes	yes	functional	functional	867	1032	no	no	no change
>NC_036879.1_OR2W5_functional_fwd_222683401_222684285	Pan_troglodytes_OR2W5_pseudogene|NC_036879.1|222683401|222684285	4	4	yes	yes	yes	yes	functional	pseudogene	885	885	yes	yes	no change
>NC_036879.1_OR10R2_pseudogene_short_fwd_133290613_133291386	Pan_troglodytes_OR10R2_a_pseudogene|NC_036879.1|133290613|133291386	6	6	yes	yes	yes	yes	pseudogene	pseudogene	774	774	yes	no	no change
>NC_036879.1_TAS1R1_functional_fwd_5261867_5284548	Pan_troglodytes_TAS1R1_functional|NC_036879.1|5261867|5284548	7	7	yes	yes	yes	yes	functional	functional	2526	2526	yes	no	no change
>NC_036879.1_TAS1R2_functional_rev_17119723_17139816	Pan_troglodytes_TAS1R2_functional|NC_036879.1|17139816|17119723	7	7	yes	yes	yes	yes	functional	functional	2520	2520	yes	no	no change
>NC_036879.1_TAS1R3_functional_fwd_19013_22131	Pan_troglodytes_TAS1R3_functional|NC_036879.1|19013|22131	7	7	yes	yes	yes	yes	functional	functional	2559	2685	no	no	no change
>NC_036879.1_OR11A1_pseudogene_short_fwd_109586027_109586620	Pan_troglodytes_OR1468_pseudogene|NC_036879.1|109586027|109586620	4	4	yes	yes	yes	yes	pseudogene	pseudogene	594	594	yes	no	no change
>NC_036893.1_OR11G2_functional_fwd_1164516_1165451	Pan_troglodytes_OR11G2_functional|NC_036893.1|1164414|1165451	7	7	yes	yes	yes	yes	functional	functional	936	1038	no	no	no change
>NC_036893.1_OR10G2_functional_rev_2558149_2559093	Pan_troglodytes_OR10G2_de_functional|NC_036893.1|2558149|2559093	7	7	yes	yes	yes	yes	functional	functional	945	945	yes	no	no change
>NC_036893.1_OR10G2_functional_rev_2526167_2527111	Pan_troglodytes_OR10G2_functional|NC_036893.1|2526167|2527111	7	7	yes	yes	yes	yes	functional	functional	945	945	yes	no	no change
>NC_036893.1_OR10G3_functional_rev_2493924_2494865	Pan_troglodytes_OR10G3_functional|NC_036893.1|2493924|2494865	7	7	yes	yes	yes	yes	functional	functional	942	942	yes	no	no change
>NC_036893.1_OR11H1_functional_fwd_199946_200893	Pan_troglodytes_OR11H1_functional|NC_036893.1|199913|200893	7	7	yes	yes	yes	yes	functional	functional	948	981	no	no	no change
>NC_036893.1_OR11H4_functional_fwd_1209871_1210815	Pan_troglodytes_OR11H4_dd_functional|NC_036893.1|1209841|1210815	7	7	yes	yes	yes	yes	functional	functional	945	975	no	no	no change
>NC_036893.1_OR11H6_functional_fwd_1189347_1190339	Pan_troglodytes_OR11H6_functional|NC_036893.1|1189347|1190339	7	7	yes	yes	yes	yes	functional	functional	993	993	yes	no	no change
>NC_036893.1_OR11H7_functional_fwd_1195036_1195980	Pan_troglodytes_OR11H7_functional|NC_036893.1|1195036|1195980	7	7	yes	yes	yes	yes	functional	functional	945	945	yes	no	no change
>NC_036893.1_OR4E1_functional_rev_2594402_2595349	Pan_troglodytes_OR4E1_functional|NC_036893.1|2594402|2595349	7	7	yes	yes	yes	yes	functional	functional	948	948	yes	no	no change
>NC_036893.1_OR4E2_functional_fwd_2589329_2590270	Pan_troglodytes_OR4E2_functional|NC_036893.1|2589329|2590270	7	7	yes	yes	yes	yes	functional	functional	942	942	yes	no	no change
>NC_036893.1_OR4K12P_functional_fwd_828966_829910	Pan_troglodytes_OR4K2_functional|NC_036893.1|828966|829910	7	7	yes	yes	yes	yes	functional	functional	945	945	yes	no	no change
>NC_036893.1_OR4K13_functional_rev_1017575_1018489	Pan_troglodytes_OR4K13_functional|NC_036893.1|1017575|1018489	7	7	yes	yes	yes	yes	functional	functional	915	915	yes	no	no change
>NC_036893.1_OR4K14_pseudogene_short_rev_992451_993173	Pan_troglodytes_OR4K14_pseudogene|NC_036893.1|992241|993173	5	7	yes	yes	yes	yes	pseudogene	pseudogene	723	933	no	no	no
>NC_036893.1_OR4K15_functional_fwd_953787_954761	Pan_troglodytes_OR4K15_dc_functional|NC_036893.1|953715|954761	7	7	yes	yes	yes	yes	functional	functional	975	1047	no	no	no change
>NC_036893.1_OR4K17_functional_fwd_1100577_1101527	Pan_troglodytes_OR4K17_functional|NC_036893.1|1100496|1101527	7	7	yes	yes	yes	yes	functional	functional	951	1032	no	no	no change
>NC_036893.1_OR4K1_functional_fwd_914371_915306	Pan_troglodytes_OR4K1_functional|NC_036893.1|914371|915306	7	7	yes	yes	yes	yes	functional	functional	936	936	yes	no	no change
>NC_036893.1_OR4K2_functional_fwd_857588_858532	Pan_troglodytes_OR4K2_db_functional|NC_036893.1|857588|858532	7	7	yes	yes	yes	yes	functional	functional	945	945	yes	no	no change
>NC_036893.1_OR4N2_functional_fwd_809968_810891	Pan_troglodytes_OR4N2_functional|NC_036893.1|809968|810891	7	7	yes	yes	yes	yes	functional	functional	924	924	yes	no	no change
>NC_036893.1_OR4N5_functional_fwd_1138822_1139748	Pan_troglodytes_OR4N5_functional|NC_036893.1|1138822|1139748	7	7	yes	yes	yes	yes	functional	functional	927	927	yes	no	no change
>NC_036893.1_OR4Q2_functional_fwd_980346_981287	Pan_troglodytes_OR4Q2_functional|NC_036893.1|980346|981287	7	7	yes	yes	yes	yes	functional	functional	942	942	yes	no	no change
>NC_036893.1_OR5AU1_functional_rev_2075984_2077045	Pan_troglodytes_OR5AU1_functional|NC_036893.1|2075984|2077072	7	7	yes	yes	yes	yes	functional	functional	1062	1089	no	no	no change
>NC_036893.1_OR6J1_functional_rev_3557667_3558704	Pan_troglodytes_OR6J1_functional|NC_036893.1|3557667|3558704	7	7	yes	yes	yes	yes	functional	functional	1038	1038	yes	no	no change
>NC_036893.1_OR6S1_functional_rev_1609399_1610394	Pan_troglodytes_OR6S1_functional|NC_036893.1|1609399|1610394	7	7	yes	yes	yes	yes	functional	functional	996	996	yes	no	no change
>NC_036893.1_OR49_pseudogene_short_fwd_3607891_3608379	Pan_troglodytes_OR49_pseudogene|NC_036893.1|3607237|3608379	4	7	yes	yes	yes	yes	pseudogene	pseudogene	489	1143	no	no	no
>NC_036893.1_OR4K3_functional_rev_849968_850945	Pan_troglodytes_OR4K3_da_functional|NC_036893.1|849968|850945	7	7	yes	yes	yes	yes	functional	functional	978	978	yes	no	no change
>NC_036893.1_OR11H4_functional_fwd_1176445_1177305	Pan_troglodytes_OR11H4_functional|NC_036893.1|1176343|1177305	7	7	yes	yes	yes	yes	functional	functional	861	963	no	no	no change
>NC_036885.1_OR14J1_functional_fwd_28850180_28851145	Pan_troglodytes_OR14J1_functional|NC_036885.1|28850108|28851145	7	7	yes	yes	yes	yes	functional	functional	966	1038	no	no	no change
>NC_036885.1_OR2B3_functional_rev_28636112_28637053	Pan_troglodytes_OR2B3_functional|NC_036885.1|28636112|28637053	7	7	yes	yes	yes	yes	functional	functional	942	942	yes	no	no change
>NC_036885.1_TAAR8_pseudogene_short_fwd_129909605_129910216	Pan_troglodytes_TAAR8_pseudogene|NC_036885.1|129909449|129910475	4	7	yes	yes	yes	yes	pseudogene	pseudogene	612	1027	no	no	no
>NC_036885.1_OR2W6_functional_fwd_27550875_27551801	Pan_troglodytes_OR2W6_z_functional|NC_036885.1|27550875|27551801	7	7	yes	yes	yes	yes	functional	functional	927	927	yes	no	no change
>NC_036885.1_OR10C1_functional_fwd_28984141_28985079	Pan_troglodytes_OR10C1_functional|NC_036885.1|28984141|28985079	7	7	yes	yes	yes	yes	functional	functional	939	939	yes	no	no change
>NC_036885.1_OR11A1_functional_rev_28970835_28971782	Pan_troglodytes_OR11A1_functional|NC_036885.1|28970835|28971782	7	7	yes	yes	yes	yes	functional	functional	948	948	yes	no	no change
>NC_036885.1_OR12D2_functional_fwd_28940828_28941751	Pan_troglodytes_OR12D2_functional|NC_036885.1|28940828|28941751	7	7	yes	yes	yes	yes	functional	functional	924	924	yes	no	no change
>NC_036885.1_OR12D2_functional_fwd_28961385_28962347	Pan_troglodytes_OR12D1_functional|NC_036885.1|28961385|28962347	7	7	yes	yes	yes	yes	functional	functional	963	963	yes	no	no change
>NC_036885.1_OR12D3_functional_rev_28917179_28918129	Pan_troglodytes_OR12D3_functional|NC_036885.1|28917179|28918129	7	7	yes	yes	yes	yes	functional	functional	951	951	yes	no	no change
>NC_036885.1_OR2B2_functional_rev_27482467_27483408	Pan_troglodytes_OR2B2_functional|NC_036885.1|27482467|27483408	7	7	yes	yes	yes	yes	functional	functional	942	942	yes	no	no change
>NC_036885.1_OR2B6_functional_fwd_27530994_27531935	Pan_troglodytes_OR2B6_functional|NC_036885.1|27530994|27531935	7	7	yes	yes	yes	yes	functional	functional	942	942	yes	no	no change
>NC_036885.1_OR2H1_functional_fwd_29006481_29007431	Pan_troglodytes_OR2H1_functional|NC_036885.1|29006481|29007431	7	7	yes	yes	yes	yes	functional	functional	951	951	yes	no	no change
>NC_036885.1_OR2H2_functional_fwd_29121262_29122200	Pan_troglodytes_OR2H2_functional|NC_036885.1|29121262|29122200	7	7	yes	yes	yes	yes	functional	functional	939	939	yes	no	no change
>NC_036885.1_OR2J1_functional_fwd_28650742_28651680	Pan_troglodytes_OR2J1_functional|NC_036885.1|28650742|28651680	7	7	yes	yes	yes	yes	functional	functional	939	939	yes	no	no change
>NC_036885.1_OR2J3_functional_fwd_28661711_28662646	Pan_troglodytes_OR2J3_functional|NC_036885.1|28661711|28662646	7	7	yes	yes	yes	yes	functional	functional	936	936	yes	no	no change
>NC_036885.1_OR2W1_functional_rev_28594423_28595385	Pan_troglodytes_OR2W1_functional|NC_036885.1|28594423|28595385	7	7	yes	yes	yes	yes	functional	functional	963	963	yes	no	no change
>NC_036885.1_OR5V1_functional_rev_28898419_28899384	Pan_troglodytes_OR5V1_functional|NC_036885.1|28898419|28899384	7	7	yes	yes	yes	yes	functional	functional	966	966	yes	no	no change
>NC_036885.1_TAAR1_functional_rev_130002311_130003330	Pan_troglodytes_TAAR1_functional|NC_036885.1|130002311|130003330	7	7	yes	yes	yes	yes	functional	functional	1020	1020	yes	no	no change
>NC_036885.1_TAAR2_pseudogene_short_rev_129974340_129975068	Pan_troglodytes_TAAR2P_pseudogene|NC_036885.1|129974149|129975068	6	6	yes	yes	yes	yes	pseudogene	pseudogene	729	920	no	no	no change
>NC_036885.1_TAAR5_functional_rev_129945421_129946434	Pan_troglodytes_TAAR5_functional|NC_036885.1|129945421|129946434	7	7	yes	yes	yes	yes	functional	functional	1014	1014	yes	no	no change
>NC_036885.1_TAAR6_functional_fwd_129927089_129928126	Pan_troglodytes_TAAR6_functional|NC_036885.1|129927089|129928126	7	7	yes	yes	yes	yes	functional	functional	1038	1038	yes	no	no change
>NC_036885.1_TAAR4_pseudogene_short_rev_129951454_129952170	Pan_troglodytes_TAAR4_pseudogene|NC_036885.1|129951222|129952070	4	2	yes	no	yes	no	pseudogene	pseudogene	717	849	no	no	yes
>NC_036885.1_TAAR9_pseudogene_nonsense_fwd_129895076_129896137	Pan_troglodytes_TAAR9_pseudogene|NC_036885.1|129895076|129896123	7	7	yes	yes	yes	no	pseudogene	pseudogene	1062	1048	no	no	yes
>NC_036885.1_OR2B11_functional_rev_28687667_28688605	Pan_troglodytes_OR2B11_aa_functional|NC_036885.1|28687667|28688605	7	7	yes	yes	yes	yes	functional	functional	939	939	yes	no	no change
>NC_036885.1_OR2W6_functional_fwd_27511241_27512179	Pan_troglodytes_OR2W6_pseudogene|NC_036885.1|27511226|27512179	7	7	yes	yes	yes	yes	functional	pseudogene	939	954	no	yes	no change
>NC_036894.1_OR4F6_functional_fwd_80455996_80456934	Pan_troglodytes_OR4F6_df_functional|NC_036894.1|80455996|80456934	7	7	yes	yes	yes	yes	functional	functional	939	939	yes	no	no change
>NC_036894.1_OR4F14P_functional_fwd_80479033_80479971	Pan_troglodytes_OR4F3/4F16/4F29_functional|NC_036894.1|80479033|80479971	7	7	yes	yes	yes	yes	functional	functional	939	939	yes	no	no change
>NC_036894.1_OR11H12_pseudogene_short_rev_7882014_7882769	Pan_troglodytes_OR11H12_pseudogene|NC_036894.1|7882014|7882994	6	7	yes	yes	yes	yes	pseudogene	pseudogene	756	981	no	no	no
>NC_036894.1_OR4F15_functional_fwd_80468488_80469426	Pan_troglodytes_OR4F15_dg_functional|NC_036894.1|80468488|80469426	7	7	yes	yes	yes	yes	functional	functional	939	939	yes	no	no change
>NC_036894.1_OR4F15_pseudogene_short_fwd_80498617_80499396	Pan_troglodytes_OR4F15_dh_pseudogene|NC_036894.1|80498734|80499396	6	6	yes	yes	yes	yes	pseudogene	pseudogene	780	663	no	no	no change
>NC_036898.1_OR10H2_functional_fwd_16286176_16287123	Pan_troglodytes_OR10H2_functional|NC_036898.1|16286176|16287123	7	7	yes	yes	yes	yes	functional	functional	948	948	yes	no	no change
>NC_036898.1_OR10H3_functional_fwd_16299499_16300449	Pan_troglodytes_OR10H3_functional|NC_036898.1|16299499|16300449	7	7	yes	yes	yes	yes	functional	functional	951	951	yes	no	no change
>NC_036898.1_OR10H4_functional_fwd_16477410_16478360	Pan_troglodytes_OR10H4_functional|NC_036898.1|16477410|16478360	7	7	yes	yes	yes	yes	functional	functional	951	951	yes	no	no change
>NC_036898.1_OR1I1_functional_fwd_15655233_15656273	Pan_troglodytes_OR1I1_functional|NC_036898.1|15655164|15656273	7	7	yes	yes	yes	yes	functional	functional	1041	1110	no	no	no change
>NC_036898.1_OR7A10_functional_rev_15415428_15416357	Pan_troglodytes_OR7A10_functional|NC_036898.1|15415428|15416357	7	7	yes	yes	yes	yes	functional	functional	930	930	yes	no	no change
>NC_036898.1_OR7A17_pseudogene_short_rev_15454963_15455718	Pan_troglodytes_OR7A17_pseudogene|NC_036898.1|15454963|15455718	6	6	yes	yes	yes	yes	pseudogene	pseudogene	756	756	yes	no	no change
>NC_036898.1_OR7A5_functional_rev_15402670_15403629	Pan_troglodytes_OR7A5_functional|NC_036898.1|15402670|15403629	7	7	yes	yes	yes	yes	functional	functional	960	960	yes	no	no change
>NC_036898.1_OR7C1_functional_rev_15378976_15379938	Pan_troglodytes_OR7C1_functional|NC_036898.1|15378976|15379938	7	7	yes	yes	yes	yes	functional	functional	963	963	yes	no	no change
>NC_036898.1_OR7C2_functional_fwd_15514905_15515867	Pan_troglodytes_OR7C2_functional|NC_036898.1|15514905|15515867	7	7	yes	yes	yes	yes	functional	functional	963	963	yes	no	no change
>NC_036898.1_OR7D2_functional_fwd_9764170_9765108	Pan_troglodytes_OR7D2_functional|NC_036898.1|9764170|9765108	7	7	yes	yes	yes	yes	functional	functional	939	939	yes	no	no change
>NC_036898.1_OR7D4_functional_rev_9786860_9787798	Pan_troglodytes_OR7D4_functional|NC_036898.1|9786860|9787798	7	7	yes	yes	yes	yes	functional	functional	939	939	yes	no	no change
>NC_036898.1_OR7G1_functional_rev_9693847_9694782	Pan_troglodytes_OR7G1_functional|NC_036898.1|9693847|9694782	7	7	yes	yes	yes	yes	functional	functional	936	936	yes	no	no change
>NC_036898.1_OR7G3_functional_rev_9704995_9705933	Pan_troglodytes_OR7G3_functional|NC_036898.1|9704995|9705933	7	7	yes	yes	yes	yes	functional	functional	939	939	yes	no	no change
>NC_036898.1_VN1R1_functional_rev_55532867_55533814	Pan_troglodytes_VN1R1_dp_pseudogene|NC_036898.1|55532787|55533730	6	6	yes	yes	yes	yes	functional	pseudogene	948	944	no	yes	no change
>NC_036898.1_VN2R115P_pseudogene_short_rev_54423616_54452931	Pan_troglodytes_VN2R115P_pseudogene|NC_036898.1|54424170|54423482	3	5	yes	no	yes	no	pseudogene	pseudogene	486	689	no	no	no
>NC_036898.1_VN2R26_pseudogene_short_rev_54403150_54406904	Pan_troglodytes_VN2R114P_pseudogene|NC_036898.1|54403692|54402826	3	3	yes	no	yes	no	pseudogene	pseudogene	480	867	no	no	yes
>NC_036898.1_OR7A2_functional_rev_15465034_15465963	Pan_troglodytes_OR7A17_dk_functional|NC_036898.1|15465034|15465963	7	7	yes	yes	yes	yes	functional	functional	930	930	yes	no	no change
>NC_036898.1_OR7A17_functional_rev_15476476_15477405	Pan_troglodytes_OR7A10_dl_functional|NC_036898.1|15476476|15477405	7	7	yes	yes	yes	yes	functional	functional	930	930	yes	no	no change
>NC_036898.1_OR7D4_functional_fwd_9807748_9808740	Pan_troglodytes_OR7D1_functional|NC_036898.1|9807748|9808740	7	7	yes	yes	yes	yes	functional	functional	993	993	yes	no	no change
>NC_036898.1_OR7D4_functional_rev_9833129_9834067	Pan_troglodytes_OR7D4_dj_functional|NC_036898.1|9833129|9834067	7	7	yes	yes	yes	yes	functional	functional	939	939	yes	no	no change
>NC_036886.1_TAS2R60_functional_fwd_140407131_140408087	Pan_troglodytes_TAS2R60_functional|NC_036886.1|140407131|140408087	7	7	yes	yes	yes	yes	functional	functional	957	957	yes	no	no change
>NC_036886.1_OR2A1_functional_fwd_141001847_141002779	Pan_troglodytes_OR2A1/2A42_functional|NC_036886.1|141001847|141002779	7	7	yes	yes	yes	yes	functional	functional	933	933	yes	no	no change
>NC_036886.1_OR2A12_functional_fwd_140921898_140922830	Pan_troglodytes_OR2A12_functional|NC_036886.1|140921898|140922830	7	7	yes	yes	yes	yes	functional	functional	933	933	yes	no	no change
>NC_036886.1_OR2A14_functional_fwd_140955899_140956831	Pan_troglodytes_OR2A14_functional|NC_036886.1|140955899|140956831	7	7	yes	yes	yes	yes	functional	functional	933	933	yes	no	no change
>NC_036886.1_OR2A5_functional_fwd_140876878_140877813	Pan_troglodytes_OR2A5_functional|NC_036886.1|140876878|140877813	7	7	yes	yes	yes	yes	functional	functional	936	936	yes	no	no change
>NC_036886.1_OR2A25_functional_fwd_140900576_140901508	Pan_troglodytes_OR2A25_functional|NC_036886.1|140900576|140901508	7	7	yes	yes	yes	yes	functional	functional	933	933	yes	no	no change
>NC_036886.1_OR2A2_functional_fwd_140936458_140937414	Pan_troglodytes_OR2A2_functional|NC_036886.1|140936458|140937414	7	7	yes	yes	yes	yes	functional	functional	957	957	yes	no	no change
>NC_036886.1_OR2A2_functional_fwd_140968775_140969707	Pan_troglodytes_OR2A2_al_functional|NC_036886.1|140968775|140969707	7	7	yes	yes	yes	yes	functional	functional	933	933	yes	no	no change
>NC_036886.1_OR2A2_pseudogene_short_fwd_140983899_140984522	Pan_troglodytes_OR2A5_am_pseudogene|NC_036886.1|140983899|140984522	5	5	yes	yes	yes	yes	pseudogene	pseudogene	624	624	yes	no	no change
>NC_036886.1_OR2AE1_functional_rev_95995640_95996611	Pan_troglodytes_OR2AE1_functional|NC_036886.1|95995640|95996686	7	7	yes	yes	yes	yes	functional	functional	972	1047	no	no	no change
>NC_036886.1_OR2F1_functional_fwd_140733904_140734857	Pan_troglodytes_OR2F1_functional|NC_036886.1|140733904|140734857	7	7	yes	yes	yes	yes	functional	functional	954	954	yes	no	no change
>NC_036886.1_OR2F1_functional_fwd_140759992_140760945	Pan_troglodytes_OR2F1_aj_functional|NC_036886.1|140759992|140760945	7	7	yes	yes	yes	yes	functional	functional	954	954	yes	no	no change
>NC_036886.1_OR2F2_functional_fwd_140709111_140710064	Pan_troglodytes_OR2F2_functional|NC_036886.1|140709111|140710064	7	7	yes	yes	yes	yes	functional	functional	954	954	yes	no	no change
>NC_036886.1_OR6V1_functional_fwd_140011786_140012727	Pan_troglodytes_OR6V1_functional|NC_036886.1|140011534|140012727	7	8	yes	yes	yes	yes	functional	functional	942	1194	no	no	no
>NC_036886.1_OR7E39P_pseudogene_short_rev_7030737_7031198	Pan_troglodytes_OR7E24_ah_pseudogene|NC_036886.1|7030737|7031198	2	2	yes	yes	yes	yes	pseudogene	pseudogene	462	462	yes	no	no change
>NC_036886.1_OR7E39P_pseudogene_short_rev_7073308_7073754	Pan_troglodytes_OR7E24_ai_pseudogene|NC_036886.1|7073308|7073754	2	2	yes	yes	yes	yes	pseudogene	pseudogene	447	447	yes	no	no change
>NC_036886.1_OR9A1P_pseudogene_short_fwd_138770685_138771476	Pan_troglodytes_OR9A1_pseudogene|NC_036886.1|138770685|138771476	6	6	yes	yes	yes	yes	pseudogene	pseudogene	792	792	yes	no	no change
>NC_036886.1_OR9A4_functional_fwd_138802499_138803443	Pan_troglodytes_OR9A4_functional|NC_036886.1|138802499|138803443	7	7	yes	yes	yes	yes	functional	functional	945	945	yes	no	no change
>NC_036886.1_TAS2R16_functional_rev_119934859_119935821	Pan_troglodytes_TAS2R16_functional|NC_036886.1|119934859|119935734	7	7	yes	yes	yes	yes	functional	functional	963	876	no	no	no change
>NC_036886.1_TAS2R39_functional_fwd_140147067_140148032	Pan_troglodytes_TAS2R39_functional|NC_036886.1|140147016|140148032	7	7	yes	yes	yes	yes	functional	functional	966	1017	no	no	no change
>NC_036886.1_TAS2R40_functional_fwd_140185608_140186579	Pan_troglodytes_TAS2R40_functional|NC_036886.1|140185608|140186579	7	7	yes	yes	yes	yes	functional	functional	972	972	yes	no	no change
>NC_036886.1_TAS2R41_functional_fwd_140441679_140442602	Pan_troglodytes_TAS2R41_functional|NC_036886.1|140441679|140442602	7	7	yes	yes	yes	yes	functional	functional	924	924	yes	no	no change
>NC_036886.1_TAS2R4_functional_fwd_138664009_138664908	Pan_troglodytes_TAS2R4_functional|NC_036886.1|138664009|138664908	7	7	yes	yes	yes	yes	functional	functional	900	900	yes	no	no change
>NC_036886.1_TAS2R5_functional_fwd_138675552_138676712	Pan_troglodytes_TAS2R5_functional|NC_036886.1|138675813|138676712	7	7	yes	yes	yes	yes	functional	functional	1161	900	no	no	no change
>NC_036886.1_TAS2R62P_functional_fwd_140400711_140401649	Pan_troglodytes_TAS2R62P_pseudogene|NC_036886.1|140400711|140401649	7	7	yes	yes	yes	yes	functional	pseudogene	939	939	yes	yes	no change
>NC_036886.1_TAS2R38_pseudogene_short_rev_138850286_138850999	Pan_troglodytes_TAS2R38_functional|NC_036886.1|138850286|138851284	5	7	yes	no	yes	yes	pseudogene	functional	714	999	no	yes	no
>NC_036886.1_TAS2R3_functional_fwd_138650857_138651804	Pan_troglodytes_TAS2R3_functional|NC_036886.1|138650857|138651804	7	7	yes	yes	yes	yes	functional	functional	948	948	yes	no	no change
>NC_036886.1_OR10AC1_functional_rev_140491370_140492347	Pan_troglodytes_OR10AC1_functional|NC_036886.1|140491370|140492347	7	7	yes	yes	yes	yes	functional	functional	978	978	yes	no	no change
>NC_036886.1_ORPROTEINOLF3_functional_fwd_140791170_140792105	Pan_troglodytes_ORPROTEINOLF3_functional|NC_036886.1|140791170|140792105	7	7	yes	yes	yes	yes	functional	functional	936	936	yes	no	no change
>NC_036886.1_ORPROTEINOLF3_functional_fwd_140807720_140808652	Pan_troglodytes_ORPROTEINOLF3_ak_functional|NC_036886.1|140807720|140808652	7	7	yes	yes	yes	yes	functional	functional	933	933	yes	no	no change
>NC_036886.1_OPN1SW_functional_rev_125661829_125665082	Pan_troglodytes_OPN1SW_functional|NC_036886.1|125665082|125661829	7	7	yes	yes	yes	yes	functional	functional	1047	1047	yes	no	no change
>NC_036882.1_OR5H14_functional_fwd_96310389_96311321	Pan_troglodytes_OR5H14_functional|NC_036882.1|96310389|96311321	7	7	yes	yes	yes	yes	functional	functional	933	933	yes	no	no change
>NC_036882.1_OR5AC2_functional_fwd_96248230_96249159	Pan_troglodytes_OR5AC2_functional|NC_036882.1|96248230|96249159	7	7	yes	yes	yes	yes	functional	functional	930	930	yes	no	no change
>NC_036882.1_OR5H7P_functional_fwd_96419992_96420921	Pan_troglodytes_OR5H6_functional|NC_036882.1|96419992|96420921	7	7	yes	yes	yes	yes	functional	functional	930	930	yes	no	no change
>NC_036882.1_OR5H6_functional_fwd_96446527_96447504	Pan_troglodytes_OR5H6_u_functional|NC_036882.1|96446527|96447504	7	7	yes	yes	yes	yes	functional	functional	978	978	yes	no	no change
>NC_036882.1_OR5H1_functional_fwd_96293703_96294632	Pan_troglodytes_OR5H1_pseudogene|NC_036882.1|96293652|96294632	7	7	yes	yes	yes	yes	functional	pseudogene	930	981	no	yes	no change
>NC_036882.1_OR5H15_functional_fwd_96329730_96330671	Pan_troglodytes_OR5H15_pseudogene|NC_036882.1|96329679|96330671	7	7	yes	yes	yes	yes	functional	pseudogene	942	993	no	yes	no change
>NC_036882.1_OR5H2_pseudogene_short_fwd_96465191_96466048	Pan_troglodytes_OR5H2_pseudogene|NC_036882.1|96465119|96466048	7	7	yes	yes	yes	yes	pseudogene	pseudogene	858	930	no	no	no change
>NC_036882.1_OR5K1_functional_fwd_96653766_96654692	Pan_troglodytes_OR5K1_functional|NC_036882.1|96653766|96654692	7	7	yes	yes	yes	yes	functional	functional	927	927	yes	no	no change
>NC_036882.1_OR5K2_pseudogene_short_fwd_96681867_96682439	Pan_troglodytes_OR5K2_pseudogene|NC_036882.1|96681867|96682817	4	7	yes	yes	yes	yes	pseudogene	pseudogene	573	951	no	no	no
>NC_036882.1_OR5K3_functional_fwd_96569694_96570659	Pan_troglodytes_OR5K3_functional|NC_036882.1|96569694|96570659	7	7	yes	yes	yes	yes	functional	functional	966	966	yes	no	no change
>NC_036882.1_OR5K4_functional_fwd_96536052_96537002	Pan_troglodytes_OR5K4_functional|NC_036882.1|96536052|96537002	7	7	yes	yes	yes	yes	functional	functional	951	951	yes	no	no change
>NC_036882.1_OR7E162P_pseudogene_short_rev_75596844_75597296	Pan_troglodytes_OR7E24_t_pseudogene|NC_036882.1|75596844|75597296	2	2	yes	yes	yes	yes	pseudogene	pseudogene	453	453	yes	no	no change
>NC_036882.1_OR7E162P_pseudogene_nonsense_fwd_123872670_123873752	Pan_troglodytes_OR7E24_x_pseudogene|NC_036882.1|123872670|123873149	2	4	yes	yes	yes	yes	pseudogene	pseudogene	1083	480	no	no	no
>NC_036882.1_VN2R1_pseudogene_short_fwd_154122990_154126786	Pan_troglodytes_VN2R1P_pseudogene|NC_036882.1|154101772|154126786	7	1	yes	yes	yes	yes	pseudogene	pseudogene	1122	25015	no	no	yes
>NC_036882.1_OR5AC1_functional_fwd_96225757_96226680	Pan_troglodytes_OR5AC1_functional|NC_036882.1|96225757|96226680	7	7	yes	yes	yes	yes	functional	functional	924	924	yes	no	no change
>NC_036882.1_RHO_functional_fwd_127638558_127643536	Pan_troglodytes_RHO_functional|NC_036882.1|127638558|127643536	7	7	yes	yes	yes	yes	functional	functional	1047	1047	yes	no	no change
>NC_036883.1_OR4K3_functional_rev_188689101_188690039	Pan_troglodytes_OR4K15_functional|NC_036883.1|188689101|188690039	7	7	yes	yes	yes	yes	functional	functional	939	939	yes	no	no change
>NC_036883.1_OR4F4_functional_rev_188629644_188630582	Pan_troglodytes_OR4F6_functional|NC_036883.1|188629644|188630582	7	7	yes	yes	yes	yes	functional	functional	939	939	yes	no	no change
>NC_036883.1_OR4F21_functional_rev_188653312_188654247	Pan_troglodytes_OR4F15_functional|NC_036883.1|188653312|188654247	7	7	yes	yes	yes	yes	functional	functional	936	936	yes	no	no change
>NC_036883.1_OR4F4_functional_rev_188748005_188748916	Pan_troglodytes_OR4K3_functional|NC_036883.1|188748005|188748916	7	7	yes	yes	yes	yes	functional	functional	912	912	yes	no	no change
>NC_036887.1_OR7E161P_pseudogene_short_rev_10913051_10913470	Pan_troglodytes_OR7E24_an_pseudogene|NC_036887.1|10913051|10913707	3	6	yes	yes	yes	yes	pseudogene	pseudogene	420	657	no	no	no
>NC_036881.1_OR6B2_functional_rev_126660062_126661000	Pan_troglodytes_OR6B2_functional|NC_036881.1|126660062|126661036	7	7	yes	yes	yes	yes	functional	functional	939	975	no	no	no change
>NC_036881.1_OR6B3_functional_rev_126675540_126676466	Pan_troglodytes_OR6B3_functional|NC_036881.1|126675540|126676466	7	7	yes	yes	yes	yes	functional	functional	927	927	yes	no	no change
>NC_036881.1_OR7E106P_pseudogene_nonsense_fwd_45420877_45421932	Pan_troglodytes_OR7E24_pseudogene|NC_036881.1|45420877|45421293	7	3	yes	yes	yes	yes	pseudogene	pseudogene	1056	417	no	no	yes
>NC_036889.1_OR13A1_functional_rev_41607411_41608340	Pan_troglodytes_OR13A1_functional|NC_036889.1|41607411|41608397	7	7	yes	yes	yes	yes	functional	functional	930	987	no	no	no change
>NC_036889.1_OR6C74_functional_fwd_41563862_41564800	Pan_troglodytes_OR6C74_functional|NC_036889.1|41563985|41564800	7	7	yes	yes	yes	yes	functional	functional	939	816	no	no	no change
>NC_036896.1_OR1E2_functional_rev_3139329_3140270	Pan_troglodytes_ORPTOR1E2_functional|NC_036896.1|3139329|3140273	7	7	yes	yes	yes	yes	functional	functional	942	945	no	no	no change
>NC_036896.1_OR1A1_functional_fwd_2899070_2899999	Pan_troglodytes_OR1A1_functional|NC_036896.1|2899070|2899999	7	7	yes	yes	yes	yes	functional	functional	930	930	yes	no	no change
>NC_036896.1_OR1A2_pseudogene_short_fwd_2880927_2881775	Pan_troglodytes_OR1A2_functional|NC_036896.1|2880927|2881775	7	7	yes	yes	yes	yes	pseudogene	functional	849	849	yes	yes	no change
>NC_036896.1_OR1D2_functional_rev_2771416_2772354	Pan_troglodytes_OR1D2_functional|NC_036896.1|2771416|2772354	7	7	yes	yes	yes	yes	functional	functional	939	939	yes	no	no change
>NC_036896.1_OR1D4_functional_fwd_2925333_2926271	Pan_troglodytes_OR1D4_functional|NC_036896.1|2925333|2926271	7	7	yes	yes	yes	yes	functional	functional	939	939	yes	no	no change
>NC_036896.1_OR1E1_functional_rev_3104120_3105061	Pan_troglodytes_OR1E2_functional|NC_036896.1|3104120|3105064	7	7	yes	yes	yes	yes	functional	functional	942	945	no	no	no change
>NC_036896.1_OR1E3_functional_fwd_2793958_2794989	Pan_troglodytes_OR1E3_functional|NC_036896.1|2793958|2794989	7	7	yes	yes	yes	yes	functional	functional	1032	1032	yes	no	no change
>NC_036896.1_OR1G1_functional_rev_2804106_2805161	Pan_troglodytes_OR1G1_functional|NC_036896.1|2804106|2805047	7	7	yes	yes	yes	yes	functional	functional	1056	942	no	no	no change
>NC_036896.1_OR3A1_functional_rev_2973485_2974432	Pan_troglodytes_OR3A1_functional|NC_036896.1|2973485|2974432	7	7	yes	yes	yes	yes	functional	functional	948	948	yes	no	no change
>NC_036896.1_OR3A2_functional_rev_2959809_2960774	Pan_troglodytes_OR3A2_functional|NC_036896.1|2959809|2960774	7	7	yes	yes	yes	yes	functional	functional	966	966	yes	no	no change
>NC_036896.1_OR3A3_functional_fwd_3127000_3127965	Pan_troglodytes_OR3A3_functional|NC_036896.1|3127000|3127965	7	7	yes	yes	yes	yes	functional	functional	966	966	yes	no	no change
>NC_036896.1_OR4D1_functional_fwd_51390841_51391743	Pan_troglodytes_OR4D1_functional|NC_036896.1|51390811|51391743	7	7	yes	yes	yes	yes	functional	functional	903	933	no	no	no change
>NC_036896.1_OR4D2_pseudogene_short_fwd_51405312_51405728	Pan_troglodytes_OR4D2_pseudogene|NC_036896.1|51405312|51406235	3	7	yes	yes	yes	yes	pseudogene	pseudogene	417	924	no	no	no
>NC_036902.1_OR13H1_functional_fwd_126682119_126683045	Pan_troglodytes_OR13H1_functional|NC_036902.1|126682119|126683045	7	7	yes	yes	yes	yes	functional	functional	927	927	yes	no	no change
>NC_036902.1_OR10A4_pseudogene_short_rev_126462681_126463364	Pan_troglodytes_OR287_functional|NC_036902.1|126462681|126463481	5	7	yes	yes	yes	yes	pseudogene	functional	684	801	no	yes	no
>NC_036902.1_OPN1LW_functional_fwd_149497759_149512277	Pan_troglodytes_OPN1LW_functional|NC_036902.1|149497759|149512277	7	7	yes	yes	yes	yes	functional	functional	1140	1140	yes	no	no change
>NC_036884.1_OR2V1_functional_rev_159069295_159070242	Pan_troglodytes_OR2V1_functional|NC_036884.1|159069295|159070242	7	7	yes	yes	yes	yes	functional	functional	948	948	yes	no	no change
>NC_036884.1_OR2V2_functional_fwd_159098386_159099333	Pan_troglodytes_OR2V2_functional|NC_036884.1|159098386|159099333	7	7	yes	yes	yes	yes	functional	functional	948	948	yes	no	no change
>NC_036884.1_OR2Y1_functional_rev_158702041_158702976	Pan_troglodytes_OR2Y1_functional|NC_036884.1|158702041|158702976	7	7	yes	yes	yes	yes	functional	functional	936	936	yes	no	no change
>NC_036884.1_TAS2R1_functional_rev_9508869_9509768	Pan_troglodytes_TAS2R1_functional|NC_036884.1|9508869|9509768	7	7	yes	yes	yes	yes	functional	functional	900	900	yes	no	no change
>NW_019932886.1_VN1R3_functional_fwd_226979_227866	Pan_troglodytes_VN1R4_functional|NW_019932886.1|226934|227866	7	7	yes	yes	yes	yes	functional	functional	888	933	no	no	no change

## Sheet: 02_chimp
Prediction	Maped receptor	#TM domains sensommatic prediction	#TM domains ncbi prediction	Pred start codon	Mapped start codon	Pred stop codon	Mapped stop codon	Prediction status	Mapped status	Prediction length	Mapped length	Identical	Status change	Improvment status
>NC_036890.1_OR56A4_functional_rev_5843943_5844884	Pan_troglodytes_OR56A5_functional|NC_036890.1|5843943|5844884	7	7	yes	yes	yes	yes	functional	functional	942	942	yes	no	no change
>NC_036890.1_OR1052_functional_fwd_52038664_52039602	Pan_troglodytes_OR5J2_functional|NC_036890.1|52038664|52039602	7	7	yes	yes	yes	yes	functional	functional	939	939	yes	no	no change
>NC_036890.1_OR51T1_functional_fwd_4770917_4771900	Pan_troglodytes_OR51T1_functional|NC_036890.1|4770836|4771900	7	7	yes	yes	yes	yes	functional	functional	984	1065	no	no	no change
>NC_036890.1_OR10G8_functional_fwd_119797071_119798006	Pan_troglodytes_OR10G8_functional|NC_036890.1|119797071|119798006	7	7	yes	yes	yes	yes	functional	functional	936	936	yes	no	no change
>NC_036890.1_OR2AG1_functional_rev_6647497_6648546	Pan_troglodytes_OR2AG2_functional|NC_036890.1|6647497|6648546	7	7	yes	yes	yes	yes	functional	functional	1050	1050	yes	no	no change
>NC_036890.1_OR52E2_functional_rev_4936520_4937497	Pan_troglodytes_OR52E2_functional|NC_036890.1|4936520|4937497	7	7	yes	yes	yes	yes	functional	functional	978	978	yes	no	no change
>NC_036890.1_OR52E2_functional_fwd_4970800_4971735	Pan_troglodytes_OR52E2_bi_functional|NC_036890.1|4970800|4971735	7	7	yes	yes	yes	yes	functional	functional	936	936	yes	no	no change
>NC_036890.1_OR4D11_functional_fwd_55348489_55349424	Pan_troglodytes_OR4D11_functional|NC_036890.1|55348489|55349424	7	7	yes	yes	yes	yes	functional	functional	936	936	yes	no	no change
>NC_036890.1_OR4D10_functional_fwd_55336560_55337480	Pan_troglodytes_OR4D10_cq_functional|NC_036890.1|55336560|55337480	7	7	yes	yes	yes	yes	functional	functional	921	921	yes	no	no change
>NC_036890.1_OR4D9_functional_fwd_55358082_55359026	Pan_troglodytes_OR4D9_functional|NC_036890.1|55358082|55359026	7	7	yes	yes	yes	yes	functional	functional	945	945	yes	no	no change
>NC_036890.1_OR1019_functional_fwd_52521066_52521998	Pan_troglodytes_OR5AR1_functional|NC_036890.1|52521066|52521998	7	7	yes	yes	yes	yes	functional	functional	933	933	yes	no	no change
>NC_036890.1_OR1086_functional_rev_52094084_52095073	Pan_troglodytes_OR5T2_functional|NC_036890.1|52094084|52095163	7	7	yes	yes	yes	yes	functional	functional	990	1080	no	no	no change
>NC_036890.1_OR4D10_functional_fwd_55322304_55323239	Pan_troglodytes_OR4D10_functional|NC_036890.1|55322304|55323239	7	7	yes	yes	yes	yes	functional	functional	936	936	yes	no	no change
>NC_036890.1_OR6X1_functional_rev_119522583_119523521	Pan_troglodytes_OR6X1_functional|NC_036890.1|119522583|119523560	7	7	yes	yes	yes	yes	functional	functional	939	978	no	no	no change
>NC_036890.1_OR10G8_functional_rev_119805498_119806433	Pan_troglodytes_OR10G7_functional|NC_036890.1|119805498|119806433	7	7	yes	yes	yes	yes	functional	functional	936	936	yes	no	no change
>NC_036890.1_OR51F1_functional_fwd_4599163_4600062	Pan_troglodytes_OR51F2_ba_functional|NC_036890.1|4599163|4600062	7	7	yes	yes	yes	yes	functional	functional	900	900	yes	no	no change
>NC_036890.1_OR10J4_functional_fwd_7571072_7572061	Pan_troglodytes_OR10T2_bo_functional|NC_036890.1|7571072|7572061	7	7	yes	yes	yes	yes	functional	functional	990	990	yes	no	no change
>NC_036890.1_OR51B2_functional_rev_5183482_5184420	Pan_troglodytes_OR51B2_functional|NC_036890.1|5183482|5184420	7	7	yes	yes	yes	yes	functional	functional	939	939	yes	no	no change
>NC_036890.1_OR4A47_functional_fwd_50221048_50221947	Pan_troglodytes_OR4A47_br_functional|NC_036890.1|50221048|50221947	7	7	yes	yes	yes	yes	functional	functional	900	900	yes	no	no change
>NC_036890.1_OR4A47_functional_fwd_48232587_48233516	Pan_troglodytes_OR4A47_functional|NC_036890.1|48232587|48233516	7	7	yes	yes	yes	yes	functional	functional	930	930	yes	no	no change
>NC_036890.1_OR56A3_functional_fwd_5824123_5825070	Pan_troglodytes_OR56A3_functional|NC_036890.1|5824123|5825070	7	7	yes	yes	yes	yes	functional	functional	948	948	yes	no	no change
>NC_036890.1_OR52N1_functional_rev_5665610_5666572	Pan_troglodytes_OR52N1_functional|NC_036890.1|5665610|5666572	7	7	yes	yes	yes	yes	functional	functional	963	963	yes	no	no change
>NC_036890.1_OR8H1_functional_fwd_51986979_51987917	Pan_troglodytes_OR8H3_functional|NC_036890.1|51986979|51987917	7	7	yes	yes	yes	yes	functional	functional	939	939	yes	no	no change
>NC_036890.1_OR1052_functional_fwd_51935182_51936201	Pan_troglodytes_OR1052_functional|NC_036890.1|51935263|51936201	7	7	yes	yes	yes	yes	functional	functional	1020	939	no	no	no change
>NC_036890.1_OR51A4_functional_rev_4850834_4851808	Pan_troglodytes_OR51A4_bg_functional|NC_036890.1|4850834|4851775	7	7	yes	yes	yes	yes	functional	functional	975	942	no	no	no change
>NC_036890.1_OR10A3_pseudogene_short_rev_7794862_7795686	Pan_troglodytes_OR10A3_pseudogene|NC_036890.1|7794862|7795686	6	6	yes	yes	yes	yes	pseudogene	pseudogene	825	825	yes	no	no change
>NC_036890.1_OR5M1_functional_rev_52472549_52473496	Pan_troglodytes_OR5M1_functional|NC_036890.1|52472549|52473496	7	7	yes	yes	yes	yes	functional	functional	948	948	yes	no	no change
>NC_036890.1_OR5M1_functional_rev_52436584_52437531	Pan_troglodytes_OR5M10_functional|NC_036890.1|52436584|52437531	7	7	yes	yes	yes	yes	functional	functional	948	948	yes	no	no change
>NC_036890.1_OR5P3_functional_rev_7671030_7671965	Pan_troglodytes_OR5P3_functional|NC_036890.1|7671030|7671965	7	7	yes	yes	yes	yes	functional	functional	936	936	yes	no	no change
>NC_036890.1_OR4C13_functional_fwd_49126893_49127822	Pan_troglodytes_OR4C13_functional|NC_036890.1|49126893|49127822	7	7	yes	yes	yes	yes	functional	functional	930	930	yes	no	no change
>NC_036890.1_OR51F2_functional_fwd_4710578_4711540	Pan_troglodytes_OR51F2_bd_functional|NC_036890.1|4710578|4711540	7	7	yes	yes	yes	yes	functional	functional	963	963	yes	no	no change
>NC_036890.1_OR8B12_pseudogene_short_rev_120315106_120315462	Pan_troglodytes_OR8B12_pseudogene|NC_036890.1|120314530|120315462	3	7	yes	yes	yes	yes	pseudogene	pseudogene	357	933	no	no	no
>NC_036890.1_OR51G2_functional_fwd_4892971_4893906	Pan_troglodytes_OR51G2_bh_functional|NC_036890.1|4892971|4893906	7	7	yes	yes	yes	yes	functional	functional	936	936	yes	no	no change
>NC_036890.1_OR52W1_functional_fwd_6076302_6077264	Pan_troglodytes_OR52W1_functional|NC_036890.1|6076302|6077264	7	7	yes	yes	yes	yes	functional	functional	963	963	yes	no	no change
>NC_036890.1_OR9I1_pseudogene_short_rev_53973542_53974243	Pan_troglodytes_OR9I1_pseudogene|NC_036890.1|53973542|53974243	5	5	yes	yes	yes	yes	pseudogene	pseudogene	702	702	yes	no	no change
>NC_036890.1_OR8I2_functional_fwd_51957466_51958398	Pan_troglodytes_OR8I2_functional|NC_036890.1|51957466|51958398	7	7	yes	yes	yes	yes	functional	functional	933	933	yes	no	no change
>NC_036890.1_OR52E4_functional_fwd_5762450_5763388	Pan_troglodytes_OR52E4_functional|NC_036890.1|5762450|5763388	7	7	yes	yes	yes	yes	functional	functional	939	939	yes	no	no change
>NC_036890.1_OR5A1_pseudogene_short_rev_55230025_55230855	Pan_troglodytes_OR5A1_pseudogene|NC_036890.1|55230025|55230855	6	6	yes	yes	yes	yes	pseudogene	pseudogene	831	831	yes	no	no change
>NC_036890.1_OR6Q1_functional_fwd_53900058_53901011	Pan_troglodytes_OR6Q1_functional|NC_036890.1|53900058|53901011	7	7	yes	yes	yes	yes	functional	functional	954	954	yes	no	no change
>NC_036890.1_OR2D3_functional_fwd_6766542_6767486	Pan_troglodytes_OR2D3_functional|NC_036890.1|6766494|6767486	7	7	yes	yes	yes	yes	functional	functional	945	993	no	no	no change
>NC_036890.1_OR51A7_functional_fwd_4721339_4722280	Pan_troglodytes_OR51A7_functional|NC_036890.1|4721339|4722280	7	7	yes	yes	yes	yes	functional	functional	942	942	yes	no	no change
>NC_036890.1_OR140_functional_fwd_51309272_51310195	Pan_troglodytes_OR140_functional|NC_036890.1|51309260|51310195	7	7	yes	yes	yes	yes	functional	functional	924	936	no	no	no change
>NC_036890.1_OR4A15_functional_fwd_51148353_51149387	Pan_troglodytes_OR4A15_functional|NC_036890.1|51148353|51149387	7	7	yes	yes	yes	yes	functional	functional	1035	1035	yes	no	no change
>NC_036890.1_OR6A2_pseudogene_short_rev_6674164_6674970	Pan_troglodytes_OR6A2_functional|NC_036890.1|6674164|6675147	6	7	yes	yes	yes	yes	pseudogene	functional	807	984	no	yes	no
>NC_036890.1_OR8J1_functional_rev_52001367_52002314	Pan_troglodytes_OR8J3_functional|NC_036890.1|52001367|52002314	7	7	yes	yes	yes	yes	functional	functional	948	948	yes	no	no change
>NC_036890.1_OR8J1_functional_fwd_52221581_52222528	Pan_troglodytes_OR8J1_functional|NC_036890.1|52221581|52222528	7	7	yes	yes	yes	yes	functional	functional	948	948	yes	no	no change
>NC_036890.1_OR10D3_functional_fwd_119954067_119955005	Pan_troglodytes_OR10D3_functional|NC_036890.1|119954067|119955005	7	7	yes	yes	yes	yes	functional	functional	939	939	yes	no	no change
>NC_036890.1_OR56A1_functional_rev_5903174_5904130	Pan_troglodytes_OR56A1_functional|NC_036890.1|5903174|5904130	7	7	yes	yes	yes	yes	functional	functional	957	957	yes	no	no change
>NC_036890.1_OR56A4_functional_rev_5878532_5879473	Pan_troglodytes_OR56A4_functional|NC_036890.1|5878532|5879629	7	7	yes	yes	yes	yes	functional	functional	942	1098	no	no	no change
>NC_036890.1_OR5B3_functional_rev_54275549_54276493	Pan_troglodytes_OR5B3_functional|NC_036890.1|54275549|54276493	7	7	yes	yes	yes	yes	functional	functional	945	945	yes	no	no change
>NC_036890.1_OR10G8_functional_fwd_119790469_119791404	Pan_troglodytes_OR10G9_functional|NC_036890.1|119790469|119791404	7	7	yes	yes	yes	yes	functional	functional	936	936	yes	no	no change
>NC_036890.1_OR5AL1_functional_fwd_52281498_52282487	Pan_troglodytes_OR5AL1_functional|NC_036890.1|52281498|52282487	7	7	yes	yes	yes	yes	functional	functional	990	990	yes	no	no change
>NC_036890.1_OR481_pseudogene_short_fwd_7582929_7583693	Pan_troglodytes_OR481_pseudogene|NC_036890.1|7582755|7583693	6	7	yes	yes	yes	yes	pseudogene	pseudogene	765	939	no	no	no
>NC_036890.1_OR1009_functional_rev_52650149_52651093	Pan_troglodytes_OR93CH_functional|NC_036890.1|52650149|52651093	7	7	yes	yes	yes	yes	functional	functional	945	945	yes	no	no change
>NC_036890.1_OR1440_functional_rev_55147798_55148751	Pan_troglodytes_OR1440_functional|NC_036890.1|55147798|55148751	7	7	yes	yes	yes	yes	functional	functional	954	954	yes	no	no change
>NC_036890.1_OR9I1_functional_rev_53983093_53984037	Pan_troglodytes_OR9I1_cn_functional|NC_036890.1|53983093|53984037	7	7	yes	yes	yes	yes	functional	functional	945	945	yes	no	no change
>NC_036890.1_OR52N4_functional_fwd_5632207_5633172	Pan_troglodytes_OR52N4_functional|NC_036890.1|5632207|5633172	7	7	yes	yes	yes	yes	functional	functional	966	966	yes	no	no change
>NC_036890.1_OR51V1_functional_rev_5060194_5061159	Pan_troglodytes_OR51V1_functional|NC_036890.1|5060194|5061159	7	7	yes	yes	yes	yes	functional	functional	966	966	yes	no	no change
>NC_036890.1_OR145_pseudogene_short_rev_120214119_120214433	Pan_troglodytes_OR8B8_pseudogene|NC_036890.1|120213492|120214433	1	7	yes	yes	yes	yes	pseudogene	pseudogene	315	942	no	no	no
>NC_036890.1_OR51G1_functional_rev_4812231_4813196	Pan_troglodytes_OR51G1_functional|NC_036890.1|4812231|4813196	7	7	yes	yes	yes	yes	functional	functional	966	966	yes	no	no change
>NC_036890.1_OR8G1_functional_fwd_120033371_120034306	Pan_troglodytes_OR8G5_functional|NC_036890.1|120033266|120034306	7	7	yes	yes	yes	yes	functional	functional	936	1041	no	no	no change
>NC_036890.1_OR8K1_functional_fwd_52207435_52208385	Pan_troglodytes_OR8K1_functional|NC_036890.1|52207435|52208385	7	7	yes	yes	yes	yes	functional	functional	951	951	yes	no	no change
>NC_036890.1_OR51F1_functional_rev_4658485_4659444	Pan_troglodytes_OR51F1_functional|NC_036890.1|4658485|4659444	7	7	yes	yes	yes	yes	functional	functional	960	960	yes	no	no change
>NC_036890.1_OR5F1_functional_rev_51849389_51850336	Pan_troglodytes_OR5F1_functional|NC_036890.1|51849389|51850336	7	7	yes	yes	yes	yes	functional	functional	948	948	yes	no	no change
>NC_036890.1_OR8H1_functional_fwd_51969285_51970223	Pan_troglodytes_OR8H2_functional|NC_036890.1|51969285|51970223	7	7	yes	yes	yes	yes	functional	functional	939	939	yes	no	no change
>NC_036890.1_OR1030_functional_rev_52457404_52458342	Pan_troglodytes_OR1030_cl_functional|NC_036890.1|52457404|52458342	7	7	yes	yes	yes	yes	functional	functional	939	939	yes	no	no change
>NC_036890.1_OR4P4_functional_fwd_51521044_51521973	Pan_troglodytes_OR4P4_functional|NC_036890.1|51521044|51521973	7	7	yes	yes	yes	yes	functional	functional	930	930	yes	no	no change
>NC_036890.1_OR4C16_functional_rev_51547370_51548302	Pan_troglodytes_OR4C16_ca_functional|NC_036890.1|51547370|51548302	7	7	yes	yes	yes	yes	functional	functional	933	933	yes	no	no change
>NC_036890.1_OR1S1_pseudogene_short_rev_54068037_54068342	Pan_troglodytes_OR1S2_pseudogene|NC_036890.1|54067404|54068381	2	7	yes	yes	yes	yes	pseudogene	pseudogene	306	978	no	no	no
>NC_036890.1_OR52E1_functional_fwd_4947456_4948382	Pan_troglodytes_OR52E1_functional|NC_036890.1|4947456|4948382	7	7	yes	yes	yes	yes	functional	functional	927	927	yes	no	no change
>NC_036890.1_OR52E8_functional_rev_5719030_5719971	Pan_troglodytes_OR52E6_functional|NC_036890.1|5719030|5719971	7	7	yes	yes	yes	yes	functional	functional	942	942	yes	no	no change
>NC_036890.1_OR1S1_functional_fwd_54078980_54079918	Pan_troglodytes_OR1S1_functional|NC_036890.1|54078941|54079918	7	7	yes	yes	yes	yes	functional	functional	939	978	no	no	no change
>NC_036890.1_OR8A1_functional_fwd_120341922_120342851	Pan_troglodytes_OR8A1_functional|NC_036890.1|120341871|120342851	7	7	yes	yes	yes	yes	functional	functional	930	981	no	no	no change
>NC_036890.1_OR4A5_functional_fwd_51270979_51271965	Pan_troglodytes_OR4A16_bx_functional|NC_036890.1|51270979|51271965	7	7	yes	yes	yes	yes	functional	functional	987	987	yes	no	no change
>NC_036890.1_OR52P1_functional_rev_4357346_4358245	Pan_troglodytes_OR52P1_functional|NC_036890.1|4357346|4358293	7	7	yes	yes	yes	yes	functional	functional	900	948	no	no	no change
>NC_036890.1_OR4C5_pseudogene_short_rev_48113178_48113687	Pan_troglodytes_OR4C5_pseudogene|NC_036890.1|48112683|48113687	4	7	yes	yes	yes	yes	pseudogene	pseudogene	510	1005	no	no	no
>NC_036890.1_OR8K3_functional_rev_52050321_52051280	Pan_troglodytes_OR8K3_functional|NC_036890.1|52050321|52051280	7	7	yes	yes	yes	yes	functional	functional	960	960	yes	no	no change
>NC_036890.1_OR5B17_functional_rev_54222627_54223571	Pan_troglodytes_OR5B17_functional|NC_036890.1|54222627|54223571	7	7	yes	yes	yes	yes	functional	functional	945	945	yes	no	no change
>NC_036890.1_OR8G3P_functional_fwd_119983507_119984382	Pan_troglodytes_OR8G3P_pseudogene|NC_036890.1|119983507|119984382	7	7	yes	yes	yes	yes	functional	pseudogene	876	876	yes	yes	no change
>NC_036890.1_OR4C16_functional_fwd_51421525_51422457	Pan_troglodytes_OR4C16_functional|NC_036890.1|51421525|51422457	7	7	yes	yes	yes	yes	functional	functional	933	933	yes	no	no change
>NC_036890.1_OR52R1_functional_rev_4692605_4693552	Pan_troglodytes_OR52R1_functional|NC_036890.1|4692605|4693552	7	7	yes	yes	yes	yes	functional	functional	948	948	yes	no	no change
>NC_036890.1_OR8D1_functional_rev_120082784_120083710	Pan_troglodytes_OR8D1_functional|NC_036890.1|120082784|120083710	7	7	yes	yes	yes	yes	functional	functional	927	927	yes	no	no change
>NC_036890.1_OR4X1_pseudogene_short_fwd_48014862_48015301	Pan_troglodytes_OR4X1_pseudogene|NC_036890.1|48014861|48015778	4	7	yes	yes	yes	yes	pseudogene	pseudogene	441	918	no	no	no
>NC_036890.1_OR51G2_functional_rev_4803574_4804518	Pan_troglodytes_OR51G2_functional|NC_036890.1|4803574|4804518	7	7	yes	yes	yes	yes	functional	functional	945	945	yes	no	no change
>NC_036890.1_OR52N2_functional_fwd_5698444_5699409	Pan_troglodytes_OR52N2_functional|NC_036890.1|5698444|5699409	7	7	yes	yes	yes	yes	functional	functional	966	966	yes	no	no change
>NC_036890.1_OR5M3_pseudogene_short_rev_52336447_52337262	Pan_troglodytes_OR5M3_ci_pseudogene|NC_036890.1|52336447|52337370	7	7	yes	yes	yes	yes	pseudogene	pseudogene	816	924	no	no	no change
>NC_036890.1_OR56B1_functional_fwd_5614007_5614972	Pan_troglodytes_OR56B1_functional|NC_036890.1|5613998|5614972	7	7	yes	yes	yes	yes	functional	functional	966	975	no	no	no change
>NC_036890.1_OR4S1_functional_fwd_48057096_48058025	Pan_troglodytes_OR4S1_functional|NC_036890.1|48057096|48058025	7	7	yes	yes	yes	yes	functional	functional	930	930	yes	no	no change
>NC_036890.1_OR502_functional_rev_7631800_7632789	Pan_troglodytes_OR5P2_functional|NC_036890.1|7631800|7632789	7	7	yes	yes	yes	yes	functional	functional	990	990	yes	no	no change
>NC_036890.1_OR4S2_functional_fwd_51533854_51534789	Pan_troglodytes_OR4S2_functional|NC_036890.1|51533854|51534789	7	7	yes	yes	yes	yes	functional	functional	936	936	yes	no	no change
>NC_036890.1_OR5F1_functional_rev_51873284_51874228	Pan_troglodytes_OR5F1_cg_functional|NC_036890.1|51873284|51874228	7	7	yes	yes	yes	yes	functional	functional	945	945	yes	no	no change
>NC_036890.1_OR51H1_functional_fwd_4765533_4766528	Pan_troglodytes_OR51H1_be_functional|NC_036890.1|4765533|4766528	7	7	yes	yes	yes	yes	functional	functional	996	996	yes	no	no change
>NC_036890.1_OR5M8_functional_rev_52357323_52358258	Pan_troglodytes_OR5M8_functional|NC_036890.1|52357323|52358258	7	7	yes	yes	yes	yes	functional	functional	936	936	yes	no	no change
>NC_036890.1_OR4C16_functional_fwd_51454897_51455829	Pan_troglodytes_OR4C16_by_functional|NC_036890.1|51454897|51455829	7	7	yes	yes	yes	yes	functional	functional	933	933	yes	no	no change
>NC_036890.1_OR52E8_functional_rev_5734724_5735665	Pan_troglodytes_OR52E8_functional|NC_036890.1|5734724|5735677	7	7	yes	yes	yes	yes	functional	functional	942	954	no	no	no change
>NC_036890.1_OR8K3_functional_fwd_52179687_52180625	Pan_troglodytes_OR8K3_ch_functional|NC_036890.1|52179687|52180625	7	7	yes	yes	yes	yes	functional	functional	939	939	yes	no	no change
>NC_036890.1_OR5L1_functional_fwd_51715247_51716182	Pan_troglodytes_OR5L1_functional|NC_036890.1|51715247|51716182	7	7	yes	yes	yes	yes	functional	functional	936	936	yes	no	no change
>NC_036890.1_OR5L1_functional_fwd_51730865_51731800	Pan_troglodytes_OR5L2_functional|NC_036890.1|51730865|51731800	7	7	yes	yes	yes	yes	functional	functional	936	936	yes	no	no change
>NC_036890.1_OR52I1_functional_fwd_4484770_4485744	Pan_troglodytes_OR52I1_functional|NC_036890.1|4484770|4485744	7	7	yes	yes	yes	yes	functional	functional	975	975	yes	no	no change
>NC_036890.1_OR9Q2_functional_fwd_54055027_54055971	Pan_troglodytes_OR9Q2_functional|NC_036890.1|54055027|54055971	7	7	yes	yes	yes	yes	functional	functional	945	945	yes	no	no change
>NC_036890.1_OR2AG1_functional_fwd_6664497_6665447	Pan_troglodytes_OR2AG1_functional|NC_036890.1|6664497|6665447	7	7	yes	yes	yes	yes	functional	functional	951	951	yes	no	no change
>NC_036890.1_OR4X2_functional_fwd_47996006_47996917	Pan_troglodytes_OR4X2_functional|NC_036890.1|47996006|47996917	7	7	yes	yes	yes	yes	functional	functional	912	912	yes	no	no change
>NC_036890.1_OR8G3_functional_fwd_119993487_119994422	Pan_troglodytes_OR8G2_functional|NC_036890.1|119993448|119994422	7	7	yes	yes	yes	yes	functional	functional	936	975	no	no	no change
>NC_036890.1_OR52I1_functional_fwd_4477540_4478592	Pan_troglodytes_OR52I2_functional|NC_036890.1|4477540|4478592	7	7	yes	yes	yes	yes	functional	functional	1053	1053	yes	no	no change
>NC_036890.1_OR5AS1_functional_fwd_51887896_51888870	Pan_troglodytes_OR5AS1_functional|NC_036890.1|51887896|51888870	7	7	yes	yes	yes	yes	functional	functional	975	975	yes	no	no change
>NC_036890.1_OR52B4_functional_rev_4291533_4292477	Pan_troglodytes_OR52B4_functional|NC_036890.1|4291533|4292477	7	7	yes	yes	yes	yes	functional	functional	945	945	yes	no	no change
>NC_036890.1_OR51I2_functional_fwd_5325666_5326604	Pan_troglodytes_OR51I2_bk_functional|NC_036890.1|5325666|5326604	7	7	yes	yes	yes	yes	functional	functional	939	939	yes	no	no change
>NC_036890.1_OR51S1_functional_rev_4737439_4738410	Pan_troglodytes_OR51S1_functional|NC_036890.1|4737439|4738410	7	7	yes	yes	yes	yes	functional	functional	972	972	yes	no	no change
>NC_036890.1_OR51L1_functional_fwd_4876811_4877758	Pan_troglodytes_OR51L1_functional|NC_036890.1|4876811|4877758	7	7	yes	yes	yes	yes	functional	functional	948	948	yes	no	no change
>NC_036890.1_OR5M8_functional_rev_52379062_52380000	Pan_troglodytes_OR5M8_ck_functional|NC_036890.1|52379062|52380000	7	7	yes	yes	yes	yes	functional	functional	939	939	yes	no	no change
>NC_036890.1_OR52J3_functional_fwd_4924389_4925324	Pan_troglodytes_OR52J3_functional|NC_036890.1|4924389|4925324	7	7	yes	yes	yes	yes	functional	functional	936	936	yes	no	no change
>NC_036890.1_OR1020_functional_rev_52498915_52499865	Pan_troglodytes_OR5AP2_functional|NC_036890.1|52498915|52499865	7	7	yes	yes	yes	yes	functional	functional	951	951	yes	no	no change
>NC_036890.1_OR52A5_functional_rev_5009885_5010835	Pan_troglodytes_OR52A5_functional|NC_036890.1|5009885|5010835	7	7	yes	yes	yes	yes	functional	functional	951	951	yes	no	no change
>NC_036890.1_OR52B4_functional_fwd_4302466_4303410	Pan_troglodytes_OR52B4_az_functional|NC_036890.1|4302466|4303410	7	7	yes	yes	yes	yes	functional	functional	945	945	yes	no	no change
>NC_036890.1_OR9G1_functional_fwd_52575069_52575986	Pan_troglodytes_OR9G9_functional|NC_036890.1|52575069|52575986	7	7	yes	yes	yes	yes	functional	functional	918	918	yes	no	no change
>NC_036890.1_OR4D6_functional_fwd_55297898_55298842	Pan_troglodytes_OR4D6_functional|NC_036890.1|55297898|55298842	7	7	yes	yes	yes	yes	functional	functional	945	945	yes	no	no change
>NC_036890.1_OR5A2_functional_rev_55262960_55263934	Pan_troglodytes_OR5A2_functional|NC_036890.1|55262960|55263934	7	7	yes	yes	yes	yes	functional	functional	975	975	yes	no	no change
>NC_036890.1_OR8U9_functional_fwd_52237001_52237975	Pan_troglodytes_OR8U8_functional|NC_036890.1|52237016|52237975	7	7	yes	yes	yes	yes	functional	functional	975	960	no	no	no change
>NC_036890.1_OR52A1_functional_rev_5029581_5030519	Pan_troglodytes_OR52A1_functional|NC_036890.1|5029581|5030519	7	7	yes	yes	yes	yes	functional	functional	939	939	yes	no	no change
>NC_036890.1_OR5AN1_functional_fwd_55202712_55203647	Pan_troglodytes_OR5AN1_functional|NC_036890.1|55202712|55203647	7	7	yes	yes	yes	yes	functional	functional	936	936	yes	no	no change
>NC_036890.1_OR5W2_functional_rev_51769217_51770149	Pan_troglodytes_OR5W2_functional|NC_036890.1|51769217|51770149	7	7	yes	yes	yes	yes	functional	functional	933	933	yes	no	no change
>NC_036890.1_OR9G4_functional_rev_52617514_52618497	Pan_troglodytes_OR9G4_functional|NC_036890.1|52617514|52618497	7	7	yes	yes	yes	yes	functional	functional	984	984	yes	no	no change
>NC_036890.1_OR10Q1_functional_rev_54092094_54093053	Pan_troglodytes_OR10Q1_functional|NC_036890.1|54092094|54093053	7	7	yes	yes	yes	yes	functional	functional	960	960	yes	no	no change
>NC_036890.1_OR4C12_functional_rev_49155672_49156601	Pan_troglodytes_OR4C12_functional|NC_036890.1|49155672|49156601	7	7	yes	yes	yes	yes	functional	functional	930	930	yes	no	no change
>NC_036890.1_OR52H1_functional_rev_5422776_5423738	Pan_troglodytes_OR52H1_functional|NC_036890.1|5422776|5423738	7	7	yes	yes	yes	yes	functional	functional	963	963	yes	no	no change
>NC_036890.1_OR4C6_functional_fwd_51576790_51577719	Pan_troglodytes_OR4C6_functional|NC_036890.1|51576790|51577719	7	7	yes	yes	yes	yes	functional	functional	930	930	yes	no	no change
>NC_036890.1_OR4A5_pseudogene_short_fwd_51051508_51052347	Pan_troglodytes_OR4A8_bv_functional|NC_036890.1|51051508|51052347	7	7	yes	yes	yes	yes	pseudogene	functional	840	840	yes	yes	no change
>NC_036890.1_OR5D14_functional_fwd_51699693_51700610	Pan_troglodytes_OR5D14_functional|NC_036890.1|51699666|51700610	7	7	yes	yes	yes	yes	functional	functional	918	945	no	no	no change
>NC_036890.1_OR5D18_functional_fwd_51723353_51724294	Pan_troglodytes_OR5D18_ce_functional|NC_036890.1|51723353|51724294	7	7	yes	yes	yes	yes	functional	functional	942	942	yes	no	no change
>NC_036890.1_OR10AG1_functional_rev_51823263_51824153	Pan_troglodytes_OR10AG1_functional|NC_036890.1|51823263|51824153	7	7	yes	yes	yes	yes	functional	functional	891	891	yes	no	no change
>NC_036890.1_OR9G1_functional_fwd_52563531_52564448	Pan_troglodytes_OR9G1_functional|NC_036890.1|52563531|52564448	7	7	yes	yes	yes	yes	functional	functional	918	918	yes	no	no change
>NC_036890.1_OR8J2_functional_rev_52072863_52073828	Pan_troglodytes_OR8J2_functional|NC_036890.1|52072863|52073810	7	7	yes	yes	yes	yes	functional	functional	966	948	no	no	no change
>NC_036890.1_OR5M8_pseudogene_short_rev_52367265_52368044	Pan_troglodytes_OR5M8_cj_pseudogene|NC_036890.1|52367265|52367996	7	6	yes	yes	yes	yes	pseudogene	pseudogene	780	732	no	no	yes
>NC_036890.1_OR51F1_functional_rev_4625673_4626686	Pan_troglodytes_OR51F2_bb_functional|NC_036890.1|4625673|4626623	7	7	yes	yes	yes	yes	functional	functional	1014	951	no	no	no change
>NC_036890.1_OR51A4_functional_fwd_4796218_4797156	Pan_troglodytes_OR51A7_bf_functional|NC_036890.1|4796218|4797156	7	7	yes	yes	yes	yes	functional	functional	939	939	yes	no	no change
>NC_036890.1_OR5D13_functional_fwd_51677164_51678108	Pan_troglodytes_OR5D13_cd_functional|NC_036890.1|51677164|51678108	7	7	yes	yes	yes	yes	functional	functional	945	945	yes	no	no change
>NC_036890.1_OR5D18_functional_fwd_51658645_51659595	Pan_troglodytes_OR5D18_functional|NC_036890.1|51658645|51659595	7	7	yes	yes	yes	yes	functional	functional	951	951	yes	no	no change
>NC_036890.1_OR4P4_pseudogene_short_fwd_51595222_51595983	Pan_troglodytes_OR4P4_cb_pseudogene|NC_036890.1|51595222|51595983	6	6	yes	yes	yes	yes	pseudogene	pseudogene	762	762	yes	no	no change
>NC_036890.1_OR4A5_functional_fwd_48353842_48354708	Pan_troglodytes_OR4A5_functional|NC_036890.1|48353842|48354708	7	7	yes	yes	yes	yes	functional	functional	867	867	yes	no	no change
>NC_036890.1_OR51B6_functional_fwd_5211594_5212532	Pan_troglodytes_OR51B6_functional|NC_036890.1|5211594|5212532	7	7	yes	yes	yes	yes	functional	functional	939	939	yes	no	no change
>NC_036890.1_OR56B4_functional_fwd_5985550_5986509	Pan_troglodytes_OR56B4_functional|NC_036890.1|5985550|5986509	7	7	yes	yes	yes	yes	functional	functional	960	960	yes	no	no change
>NC_036890.1_OR10A6_functional_rev_7784223_7785167	Pan_troglodytes_OR10A6_functional|NC_036890.1|7784223|7785167	7	7	yes	yes	yes	yes	functional	functional	945	945	yes	no	no change
>NC_036890.1_OR4A5_functional_fwd_51246972_51247919	Pan_troglodytes_OR4A8_bw_functional|NC_036890.1|51246972|51247919	7	7	yes	yes	yes	yes	functional	functional	948	948	yes	no	no change
>NC_036890.1_OR149_pseudogene_nonsense_fwd_120068972_120069904	Pan_troglodytes_OR149_ct_pseudogene|NC_036890.1|120068972|120069904	7	7	yes	yes	yes	yes	pseudogene	pseudogene	933	933	yes	no	no change
>NC_036890.1_OR149_functional_fwd_119927251_119928186	Pan_troglodytes_OR149_functional|NC_036890.1|119927251|119928186	7	7	yes	yes	yes	yes	functional	functional	936	936	yes	no	no change
>NC_036890.1_OR5T2_functional_fwd_52136930_52137916	Pan_troglodytes_OR5T1_functional|NC_036890.1|52136930|52137916	7	7	yes	yes	yes	yes	functional	functional	987	987	yes	no	no change
>NC_036890.1_OR4A5_pseudogene_short_fwd_50244286_50244693	Pan_troglodytes_OR4A8_bs_pseudogene|NC_036890.1|50244286|50245188	3	7	yes	yes	yes	yes	pseudogene	pseudogene	408	903	no	no	no
>NC_036890.1_OR4A5_functional_fwd_50937232_50938143	Pan_troglodytes_OR4A8_bu_functional|NC_036890.1|50937232|50938143	7	7	yes	yes	yes	yes	functional	functional	912	912	yes	no	no change
>NC_036890.1_OR10A2_functional_fwd_6749132_6750085	Pan_troglodytes_OR10A2_functional|NC_036890.1|6749132|6750085	7	7	yes	yes	yes	yes	functional	functional	954	954	yes	no	no change
>NC_036890.1_OR10A2_functional_fwd_6725106_6726071	Pan_troglodytes_OR10A5_functional|NC_036890.1|6725106|6726071	7	7	yes	yes	yes	yes	functional	functional	966	966	yes	no	no change
>NC_036890.1_OR5M9_functional_rev_52329176_52330108	Pan_troglodytes_OR5M9_functional|NC_036890.1|52329176|52330108	7	7	yes	yes	yes	yes	functional	functional	933	933	yes	no	no change
>NC_036890.1_OR5D18_pseudogene_short_fwd_51742827_51743285	Pan_troglodytes_OR5D16_pseudogene|NC_036890.1|51742827|51743912	4	7	yes	yes	yes	yes	pseudogene	pseudogene	459	1086	no	no	no
>NC_036890.1_OR4A5_pseudogene_short_fwd_50300819_50301226	Pan_troglodytes_OR4A5_bt_pseudogene|NC_036890.1|50300819|50301754	3	7	yes	yes	yes	yes	pseudogene	pseudogene	408	936	no	no	no
>NC_036890.1_OR1052_functional_rev_53734980_53735939	Pan_troglodytes_OR1020_functional|NC_036890.1|53734980|53735939	7	7	yes	yes	yes	yes	functional	functional	960	960	yes	no	no change
>NC_036890.1_OR51M1_functional_fwd_5249529_5250506	Pan_troglodytes_OR51M1_functional|NC_036890.1|5249529|5250506	7	7	yes	yes	yes	yes	functional	functional	978	978	yes	no	no change
>NC_036890.1_OR10V1_functional_rev_55546444_55547373	Pan_troglodytes_OR10V1_functional|NC_036890.1|55546444|55547373	7	7	yes	yes	yes	yes	functional	functional	930	930	yes	no	no change
>NC_036890.1_OR4A5_functional_fwd_48256465_48257349	Pan_troglodytes_OR4A8_functional|NC_036890.1|48256465|48257349	7	7	yes	yes	yes	yes	functional	functional	885	885	yes	no	no change
>NC_036890.1_OR5A1_functional_fwd_55284107_55285054	Pan_troglodytes_OR5A1_cp_functional|NC_036890.1|55284107|55285054	7	7	yes	yes	yes	yes	functional	functional	948	948	yes	no	no change
>NC_036890.1_OR8D4_functional_fwd_119673810_119674754	Pan_troglodytes_OR8D4_functional|NC_036890.1|119673810|119674754	7	7	yes	yes	yes	yes	functional	functional	945	945	yes	no	no change
>NC_036890.1_OR5M11_functional_rev_52409236_52410153	Pan_troglodytes_OR5M11_functional|NC_036890.1|52409236|52410153	7	7	yes	yes	yes	yes	functional	functional	918	918	yes	no	no change
>NC_036890.1_OR51I2_functional_rev_5340529_5341416	Pan_troglodytes_OR51I2_bl_functional|NC_036890.1|5340529|5341416	7	7	yes	yes	yes	yes	functional	functional	888	888	yes	no	no change
>NC_036890.1_OR4B1_functional_fwd_47967796_47968725	Pan_troglodytes_OR4B1_functional|NC_036890.1|47967796|47968725	7	7	yes	yes	yes	yes	functional	functional	930	930	yes	no	no change
>NC_036890.1_OR4C15_functional_fwd_51350910_51351872	Pan_troglodytes_OR4C15_functional|NC_036890.1|51350748|51351872	7	7	yes	yes	yes	yes	functional	functional	963	1125	no	no	no change
>NC_036890.1_OR6M1_functional_rev_119574127_119575068	Pan_troglodytes_OR6M1_cs_functional|NC_036890.1|119574127|119575068	7	7	yes	yes	yes	yes	functional	functional	942	942	yes	no	no change
>NC_036890.1_OR52M1_functional_fwd_4436142_4437095	Pan_troglodytes_OR52M1_functional|NC_036890.1|4436142|4437095	7	7	yes	yes	yes	yes	functional	functional	954	954	yes	no	no change
>NC_036890.1_OR4D5_functional_fwd_119706846_119707802	Pan_troglodytes_OR4D5_functional|NC_036890.1|119706846|119707802	7	7	yes	yes	yes	yes	functional	functional	957	957	yes	no	no change
>NC_036890.1_OR5AK3_functional_fwd_52844157_52845053	Pan_troglodytes_OR5AK3_functional|NC_036890.1|52844037|52845053	7	7	yes	yes	yes	yes	functional	functional	897	1017	no	no	no change
>NC_036890.1_OR51E2_functional_rev_4570912_4571874	Pan_troglodytes_OR51E2_functional|NC_036890.1|4570912|4571874	7	7	yes	yes	yes	yes	functional	functional	963	963	yes	no	no change
>NC_036890.1_OR5AK3_functional_fwd_52862061_52862990	Pan_troglodytes_OR5AK2_functional|NC_036890.1|52862061|52862990	7	7	yes	yes	yes	yes	functional	functional	930	930	yes	no	no change
>NC_036890.1_OR52B2_pseudogene_short_fwd_5439168_5439827	Pan_troglodytes_OR52B4_bm_pseudogene|NC_036890.1|5439168|5439827	5	5	yes	yes	yes	yes	pseudogene	pseudogene	660	660	yes	no	no change
>NC_036890.1_OR51D1_functional_fwd_4528852_4529868	Pan_troglodytes_OR51D1_functional|NC_036890.1|4528852|4529868	7	7	yes	yes	yes	yes	functional	functional	1017	1017	yes	no	no change
>NC_036890.1_OR10S1_functional_rev_119743995_119744933	Pan_troglodytes_OR10S1_functional|NC_036890.1|119743995|119744960	7	7	yes	yes	yes	yes	functional	functional	939	966	no	no	no change
>NC_036890.1_OR51E1_functional_fwd_4541613_4542569	Pan_troglodytes_OR51E1_functional|NC_036890.1|4541613|4542569	7	7	yes	yes	yes	yes	functional	functional	957	957	yes	no	no change
>NC_036890.1_OR10D4_functional_rev_119860868_119861803	Pan_troglodytes_OR10D4_functional|NC_036890.1|119860868|119861803	7	7	yes	yes	yes	yes	functional	functional	936	936	yes	no	no change
>NC_036890.1_OR2AT4_functional_rev_70851308_70852270	Pan_troglodytes_OR2AT4_functional|NC_036890.1|70851308|70852270	7	7	yes	yes	yes	yes	functional	functional	963	963	yes	no	no change
>NC_036890.1_OR51A4_functional_rev_4832646_4833587	Pan_troglodytes_OR51A4_functional|NC_036890.1|4832646|4833587	7	7	yes	yes	yes	yes	functional	functional	942	942	yes	no	no change
>NC_036890.1_OR52D1_functional_fwd_5366537_5367493	Pan_troglodytes_OR52D1_functional|NC_036890.1|5366537|5367493	7	7	yes	yes	yes	yes	functional	functional	957	957	yes	no	no change
>NC_036890.1_OR4C45_functional_fwd_49206990_49207910	Pan_troglodytes_OR4C45_functional|NC_036890.1|49206990|49207910	7	7	yes	yes	yes	yes	functional	functional	921	921	yes	no	no change
>NC_036890.1_OR52K2_functional_fwd_4375299_4376243	Pan_troglodytes_OR52K2_functional|NC_036890.1|4375299|4376243	7	7	yes	yes	yes	yes	functional	functional	945	945	yes	no	no change
>NC_036890.1_OR8D2_functional_rev_120093721_120094656	Pan_troglodytes_OR8D2_functional|NC_036890.1|120093721|120094656	7	7	yes	yes	yes	yes	functional	functional	936	936	yes	no	no change
>NC_036890.1_OR4C11_functional_fwd_51386245_51387159	Pan_troglodytes_OR4C11_functional|NC_036890.1|51386245|51387159	7	7	yes	yes	yes	yes	functional	functional	915	915	yes	no	no change
>NC_036890.1_OR4C3_functional_fwd_48075859_48076767	Pan_troglodytes_OR4C3_functional|NC_036890.1|48075778|48076767	7	7	yes	yes	yes	yes	functional	functional	909	990	no	no	no change
>NC_036890.1_OR52K1_pseudogene_short_fwd_4414922_4415686	Pan_troglodytes_OR52K1_pseudogene|NC_036890.1|4414742|4415686	6	7	yes	yes	yes	yes	pseudogene	pseudogene	765	945	no	no	no
>NC_036890.1_OR1038_functional_rev_52286046_52287020	Pan_troglodytes_OR5R1_functional|NC_036890.1|52286046|52287020	7	7	yes	yes	yes	yes	functional	functional	975	975	yes	no	no change
>NC_036890.1_OR9Q1_pseudogene_short_fwd_54044097_54044930	Pan_troglodytes_OR9Q1_functional|NC_036890.1|54043998|54044930	7	7	yes	yes	yes	yes	pseudogene	functional	834	933	no	yes	no change
>NC_036890.1_OR8B3_functional_rev_120170010_120170951	Pan_troglodytes_OR8B3_cu_functional|NC_036890.1|120170010|120170951	7	7	yes	yes	yes	yes	functional	functional	942	942	yes	no	no change
>NC_036890.1_OR8B3_functional_rev_120156018_120156959	Pan_troglodytes_OR8B2_functional|NC_036890.1|120156018|120156959	7	7	yes	yes	yes	yes	functional	functional	942	942	yes	no	no change
>NC_036890.1_OR51Q1_functional_fwd_5291878_5292831	Pan_troglodytes_OR51Q1_functional|NC_036890.1|5291878|5292831	7	7	yes	yes	yes	yes	functional	functional	954	954	yes	no	no change
>NC_036890.1_OR51I1_functional_rev_5048538_5049410	Pan_troglodytes_OR51I2_functional|NC_036890.1|5048538|5049410	7	7	yes	yes	yes	yes	functional	functional	873	873	yes	no	no change
>NC_036890.1_OR51B4_functional_rev_5161150_5162082	Pan_troglodytes_OR51B4_functional|NC_036890.1|5161150|5162082	7	7	yes	yes	yes	yes	functional	functional	933	933	yes	no	no change
>NC_036890.1_OR51I1_functional_rev_5312765_5313709	Pan_troglodytes_OR51I1_bj_functional|NC_036890.1|5312765|5313709	7	7	yes	yes	yes	yes	functional	functional	945	945	yes	no	no change
>NC_036890.1_OR52L1_functional_rev_5862421_5863365	Pan_troglodytes_OR52L1_functional|NC_036890.1|5862421|5863410	7	7	yes	yes	yes	yes	functional	functional	945	990	no	no	no change
>NC_036890.1_OR52L1_pseudogene_short_rev_5933657_5934049	Pan_troglodytes_OR52L2_pseudogene|NC_036890.1|5933657|5934646	3	7	yes	yes	yes	yes	pseudogene	pseudogene	393	990	no	no	no
>NC_036890.1_OR51A4_functional_rev_5300320_5301270	Pan_troglodytes_OR51I1_functional|NC_036890.1|5300320|5301270	7	7	yes	yes	yes	yes	functional	functional	951	951	yes	no	no change
>NC_036889.1_OR13A1_functional_rev_41607411_41608340	Pan_troglodytes_OR13A1_functional|NC_036889.1|41607411|41608397	7	7	yes	yes	yes	yes	functional	functional	930	987	no	no	no change
>NC_036889.1_OR6C74_functional_fwd_41563862_41564800	Pan_troglodytes_OR6C74_functional|NC_036889.1|41563985|41564800	7	7	yes	yes	yes	yes	functional	functional	939	816	no	no	no change
>NC_036881.1_OR6B2_functional_rev_126660062_126661000	Pan_troglodytes_OR6B2_functional|NC_036881.1|126660062|126661036	7	7	yes	yes	yes	yes	functional	functional	939	975	no	no	no change
>NC_036881.1_OR6B2_functional_rev_126675540_126676466	Pan_troglodytes_OR6B3_functional|NC_036881.1|126675540|126676466	7	7	yes	yes	yes	yes	functional	functional	927	927	yes	no	no change
>NC_036881.1_OR7E24_pseudogene_nonsense_fwd_45420877_45421932	Pan_troglodytes_OR7E24_pseudogene|NC_036881.1|45420877|45421293	7	3	yes	yes	yes	yes	pseudogene	pseudogene	1056	417	no	no	yes
>NC_036898.1_VN2R26_pseudogene_short_rev_54403150_54406904	Pan_troglodytes_VN2R114P_pseudogene|NC_036898.1|54403692|54402826	3	3	yes	no	yes	no	pseudogene	pseudogene	480	867	no	no	yes
>NC_036898.1_OR1I1_functional_fwd_15655233_15656273	Pan_troglodytes_OR1I1_functional|NC_036898.1|15655164|15656273	7	7	yes	yes	yes	yes	functional	functional	1041	1110	no	no	no change
>NC_036898.1_OR10H1_functional_fwd_16286176_16287123	Pan_troglodytes_OR10H2_functional|NC_036898.1|16286176|16287123	7	7	yes	yes	yes	yes	functional	functional	948	948	yes	no	no change
>NC_036898.1_OR7D4_functional_rev_9786860_9787798	Pan_troglodytes_OR7D4_functional|NC_036898.1|9786860|9787798	7	7	yes	yes	yes	yes	functional	functional	939	939	yes	no	no change
>NC_036898.1_OR7D4_functional_fwd_9807748_9808740	Pan_troglodytes_OR7D1_functional|NC_036898.1|9807748|9808740	7	7	yes	yes	yes	yes	functional	functional	993	993	yes	no	no change
>NC_036898.1_OR7C2_functional_fwd_15514905_15515867	Pan_troglodytes_OR7C2_functional|NC_036898.1|15514905|15515867	7	7	yes	yes	yes	yes	functional	functional	963	963	yes	no	no change
>NC_036898.1_OR7A2_functional_rev_15476476_15477405	Pan_troglodytes_OR7A10_dl_functional|NC_036898.1|15476476|15477405	7	7	yes	yes	yes	yes	functional	functional	930	930	yes	no	no change
>NC_036898.1_OR7D2_functional_fwd_9764170_9765108	Pan_troglodytes_OR7D2_functional|NC_036898.1|9764170|9765108	7	7	yes	yes	yes	yes	functional	functional	939	939	yes	no	no change
>NC_036898.1_OR63_functional_fwd_16299499_16300449	Pan_troglodytes_OR10H3_functional|NC_036898.1|16299499|16300449	7	7	yes	yes	yes	yes	functional	functional	951	951	yes	no	no change
>NC_036898.1_OR7A2_functional_rev_15415428_15416357	Pan_troglodytes_OR7A10_functional|NC_036898.1|15415428|15416357	7	7	yes	yes	yes	yes	functional	functional	930	930	yes	no	no change
>NC_036898.1_OR7C2_functional_rev_15378976_15379938	Pan_troglodytes_OR7C1_functional|NC_036898.1|15378976|15379938	7	7	yes	yes	yes	yes	functional	functional	963	963	yes	no	no change
>NC_036898.1_OR7A2_functional_rev_15402670_15403629	Pan_troglodytes_OR7A5_functional|NC_036898.1|15402670|15403629	7	7	yes	yes	yes	yes	functional	functional	960	960	yes	no	no change
>NC_036898.1_OR7G1_functional_rev_9693847_9694782	Pan_troglodytes_OR7G1_functional|NC_036898.1|9693847|9694782	7	7	yes	yes	yes	yes	functional	functional	936	936	yes	no	no change
>NC_036898.1_OR7A2_functional_rev_15465034_15465963	Pan_troglodytes_OR7A17_dk_functional|NC_036898.1|15465034|15465963	7	7	yes	yes	yes	yes	functional	functional	930	930	yes	no	no change
>NC_036898.1_OR7G3_functional_rev_9704995_9705933	Pan_troglodytes_OR7G3_functional|NC_036898.1|9704995|9705933	7	7	yes	yes	yes	yes	functional	functional	939	939	yes	no	no change
>NC_036898.1_OR7D4_functional_rev_9833129_9834067	Pan_troglodytes_OR7D4_dj_functional|NC_036898.1|9833129|9834067	7	7	yes	yes	yes	yes	functional	functional	939	939	yes	no	no change
>NC_036898.1_OR7A2_pseudogene_short_rev_15454963_15455718	Pan_troglodytes_OR7A17_pseudogene|NC_036898.1|15454963|15455718	6	6	yes	yes	yes	yes	pseudogene	pseudogene	756	756	yes	no	no change
>NC_036898.1_VN1R1_functional_rev_55532867_55533814	Pan_troglodytes_VN1R1_dp_pseudogene|NC_036898.1|55532787|55533730	6	6	yes	yes	yes	yes	functional	pseudogene	948	944	no	yes	no change
>NC_036898.1_OR10H3_functional_fwd_16477410_16478360	Pan_troglodytes_OR10H4_functional|NC_036898.1|16477410|16478360	7	7	yes	yes	yes	yes	functional	functional	951	951	yes	no	no change
>NC_036882.1_VN2R1_pseudogene_short_fwd_154122990_154126786	Pan_troglodytes_VN2R1P_pseudogene|NC_036882.1|154101772|154126786	7	1	yes	yes	yes	yes	pseudogene	pseudogene	1122	25015	no	no	yes
>NC_036882.1_OR5K1_functional_fwd_96653766_96654692	Pan_troglodytes_OR5K1_functional|NC_036882.1|96653766|96654692	7	7	yes	yes	yes	yes	functional	functional	927	927	yes	no	no change
>NC_036882.1_OR5H8_functional_fwd_96310389_96311321	Pan_troglodytes_OR5H14_functional|NC_036882.1|96310389|96311321	7	7	yes	yes	yes	yes	functional	functional	933	933	yes	no	no change
>NC_036882.1_OR5H8_functional_fwd_96419992_96420921	Pan_troglodytes_OR5H6_functional|NC_036882.1|96419992|96420921	7	7	yes	yes	yes	yes	functional	functional	930	930	yes	no	no change
>NC_036882.1_OR5AC2_functional_fwd_96248230_96249159	Pan_troglodytes_OR5AC2_functional|NC_036882.1|96248230|96249159	7	7	yes	yes	yes	yes	functional	functional	930	930	yes	no	no change
>NC_036882.1_OR5H8_functional_fwd_96329730_96330671	Pan_troglodytes_OR5H15_pseudogene|NC_036882.1|96329679|96330671	7	7	yes	yes	yes	yes	functional	pseudogene	942	993	no	yes	no change
>NC_036882.1_OR5AC1_functional_fwd_96225757_96226680	Pan_troglodytes_OR5AC1_functional|NC_036882.1|96225757|96226680	7	7	yes	yes	yes	yes	functional	functional	924	924	yes	no	no change
>NC_036882.1_OR5H8_functional_fwd_96293703_96294632	Pan_troglodytes_OR5H1_pseudogene|NC_036882.1|96293652|96294632	7	7	yes	yes	yes	yes	functional	pseudogene	930	981	no	yes	no change
>NC_036882.1_OR5K3_functional_fwd_96569694_96570659	Pan_troglodytes_OR5K3_functional|NC_036882.1|96569694|96570659	7	7	yes	yes	yes	yes	functional	functional	966	966	yes	no	no change
>NC_036882.1_OR5H8_functional_fwd_96446527_96447504	Pan_troglodytes_OR5H6_u_functional|NC_036882.1|96446527|96447504	7	7	yes	yes	yes	yes	functional	functional	978	978	yes	no	no change
>NC_036882.1_OR5H8_pseudogene_short_fwd_96465191_96466048	Pan_troglodytes_OR5H2_pseudogene|NC_036882.1|96465119|96466048	7	7	yes	yes	yes	yes	pseudogene	pseudogene	858	930	no	no	no change
>NC_036882.1_OR5K4_functional_fwd_96536052_96537002	Pan_troglodytes_OR5K4_functional|NC_036882.1|96536052|96537002	7	7	yes	yes	yes	yes	functional	functional	951	951	yes	no	no change
>NC_036882.1_OR5K1_pseudogene_short_fwd_96681867_96682439	Pan_troglodytes_OR5K2_pseudogene|NC_036882.1|96681867|96682817	4	7	yes	yes	yes	yes	pseudogene	pseudogene	573	951	no	no	no
>NC_036882.1_OR7E24_pseudogene_short_rev_75596844_75597296	Pan_troglodytes_OR7E24_t_pseudogene|NC_036882.1|75596844|75597296	2	2	yes	yes	yes	yes	pseudogene	pseudogene	453	453	yes	no	no change
>NC_036882.1_OR7E24_pseudogene_nonsense_fwd_123872670_123873752	Pan_troglodytes_OR7E24_x_pseudogene|NC_036882.1|123872670|123873149	2	4	yes	yes	yes	yes	pseudogene	pseudogene	1083	480	no	no	no
>NC_036882.1_RHO_functional_fwd_127638558_127643536	Pan_troglodytes_RHO_functional|NC_036882.1|127638558|127643536	7	7	yes	yes	yes	yes	functional	functional	1047	1047	yes	no	no change
>NC_036888.1_OR1N1_functional_rev_94807404_94808339	Pan_troglodytes_OR1N1_functional|NC_036888.1|94807404|94808339	7	7	yes	yes	yes	yes	functional	functional	936	936	yes	no	no change
>NC_036888.1_OR1K1_functional_fwd_95081705_95082655	Pan_troglodytes_OR1K1_functional|NC_036888.1|95081705|95082655	7	7	yes	yes	yes	yes	functional	functional	951	951	yes	no	no change
>NC_036888.1_OR13C8_functional_fwd_76806642_76807505	Pan_troglodytes_OR13C8_functional|NC_036888.1|76806543|76807505	7	7	yes	yes	yes	yes	functional	functional	864	963	no	no	no change
>NC_036888.1_OR13C7_functional_rev_35951539_35952495	Pan_troglodytes_OR13C7_functional|NC_036888.1|35951539|35952495	7	7	yes	yes	yes	yes	functional	functional	957	957	yes	no	no change
>NC_036888.1_OR1L1_functional_fwd_94942900_94943832	Pan_troglodytes_OR1L1_functional|NC_036888.1|94942750|94943832	7	7	yes	yes	yes	yes	functional	functional	933	1083	no	no	no change
>NC_036888.1_OR1B1_functional_rev_94909720_94910676	Pan_troglodytes_OR1B1_functional|NC_036888.1|94909720|94910676	7	7	yes	yes	yes	yes	functional	functional	957	957	yes	no	no change
>NC_036888.1_OR13C4_pseudogene_short_rev_76764097_76764591	Pan_troglodytes_OR13C4_pseudogene|NC_036888.1|76763635|76764591	4	7	yes	yes	yes	yes	pseudogene	pseudogene	495	957	no	no	no
>NC_036888.1_OR2S2_functional_rev_35905721_35906701	Pan_troglodytes_OR2S2_functional|NC_036888.1|35905721|35906701	7	7	yes	yes	yes	yes	functional	functional	981	981	yes	no	no change
>NC_036888.1_OR13C4_functional_rev_76773130_76774083	Pan_troglodytes_OR13C3_functional|NC_036888.1|76773130|76774173	7	7	yes	yes	yes	yes	functional	functional	954	1044	no	no	no change
>NC_036888.1_OR13C7_functional_rev_76893720_76894682	Pan_troglodytes_OR13C7_ar_functional|NC_036888.1|76893720|76894682	7	7	yes	yes	yes	yes	functional	functional	963	963	yes	no	no change
>NC_036888.1_OR13D1_functional_fwd_76931499_76932443	Pan_troglodytes_OR13D1_as_functional|NC_036888.1|76931406|76932443	7	7	yes	yes	yes	yes	functional	functional	945	1038	no	no	no change
>NC_036888.1_OR5C1_functional_fwd_95070537_95071499	Pan_troglodytes_OR5C1_functional|NC_036888.1|95070474|95071499	7	7	yes	yes	yes	yes	functional	functional	963	1026	no	no	no change
>NC_036888.1_OR13C9_functional_rev_76842010_76842966	Pan_troglodytes_OR13C2_functional|NC_036888.1|76842010|76842966	7	7	yes	yes	yes	yes	functional	functional	957	957	yes	no	no change
>NC_036888.1_OR13C9_pseudogene_short_rev_76854596_76855453	Pan_troglodytes_OR13C9_functional|NC_036888.1|76854596|76855453	7	7	yes	yes	yes	yes	pseudogene	functional	858	858	yes	yes	no change
>NC_036888.1_OR1L8_functional_rev_94848729_94849658	Pan_troglodytes_OR1L8_functional|NC_036888.1|94848729|94849658	7	7	yes	yes	yes	yes	functional	functional	930	930	yes	no	no change
>NC_036888.1_OR1N2_functional_fwd_94834386_94835378	Pan_troglodytes_OR1N2_functional|NC_036888.1|94834386|94835378	7	7	yes	yes	yes	yes	functional	functional	993	993	yes	no	no change
>NC_036888.1_OR13C9_functional_rev_76835790_76836746	Pan_troglodytes_OR13C5_functional|NC_036888.1|76835790|76836746	7	7	yes	yes	yes	yes	functional	functional	957	957	yes	no	no change
>NC_036888.1_OR1Q1_functional_fwd_94895924_94896868	Pan_troglodytes_OR1Q1_functional|NC_036888.1|94895924|94896868	7	7	yes	yes	yes	yes	functional	functional	945	945	yes	no	no change
>NC_036888.1_OR2K2_functional_rev_83526636_83527673	Pan_troglodytes_OR2K2_functional|NC_036888.1|83526636|83527673	7	7	yes	yes	yes	yes	functional	functional	1038	1038	yes	no	no change
>NC_036888.1_OR1J4_functional_fwd_94792142_94793083	Pan_troglodytes_OR1J2_functional|NC_036888.1|94792142|94793083	7	7	yes	yes	yes	yes	functional	functional	942	942	yes	no	no change
>NC_036888.1_OR1361_functional_fwd_94889036_94889968	Pan_troglodytes_OR1361_functional|NC_036888.1|94889036|94889968	7	7	yes	yes	yes	yes	functional	functional	933	933	yes	no	no change
>NC_036888.1_OR13J1_pseudogene_short_rev_35818794_35819633	Pan_troglodytes_OR13J1_functional|NC_036888.1|35818794|35819633	7	7	yes	yes	yes	yes	pseudogene	functional	840	840	yes	yes	no change
>NC_036888.1_OR13C7_functional_fwd_76827346_76828281	Pan_troglodytes_OR13D1_functional|NC_036888.1|76827346|76828281	7	7	yes	yes	yes	yes	functional	functional	936	936	yes	no	no change
>NC_036888.1_OR13F1_functional_fwd_76741536_76742495	Pan_troglodytes_OR13F1_functional|NC_036888.1|76741536|76742495	7	7	yes	yes	yes	yes	functional	functional	960	960	yes	no	no change
>NC_036888.1_OR1L4_functional_fwd_95031869_95032804	Pan_troglodytes_OR1L6_functional|NC_036888.1|95031788|95032804	7	7	yes	yes	yes	yes	functional	functional	936	1017	no	no	no change
>NC_036887.1_OR7E24_pseudogene_short_rev_10913051_10913470	Pan_troglodytes_OR7E24_an_pseudogene|NC_036887.1|10913051|10913707	4	6	yes	yes	yes	yes	pseudogene	pseudogene	420	657	no	no	no
>NC_036883.1_OR4K3_functional_rev_188689101_188690039	Pan_troglodytes_OR4K15_functional|NC_036883.1|188689101|188690039	7	7	yes	yes	yes	yes	functional	functional	939	939	yes	no	no change
>NC_036883.1_OR4F4_functional_rev_188629644_188630582	Pan_troglodytes_OR4F6_functional|NC_036883.1|188629644|188630582	7	7	yes	yes	yes	yes	functional	functional	939	939	yes	no	no change
>NC_036883.1_OR4F21_functional_rev_188653312_188654247	Pan_troglodytes_OR4F15_functional|NC_036883.1|188653312|188654247	7	7	yes	yes	yes	yes	functional	functional	936	936	yes	no	no change
>NC_036883.1_OR4F4_functional_rev_188748005_188748916	Pan_troglodytes_OR4K3_functional|NC_036883.1|188748005|188748916	7	7	yes	yes	yes	yes	functional	functional	912	912	yes	no	no change
>NC_036886.1_TAS2R60_functional_fwd_140407131_140408087	Pan_troglodytes_TAS2R60_functional|NC_036886.1|140407131|140408087	7	7	yes	yes	yes	yes	functional	functional	957	957	yes	no	no change
>NC_036886.1_OR2A12_functional_fwd_140921898_140922830	Pan_troglodytes_OR2A12_functional|NC_036886.1|140921898|140922830	7	7	yes	yes	yes	yes	functional	functional	933	933	yes	no	no change
>NC_036886.1_OR2A2_functional_fwd_140968775_140969707	Pan_troglodytes_OR2A2_al_functional|NC_036886.1|140968775|140969707	7	7	yes	yes	yes	yes	functional	functional	933	933	yes	no	no change
>NC_036886.1_OR6V1_functional_fwd_140011786_140012727	Pan_troglodytes_OR6V1_functional|NC_036886.1|140011534|140012727	7	8	yes	yes	yes	yes	functional	functional	942	1194	no	no	no
>NC_036886.1_TAS2R40_functional_fwd_140185608_140186579	Pan_troglodytes_TAS2R40_functional|NC_036886.1|140185608|140186579	7	7	yes	yes	yes	yes	functional	functional	972	972	yes	no	no change
>NC_036886.1_OR2A14_functional_fwd_140955899_140956831	Pan_troglodytes_OR2A14_functional|NC_036886.1|140955899|140956831	7	7	yes	yes	yes	yes	functional	functional	933	933	yes	no	no change
>NC_036886.1_OR9A4_functional_fwd_138802499_138803443	Pan_troglodytes_OR9A4_functional|NC_036886.1|138802499|138803443	7	7	yes	yes	yes	yes	functional	functional	945	945	yes	no	no change
>NC_036886.1_TAS2R5_functional_fwd_138675552_138676712	Pan_troglodytes_TAS2R5_functional|NC_036886.1|138675813|138676712	7	7	yes	yes	yes	yes	functional	functional	1161	900	no	no	no change
>NC_036886.1_OR9A1_pseudogene_short_fwd_138770685_138771476	Pan_troglodytes_OR9A1_pseudogene|NC_036886.1|138770685|138771476	6	6	yes	yes	yes	yes	pseudogene	pseudogene	792	792	yes	no	no change
>NC_036886.1_TAS2R39_functional_fwd_140147067_140148032	Pan_troglodytes_TAS2R39_functional|NC_036886.1|140147016|140148032	7	7	yes	yes	yes	yes	functional	functional	966	1017	no	no	no change
>NC_036886.1_OR2A5_functional_fwd_140876878_140877813	Pan_troglodytes_OR2A5_functional|NC_036886.1|140876878|140877813	7	7	yes	yes	yes	yes	functional	functional	936	936	yes	no	no change
>NC_036886.1_TAS2R38_pseudogene_short_rev_138850286_138850999	Pan_troglodytes_TAS2R38_functional|NC_036886.1|138850286|138851284	5	7	yes	no	yes	yes	pseudogene	functional	714	999	no	yes	no
>NC_036886.1_OR2A2_functional_fwd_140936458_140937414	Pan_troglodytes_OR2A2_functional|NC_036886.1|140936458|140937414	7	7	yes	yes	yes	yes	functional	functional	957	957	yes	no	no change
>NC_036886.1_TAS2R16_functional_rev_119934859_119935821	Pan_troglodytes_TAS2R16_functional|NC_036886.1|119934859|119935734	7	7	yes	yes	yes	yes	functional	functional	963	876	no	no	no change
>NC_036886.1_OR2A1_functional_fwd_141001847_141002779	Pan_troglodytes_OR2A1/2A42_functional|NC_036886.1|141001847|141002779	7	7	yes	yes	yes	yes	functional	functional	933	933	yes	no	no change
>NC_036886.1_OR2A25_functional_fwd_140900576_140901508	Pan_troglodytes_OR2A25_functional|NC_036886.1|140900576|140901508	7	7	yes	yes	yes	yes	functional	functional	933	933	yes	no	no change
>NC_036886.1_TAS2R4_functional_fwd_138664009_138664908	Pan_troglodytes_TAS2R4_functional|NC_036886.1|138664009|138664908	7	7	yes	yes	yes	yes	functional	functional	900	900	yes	no	no change
>NC_036886.1_OR2A2_pseudogene_short_fwd_140983899_140984522	Pan_troglodytes_OR2A5_am_pseudogene|NC_036886.1|140983899|140984522	5	5	yes	yes	yes	yes	pseudogene	pseudogene	624	624	yes	no	no change
>NC_036886.1_TAS2R41_functional_fwd_140441679_140442602	Pan_troglodytes_TAS2R41_functional|NC_036886.1|140441679|140442602	7	7	yes	yes	yes	yes	functional	functional	924	924	yes	no	no change
>NC_036886.1_TAS2R3_functional_fwd_138650857_138651804	Pan_troglodytes_TAS2R3_functional|NC_036886.1|138650857|138651804	7	7	yes	yes	yes	yes	functional	functional	948	948	yes	no	no change
>NC_036886.1_OR10AC1_functional_rev_140491370_140492347	Pan_troglodytes_OR10AC1_functional|NC_036886.1|140491370|140492347	7	7	yes	yes	yes	yes	functional	functional	978	978	yes	no	no change
>NC_036886.1_OR7E24_pseudogene_short_rev_7030737_7031198	Pan_troglodytes_OR7E24_ah_pseudogene|NC_036886.1|7030737|7031198	2	2	yes	yes	yes	yes	pseudogene	pseudogene	462	462	yes	no	no change
>NC_036886.1_ORPROTEINOLF3_functional_fwd_140791170_140792105	Pan_troglodytes_ORPROTEINOLF3_functional|NC_036886.1|140791170|140792105	7	7	yes	yes	yes	yes	functional	functional	936	936	yes	no	no change
>NC_036886.1_ORPROTEINOLF3_functional_fwd_140733904_140734857	Pan_troglodytes_OR2F1_functional|NC_036886.1|140733904|140734857	7	7	yes	yes	yes	yes	functional	functional	954	954	yes	no	no change
>NC_036886.1_OR2AE1_functional_rev_95995640_95996611	Pan_troglodytes_OR2AE1_functional|NC_036886.1|95995640|95996686	7	7	yes	yes	yes	yes	functional	functional	972	1047	no	no	no change
>NC_036886.1_ORPROTEINOLF3_functional_fwd_140759992_140760945	Pan_troglodytes_OR2F1_aj_functional|NC_036886.1|140759992|140760945	7	7	yes	yes	yes	yes	functional	functional	954	954	yes	no	no change
>NC_036886.1_OR7E24_pseudogene_short_rev_7073308_7073754	Pan_troglodytes_OR7E24_ai_pseudogene|NC_036886.1|7073308|7073754	2	2	yes	yes	yes	yes	pseudogene	pseudogene	447	447	yes	no	no change
>NC_036886.1_ORPROTEINOLF3_functional_fwd_140709111_140710064	Pan_troglodytes_OR2F2_functional|NC_036886.1|140709111|140710064	7	7	yes	yes	yes	yes	functional	functional	954	954	yes	no	no change
>NC_036886.1_ORPROTEINOLF3_functional_fwd_140807720_140808652	Pan_troglodytes_ORPROTEINOLF3_ak_functional|NC_036886.1|140807720|140808652	7	7	yes	yes	yes	yes	functional	functional	933	933	yes	no	no change
>NC_036886.1_TAS2R62_functional_fwd_140400711_140401649	Pan_troglodytes_TAS2R62P_pseudogene|NC_036886.1|140400711|140401649	7	7	yes	yes	yes	yes	functional	pseudogene	939	939	yes	yes	no change
>NC_036886.1_OPN1SW_functional_rev_125661829_125665082	Pan_troglodytes_OPN1SW_functional|NC_036886.1|125665082|125661829	7	7	yes	yes	yes	yes	functional	functional	1047	1047	yes	no	no change
>NC_036893.1_OR11G2_functional_fwd_1164516_1165451	Pan_troglodytes_OR11G2_functional|NC_036893.1|1164414|1165451	7	7	yes	yes	yes	yes	functional	functional	936	1038	no	no	no change
>NC_036893.1_OR4K13_functional_rev_1017575_1018489	Pan_troglodytes_OR4K13_functional|NC_036893.1|1017575|1018489	7	7	yes	yes	yes	yes	functional	functional	915	915	yes	no	no change
>NC_036893.1_OR4K3_functional_rev_849968_850945	Pan_troglodytes_OR4K3_da_functional|NC_036893.1|849968|850945	7	7	yes	yes	yes	yes	functional	functional	978	978	yes	no	no change
>NC_036893.1_OR4E1_functional_rev_2594402_2595349	Pan_troglodytes_OR4E1_functional|NC_036893.1|2594402|2595349	7	7	yes	yes	yes	yes	functional	functional	948	948	yes	no	no change
>NC_036893.1_OR11H6_functional_fwd_1189347_1190339	Pan_troglodytes_OR11H6_functional|NC_036893.1|1189347|1190339	7	7	yes	yes	yes	yes	functional	functional	993	993	yes	no	no change
>NC_036893.1_OR11H7_functional_fwd_1195036_1195980	Pan_troglodytes_OR11H7_functional|NC_036893.1|1195036|1195980	7	7	yes	yes	yes	yes	functional	functional	945	945	yes	no	no change
>NC_036893.1_OR5AU1_functional_rev_2075984_2077045	Pan_troglodytes_OR5AU1_functional|NC_036893.1|2075984|2077072	7	7	yes	yes	yes	yes	functional	functional	1062	1089	no	no	no change
>NC_036893.1_OR1509_functional_fwd_2589329_2590270	Pan_troglodytes_OR4E2_functional|NC_036893.1|2589329|2590270	7	7	yes	yes	yes	yes	functional	functional	942	942	yes	no	no change
>NC_036893.1_OR4K15_functional_fwd_953787_954761	Pan_troglodytes_OR4K15_dc_functional|NC_036893.1|953715|954761	7	7	yes	yes	yes	yes	functional	functional	975	1047	no	no	no change
>NC_036893.1_OR49_pseudogene_short_fwd_3607891_3608379	Pan_troglodytes_OR49_pseudogene|NC_036893.1|3607237|3608379	4	7	yes	yes	yes	yes	pseudogene	pseudogene	489	1143	no	no	no
>NC_036893.1_OR4K2_functional_fwd_857588_858532	Pan_troglodytes_OR4K2_db_functional|NC_036893.1|857588|858532	7	7	yes	yes	yes	yes	functional	functional	945	945	yes	no	no change
>NC_036893.1_OR6S1_functional_rev_1609399_1610394	Pan_troglodytes_OR6S1_functional|NC_036893.1|1609399|1610394	7	7	yes	yes	yes	yes	functional	functional	996	996	yes	no	no change
>NC_036893.1_OR11H4_functional_fwd_1209871_1210815	Pan_troglodytes_OR11H4_dd_functional|NC_036893.1|1209841|1210815	7	7	yes	yes	yes	yes	functional	functional	945	975	no	no	no change
>NC_036893.1_OR4K1_functional_fwd_914371_915306	Pan_troglodytes_OR4K1_functional|NC_036893.1|914371|915306	7	7	yes	yes	yes	yes	functional	functional	936	936	yes	no	no change
>NC_036893.1_OR4N2_functional_fwd_809968_810891	Pan_troglodytes_OR4N2_functional|NC_036893.1|809968|810891	7	7	yes	yes	yes	yes	functional	functional	924	924	yes	no	no change
>NC_036893.1_OR6J1_functional_rev_3557667_3558704	Pan_troglodytes_OR6J1_functional|NC_036893.1|3557667|3558704	7	7	yes	yes	yes	yes	functional	functional	1038	1038	yes	no	no change
>NC_036893.1_OR10G2_functional_rev_2526167_2527111	Pan_troglodytes_OR10G2_functional|NC_036893.1|2526167|2527111	7	7	yes	yes	yes	yes	functional	functional	945	945	yes	no	no change
>NC_036893.1_OR4N5_functional_fwd_1138822_1139748	Pan_troglodytes_OR4N5_functional|NC_036893.1|1138822|1139748	7	7	yes	yes	yes	yes	functional	functional	927	927	yes	no	no change
>NC_036893.1_OR10G2_functional_rev_2558149_2559093	Pan_troglodytes_OR10G2_de_functional|NC_036893.1|2558149|2559093	7	7	yes	yes	yes	yes	functional	functional	945	945	yes	no	no change
>NC_036893.1_OR4K2_functional_fwd_828966_829910	Pan_troglodytes_OR4K2_functional|NC_036893.1|828966|829910	7	7	yes	yes	yes	yes	functional	functional	945	945	yes	no	no change
>NC_036893.1_OR4K14_pseudogene_short_rev_992451_993173	Pan_troglodytes_OR4K14_pseudogene|NC_036893.1|992241|993173	5	7	yes	yes	yes	yes	pseudogene	pseudogene	723	933	no	no	no
>NC_036893.1_OR10G3_functional_rev_2493924_2494865	Pan_troglodytes_OR10G3_functional|NC_036893.1|2493924|2494865	7	7	yes	yes	yes	yes	functional	functional	942	942	yes	no	no change
>NC_036893.1_OR4K17_functional_fwd_1100529_1101527	Pan_troglodytes_OR4K17_functional|NC_036893.1|1100496|1101527	7	7	yes	yes	yes	yes	functional	functional	999	1032	no	no	no change
>NC_036893.1_OR4Q2_functional_fwd_980346_981287	Pan_troglodytes_OR4Q2_functional|NC_036893.1|980346|981287	7	7	yes	yes	yes	yes	functional	functional	942	942	yes	no	no change
>NC_036893.1_OR11H1_functional_fwd_199946_200893	Pan_troglodytes_OR11H1_functional|NC_036893.1|199913|200893	7	7	yes	yes	yes	yes	functional	functional	948	981	no	no	no change
>NC_036893.1_OR11H4_functional_fwd_1176445_1177305	Pan_troglodytes_OR11H4_functional|NC_036893.1|1176343|1177305	7	7	yes	yes	yes	yes	functional	functional	861	963	no	no	no change
>NC_036879.1_OR2C3_functional_rev_222722227_222723189	Pan_troglodytes_OR2C3_functional|NC_036879.1|222722227|222723249	7	7	yes	yes	yes	yes	functional	functional	963	1023	no	no	no change
>NC_036879.1_OR10J5_functional_rev_134332358_134333287	Pan_troglodytes_OR10J5_functional|NC_036879.1|134332358|134333287	7	7	yes	yes	yes	yes	functional	functional	930	930	yes	no	no change
>NC_036879.1_OR2B11_functional_rev_222643275_222644228	Pan_troglodytes_OR2B11_functional|NC_036879.1|222643275|222644228	7	7	yes	yes	yes	yes	functional	functional	954	954	yes	no	no change
>NC_036879.1_OR2G3_functional_fwd_222797261_222798190	Pan_troglodytes_OR2G3_functional|NC_036879.1|222797261|222798190	7	7	yes	yes	yes	yes	functional	functional	930	930	yes	no	no change
>NC_036879.1_OR2T27_functional_fwd_223699036_223699989	Pan_troglodytes_OR2T27_functional|NC_036879.1|223699036|223699989	7	7	yes	yes	yes	yes	functional	functional	954	954	yes	no	no change
>NC_036879.1_OR10K2_functional_rev_133218483_133219421	Pan_troglodytes_OR10K2_functional|NC_036879.1|133218483|133219421	7	7	yes	yes	yes	yes	functional	functional	939	939	yes	no	no change
>NC_036879.1_OR11L1_functional_rev_223058840_223059784	Pan_troglodytes_OR11L1_functional|NC_036879.1|223058840|223059784	7	7	yes	yes	yes	yes	functional	functional	945	945	yes	no	no change
>NC_036879.1_OR13G1_functional_rev_222884112_222885035	Pan_troglodytes_OR13G1_functional|NC_036879.1|222884112|222885035	7	7	yes	yes	yes	yes	functional	functional	924	924	yes	no	no change
>NC_036879.1_OR2AJ1_functional_fwd_223148239_223149183	Pan_troglodytes_OR2AJ1_functional|NC_036879.1|223148239|223149183	7	7	yes	yes	yes	yes	functional	functional	945	945	yes	no	no change
>NC_036879.1_OR14K1_functional_fwd_222944503_222945444	Pan_troglodytes_OR14K1_functional|NC_036879.1|222944503|222945444	7	7	yes	yes	yes	yes	functional	functional	942	942	yes	no	no change
>NC_036879.1_OR10X1_functional_rev_133377923_133378852	Pan_troglodytes_OR10X1_functional|NC_036879.1|133377923|133378903	7	7	yes	yes	yes	yes	functional	functional	930	981	no	no	no change
>NC_036879.1_OR6K3_functional_rev_133515961_133516908	Pan_troglodytes_OR6K3_functional|NC_036879.1|133515961|133516908	7	7	yes	yes	yes	yes	functional	functional	948	948	yes	no	no change
>NC_036879.1_OR10J4_functional_fwd_134239822_134240757	Pan_troglodytes_OR10J4_functional|NC_036879.1|134239738|134240757	7	7	yes	yes	yes	yes	functional	functional	936	1020	no	no	no change
>NC_036879.1_OR2L5_functional_fwd_223217270_223218208	Pan_troglodytes_OR2L8_f_functional|NC_036879.1|223217270|223218208	7	7	yes	yes	yes	yes	functional	functional	939	939	yes	no	no change
>NC_036879.1_OR10J1_pseudogene_short_fwd_134247584_134248339	Pan_troglodytes_OR10J1_d_pseudogene|NC_036879.1|134247377|134248339	6	7	yes	yes	yes	yes	pseudogene	pseudogene	756	963	no	no	no
>NC_036879.1_OR2W3_functional_fwd_223110515_223111459	Pan_troglodytes_OR2W3_functional|NC_036879.1|223110515|223111459	7	7	yes	yes	yes	yes	functional	functional	945	945	yes	no	no change
>NC_036879.1_OR1020_functional_fwd_222992467_222993333	Pan_troglodytes_OR12_functional|NC_036879.1|222992302|222993333	7	7	yes	yes	yes	yes	functional	functional	867	1032	no	no	no change
>NC_036879.1_OR14I1_functional_rev_223925924_223926859	Pan_troglodytes_OR14I1_functional|NC_036879.1|223925924|223926859	7	7	yes	yes	yes	yes	functional	functional	936	936	yes	no	no change
>NC_036879.1_OR2M4_functional_fwd_223444169_223445104	Pan_troglodytes_OR2M4_functional|NC_036879.1|223444169|223445104	7	7	yes	yes	yes	yes	functional	functional	936	936	yes	no	no change
>NC_036879.1_OR2AK2_functional_fwd_223179529_223180491	Pan_troglodytes_OR2AK2_functional|NC_036879.1|223179484|223180491	7	7	yes	yes	yes	yes	functional	functional	963	1008	no	no	no change
>NC_036879.1_OR6K2_functional_rev_133498191_133499168	Pan_troglodytes_OR6K2_functional|NC_036879.1|133498191|133499168	7	7	yes	yes	yes	yes	functional	functional	978	978	yes	no	no change
>NC_036879.1_OR6F1_functional_rev_222917762_222918688	Pan_troglodytes_OR6F1_functional|NC_036879.1|222917762|222918688	7	7	yes	yes	yes	yes	functional	functional	927	927	yes	no	no change
>NC_036879.1_OR2L5_functional_fwd_223204402_223205340	Pan_troglodytes_OR2L2_functional|NC_036879.1|223204402|223205340	7	7	yes	yes	yes	yes	functional	functional	939	939	yes	no	no change
>NC_036879.1_OR2L5_functional_fwd_223274406_223275344	Pan_troglodytes_OR2L3_functional|NC_036879.1|223274406|223275344	7	7	yes	yes	yes	yes	functional	functional	939	939	yes	no	no change
>NC_036879.1_OR10J6_pseudogene_short_fwd_134397542_134398372	Pan_troglodytes_OR10J6_pseudogene|NC_036879.1|134397542|134398372	6	6	yes	yes	yes	yes	pseudogene	pseudogene	831	831	yes	no	no change
>NC_036879.1_VN1R5_pseudogene_short_fwd_222444371_222445078	Pan_troglodytes_VN1R5_pseudogene|NC_036879.1|222444344|222445417	4	7	yes	yes	yes	yes	pseudogene	pseudogene	708	1074	no	no	no
>NC_036879.1_OR10Z1_functional_fwd_133405453_133406394	Pan_troglodytes_OR10Z1_functional|NC_036879.1|133405453|133406394	7	7	yes	yes	yes	yes	functional	functional	942	942	yes	no	no change
>NC_036879.1_OR6K6_functional_fwd_133553469_133554395	Pan_troglodytes_OR6K6_functional|NC_036879.1|133553364|133554395	7	7	yes	yes	yes	yes	functional	functional	927	1032	no	no	no change
>NC_036879.1_OR14A16_functional_rev_223032235_223033167	Pan_troglodytes_OR14A16_functional|NC_036879.1|223032235|223033167	7	7	yes	yes	yes	yes	functional	functional	933	933	yes	no	no change
>NC_036879.1_OR2T6_functional_fwd_223639773_223640699	Pan_troglodytes_OR2T6_functional|NC_036879.1|223639773|223640699	7	7	yes	yes	yes	yes	functional	functional	927	927	yes	no	no change
>NC_036879.1_OR2L2_functional_fwd_223252338_223253276	Pan_troglodytes_OR2L2_g_functional|NC_036879.1|223252338|223253276	7	7	yes	yes	yes	yes	functional	functional	939	939	yes	no	no change
>NC_036879.1_OR2L13_functional_fwd_223312717_223313655	Pan_troglodytes_OR2L13_h_functional|NC_036879.1|223312717|223313655	7	7	yes	yes	yes	yes	functional	functional	939	939	yes	no	no change
>NC_036879.1_OR2T8_functional_rev_223296883_223297845	Pan_troglodytes_OR2T12_functional|NC_036879.1|223296883|223297845	7	7	yes	yes	yes	yes	functional	functional	963	963	yes	no	no change
>NC_036879.1_OR2L5_functional_fwd_223163020_223163958	Pan_troglodytes_OR2L8_functional|NC_036879.1|223163020|223163958	7	7	yes	yes	yes	yes	functional	functional	939	939	yes	no	no change
>NC_036879.1_OR10K1_functional_fwd_133264170_133265111	Pan_troglodytes_OR10K1_functional|NC_036879.1|133264170|133265111	7	7	yes	yes	yes	yes	functional	functional	942	942	yes	no	no change
>NC_036879.1_OR14C36_functional_fwd_223537834_223538772	Pan_troglodytes_OR14C36_functional|NC_036879.1|223537834|223538772	7	7	yes	yes	yes	yes	functional	functional	939	939	yes	no	no change
>NC_036879.1_OR2T8_functional_rev_223483347_223484309	Pan_troglodytes_OR2T12_m_functional|NC_036879.1|223483347|223484309	7	7	yes	yes	yes	yes	functional	functional	963	963	yes	no	no change
>NC_036879.1_OR10T2_functional_rev_133197046_133197993	Pan_troglodytes_OR10T2_functional|NC_036879.1|133197046|133197993	7	7	yes	yes	yes	yes	functional	functional	948	948	yes	no	no change
>NC_036879.1_OR2M3_functional_fwd_223567736_223568674	Pan_troglodytes_OR2M3_n_functional|NC_036879.1|223567736|223568674	7	7	yes	yes	yes	yes	functional	functional	939	939	yes	no	no change
>NC_036879.1_OR6N2_functional_rev_133575308_133576261	Pan_troglodytes_OR6N2_functional|NC_036879.1|133575308|133576261	7	7	yes	yes	yes	yes	functional	functional	954	954	yes	no	no change
>NC_036879.1_OR2T2_functional_fwd_223710646_223711647	Pan_troglodytes_OR2T2_functional|NC_036879.1|223710646|223711647	7	7	yes	yes	yes	yes	functional	functional	1002	1002	yes	no	no change
>NC_036879.1_OR2T2_functional_rev_223884939_223885913	Pan_troglodytes_OR2T2_q_functional|NC_036879.1|223884939|223885913	7	7	yes	yes	yes	yes	functional	functional	975	975	yes	no	no change
>NC_036879.1_OR2M3_functional_fwd_223387555_223388493	Pan_troglodytes_OR2M2_functional|NC_036879.1|223387555|223388493	7	7	yes	yes	yes	yes	functional	functional	939	939	yes	no	no change
>NC_036879.1_OR2M3_functional_fwd_223409465_223410403	Pan_troglodytes_OR2M3_l_functional|NC_036879.1|223409465|223410403	7	7	yes	yes	yes	yes	functional	functional	939	939	yes	no	no change
>NC_036879.1_OR2M3_functional_fwd_223358664_223359602	Pan_troglodytes_OR2M5_functional|NC_036879.1|223358664|223359602	7	7	yes	yes	yes	yes	functional	functional	939	939	yes	no	no change
>NC_036879.1_OR2M3_functional_rev_223512660_223513598	Pan_troglodytes_OR2M7_functional|NC_036879.1|223512660|223513598	7	7	yes	yes	yes	yes	functional	functional	939	939	yes	no	no change
>NC_036879.1_OR2M3_pseudogene_short_fwd_223335530_223336363	Pan_troglodytes_OR2M3_functional|NC_036879.1|223335530|223336363	7	7	yes	yes	yes	yes	pseudogene	functional	834	834	yes	yes	no change
>NC_036879.1_OR2T1_functional_fwd_223660121_223661077	Pan_troglodytes_OR2T1_functional|NC_036879.1|223659968|223661077	7	7	yes	yes	yes	yes	functional	functional	957	1110	no	no	no change
>NC_036879.1_OR2T29_functional_fwd_223748897_223749844	Pan_troglodytes_OR2T29_functional|NC_036879.1|223748897|223749844	7	7	yes	yes	yes	yes	functional	functional	948	948	yes	no	no change
>NC_036879.1_OR1C1_functional_rev_222974681_222975613	Pan_troglodytes_OR1C1_functional|NC_036879.1|222974681|222975682	7	7	yes	yes	yes	yes	functional	functional	933	1002	no	no	no change
>NC_036879.1_OR2W5_functional_fwd_222683401_222684285	Pan_troglodytes_OR2W5_pseudogene|NC_036879.1|222683401|222684285	4	4	yes	yes	yes	yes	functional	pseudogene	885	885	yes	yes	no change
>NC_036879.1_OR10J1_functional_fwd_134172876_134173805	Pan_troglodytes_OR10J1_functional|NC_036879.1|134172876|134173805	7	7	yes	yes	yes	yes	functional	functional	930	930	yes	no	no change
>NC_036879.1_OR6M1_pseudogene_short_rev_223050532_223051314	Pan_troglodytes_OR6M1_pseudogene|NC_036879.1|223050532|223051314	6	6	yes	yes	yes	yes	pseudogene	pseudogene	783	783	yes	no	no change
>NC_036879.1_OR2T11_functional_rev_223872974_223873924	Pan_troglodytes_OR2T11_functional|NC_036879.1|223872974|223873924	7	7	yes	yes	yes	yes	functional	functional	951	951	yes	no	no change
>NC_036879.1_OR6P1_functional_rev_133361671_133362624	Pan_troglodytes_OR6P1_functional|NC_036879.1|133361671|133362624	7	7	yes	yes	yes	yes	functional	functional	954	954	yes	no	no change
>NC_036879.1_OR2G2_functional_fwd_222780070_222781023	Pan_troglodytes_OR2G2_functional|NC_036879.1|222780019|222781023	7	7	yes	yes	yes	yes	functional	functional	954	1005	no	no	no change
>NC_036879.1_OR10R2_pseudogene_short_fwd_133290613_133291386	Pan_troglodytes_OR10R2_a_pseudogene|NC_036879.1|133290613|133291386	6	6	yes	yes	yes	yes	pseudogene	pseudogene	774	774	yes	no	no change
>NC_036879.1_OR2T29_functional_fwd_223614822_223615784	Pan_troglodytes_OR2T4_functional|NC_036879.1|223614738|223615784	7	7	yes	yes	yes	yes	functional	functional	963	1047	no	no	no change
>NC_036879.1_OR2T29_functional_rev_223814103_223815068	Pan_troglodytes_OR2T29_o_functional|NC_036879.1|223814103|223815068	7	7	yes	yes	yes	yes	functional	functional	966	966	yes	no	no change
>NC_036879.1_OR6Y1_functional_rev_133346480_133347457	Pan_troglodytes_OR6Y1_functional|NC_036879.1|133346480|133347457	7	7	yes	yes	yes	yes	functional	functional	978	978	yes	no	no change
>NC_036879.1_OR10R2_functional_fwd_133279352_133280278	Pan_troglodytes_OR10R2_functional|NC_036879.1|133279271|133280278	7	7	yes	yes	yes	yes	functional	functional	927	1008	no	no	no change
>NC_036879.1_OR6N1_functional_rev_133564349_133565287	Pan_troglodytes_OR6N1_functional|NC_036879.1|133564349|133565287	7	7	yes	yes	yes	yes	functional	functional	939	939	yes	no	no change
>NC_036879.1_TAS1R1_functional_fwd_5261867_5284548	Pan_troglodytes_TAS1R1_functional|NC_036879.1|5261867|5284548	7	7	yes	yes	yes	yes	functional	functional	2526	2526	yes	no	no change
>NC_036879.1_TAS1R2_functional_rev_17119723_17139816	Pan_troglodytes_TAS1R2_functional|NC_036879.1|17139816|17119723	7	7	yes	yes	yes	yes	functional	functional	2520	2520	yes	no	no change
>NC_036879.1_TAS1R3_functional_fwd_20150_22131	Pan_troglodytes_TAS1R3_functional|NC_036879.1|19013|22131	7	7	yes	yes	yes	yes	functional	functional	1734	2685	no	no	no change
>NC_036879.1_OR11A1_pseudogene_short_fwd_109586027_109586620	Pan_troglodytes_OR1468_pseudogene|NC_036879.1|109586027|109586620	4	4	yes	yes	yes	yes	pseudogene	pseudogene	594	594	yes	no	no change
>NC_036885.1_OR14J1_functional_fwd_28850198_28851145	Pan_troglodytes_OR14J1_functional|NC_036885.1|28850108|28851145	7	7	yes	yes	yes	yes	functional	functional	948	1038	no	no	no change
>NC_036885.1_OR2B3_functional_rev_28636112_28637053	Pan_troglodytes_OR2B3_functional|NC_036885.1|28636112|28637053	7	7	yes	yes	yes	yes	functional	functional	942	942	yes	no	no change
>NC_036885.1_TAAR8_pseudogene_short_fwd_129909605_129910216	Pan_troglodytes_TAAR8_pseudogene|NC_036885.1|129909449|129910475	4	7	yes	yes	yes	yes	pseudogene	pseudogene	612	1027	no	no	no
>NC_036885.1_OR2W6_functional_fwd_27550875_27551801	Pan_troglodytes_OR2W6_z_functional|NC_036885.1|27550875|27551801	7	7	yes	yes	yes	yes	functional	functional	927	927	yes	no	no change
>NC_036885.1_Taar5_functional_rev_129945421_129946434	Pan_troglodytes_TAAR5_functional|NC_036885.1|129945421|129946434	7	7	yes	yes	yes	yes	functional	functional	1014	1014	yes	no	no change
>NC_036885.1_TAAR4_pseudogene_short_rev_129951454_129952170	Pan_troglodytes_TAAR4_pseudogene|NC_036885.1|129951222|129952070	4	2	yes	no	yes	no	pseudogene	pseudogene	717	849	no	no	yes
>NC_036885.1_TAAR6_functional_fwd_129927089_129928126	Pan_troglodytes_TAAR6_functional|NC_036885.1|129927089|129928126	7	7	yes	yes	yes	yes	functional	functional	1038	1038	yes	no	no change
>NC_036885.1_OR2J1_functional_fwd_28650742_28651680	Pan_troglodytes_OR2J1_functional|NC_036885.1|28650742|28651680	7	7	yes	yes	yes	yes	functional	functional	939	939	yes	no	no change
>NC_036885.1_OR2B2_functional_rev_27482467_27483408	Pan_troglodytes_OR2B2_functional|NC_036885.1|27482467|27483408	7	7	yes	yes	yes	yes	functional	functional	942	942	yes	no	no change
>NC_036885.1_OR2B6_functional_fwd_27530994_27531935	Pan_troglodytes_OR2B6_functional|NC_036885.1|27530994|27531935	7	7	yes	yes	yes	yes	functional	functional	942	942	yes	no	no change
>NC_036885.1_OR12D3_functional_rev_28917179_28918129	Pan_troglodytes_OR12D3_functional|NC_036885.1|28917179|28918129	7	7	yes	yes	yes	yes	functional	functional	951	951	yes	no	no change
>NC_036885.1_OR12D2_functional_fwd_28940828_28941751	Pan_troglodytes_OR12D2_functional|NC_036885.1|28940828|28941751	7	7	yes	yes	yes	yes	functional	functional	924	924	yes	no	no change
>NC_036885.1_OR10C1_functional_fwd_28984141_28985079	Pan_troglodytes_OR10C1_functional|NC_036885.1|28984141|28985079	7	7	yes	yes	yes	yes	functional	functional	939	939	yes	no	no change
>NC_036885.1_OR11A1_pseudogene_short_rev_28970835_28971602	Pan_troglodytes_OR11A1_functional|NC_036885.1|28970835|28971782	6	7	yes	yes	yes	yes	pseudogene	functional	768	948	no	yes	no
>NC_036885.1_OR2J1_functional_fwd_28661711_28662646	Pan_troglodytes_OR2J3_functional|NC_036885.1|28661711|28662646	7	7	yes	yes	yes	yes	functional	functional	936	936	yes	no	no change
>NC_036885.1_TAAR1_functional_rev_130002311_130003330	Pan_troglodytes_TAAR1_functional|NC_036885.1|130002311|130003330	7	7	yes	yes	yes	yes	functional	functional	1020	1020	yes	no	no change
>NC_036885.1_TAAR2_pseudogene_short_rev_129974340_129975068	Pan_troglodytes_TAAR2P_pseudogene|NC_036885.1|129974149|129975068	6	6	yes	yes	yes	yes	pseudogene	pseudogene	729	920	no	no	no change
>NC_036885.1_TAAR9_pseudogene_nonsense_fwd_129895076_129896137	Pan_troglodytes_TAAR9_pseudogene|NC_036885.1|129895076|129896123	7	7	yes	yes	yes	no	pseudogene	pseudogene	1062	1048	no	no	yes
>NC_036885.1_OR2H1_functional_fwd_29121262_29122200	Pan_troglodytes_OR2H2_functional|NC_036885.1|29121262|29122200	7	7	yes	yes	yes	yes	functional	functional	939	939	yes	no	no change
>NC_036885.1_OR2H1_functional_fwd_29006481_29007431	Pan_troglodytes_OR2H1_functional|NC_036885.1|29006481|29007431	7	7	yes	yes	yes	yes	functional	functional	951	951	yes	no	no change
>NC_036885.1_OR2B11_functional_rev_28687667_28688605	Pan_troglodytes_OR2B11_aa_functional|NC_036885.1|28687667|28688605	7	7	yes	yes	yes	yes	functional	functional	939	939	yes	no	no change
>NC_036885.1_OR12D2_functional_fwd_28961385_28962347	Pan_troglodytes_OR12D1_functional|NC_036885.1|28961385|28962347	7	7	yes	yes	yes	yes	functional	functional	963	963	yes	no	no change
>NC_036885.1_OR5V1_functional_rev_28898419_28899384	Pan_troglodytes_OR5V1_functional|NC_036885.1|28898419|28899384	7	7	yes	yes	yes	yes	functional	functional	966	966	yes	no	no change
>NC_036885.1_OR2W1_functional_rev_28594423_28595385	Pan_troglodytes_OR2W1_functional|NC_036885.1|28594423|28595385	7	7	yes	yes	yes	yes	functional	functional	963	963	yes	no	no change
>NC_036885.1_OR2W6_functional_fwd_27511241_27512179	Pan_troglodytes_OR2W6_pseudogene|NC_036885.1|27511226|27512179	7	7	yes	yes	yes	yes	functional	pseudogene	939	954	no	yes	no change
>NC_036891.1_OR6C2_functional_rev_33732909_33733847	Pan_troglodytes_OR6C2_functional|NC_036891.1|33732909|33733847	7	7	yes	yes	yes	yes	functional	functional	939	939	yes	no	no change
>NC_036891.1_OR2AP1_functional_rev_33668491_33669420	Pan_troglodytes_OR2AP1_functional|NC_036891.1|33668491|33669420	7	7	yes	yes	yes	yes	functional	functional	930	930	yes	no	no change
>NC_036891.1_OR6C68_functional_rev_33766399_33767352	Pan_troglodytes_OR6C68_functional|NC_036891.1|33766399|33767352	7	7	yes	yes	yes	yes	functional	functional	954	954	yes	no	no change
>NC_036891.1_OR10A7_functional_rev_33862326_33863276	Pan_troglodytes_OR10A7_functional|NC_036891.1|33862326|33863276	7	7	yes	yes	yes	yes	functional	functional	951	951	yes	no	no change
>NC_036891.1_TAS2R10_functional_rev_11034422_11035345	Pan_troglodytes_TAS2R10_functional|NC_036891.1|11034422|11035345	7	7	yes	yes	yes	yes	functional	functional	924	924	yes	no	no change
>NC_036891.1_TAS2R20_functional_rev_11207419_11208348	Pan_troglodytes_TAS2R20_functional|NC_036891.1|11207419|11208348	7	7	yes	yes	yes	yes	functional	functional	930	930	yes	no	no change
>NC_036891.1_TAS2R46_functional_rev_11273798_11274727	Pan_troglodytes_TAS2R46_functional|NC_036891.1|11273798|11274727	7	7	yes	yes	yes	yes	functional	functional	930	930	yes	no	no change
>NC_036891.1_TAS2R46_functional_rev_11303771_11304700	Pan_troglodytes_TAS2R43_functional|NC_036891.1|11303771|11304700	7	7	yes	yes	yes	yes	functional	functional	930	930	yes	no	no change
>NC_036891.1_TAS2R8_functional_rev_11015239_11016168	Pan_troglodytes_TAS2R8_functional|NC_036891.1|11015239|11016168	7	7	yes	yes	yes	yes	functional	functional	930	930	yes	no	no change
>NC_036891.1_OR6C4_functional_rev_33691778_33692707	Pan_troglodytes_OR6C4_functional|NC_036891.1|33691778|33692707	7	7	yes	yes	yes	yes	functional	functional	930	930	yes	no	no change
>NC_036891.1_TAS2R46_functional_rev_11338760_11339689	Pan_troglodytes_TAS2R45_functional|NC_036891.1|11338760|11339689	7	7	yes	yes	yes	yes	functional	functional	930	930	yes	no	no change
>NC_036891.1_TAS2R19_functional_rev_11232214_11233113	Pan_troglodytes_TAS2R19_functional|NC_036891.1|11232214|11233113	7	7	yes	yes	yes	yes	functional	functional	900	900	yes	no	no change
>NC_036891.1_TAS2R46_pseudogene_short_rev_11241092_11241910	Pan_troglodytes_TAS2R31_pseudogene|NC_036891.1|11241092|11241910	6	6	yes	yes	yes	yes	pseudogene	pseudogene	819	819	yes	no	no change
>NC_036891.1_TAS2R19_functional_rev_11289775_11290704	Pan_troglodytes_TAS2R64_functional|NC_036891.1|11289775|11290704	7	7	yes	yes	yes	yes	functional	functional	930	930	yes	no	no change
>NC_036891.1_TAS2R14_functional_rev_11148863_11149831	Pan_troglodytes_TAS2R14_functional|NC_036891.1|11148863|11149831	7	7	yes	yes	yes	yes	functional	functional	969	969	yes	no	no change
>NC_036891.1_TAS2R9_functional_rev_11018321_11019259	Pan_troglodytes_TAS2R9_functional|NC_036891.1|11018321|11019259	7	7	yes	yes	yes	yes	functional	functional	939	939	yes	no	no change
>NC_036891.1_TAS2R7_functional_rev_11010775_11011752	Pan_troglodytes_TAS2R7_functional|NC_036891.1|11010775|11011752	7	7	yes	yes	yes	yes	functional	functional	978	978	yes	no	no change
>NC_036891.1_OR6C74_functional_rev_33834665_33835603	Pan_troglodytes_OR6C74_cw_functional|NC_036891.1|33834665|33835603	7	7	yes	yes	yes	yes	functional	functional	939	939	yes	no	no change
>NC_036891.1_TAS2R19_functional_rev_11196465_11197364	Pan_troglodytes_TAS2R50_functional|NC_036891.1|11196465|11197364	7	7	yes	yes	yes	yes	functional	functional	900	900	yes	no	no change
>NC_036891.1_OR6C6_functional_fwd_33800611_33801555	Pan_troglodytes_OR6C6_functional|NC_036891.1|33800611|33801555	7	7	yes	yes	yes	yes	functional	functional	945	945	yes	no	no change
>NC_036891.1_OR9K2_functional_rev_33953901_33954908	Pan_troglodytes_OR9K2_functional|NC_036891.1|33953901|33954908	7	7	yes	yes	yes	yes	functional	functional	1008	1008	yes	no	no change
>NC_036891.1_OR6C1_functional_rev_33774407_33775345	Pan_troglodytes_OR6C1_functional|NC_036891.1|33774407|33775345	7	7	yes	yes	yes	yes	functional	functional	939	939	yes	no	no change
>NC_036891.1_OR9K2_functional_rev_33991394_33992335	Pan_troglodytes_OR9K2_cx_functional|NC_036891.1|33991394|33992335	7	7	yes	yes	yes	yes	functional	functional	942	942	yes	no	no change
>NC_036891.1_TAS2R13_functional_rev_11119080_11119991	Pan_troglodytes_TAS2R13_functional|NC_036891.1|11119080|11119991	7	7	yes	yes	yes	yes	functional	functional	912	912	yes	no	no change
>NC_036891.1_TAS2R42_functional_rev_11428055_11428999	Pan_troglodytes_TAS2R42_functional|NC_036891.1|11428055|11429077	7	7	yes	yes	yes	yes	functional	functional	945	1023	no	no	no change
>NC_036896.1_OR1E2_functional_rev_3139329_3140270	Pan_troglodytes_ORPTOR1E2_functional|NC_036896.1|3139329|3140273	7	7	yes	yes	yes	yes	functional	functional	942	945	no	no	no change
>NC_036896.1_OR1E3_functional_fwd_2793958_2794989	Pan_troglodytes_OR1E3_functional|NC_036896.1|2793958|2794989	7	7	yes	yes	yes	yes	functional	functional	1032	1032	yes	no	no change
>NC_036896.1_OR1D2_functional_rev_2771416_2772354	Pan_troglodytes_OR1D2_functional|NC_036896.1|2771416|2772354	7	7	yes	yes	yes	yes	functional	functional	939	939	yes	no	no change
>NC_036896.1_OR3A2_functional_rev_2959809_2960774	Pan_troglodytes_OR3A2_functional|NC_036896.1|2959809|2960774	7	7	yes	yes	yes	yes	functional	functional	966	966	yes	no	no change
>NC_036896.1_OR3A2_functional_fwd_3127000_3127965	Pan_troglodytes_OR3A3_functional|NC_036896.1|3127000|3127965	7	7	yes	yes	yes	yes	functional	functional	966	966	yes	no	no change
>NC_036896.1_OR3A2_functional_rev_2973485_2974432	Pan_troglodytes_OR3A1_functional|NC_036896.1|2973485|2974432	7	7	yes	yes	yes	yes	functional	functional	948	948	yes	no	no change
>NC_036896.1_OR1A1_functional_fwd_2899070_2899999	Pan_troglodytes_OR1A1_functional|NC_036896.1|2899070|2899999	7	7	yes	yes	yes	yes	functional	functional	930	930	yes	no	no change
>NC_036896.1_OR1D5_functional_fwd_2925279_2926271	Pan_troglodytes_OR1D4_functional|NC_036896.1|2925333|2926271	7	7	yes	yes	yes	yes	functional	functional	993	939	no	no	no change
>NC_036896.1_OR4D1_functional_fwd_51390841_51391743	Pan_troglodytes_OR4D1_functional|NC_036896.1|51390811|51391743	7	7	yes	yes	yes	yes	functional	functional	903	933	no	no	no change
>NC_036896.1_OR1A2_pseudogene_short_fwd_2880927_2881775	Pan_troglodytes_OR1A2_functional|NC_036896.1|2880927|2881775	7	7	yes	yes	yes	yes	pseudogene	functional	849	849	yes	yes	no change
>NC_036896.1_OR1E2_functional_rev_3104120_3105061	Pan_troglodytes_OR1E2_functional|NC_036896.1|3104120|3105064	7	7	yes	yes	yes	yes	functional	functional	942	945	no	no	no change
>NC_036896.1_OR1G1_functional_rev_2804106_2805047	Pan_troglodytes_OR1G1_functional|NC_036896.1|2804106|2805047	7	7	yes	yes	yes	yes	functional	functional	942	942	yes	no	no change
>NC_036896.1_OR4D2_pseudogene_short_fwd_51405312_51405728	Pan_troglodytes_OR4D2_pseudogene|NC_036896.1|51405312|51406235	3	7	yes	yes	yes	yes	pseudogene	pseudogene	417	924	no	no	no
>NC_036884.1_OR2V2_functional_fwd_159098386_159099333	Pan_troglodytes_OR2V2_functional|NC_036884.1|159098386|159099333	7	7	yes	yes	yes	yes	functional	functional	948	948	yes	no	no change
>NC_036884.1_OR2Y1_functional_rev_158702041_158702976	Pan_troglodytes_OR2Y1_functional|NC_036884.1|158702041|158702976	7	7	yes	yes	yes	yes	functional	functional	936	936	yes	no	no change
>NC_036884.1_OR56_functional_rev_159069295_159070242	Pan_troglodytes_OR2V1_functional|NC_036884.1|159069295|159070242	7	7	yes	yes	yes	yes	functional	functional	948	948	yes	no	no change
>NC_036884.1_TAS2R1_functional_rev_9508869_9509768	Pan_troglodytes_TAS2R1_functional|NC_036884.1|9508869|9509768	7	7	yes	yes	yes	yes	functional	functional	900	900	yes	no	no change
>NC_036894.1_OR4F6_functional_fwd_80455996_80456934	Pan_troglodytes_OR4F6_df_functional|NC_036894.1|80455996|80456934	7	7	yes	yes	yes	yes	functional	functional	939	939	yes	no	no change
>NC_036894.1_OR4F3_functional_fwd_80479033_80479971	Pan_troglodytes_OR4F3/4F16/4F29_functional|NC_036894.1|80479033|80479971	7	7	yes	yes	yes	yes	functional	functional	939	939	yes	no	no change
>NC_036894.1_OR4F15_functional_fwd_80468488_80469426	Pan_troglodytes_OR4F15_dg_functional|NC_036894.1|80468488|80469426	7	7	yes	yes	yes	yes	functional	functional	939	939	yes	no	no change
>NC_036894.1_OR4F15_pseudogene_short_fwd_80498617_80499396	Pan_troglodytes_OR4F15_dh_pseudogene|NC_036894.1|80498734|80499396	6	6	yes	yes	yes	yes	pseudogene	pseudogene	780	663	no	no	no change
>NC_036894.1_OR11H1_pseudogene_nonsense_rev_7882014_7882961	Pan_troglodytes_OR11H12_pseudogene|NC_036894.1|7882014|7882994	7	7	yes	yes	yes	yes	pseudogene	pseudogene	948	981	no	no	no change
>NC_036902.1_OR13H1_functional_fwd_126682119_126683045	Pan_troglodytes_OR13H1_functional|NC_036902.1|126682119|126683045	7	7	yes	yes	yes	yes	functional	functional	927	927	yes	no	no change
>NC_036902.1_OR10A4_pseudogene_short_rev_126462681_126463364	Pan_troglodytes_OR287_functional|NC_036902.1|126462681|126463481	5	7	yes	yes	yes	yes	pseudogene	functional	684	801	no	yes	no
>NC_036902.1_OPN1LW_pseudogene_short_fwd_149504125_149512277	Pan_troglodytes_OPN1LW_functional|NC_036902.1|149497759|149512277	6	7	yes	yes	yes	yes	pseudogene	functional	861	1140	no	yes	no
>NW_019932886.1_VN1R3_functional_fwd_226979_227866	Pan_troglodytes_VN1R4_functional|NW_019932886.1|226934|227866	7	7	yes	yes	yes	yes	functional	functional	888	933	no	no	no change

## Sheet: 03_chimp
Prediction	Maped receptor	#TM domains sensommatic prediction	#TM domains ncbi prediction	Pred start codon	Mapped start codon	Pred stop codon	Mapped stop codon	Prediction status	Mapped status	Prediction length	Mapped length	Identical	Status change	Improvment status
>NC_036879.1_OR10J1_pseudogene_short_fwd_134247584_134248339	Pan_troglodytes_OR10J1_d_pseudogene|NC_036879.1|134247377|134248339	6	7	yes	yes	yes	yes	pseudogene	pseudogene	756	963	no	no	no
>NC_036879.1_OR10J1_functional_fwd_134172876_134173805	Pan_troglodytes_OR10J1_functional|NC_036879.1|134172876|134173805	7	7	yes	yes	yes	yes	functional	functional	930	930	yes	no	no change
>NC_036879.1_OR10J4_functional_fwd_134239822_134240757	Pan_troglodytes_OR10J4_functional|NC_036879.1|134239738|134240757	7	7	yes	yes	yes	yes	functional	functional	936	1020	no	no	no change
>NC_036879.1_OR10J5_functional_rev_134332358_134333287	Pan_troglodytes_OR10J5_functional|NC_036879.1|134332358|134333287	7	7	yes	yes	yes	yes	functional	functional	930	930	yes	no	no change
>NC_036879.1_OR10J6_pseudogene_short_fwd_134397542_134398372	Pan_troglodytes_OR10J6_pseudogene|NC_036879.1|134397542|134398372	6	6	yes	yes	yes	yes	pseudogene	pseudogene	831	831	yes	no	no change
>NC_036879.1_OR10K1_functional_fwd_133264170_133265111	Pan_troglodytes_OR10K1_functional|NC_036879.1|133264170|133265111	7	7	yes	yes	yes	yes	functional	functional	942	942	yes	no	no change
>NC_036879.1_OR10K2_functional_rev_133218483_133219421	Pan_troglodytes_OR10K2_functional|NC_036879.1|133218483|133219421	7	7	yes	yes	yes	yes	functional	functional	939	939	yes	no	no change
>NC_036879.1_OR10R2_pseudogene_short_fwd_133290613_133291386	Pan_troglodytes_OR10R2_a_pseudogene|NC_036879.1|133290613|133291386	6	6	yes	yes	yes	yes	pseudogene	pseudogene	774	774	yes	no	no change
>NC_036879.1_OR10R2_functional_fwd_133279352_133280278	Pan_troglodytes_OR10R2_functional|NC_036879.1|133279271|133280278	7	7	yes	yes	yes	yes	functional	functional	927	1008	no	no	no change
>NC_036879.1_OR10T2_functional_rev_133197046_133197993	Pan_troglodytes_OR10T2_functional|NC_036879.1|133197046|133197993	7	7	yes	yes	yes	yes	functional	functional	948	948	yes	no	no change
>NC_036879.1_OR10X1_functional_rev_133377923_133378852	Pan_troglodytes_OR10X1_functional|NC_036879.1|133377923|133378903	7	7	yes	yes	yes	yes	functional	functional	930	981	no	no	no change
>NC_036879.1_OR10Z1_functional_fwd_133405453_133406394	Pan_troglodytes_OR10Z1_functional|NC_036879.1|133405453|133406394	7	7	yes	yes	yes	yes	functional	functional	942	942	yes	no	no change
>NC_036879.1_OR11L1_functional_rev_223058840_223059784	Pan_troglodytes_OR11L1_functional|NC_036879.1|223058840|223059784	7	7	yes	yes	yes	yes	functional	functional	945	945	yes	no	no change
>NC_036879.1_OR12_functional_fwd_222992467_222993333	Pan_troglodytes_OR12_functional|NC_036879.1|222992302|222993333	7	7	yes	yes	yes	yes	functional	functional	867	1032	no	no	no change
>NC_036879.1_OR13G1_functional_rev_222884112_222885035	Pan_troglodytes_OR13G1_functional|NC_036879.1|222884112|222885035	7	7	yes	yes	yes	yes	functional	functional	924	924	yes	no	no change
>NC_036879.1_OR1468_pseudogene_short_fwd_109586027_109586620	Pan_troglodytes_OR1468_pseudogene|NC_036879.1|109586027|109586620	4	4	yes	yes	yes	yes	pseudogene	pseudogene	594	594	yes	no	no change
>NC_036879.1_OR14A16_functional_rev_223032235_223033167	Pan_troglodytes_OR14A16_functional|NC_036879.1|223032235|223033167	7	7	yes	yes	yes	yes	functional	functional	933	933	yes	no	no change
>NC_036879.1_OR14C36_functional_fwd_223537834_223538772	Pan_troglodytes_OR14C36_functional|NC_036879.1|223537834|223538772	7	7	yes	yes	yes	yes	functional	functional	939	939	yes	no	no change
>NC_036879.1_OR14I1_functional_rev_223925924_223926859	Pan_troglodytes_OR14I1_functional|NC_036879.1|223925924|223926859	7	7	yes	yes	yes	yes	functional	functional	936	936	yes	no	no change
>NC_036879.1_OR14K1_functional_fwd_222944503_222945444	Pan_troglodytes_OR14K1_functional|NC_036879.1|222944503|222945444	7	7	yes	yes	yes	yes	functional	functional	942	942	yes	no	no change
>NC_036879.1_OR1C1_functional_rev_222974681_222975613	Pan_troglodytes_OR1C1_functional|NC_036879.1|222974681|222975682	7	7	yes	yes	yes	yes	functional	functional	933	1002	no	no	no change
>NC_036879.1_OR2AJ1_pseudogene_short_fwd_223148350_223149183	Pan_troglodytes_OR2AJ1_functional|NC_036879.1|223148239|223149183	7	7	yes	yes	yes	yes	pseudogene	functional	834	945	no	yes	no change
>NC_036879.1_OR2AK2_functional_fwd_223179484_223180491	Pan_troglodytes_OR2AK2_functional|NC_036879.1|223179484|223180491	7	7	yes	yes	yes	yes	functional	functional	1008	1008	yes	no	no change
>NC_036879.1_OR2B11_functional_rev_222643275_222644228	Pan_troglodytes_OR2B11_functional|NC_036879.1|222643275|222644228	7	7	yes	yes	yes	yes	functional	functional	954	954	yes	no	no change
>NC_036879.1_OR2C3_functional_rev_222722227_222723189	Pan_troglodytes_OR2C3_functional|NC_036879.1|222722227|222723249	7	7	yes	yes	yes	yes	functional	functional	963	1023	no	no	no change
>NC_036879.1_OR2G2_pseudogene_short_fwd_222780247_222781023	Pan_troglodytes_OR2G2_functional|NC_036879.1|222780019|222781023	6	7	yes	yes	yes	yes	pseudogene	functional	777	1005	no	yes	no
>NC_036879.1_OR2G3_functional_fwd_222797261_222798190	Pan_troglodytes_OR2G3_functional|NC_036879.1|222797261|222798190	7	7	yes	yes	yes	yes	functional	functional	930	930	yes	no	no change
>NC_036879.1_OR2L13_functional_fwd_223312717_223313655	Pan_troglodytes_OR2L13_h_functional|NC_036879.1|223312717|223313655	7	7	yes	yes	yes	yes	functional	functional	939	939	yes	no	no change
>NC_036879.1_OR2L2_functional_fwd_223252338_223253276	Pan_troglodytes_OR2L2_g_functional|NC_036879.1|223252338|223253276	7	7	yes	yes	yes	yes	functional	functional	939	939	yes	no	no change
>NC_036879.1_OR2L2_functional_fwd_223204402_223205340	Pan_troglodytes_OR2L2_functional|NC_036879.1|223204402|223205340	7	7	yes	yes	yes	yes	functional	functional	939	939	yes	no	no change
>NC_036879.1_OR2L8_functional_fwd_223217270_223218208	Pan_troglodytes_OR2L8_f_functional|NC_036879.1|223217270|223218208	7	7	yes	yes	yes	yes	functional	functional	939	939	yes	no	no change
>NC_036879.1_OR2L8_functional_fwd_223163020_223163958	Pan_troglodytes_OR2L8_functional|NC_036879.1|223163020|223163958	7	7	yes	yes	yes	yes	functional	functional	939	939	yes	no	no change
>NC_036879.1_OR2L3_functional_fwd_223274406_223275344	Pan_troglodytes_OR2L3_functional|NC_036879.1|223274406|223275344	7	7	yes	yes	yes	yes	functional	functional	939	939	yes	no	no change
>NC_036879.1_OR2M2_functional_fwd_223387555_223388493	Pan_troglodytes_OR2M2_functional|NC_036879.1|223387555|223388493	7	7	yes	yes	yes	yes	functional	functional	939	939	yes	no	no change
>NC_036879.1_OR2M3_functional_fwd_223409465_223410403	Pan_troglodytes_OR2M3_l_functional|NC_036879.1|223409465|223410403	7	7	yes	yes	yes	yes	functional	functional	939	939	yes	no	no change
>NC_036879.1_OR2M3_pseudogene_short_fwd_223335653_223336363	Pan_troglodytes_OR2M3_functional|NC_036879.1|223335530|223336363	5	7	yes	yes	yes	yes	pseudogene	functional	711	834	no	yes	no
>NC_036879.1_OR2M7_functional_rev_223512660_223513598	Pan_troglodytes_OR2M7_functional|NC_036879.1|223512660|223513598	7	7	yes	yes	yes	yes	functional	functional	939	939	yes	no	no change
>NC_036879.1_OR2M5_functional_fwd_223358664_223359602	Pan_troglodytes_OR2M5_functional|NC_036879.1|223358664|223359602	7	7	yes	yes	yes	yes	functional	functional	939	939	yes	no	no change
>NC_036879.1_OR2M3_functional_fwd_223567736_223568674	Pan_troglodytes_OR2M3_n_functional|NC_036879.1|223567736|223568674	7	7	yes	yes	yes	yes	functional	functional	939	939	yes	no	no change
>NC_036879.1_OR2M4_functional_fwd_223444169_223445104	Pan_troglodytes_OR2M4_functional|NC_036879.1|223444169|223445104	7	7	yes	yes	yes	yes	functional	functional	936	936	yes	no	no change
>NC_036879.1_OR2T11_functional_rev_223872974_223873924	Pan_troglodytes_OR2T11_functional|NC_036879.1|223872974|223873924	7	7	yes	yes	yes	yes	functional	functional	951	951	yes	no	no change
>NC_036879.1_OR2T12_functional_rev_223483347_223484309	Pan_troglodytes_OR2T12_m_functional|NC_036879.1|223483347|223484309	7	7	yes	yes	yes	yes	functional	functional	963	963	yes	no	no change
>NC_036879.1_OR2T12_functional_rev_223296883_223297845	Pan_troglodytes_OR2T12_functional|NC_036879.1|223296883|223297845	7	7	yes	yes	yes	yes	functional	functional	963	963	yes	no	no change
>NC_036879.1_OR2T1_functional_fwd_223660121_223661077	Pan_troglodytes_OR2T1_functional|NC_036879.1|223659968|223661077	7	7	yes	yes	yes	yes	functional	functional	957	1110	no	no	no change
>NC_036879.1_OR2T27_functional_fwd_223699036_223699989	Pan_troglodytes_OR2T27_functional|NC_036879.1|223699036|223699989	7	7	yes	yes	yes	yes	functional	functional	954	954	yes	no	no change
>NC_036879.1_OR2T29_functional_rev_223814103_223815068	Pan_troglodytes_OR2T29_o_functional|NC_036879.1|223814103|223815068	7	7	yes	yes	yes	yes	functional	functional	966	966	yes	no	no change
>NC_036879.1_OR2T4_functional_fwd_223614738_223615784	Pan_troglodytes_OR2T4_functional|NC_036879.1|223614738|223615784	7	7	yes	yes	yes	yes	functional	functional	1047	1047	yes	no	no change
>NC_036879.1_OR2T29_functional_fwd_223748897_223749844	Pan_troglodytes_OR2T29_functional|NC_036879.1|223748897|223749844	7	7	yes	yes	yes	yes	functional	functional	948	948	yes	no	no change
>NC_036879.1_OR2T2_functional_rev_223884939_223885913	Pan_troglodytes_OR2T2_q_functional|NC_036879.1|223884939|223885913	7	7	yes	yes	yes	yes	functional	functional	975	975	yes	no	no change
>NC_036879.1_OR2T2_functional_fwd_223710646_223711647	Pan_troglodytes_OR2T2_functional|NC_036879.1|223710646|223711647	7	7	yes	yes	yes	yes	functional	functional	1002	1002	yes	no	no change
>NC_036879.1_OR2T6_functional_fwd_223639773_223640699	Pan_troglodytes_OR2T6_functional|NC_036879.1|223639773|223640699	7	7	yes	yes	yes	yes	functional	functional	927	927	yes	no	no change
>NC_036879.1_OR2W3_functional_fwd_223110515_223111459	Pan_troglodytes_OR2W3_functional|NC_036879.1|223110515|223111459	7	7	yes	yes	yes	yes	functional	functional	945	945	yes	no	no change
>NC_036879.1_OR2W5_functional_fwd_222683401_222684285	Pan_troglodytes_OR2W5_pseudogene|NC_036879.1|222683401|222684285	4	4	yes	yes	yes	yes	functional	pseudogene	885	885	yes	yes	no change
>NC_036879.1_OR6F1_functional_rev_222917762_222918688	Pan_troglodytes_OR6F1_functional|NC_036879.1|222917762|222918688	7	7	yes	yes	yes	yes	functional	functional	927	927	yes	no	no change
>NC_036879.1_OR6K2_functional_rev_133498191_133499168	Pan_troglodytes_OR6K2_functional|NC_036879.1|133498191|133499168	7	7	yes	yes	yes	yes	functional	functional	978	978	yes	no	no change
>NC_036879.1_OR6K3_functional_rev_133515961_133516908	Pan_troglodytes_OR6K3_functional|NC_036879.1|133515961|133516908	7	7	yes	yes	yes	yes	functional	functional	948	948	yes	no	no change
>NC_036879.1_OR6K6_functional_fwd_133553469_133554395	Pan_troglodytes_OR6K6_functional|NC_036879.1|133553364|133554395	7	7	yes	yes	yes	yes	functional	functional	927	1032	no	no	no change
>NC_036879.1_OR6M1_pseudogene_short_rev_223050532_223051314	Pan_troglodytes_OR6M1_pseudogene|NC_036879.1|223050532|223051314	6	6	yes	yes	yes	yes	pseudogene	pseudogene	783	783	yes	no	no change
>NC_036879.1_OR6N1_functional_rev_133564349_133565287	Pan_troglodytes_OR6N1_functional|NC_036879.1|133564349|133565287	7	7	yes	yes	yes	yes	functional	functional	939	939	yes	no	no change
>NC_036879.1_OR6N2_functional_rev_133575308_133576261	Pan_troglodytes_OR6N2_functional|NC_036879.1|133575308|133576261	7	7	yes	yes	yes	yes	functional	functional	954	954	yes	no	no change
>NC_036879.1_OR6P1_functional_rev_133361671_133362624	Pan_troglodytes_OR6P1_functional|NC_036879.1|133361671|133362624	7	7	yes	yes	yes	yes	functional	functional	954	954	yes	no	no change
>NC_036879.1_OR6Y1_functional_rev_133346480_133347457	Pan_troglodytes_OR6Y1_functional|NC_036879.1|133346480|133347457	7	7	yes	yes	yes	yes	functional	functional	978	978	yes	no	no change
>NC_036879.1_VN1R5_pseudogene_nonsense_fwd_222444344_222445417	Pan_troglodytes_VN1R5_pseudogene|NC_036879.1|222444344|222445417	7	7	yes	yes	yes	yes	pseudogene	pseudogene	1074	1074	yes	no	no change
>NC_036879.1_TAS1R3_functional_fwd_19013_22131	Pan_troglodytes_TAS1R3_functional|NC_036879.1|19013|22131	7	7	yes	yes	yes	yes	functional	functional	2685	2685	yes	no	no change
>NC_036879.1_TAS1R1_functional_fwd_5261867_5284548	Pan_troglodytes_TAS1R1_functional|NC_036879.1|5261867|5284548	7	7	yes	yes	yes	yes	functional	functional	2526	2526	yes	no	no change
>NC_036879.1_TAS1R2_functional_rev_17119723_17139816	Pan_troglodytes_TAS1R2_functional|NC_036879.1|17139816|17119723	7	7	yes	yes	yes	yes	functional	functional	2520	2520	yes	no	no change
>NC_036887.1_OR7E24_pseudogene_short_rev_10913051_10913470	Pan_troglodytes_OR7E24_an_pseudogene|NC_036887.1|10913051|10913707	3	6	yes	yes	yes	yes	pseudogene	pseudogene	420	657	no	no	no
>NC_036898.1_OR10H2_functional_fwd_16286176_16287123	Pan_troglodytes_OR10H2_functional|NC_036898.1|16286176|16287123	7	7	yes	yes	yes	yes	functional	functional	948	948	yes	no	no change
>NC_036898.1_OR10H3_functional_fwd_16299499_16300449	Pan_troglodytes_OR10H3_functional|NC_036898.1|16299499|16300449	7	7	yes	yes	yes	yes	functional	functional	951	951	yes	no	no change
>NC_036898.1_OR10H4_functional_fwd_16477410_16478360	Pan_troglodytes_OR10H4_functional|NC_036898.1|16477410|16478360	7	7	yes	yes	yes	yes	functional	functional	951	951	yes	no	no change
>NC_036898.1_OR1I1_functional_fwd_15655164_15656273	Pan_troglodytes_OR1I1_functional|NC_036898.1|15655164|15656273	7	7	yes	yes	yes	yes	functional	functional	1110	1110	yes	no	no change
>NC_036898.1_OR7A10_functional_rev_15476476_15477405	Pan_troglodytes_OR7A10_dl_functional|NC_036898.1|15476476|15477405	7	7	yes	yes	yes	yes	functional	functional	930	930	yes	no	no change
>NC_036898.1_OR7A10_functional_rev_15415428_15416357	Pan_troglodytes_OR7A10_functional|NC_036898.1|15415428|15416357	7	7	yes	yes	yes	yes	functional	functional	930	930	yes	no	no change
>NC_036898.1_OR7A17_functional_rev_15465034_15465963	Pan_troglodytes_OR7A17_dk_functional|NC_036898.1|15465034|15465963	7	7	yes	yes	yes	yes	functional	functional	930	930	yes	no	no change
>NC_036898.1_OR7A5_functional_rev_15402670_15403629	Pan_troglodytes_OR7A5_functional|NC_036898.1|15402670|15403629	7	7	yes	yes	yes	yes	functional	functional	960	960	yes	no	no change
>NC_036898.1_OR7A17_pseudogene_short_rev_15454963_15455718	Pan_troglodytes_OR7A17_pseudogene|NC_036898.1|15454963|15455718	6	6	yes	yes	yes	yes	pseudogene	pseudogene	756	756	yes	no	no change
>NC_036898.1_OR7C1_functional_rev_15378976_15379938	Pan_troglodytes_OR7C1_functional|NC_036898.1|15378976|15379938	7	7	yes	yes	yes	yes	functional	functional	963	963	yes	no	no change
>NC_036898.1_OR7D4_functional_rev_9786860_9787798	Pan_troglodytes_OR7D4_functional|NC_036898.1|9786860|9787798	7	7	yes	yes	yes	yes	functional	functional	939	939	yes	no	no change
>NC_036898.1_OR7C2_functional_fwd_15514905_15515867	Pan_troglodytes_OR7C2_functional|NC_036898.1|15514905|15515867	7	7	yes	yes	yes	yes	functional	functional	963	963	yes	no	no change
>NC_036898.1_OR7D1_functional_fwd_9807748_9808740	Pan_troglodytes_OR7D1_functional|NC_036898.1|9807748|9808740	7	7	yes	yes	yes	yes	functional	functional	993	993	yes	no	no change
>NC_036898.1_OR7D2_functional_fwd_9764170_9765108	Pan_troglodytes_OR7D2_functional|NC_036898.1|9764170|9765108	7	7	yes	yes	yes	yes	functional	functional	939	939	yes	no	no change
>NC_036898.1_OR7D4_functional_rev_9833129_9834067	Pan_troglodytes_OR7D4_dj_functional|NC_036898.1|9833129|9834067	7	7	yes	yes	yes	yes	functional	functional	939	939	yes	no	no change
>NC_036898.1_OR7G3_functional_rev_9704995_9705933	Pan_troglodytes_OR7G3_functional|NC_036898.1|9704995|9705933	7	7	yes	yes	yes	yes	functional	functional	939	939	yes	no	no change
>NC_036898.1_OR7G1_functional_rev_9693847_9694782	Pan_troglodytes_OR7G1_functional|NC_036898.1|9693847|9694782	7	7	yes	yes	yes	yes	functional	functional	936	936	yes	no	no change
>NC_036898.1_VN1R1_functional_rev_55532867_55533730	Pan_troglodytes_VN1R1_dp_pseudogene|NC_036898.1|55532787|55533730	6	6	yes	yes	yes	yes	functional	pseudogene	864	944	no	yes	no change
>NC_036886.1_OR10AC1_functional_rev_140491370_140492347	Pan_troglodytes_OR10AC1_functional|NC_036886.1|140491370|140492347	7	7	yes	yes	yes	yes	functional	functional	978	978	yes	no	no change
>NC_036886.1_OR2A1_functional_fwd_141001847_141002779	Pan_troglodytes_OR2A1/2A42_functional|NC_036886.1|141001847|141002779	7	7	yes	yes	yes	yes	functional	functional	933	933	yes	no	no change
>NC_036886.1_OR2A12_functional_fwd_140921898_140922830	Pan_troglodytes_OR2A12_functional|NC_036886.1|140921898|140922830	7	7	yes	yes	yes	yes	functional	functional	933	933	yes	no	no change
>NC_036886.1_OR2A14_functional_fwd_140955899_140956831	Pan_troglodytes_OR2A14_functional|NC_036886.1|140955899|140956831	7	7	yes	yes	yes	yes	functional	functional	933	933	yes	no	no change
>NC_036886.1_OR2A25_functional_fwd_140900576_140901508	Pan_troglodytes_OR2A25_functional|NC_036886.1|140900576|140901508	7	7	yes	yes	yes	yes	functional	functional	933	933	yes	no	no change
>NC_036886.1_OR2A2_functional_fwd_140968775_140969707	Pan_troglodytes_OR2A2_al_functional|NC_036886.1|140968775|140969707	7	7	yes	yes	yes	yes	functional	functional	933	933	yes	no	no change
>NC_036886.1_OR2A2_functional_fwd_140936458_140937414	Pan_troglodytes_OR2A2_functional|NC_036886.1|140936458|140937414	7	7	yes	yes	yes	yes	functional	functional	957	957	yes	no	no change
>NC_036886.1_OR2A5_pseudogene_short_fwd_140983899_140984522	Pan_troglodytes_OR2A5_am_pseudogene|NC_036886.1|140983899|140984522	5	5	yes	yes	yes	yes	pseudogene	pseudogene	624	624	yes	no	no change
>NC_036886.1_OR2A5_functional_fwd_140876878_140877813	Pan_troglodytes_OR2A5_functional|NC_036886.1|140876878|140877813	7	7	yes	yes	yes	yes	functional	functional	936	936	yes	no	no change
>NC_036886.1_OR2AE1_functional_rev_95995640_95996686	Pan_troglodytes_OR2AE1_functional|NC_036886.1|95995640|95996686	7	7	yes	yes	yes	yes	functional	functional	1047	1047	yes	no	no change
>NC_036886.1_OR2F1_functional_fwd_140759992_140760945	Pan_troglodytes_OR2F1_aj_functional|NC_036886.1|140759992|140760945	7	7	yes	yes	yes	yes	functional	functional	954	954	yes	no	no change
>NC_036886.1_OR2F1_functional_fwd_140733904_140734857	Pan_troglodytes_OR2F1_functional|NC_036886.1|140733904|140734857	7	7	yes	yes	yes	yes	functional	functional	954	954	yes	no	no change
>NC_036886.1_OR2F2_functional_fwd_140709111_140710064	Pan_troglodytes_OR2F2_functional|NC_036886.1|140709111|140710064	7	7	yes	yes	yes	yes	functional	functional	954	954	yes	no	no change
>NC_036886.1_OR9A1_pseudogene_short_fwd_138770685_138771476	Pan_troglodytes_OR9A1_pseudogene|NC_036886.1|138770685|138771476	6	6	yes	yes	yes	yes	pseudogene	pseudogene	792	792	yes	no	no change
>NC_036886.1_OR9A4_functional_fwd_138802499_138803443	Pan_troglodytes_OR9A4_functional|NC_036886.1|138802499|138803443	7	7	yes	yes	yes	yes	functional	functional	945	945	yes	no	no change
>NC_036886.1_ORPROTEINOLF3_functional_fwd_140807720_140808652	Pan_troglodytes_ORPROTEINOLF3_ak_functional|NC_036886.1|140807720|140808652	7	7	yes	yes	yes	yes	functional	functional	933	933	yes	no	no change
>NC_036886.1_ORPROTEINOLF3_functional_fwd_140791170_140792105	Pan_troglodytes_ORPROTEINOLF3_functional|NC_036886.1|140791170|140792105	7	7	yes	yes	yes	yes	functional	functional	936	936	yes	no	no change
>NC_036886.1_TAS2R16_pseudogene_short_rev_119934859_119935704	Pan_troglodytes_TAS2R16_functional|NC_036886.1|119934859|119935734	7	7	yes	yes	yes	yes	pseudogene	functional	846	876	no	yes	no change
>NC_036886.1_TAS2R38_pseudogene_nonsense_rev_138850286_138851413	Pan_troglodytes_TAS2R38_functional|NC_036886.1|138850286|138851284	7	7	yes	no	yes	yes	pseudogene	functional	1128	999	no	yes	yes
>NC_036886.1_TAS2R39_functional_fwd_140147067_140148032	Pan_troglodytes_TAS2R39_functional|NC_036886.1|140147016|140148032	7	7	yes	yes	yes	yes	functional	functional	966	1017	no	no	no change
>NC_036886.1_TAS2R3_functional_fwd_138650857_138651804	Pan_troglodytes_TAS2R3_functional|NC_036886.1|138650857|138651804	7	7	yes	yes	yes	yes	functional	functional	948	948	yes	no	no change
>NC_036886.1_TAS2R40_functional_fwd_140185608_140186579	Pan_troglodytes_TAS2R40_functional|NC_036886.1|140185608|140186579	7	7	yes	yes	yes	yes	functional	functional	972	972	yes	no	no change
>NC_036886.1_TAS2R41_functional_fwd_140441679_140442602	Pan_troglodytes_TAS2R41_functional|NC_036886.1|140441679|140442602	7	7	yes	yes	yes	yes	functional	functional	924	924	yes	no	no change
>NC_036886.1_TAS2R4_functional_fwd_138664009_138664908	Pan_troglodytes_TAS2R4_functional|NC_036886.1|138664009|138664908	7	7	yes	yes	yes	yes	functional	functional	900	900	yes	no	no change
>NC_036886.1_TAS2R5_functional_fwd_138675813_138676712	Pan_troglodytes_TAS2R5_functional|NC_036886.1|138675813|138676712	7	7	yes	yes	yes	yes	functional	functional	900	900	yes	no	no change
>NC_036886.1_TAS2R60_functional_fwd_140407131_140408087	Pan_troglodytes_TAS2R60_functional|NC_036886.1|140407131|140408087	7	7	yes	yes	yes	yes	functional	functional	957	957	yes	no	no change
>NC_036886.1_TAS2R62P_functional_fwd_140400711_140401649	Pan_troglodytes_TAS2R62P_pseudogene|NC_036886.1|140400711|140401649	7	7	yes	yes	yes	yes	functional	pseudogene	939	939	yes	yes	no change
>NC_036886.1_OPN1SW_functional_rev_125661829_125665082	Pan_troglodytes_OPN1SW_functional|NC_036886.1|125665082|125661829	7	7	yes	yes	yes	yes	functional	functional	1047	1047	yes	no	no change
>NC_036881.1_OR6B2_functional_rev_126660062_126661036	Pan_troglodytes_OR6B2_functional|NC_036881.1|126660062|126661036	7	7	yes	yes	yes	yes	functional	functional	975	975	yes	no	no change
>NC_036881.1_OR6B3_functional_rev_126675540_126676502	Pan_troglodytes_OR6B3_functional|NC_036881.1|126675540|126676466	7	7	yes	yes	yes	yes	functional	functional	963	927	no	no	no change
>NC_036882.1_OR5AC1_functional_fwd_96225757_96226680	Pan_troglodytes_OR5AC1_functional|NC_036882.1|96225757|96226680	7	7	yes	yes	yes	yes	functional	functional	924	924	yes	no	no change
>NC_036882.1_OR5AC2_functional_fwd_96248230_96249159	Pan_troglodytes_OR5AC2_functional|NC_036882.1|96248230|96249159	7	7	yes	yes	yes	yes	functional	functional	930	930	yes	no	no change
>NC_036882.1_OR5H14_functional_fwd_96310389_96311321	Pan_troglodytes_OR5H14_functional|NC_036882.1|96310389|96311321	7	7	yes	yes	yes	yes	functional	functional	933	933	yes	no	no change
>NC_036882.1_OR5H6_functional_fwd_96419992_96420921	Pan_troglodytes_OR5H6_functional|NC_036882.1|96419992|96420921	7	7	yes	yes	yes	yes	functional	functional	930	930	yes	no	no change
>NC_036882.1_OR5H15_functional_fwd_96329730_96330671	Pan_troglodytes_OR5H15_pseudogene|NC_036882.1|96329679|96330671	7	7	yes	yes	yes	yes	functional	pseudogene	942	993	no	yes	no change
>NC_036882.1_OR5H1_functional_fwd_96293703_96294632	Pan_troglodytes_OR5H1_pseudogene|NC_036882.1|96293652|96294632	7	7	yes	yes	yes	yes	functional	pseudogene	930	981	no	yes	no change
>NC_036882.1_OR5H2_pseudogene_nonsense_fwd_96465119_96466048	Pan_troglodytes_OR5H2_pseudogene|NC_036882.1|96465119|96466048	7	7	yes	yes	yes	yes	pseudogene	pseudogene	930	930	yes	no	no change
>NC_036882.1_OR5H6_functional_fwd_96446527_96447504	Pan_troglodytes_OR5H6_u_functional|NC_036882.1|96446527|96447504	7	7	yes	yes	yes	yes	functional	functional	978	978	yes	no	no change
>NC_036882.1_OR5K1_functional_fwd_96653766_96654692	Pan_troglodytes_OR5K1_functional|NC_036882.1|96653766|96654692	7	7	yes	yes	yes	yes	functional	functional	927	927	yes	no	no change
>NC_036882.1_OR5K2_pseudogene_short_fwd_96681867_96682439	Pan_troglodytes_OR5K2_pseudogene|NC_036882.1|96681867|96682817	4	7	yes	yes	yes	yes	pseudogene	pseudogene	573	951	no	no	no
>NC_036882.1_OR5K4_functional_fwd_96536052_96537002	Pan_troglodytes_OR5K4_functional|NC_036882.1|96536052|96537002	7	7	yes	yes	yes	yes	functional	functional	951	951	yes	no	no change
>NC_036882.1_OR5K3_functional_fwd_96569694_96570659	Pan_troglodytes_OR5K3_functional|NC_036882.1|96569694|96570659	7	7	yes	yes	yes	yes	functional	functional	966	966	yes	no	no change
>NC_036882.1_OR7E24_pseudogene_short_fwd_123872670_123873149	Pan_troglodytes_OR7E24_x_pseudogene|NC_036882.1|123872670|123873149	4	4	yes	yes	yes	yes	pseudogene	pseudogene	480	480	yes	no	no change
>NC_036882.1_RHO_functional_fwd_127638558_127643536	Pan_troglodytes_RHO_functional|NC_036882.1|127638558|127643536	7	7	yes	yes	yes	yes	functional	functional	1047	1047	yes	no	no change
>NC_036890.1_OR1020_functional_rev_53734980_53735939	Pan_troglodytes_OR1020_functional|NC_036890.1|53734980|53735939	7	7	yes	yes	yes	yes	functional	functional	960	960	yes	no	no change
>NC_036890.1_OR1030_functional_rev_52457404_52458342	Pan_troglodytes_OR1030_cl_functional|NC_036890.1|52457404|52458342	7	7	yes	yes	yes	yes	functional	functional	939	939	yes	no	no change
>NC_036890.1_OR1052_functional_fwd_51935182_51936201	Pan_troglodytes_OR1052_functional|NC_036890.1|51935263|51936201	7	7	yes	yes	yes	yes	functional	functional	1020	939	no	no	no change
>NC_036890.1_OR10A2_functional_fwd_6749132_6750085	Pan_troglodytes_OR10A2_functional|NC_036890.1|6749132|6750085	7	7	yes	yes	yes	yes	functional	functional	954	954	yes	no	no change
>NC_036890.1_OR10A5_functional_fwd_6725106_6726071	Pan_troglodytes_OR10A5_functional|NC_036890.1|6725106|6726071	7	7	yes	yes	yes	yes	functional	functional	966	966	yes	no	no change
>NC_036890.1_OR10A3_pseudogene_short_rev_7794862_7795686	Pan_troglodytes_OR10A3_pseudogene|NC_036890.1|7794862|7795686	6	6	yes	yes	yes	yes	pseudogene	pseudogene	825	825	yes	no	no change
>NC_036890.1_OR10A6_functional_rev_7784223_7785167	Pan_troglodytes_OR10A6_functional|NC_036890.1|7784223|7785167	7	7	yes	yes	yes	yes	functional	functional	945	945	yes	no	no change
>NC_036890.1_OR10AG1_pseudogene_short_rev_51823263_51824063	Pan_troglodytes_OR10AG1_functional|NC_036890.1|51823263|51824153	7	7	yes	yes	yes	yes	pseudogene	functional	801	891	no	yes	no change
>NC_036890.1_OR10D3_functional_fwd_119954067_119955005	Pan_troglodytes_OR10D3_functional|NC_036890.1|119954067|119955005	7	7	yes	yes	yes	yes	functional	functional	939	939	yes	no	no change
>NC_036890.1_OR10D4_functional_rev_119860868_119861803	Pan_troglodytes_OR10D4_functional|NC_036890.1|119860868|119861803	7	7	yes	yes	yes	yes	functional	functional	936	936	yes	no	no change
>NC_036890.1_OR10G7_functional_rev_119805498_119806433	Pan_troglodytes_OR10G7_functional|NC_036890.1|119805498|119806433	7	7	yes	yes	yes	yes	functional	functional	936	936	yes	no	no change
>NC_036890.1_OR10G8_functional_fwd_119797071_119798006	Pan_troglodytes_OR10G8_functional|NC_036890.1|119797071|119798006	7	7	yes	yes	yes	yes	functional	functional	936	936	yes	no	no change
>NC_036890.1_OR10G9_functional_fwd_119790469_119791404	Pan_troglodytes_OR10G9_functional|NC_036890.1|119790469|119791404	7	7	yes	yes	yes	yes	functional	functional	936	936	yes	no	no change
>NC_036890.1_OR10Q1_functional_rev_54092094_54093053	Pan_troglodytes_OR10Q1_functional|NC_036890.1|54092094|54093053	7	7	yes	yes	yes	yes	functional	functional	960	960	yes	no	no change
>NC_036890.1_OR10S1_functional_rev_119743995_119744960	Pan_troglodytes_OR10S1_functional|NC_036890.1|119743995|119744960	7	7	yes	yes	yes	yes	functional	functional	966	966	yes	no	no change
>NC_036890.1_OR10T2_functional_fwd_7571072_7572061	Pan_troglodytes_OR10T2_bo_functional|NC_036890.1|7571072|7572061	7	7	yes	yes	yes	yes	functional	functional	990	990	yes	no	no change
>NC_036890.1_OR10V1_functional_rev_55546444_55547373	Pan_troglodytes_OR10V1_functional|NC_036890.1|55546444|55547373	7	7	yes	yes	yes	yes	functional	functional	930	930	yes	no	no change
>NC_036890.1_OR140_functional_fwd_51309260_51310195	Pan_troglodytes_OR140_functional|NC_036890.1|51309260|51310195	7	7	yes	yes	yes	yes	functional	functional	936	936	yes	no	no change
>NC_036890.1_OR1440_functional_rev_55147798_55148751	Pan_troglodytes_OR1440_functional|NC_036890.1|55147798|55148751	7	7	yes	yes	yes	yes	functional	functional	954	954	yes	no	no change
>NC_036890.1_OR149_pseudogene_nonsense_fwd_120068972_120069904	Pan_troglodytes_OR149_ct_pseudogene|NC_036890.1|120068972|120069904	7	7	yes	yes	yes	yes	pseudogene	pseudogene	933	933	yes	no	no change
>NC_036890.1_OR149_functional_fwd_119927251_119928186	Pan_troglodytes_OR149_functional|NC_036890.1|119927251|119928186	7	7	yes	yes	yes	yes	functional	functional	936	936	yes	no	no change
>NC_036890.1_OR1S1_functional_fwd_54078980_54079918	Pan_troglodytes_OR1S1_functional|NC_036890.1|54078941|54079918	7	7	yes	yes	yes	yes	functional	functional	939	978	no	no	no change
>NC_036890.1_OR1S2_pseudogene_short_rev_54067404_54067991	Pan_troglodytes_OR1S2_pseudogene|NC_036890.1|54067404|54068381	4	7	yes	yes	yes	yes	pseudogene	pseudogene	588	978	no	no	no
>NC_036890.1_OR2AG1_functional_fwd_6664497_6665447	Pan_troglodytes_OR2AG1_functional|NC_036890.1|6664497|6665447	7	7	yes	yes	yes	yes	functional	functional	951	951	yes	no	no change
>NC_036890.1_OR2AG2_functional_rev_6647497_6648546	Pan_troglodytes_OR2AG2_functional|NC_036890.1|6647497|6648546	7	7	yes	yes	yes	yes	functional	functional	1050	1050	yes	no	no change
>NC_036890.1_OR2AT4_functional_rev_70851308_70852270	Pan_troglodytes_OR2AT4_functional|NC_036890.1|70851308|70852270	7	7	yes	yes	yes	yes	functional	functional	963	963	yes	no	no change
>NC_036890.1_OR2D3_functional_fwd_6766542_6767486	Pan_troglodytes_OR2D3_functional|NC_036890.1|6766494|6767486	7	7	yes	yes	yes	yes	functional	functional	945	993	no	no	no change
>NC_036890.1_OR481_pseudogene_short_fwd_7582929_7583693	Pan_troglodytes_OR481_pseudogene|NC_036890.1|7582755|7583693	6	7	yes	yes	yes	yes	pseudogene	pseudogene	765	939	no	no	no
>NC_036890.1_OR4A15_functional_fwd_51148353_51149387	Pan_troglodytes_OR4A15_functional|NC_036890.1|51148353|51149387	7	7	yes	yes	yes	yes	functional	functional	1035	1035	yes	no	no change
>NC_036890.1_OR4A16_functional_fwd_51270979_51271965	Pan_troglodytes_OR4A16_bx_functional|NC_036890.1|51270979|51271965	7	7	yes	yes	yes	yes	functional	functional	987	987	yes	no	no change
>NC_036890.1_OR4A47_functional_fwd_50221048_50221947	Pan_troglodytes_OR4A47_br_functional|NC_036890.1|50221048|50221947	7	7	yes	yes	yes	yes	functional	functional	900	900	yes	no	no change
>NC_036890.1_OR4A47_functional_fwd_48232587_48233516	Pan_troglodytes_OR4A47_functional|NC_036890.1|48232587|48233516	7	7	yes	yes	yes	yes	functional	functional	930	930	yes	no	no change
>NC_036890.1_OR4A5_pseudogene_short_fwd_50300819_50301226	Pan_troglodytes_OR4A5_bt_pseudogene|NC_036890.1|50300819|50301754	3	7	yes	yes	yes	yes	pseudogene	pseudogene	408	936	no	no	no
>NC_036890.1_OR4A5_functional_fwd_48353842_48354708	Pan_troglodytes_OR4A5_functional|NC_036890.1|48353842|48354708	7	7	yes	yes	yes	yes	functional	functional	867	867	yes	no	no change
>NC_036890.1_OR4A8_functional_fwd_51246972_51247919	Pan_troglodytes_OR4A8_bw_functional|NC_036890.1|51246972|51247919	7	7	yes	yes	yes	yes	functional	functional	948	948	yes	no	no change
>NC_036890.1_OR4A8_pseudogene_short_fwd_51051508_51052347	Pan_troglodytes_OR4A8_bv_functional|NC_036890.1|51051508|51052347	7	7	yes	yes	yes	yes	pseudogene	functional	840	840	yes	yes	no change
>NC_036890.1_OR4A8_pseudogene_short_fwd_50244286_50244693	Pan_troglodytes_OR4A8_bs_pseudogene|NC_036890.1|50244286|50245188	3	7	yes	yes	yes	yes	pseudogene	pseudogene	408	903	no	no	no
>NC_036890.1_OR4A8_functional_fwd_50937232_50938143	Pan_troglodytes_OR4A8_bu_functional|NC_036890.1|50937232|50938143	7	7	yes	yes	yes	yes	functional	functional	912	912	yes	no	no change
>NC_036890.1_OR4A8_functional_fwd_48256465_48257349	Pan_troglodytes_OR4A8_functional|NC_036890.1|48256465|48257349	7	7	yes	yes	yes	yes	functional	functional	885	885	yes	no	no change
>NC_036890.1_OR4B1_functional_fwd_47967796_47968725	Pan_troglodytes_OR4B1_functional|NC_036890.1|47967796|47968725	7	7	yes	yes	yes	yes	functional	functional	930	930	yes	no	no change
>NC_036890.1_OR4C11_functional_fwd_51386245_51387159	Pan_troglodytes_OR4C11_functional|NC_036890.1|51386245|51387159	7	7	yes	yes	yes	yes	functional	functional	915	915	yes	no	no change
>NC_036890.1_OR4C12_functional_rev_49155672_49156601	Pan_troglodytes_OR4C12_functional|NC_036890.1|49155672|49156601	7	7	yes	yes	yes	yes	functional	functional	930	930	yes	no	no change
>NC_036890.1_OR4C13_functional_fwd_49126893_49127822	Pan_troglodytes_OR4C13_functional|NC_036890.1|49126893|49127822	7	7	yes	yes	yes	yes	functional	functional	930	930	yes	no	no change
>NC_036890.1_OR4C15_pseudogene_short_fwd_51351081_51351872	Pan_troglodytes_OR4C15_functional|NC_036890.1|51350748|51351872	6	7	yes	yes	yes	yes	pseudogene	functional	792	1125	no	yes	no
>NC_036890.1_OR4C16_functional_fwd_51454897_51455829	Pan_troglodytes_OR4C16_by_functional|NC_036890.1|51454897|51455829	7	7	yes	yes	yes	yes	functional	functional	933	933	yes	no	no change
>NC_036890.1_OR4C16_functional_fwd_51421525_51422457	Pan_troglodytes_OR4C16_functional|NC_036890.1|51421525|51422457	7	7	yes	yes	yes	yes	functional	functional	933	933	yes	no	no change
>NC_036890.1_OR4C16_functional_rev_51547370_51548302	Pan_troglodytes_OR4C16_ca_functional|NC_036890.1|51547370|51548302	7	7	yes	yes	yes	yes	functional	functional	933	933	yes	no	no change
>NC_036890.1_OR4C3_functional_fwd_48075892_48076767	Pan_troglodytes_OR4C3_functional|NC_036890.1|48075778|48076767	7	7	yes	yes	yes	yes	functional	functional	876	990	no	no	no change
>NC_036890.1_OR4C45_functional_fwd_49206990_49207910	Pan_troglodytes_OR4C45_functional|NC_036890.1|49206990|49207910	7	7	yes	yes	yes	yes	functional	functional	921	921	yes	no	no change
>NC_036890.1_OR4C5_pseudogene_short_rev_48113178_48113687	Pan_troglodytes_OR4C5_pseudogene|NC_036890.1|48112683|48113687	3	7	yes	yes	yes	yes	pseudogene	pseudogene	510	1005	no	no	no
>NC_036890.1_OR4C6_functional_fwd_51576790_51577719	Pan_troglodytes_OR4C6_functional|NC_036890.1|51576790|51577719	7	7	yes	yes	yes	yes	functional	functional	930	930	yes	no	no change
>NC_036890.1_OR4D10_functional_fwd_55336560_55337480	Pan_troglodytes_OR4D10_cq_functional|NC_036890.1|55336560|55337480	7	7	yes	yes	yes	yes	functional	functional	921	921	yes	no	no change
>NC_036890.1_OR4D10_functional_fwd_55322304_55323239	Pan_troglodytes_OR4D10_functional|NC_036890.1|55322304|55323239	7	7	yes	yes	yes	yes	functional	functional	936	936	yes	no	no change
>NC_036890.1_OR4D11_functional_fwd_55348489_55349424	Pan_troglodytes_OR4D11_functional|NC_036890.1|55348489|55349424	7	7	yes	yes	yes	yes	functional	functional	936	936	yes	no	no change
>NC_036890.1_OR4D9_functional_fwd_55358082_55359026	Pan_troglodytes_OR4D9_functional|NC_036890.1|55358082|55359026	7	7	yes	yes	yes	yes	functional	functional	945	945	yes	no	no change
>NC_036890.1_OR4D5_functional_fwd_119706846_119707802	Pan_troglodytes_OR4D5_functional|NC_036890.1|119706846|119707802	7	7	yes	yes	yes	yes	functional	functional	957	957	yes	no	no change
>NC_036890.1_OR4D6_functional_fwd_55297898_55298842	Pan_troglodytes_OR4D6_functional|NC_036890.1|55297898|55298842	7	7	yes	yes	yes	yes	functional	functional	945	945	yes	no	no change
>NC_036890.1_OR4P4_pseudogene_short_fwd_51595399_51595983	Pan_troglodytes_OR4P4_cb_pseudogene|NC_036890.1|51595222|51595983	4	6	yes	yes	yes	yes	pseudogene	pseudogene	585	762	no	no	no
>NC_036890.1_OR4P4_functional_fwd_51521044_51521973	Pan_troglodytes_OR4P4_functional|NC_036890.1|51521044|51521973	7	7	yes	yes	yes	yes	functional	functional	930	930	yes	no	no change
>NC_036890.1_OR4S1_functional_fwd_48057096_48058025	Pan_troglodytes_OR4S1_functional|NC_036890.1|48057096|48058025	7	7	yes	yes	yes	yes	functional	functional	930	930	yes	no	no change
>NC_036890.1_OR4S2_functional_fwd_51533854_51534789	Pan_troglodytes_OR4S2_functional|NC_036890.1|51533854|51534789	7	7	yes	yes	yes	yes	functional	functional	936	936	yes	no	no change
>NC_036890.1_OR4X1_pseudogene_short_fwd_48014861_48015301	Pan_troglodytes_OR4X1_pseudogene|NC_036890.1|48014861|48015778	4	7	yes	yes	yes	yes	pseudogene	pseudogene	441	918	no	no	no
>NC_036890.1_OR4X2_functional_fwd_47996006_47996917	Pan_troglodytes_OR4X2_functional|NC_036890.1|47996006|47996917	7	7	yes	yes	yes	yes	functional	functional	912	912	yes	no	no change
>NC_036890.1_OR51A4_functional_rev_4850834_4851775	Pan_troglodytes_OR51A4_bg_functional|NC_036890.1|4850834|4851775	7	7	yes	yes	yes	yes	functional	functional	942	942	yes	no	no change
>NC_036890.1_OR51A4_functional_rev_4832646_4833587	Pan_troglodytes_OR51A4_functional|NC_036890.1|4832646|4833587	7	7	yes	yes	yes	yes	functional	functional	942	942	yes	no	no change
>NC_036890.1_OR51A7_functional_fwd_4796218_4797156	Pan_troglodytes_OR51A7_bf_functional|NC_036890.1|4796218|4797156	7	7	yes	yes	yes	yes	functional	functional	939	939	yes	no	no change
>NC_036890.1_OR51A7_functional_fwd_4721339_4722280	Pan_troglodytes_OR51A7_functional|NC_036890.1|4721339|4722280	7	7	yes	yes	yes	yes	functional	functional	942	942	yes	no	no change
>NC_036890.1_OR51B2_functional_rev_5183482_5184420	Pan_troglodytes_OR51B2_functional|NC_036890.1|5183482|5184420	7	7	yes	yes	yes	yes	functional	functional	939	939	yes	no	no change
>NC_036890.1_OR51B4_functional_rev_5161150_5162082	Pan_troglodytes_OR51B4_functional|NC_036890.1|5161150|5162082	7	7	yes	yes	yes	yes	functional	functional	933	933	yes	no	no change
>NC_036890.1_OR51B6_functional_fwd_5211594_5212532	Pan_troglodytes_OR51B6_functional|NC_036890.1|5211594|5212532	7	7	yes	yes	yes	yes	functional	functional	939	939	yes	no	no change
>NC_036890.1_OR51D1_functional_fwd_4528852_4529868	Pan_troglodytes_OR51D1_functional|NC_036890.1|4528852|4529868	7	7	yes	yes	yes	yes	functional	functional	1017	1017	yes	no	no change
>NC_036890.1_OR51E1_functional_fwd_4541613_4542569	Pan_troglodytes_OR51E1_functional|NC_036890.1|4541613|4542569	7	7	yes	yes	yes	yes	functional	functional	957	957	yes	no	no change
>NC_036890.1_OR51E2_functional_rev_4570912_4571874	Pan_troglodytes_OR51E2_functional|NC_036890.1|4570912|4571874	7	7	yes	yes	yes	yes	functional	functional	963	963	yes	no	no change
>NC_036890.1_OR51F1_functional_fwd_4675950_4676834	Pan_troglodytes_OR51F1_bc_pseudogene|NC_036890.1|4675950|4676834	6	6	yes	yes	yes	yes	functional	pseudogene	885	885	yes	yes	no change
>NC_036890.1_OR51F1_functional_rev_4658485_4659444	Pan_troglodytes_OR51F1_functional|NC_036890.1|4658485|4659444	7	7	yes	yes	yes	yes	functional	functional	960	960	yes	no	no change
>NC_036890.1_OR51F2_functional_fwd_4599163_4600062	Pan_troglodytes_OR51F2_ba_functional|NC_036890.1|4599163|4600062	7	7	yes	yes	yes	yes	functional	functional	900	900	yes	no	no change
>NC_036890.1_OR51F2_functional_rev_4625673_4626623	Pan_troglodytes_OR51F2_bb_functional|NC_036890.1|4625673|4626623	7	7	yes	yes	yes	yes	functional	functional	951	951	yes	no	no change
>NC_036890.1_OR51F2_functional_fwd_4710578_4711540	Pan_troglodytes_OR51F2_bd_functional|NC_036890.1|4710578|4711540	7	7	yes	yes	yes	yes	functional	functional	963	963	yes	no	no change
>NC_036890.1_OR51G1_functional_rev_4812231_4813196	Pan_troglodytes_OR51G1_functional|NC_036890.1|4812231|4813196	7	7	yes	yes	yes	yes	functional	functional	966	966	yes	no	no change
>NC_036890.1_OR51G2_pseudogene_short_fwd_4893148_4893906	Pan_troglodytes_OR51G2_bh_functional|NC_036890.1|4892971|4893906	6	7	yes	yes	yes	yes	pseudogene	functional	759	936	no	yes	no
>NC_036890.1_OR51G2_functional_rev_4803574_4804518	Pan_troglodytes_OR51G2_functional|NC_036890.1|4803574|4804518	7	7	yes	yes	yes	yes	functional	functional	945	945	yes	no	no change
>NC_036890.1_OR51H1_functional_fwd_4765533_4766528	Pan_troglodytes_OR51H1_be_functional|NC_036890.1|4765533|4766528	7	7	yes	yes	yes	yes	functional	functional	996	996	yes	no	no change
>NC_036890.1_OR51I1_functional_rev_5312765_5313709	Pan_troglodytes_OR51I1_bj_functional|NC_036890.1|5312765|5313709	7	7	yes	yes	yes	yes	functional	functional	945	945	yes	no	no change
>NC_036890.1_OR51I1_functional_rev_5300320_5301270	Pan_troglodytes_OR51I1_functional|NC_036890.1|5300320|5301270	7	7	yes	yes	yes	yes	functional	functional	951	951	yes	no	no change
>NC_036890.1_OR51I2_functional_fwd_5325666_5326604	Pan_troglodytes_OR51I2_bk_functional|NC_036890.1|5325666|5326604	7	7	yes	yes	yes	yes	functional	functional	939	939	yes	no	no change
>NC_036890.1_OR51I2_functional_rev_5340529_5341416	Pan_troglodytes_OR51I2_bl_functional|NC_036890.1|5340529|5341416	7	7	yes	yes	yes	yes	functional	functional	888	888	yes	no	no change
>NC_036890.1_OR51I2_functional_rev_5048538_5049410	Pan_troglodytes_OR51I2_functional|NC_036890.1|5048538|5049410	7	7	yes	yes	yes	yes	functional	functional	873	873	yes	no	no change
>NC_036890.1_OR51L1_functional_fwd_4876811_4877758	Pan_troglodytes_OR51L1_functional|NC_036890.1|4876811|4877758	7	7	yes	yes	yes	yes	functional	functional	948	948	yes	no	no change
>NC_036890.1_OR51M1_functional_fwd_5249529_5250506	Pan_troglodytes_OR51M1_functional|NC_036890.1|5249529|5250506	7	7	yes	yes	yes	yes	functional	functional	978	978	yes	no	no change
>NC_036890.1_OR51Q1_functional_fwd_5291878_5292831	Pan_troglodytes_OR51Q1_functional|NC_036890.1|5291878|5292831	7	7	yes	yes	yes	yes	functional	functional	954	954	yes	no	no change
>NC_036890.1_OR51S1_functional_rev_4737439_4738410	Pan_troglodytes_OR51S1_functional|NC_036890.1|4737439|4738410	7	7	yes	yes	yes	yes	functional	functional	972	972	yes	no	no change
>NC_036890.1_OR51T1_functional_fwd_4770917_4771900	Pan_troglodytes_OR51T1_functional|NC_036890.1|4770836|4771900	7	7	yes	yes	yes	yes	functional	functional	984	1065	no	no	no change
>NC_036890.1_OR51V1_functional_rev_5060194_5061075	Pan_troglodytes_OR51V1_functional|NC_036890.1|5060194|5061159	7	7	yes	yes	yes	yes	functional	functional	882	966	no	no	no change
>NC_036890.1_OR52A1_functional_rev_5029581_5030519	Pan_troglodytes_OR52A1_functional|NC_036890.1|5029581|5030519	7	7	yes	yes	yes	yes	functional	functional	939	939	yes	no	no change
>NC_036890.1_OR52A5_pseudogene_short_rev_5009885_5010730	Pan_troglodytes_OR52A5_functional|NC_036890.1|5009885|5010835	7	7	yes	yes	yes	yes	pseudogene	functional	846	951	no	yes	no change
>NC_036890.1_OR52B4_functional_fwd_4302466_4303410	Pan_troglodytes_OR52B4_az_functional|NC_036890.1|4302466|4303410	7	7	yes	yes	yes	yes	functional	functional	945	945	yes	no	no change
>NC_036890.1_OR52B4_pseudogene_short_fwd_5439168_5439827	Pan_troglodytes_OR52B4_bm_pseudogene|NC_036890.1|5439168|5439827	5	5	yes	yes	yes	yes	pseudogene	pseudogene	660	660	yes	no	no change
>NC_036890.1_OR52B4_functional_rev_4291533_4292477	Pan_troglodytes_OR52B4_functional|NC_036890.1|4291533|4292477	7	7	yes	yes	yes	yes	functional	functional	945	945	yes	no	no change
>NC_036890.1_OR52D1_functional_fwd_5366537_5367493	Pan_troglodytes_OR52D1_functional|NC_036890.1|5366537|5367493	7	7	yes	yes	yes	yes	functional	functional	957	957	yes	no	no change
>NC_036890.1_OR52E1_functional_fwd_4947456_4948382	Pan_troglodytes_OR52E1_functional|NC_036890.1|4947456|4948382	7	7	yes	yes	yes	yes	functional	functional	927	927	yes	no	no change
>NC_036890.1_OR52E2_functional_fwd_4970800_4971735	Pan_troglodytes_OR52E2_bi_functional|NC_036890.1|4970800|4971735	7	7	yes	yes	yes	yes	functional	functional	936	936	yes	no	no change
>NC_036890.1_OR52E2_functional_rev_4936520_4937497	Pan_troglodytes_OR52E2_functional|NC_036890.1|4936520|4937497	7	7	yes	yes	yes	yes	functional	functional	978	978	yes	no	no change
>NC_036890.1_OR52E4_functional_fwd_5762450_5763388	Pan_troglodytes_OR52E4_functional|NC_036890.1|5762450|5763388	7	7	yes	yes	yes	yes	functional	functional	939	939	yes	no	no change
>NC_036890.1_OR52E6_functional_rev_5719030_5719971	Pan_troglodytes_OR52E6_functional|NC_036890.1|5719030|5719971	7	7	yes	yes	yes	yes	functional	functional	942	942	yes	no	no change
>NC_036890.1_OR52E8_functional_rev_5734724_5735677	Pan_troglodytes_OR52E8_functional|NC_036890.1|5734724|5735677	7	7	yes	yes	yes	yes	functional	functional	954	954	yes	no	no change
>NC_036890.1_OR52H1_functional_rev_5422776_5423738	Pan_troglodytes_OR52H1_functional|NC_036890.1|5422776|5423738	7	7	yes	yes	yes	yes	functional	functional	963	963	yes	no	no change
>NC_036890.1_OR52I1_functional_fwd_4484770_4485744	Pan_troglodytes_OR52I1_functional|NC_036890.1|4484770|4485744	7	7	yes	yes	yes	yes	functional	functional	975	975	yes	no	no change
>NC_036890.1_OR52I2_functional_fwd_4477540_4478592	Pan_troglodytes_OR52I2_functional|NC_036890.1|4477540|4478592	7	7	yes	yes	yes	yes	functional	functional	1053	1053	yes	no	no change
>NC_036890.1_OR52J3_functional_fwd_4924389_4925324	Pan_troglodytes_OR52J3_functional|NC_036890.1|4924389|4925324	7	7	yes	yes	yes	yes	functional	functional	936	936	yes	no	no change
>NC_036890.1_OR52K1_pseudogene_short_fwd_4414922_4415686	Pan_troglodytes_OR52K1_pseudogene|NC_036890.1|4414742|4415686	6	7	yes	yes	yes	yes	pseudogene	pseudogene	765	945	no	no	no
>NC_036890.1_OR52K2_functional_fwd_4375299_4376243	Pan_troglodytes_OR52K2_functional|NC_036890.1|4375299|4376243	7	7	yes	yes	yes	yes	functional	functional	945	945	yes	no	no change
>NC_036890.1_OR52L1_functional_rev_5862421_5863410	Pan_troglodytes_OR52L1_functional|NC_036890.1|5862421|5863410	7	7	yes	yes	yes	yes	functional	functional	990	990	yes	no	no change
>NC_036890.1_OR52L2_pseudogene_short_rev_5934101_5934418	Pan_troglodytes_OR52L2_pseudogene|NC_036890.1|5933657|5934646	2	7	yes	yes	yes	yes	pseudogene	pseudogene	318	990	no	no	no
>NC_036890.1_OR52M1_functional_fwd_4436142_4437095	Pan_troglodytes_OR52M1_functional|NC_036890.1|4436142|4437095	7	7	yes	yes	yes	yes	functional	functional	954	954	yes	no	no change
>NC_036890.1_OR52N1_functional_rev_5665610_5666572	Pan_troglodytes_OR52N1_functional|NC_036890.1|5665610|5666572	7	7	yes	yes	yes	yes	functional	functional	963	963	yes	no	no change
>NC_036890.1_OR52N2_functional_fwd_5698444_5699409	Pan_troglodytes_OR52N2_functional|NC_036890.1|5698444|5699409	7	7	yes	yes	yes	yes	functional	functional	966	966	yes	no	no change
>NC_036890.1_OR52N4_functional_fwd_5632207_5633172	Pan_troglodytes_OR52N4_functional|NC_036890.1|5632207|5633172	7	7	yes	yes	yes	yes	functional	functional	966	966	yes	no	no change
>NC_036890.1_OR52P1_functional_rev_4357346_4358293	Pan_troglodytes_OR52P1_functional|NC_036890.1|4357346|4358293	7	7	yes	yes	yes	yes	functional	functional	948	948	yes	no	no change
>NC_036890.1_OR52R1_functional_rev_4692605_4693552	Pan_troglodytes_OR52R1_functional|NC_036890.1|4692605|4693552	7	7	yes	yes	yes	yes	functional	functional	948	948	yes	no	no change
>NC_036890.1_OR52W1_functional_fwd_6076302_6077264	Pan_troglodytes_OR52W1_functional|NC_036890.1|6076302|6077264	7	7	yes	yes	yes	yes	functional	functional	963	963	yes	no	no change
>NC_036890.1_OR56A1_functional_rev_5903174_5904130	Pan_troglodytes_OR56A1_functional|NC_036890.1|5903174|5904130	7	7	yes	yes	yes	yes	functional	functional	957	957	yes	no	no change
>NC_036890.1_OR56A3_functional_fwd_5824123_5825070	Pan_troglodytes_OR56A3_functional|NC_036890.1|5824123|5825070	7	7	yes	yes	yes	yes	functional	functional	948	948	yes	no	no change
>NC_036890.1_OR56A4_functional_rev_5878532_5879473	Pan_troglodytes_OR56A4_functional|NC_036890.1|5878532|5879629	7	7	yes	yes	yes	yes	functional	functional	942	1098	no	no	no change
>NC_036890.1_OR56A5_functional_rev_5843943_5844884	Pan_troglodytes_OR56A5_functional|NC_036890.1|5843943|5844884	7	7	yes	yes	yes	yes	functional	functional	942	942	yes	no	no change
>NC_036890.1_OR56B1_functional_fwd_5614007_5614972	Pan_troglodytes_OR56B1_functional|NC_036890.1|5613998|5614972	7	7	yes	yes	yes	yes	functional	functional	966	975	no	no	no change
>NC_036890.1_OR56B4_functional_fwd_5985550_5986509	Pan_troglodytes_OR56B4_functional|NC_036890.1|5985550|5986509	7	7	yes	yes	yes	yes	functional	functional	960	960	yes	no	no change
>NC_036890.1_OR5A1_functional_fwd_55284107_55285054	Pan_troglodytes_OR5A1_cp_functional|NC_036890.1|55284107|55285054	7	7	yes	yes	yes	yes	functional	functional	948	948	yes	no	no change
>NC_036890.1_OR5A1_pseudogene_short_rev_55230025_55230855	Pan_troglodytes_OR5A1_pseudogene|NC_036890.1|55230025|55230855	6	6	yes	yes	yes	yes	pseudogene	pseudogene	831	831	yes	no	no change
>NC_036890.1_OR5A2_functional_rev_55262960_55263934	Pan_troglodytes_OR5A2_functional|NC_036890.1|55262960|55263934	7	7	yes	yes	yes	yes	functional	functional	975	975	yes	no	no change
>NC_036890.1_OR5AK2_functional_fwd_52862061_52862990	Pan_troglodytes_OR5AK2_functional|NC_036890.1|52862061|52862990	7	7	yes	yes	yes	yes	functional	functional	930	930	yes	no	no change
>NC_036890.1_OR5AK3_functional_fwd_52844157_52845053	Pan_troglodytes_OR5AK3_functional|NC_036890.1|52844037|52845053	7	7	yes	yes	yes	yes	functional	functional	897	1017	no	no	no change
>NC_036890.1_OR5AL1_functional_fwd_52281498_52282487	Pan_troglodytes_OR5AL1_functional|NC_036890.1|52281498|52282487	7	7	yes	yes	yes	yes	functional	functional	990	990	yes	no	no change
>NC_036890.1_OR5AN1_functional_fwd_55202712_55203647	Pan_troglodytes_OR5AN1_functional|NC_036890.1|55202712|55203647	7	7	yes	yes	yes	yes	functional	functional	936	936	yes	no	no change
>NC_036890.1_OR5AP2_functional_rev_52498915_52499865	Pan_troglodytes_OR5AP2_functional|NC_036890.1|52498915|52499865	7	7	yes	yes	yes	yes	functional	functional	951	951	yes	no	no change
>NC_036890.1_OR5AR1_functional_fwd_52521066_52521998	Pan_troglodytes_OR5AR1_functional|NC_036890.1|52521066|52521998	7	7	yes	yes	yes	yes	functional	functional	933	933	yes	no	no change
>NC_036890.1_OR5AS1_pseudogene_short_fwd_51888196_51888870	Pan_troglodytes_OR5AS1_functional|NC_036890.1|51887896|51888870	5	7	yes	yes	yes	yes	pseudogene	functional	675	975	no	yes	no
>NC_036890.1_OR5B17_functional_rev_54222627_54223571	Pan_troglodytes_OR5B17_functional|NC_036890.1|54222627|54223571	7	7	yes	yes	yes	yes	functional	functional	945	945	yes	no	no change
>NC_036890.1_OR5B3_functional_rev_54275549_54276493	Pan_troglodytes_OR5B3_functional|NC_036890.1|54275549|54276493	7	7	yes	yes	yes	yes	functional	functional	945	945	yes	no	no change
>NC_036890.1_OR5D13_functional_fwd_51677164_51678108	Pan_troglodytes_OR5D13_cd_functional|NC_036890.1|51677164|51678108	7	7	yes	yes	yes	yes	functional	functional	945	945	yes	no	no change
>NC_036890.1_OR5D14_functional_fwd_51699666_51700610	Pan_troglodytes_OR5D14_functional|NC_036890.1|51699666|51700610	7	7	yes	yes	yes	yes	functional	functional	945	945	yes	no	no change
>NC_036890.1_OR5D16_pseudogene_short_fwd_51742827_51743285	Pan_troglodytes_OR5D16_pseudogene|NC_036890.1|51742827|51743912	4	7	yes	yes	yes	yes	pseudogene	pseudogene	459	1086	no	no	no
>NC_036890.1_OR5D18_functional_fwd_51723353_51724294	Pan_troglodytes_OR5D18_ce_functional|NC_036890.1|51723353|51724294	7	7	yes	yes	yes	yes	functional	functional	942	942	yes	no	no change
>NC_036890.1_OR5D18_functional_fwd_51658645_51659595	Pan_troglodytes_OR5D18_functional|NC_036890.1|51658645|51659595	7	7	yes	yes	yes	yes	functional	functional	951	951	yes	no	no change
>NC_036890.1_OR5F1_functional_rev_51873284_51874228	Pan_troglodytes_OR5F1_cg_functional|NC_036890.1|51873284|51874228	7	7	yes	yes	yes	yes	functional	functional	945	945	yes	no	no change
>NC_036890.1_OR5F1_pseudogene_short_rev_51849389_51850204	Pan_troglodytes_OR5F1_functional|NC_036890.1|51849389|51850336	6	7	yes	yes	yes	yes	pseudogene	functional	816	948	no	yes	no
>NC_036890.1_OR5J2_functional_fwd_52038664_52039602	Pan_troglodytes_OR5J2_functional|NC_036890.1|52038664|52039602	7	7	yes	yes	yes	yes	functional	functional	939	939	yes	no	no change
>NC_036890.1_OR5L1_functional_fwd_51715247_51716182	Pan_troglodytes_OR5L1_functional|NC_036890.1|51715247|51716182	7	7	yes	yes	yes	yes	functional	functional	936	936	yes	no	no change
>NC_036890.1_OR5L2_functional_fwd_51730865_51731800	Pan_troglodytes_OR5L2_functional|NC_036890.1|51730865|51731800	7	7	yes	yes	yes	yes	functional	functional	936	936	yes	no	no change
>NC_036890.1_OR5M10_functional_rev_52436584_52437531	Pan_troglodytes_OR5M10_functional|NC_036890.1|52436584|52437531	7	7	yes	yes	yes	yes	functional	functional	948	948	yes	no	no change
>NC_036890.1_OR5M1_functional_rev_52472549_52473496	Pan_troglodytes_OR5M1_functional|NC_036890.1|52472549|52473496	7	7	yes	yes	yes	yes	functional	functional	948	948	yes	no	no change
>NC_036890.1_OR5M11_functional_rev_52409236_52410153	Pan_troglodytes_OR5M11_functional|NC_036890.1|52409236|52410153	7	7	yes	yes	yes	yes	functional	functional	918	918	yes	no	no change
>NC_036890.1_OR5M3_pseudogene_short_rev_52336447_52337262	Pan_troglodytes_OR5M3_ci_pseudogene|NC_036890.1|52336447|52337370	7	7	yes	yes	yes	yes	pseudogene	pseudogene	816	924	no	no	no change
>NC_036890.1_OR5M8_pseudogene_short_rev_52367265_52368044	Pan_troglodytes_OR5M8_cj_pseudogene|NC_036890.1|52367265|52367996	7	6	yes	yes	yes	yes	pseudogene	pseudogene	780	732	no	no	yes
>NC_036890.1_OR5M8_functional_rev_52357323_52358258	Pan_troglodytes_OR5M8_functional|NC_036890.1|52357323|52358258	7	7	yes	yes	yes	yes	functional	functional	936	936	yes	no	no change
>NC_036890.1_OR5M8_functional_rev_52379062_52380000	Pan_troglodytes_OR5M8_ck_functional|NC_036890.1|52379062|52380000	7	7	yes	yes	yes	yes	functional	functional	939	939	yes	no	no change
>NC_036890.1_OR5M9_functional_rev_52329176_52330108	Pan_troglodytes_OR5M9_functional|NC_036890.1|52329176|52330108	7	7	yes	yes	yes	yes	functional	functional	933	933	yes	no	no change
>NC_036890.1_OR5P2_functional_rev_7631800_7632789	Pan_troglodytes_OR5P2_functional|NC_036890.1|7631800|7632789	7	7	yes	yes	yes	yes	functional	functional	990	990	yes	no	no change
>NC_036890.1_OR5P3_functional_rev_7671030_7671965	Pan_troglodytes_OR5P3_functional|NC_036890.1|7671030|7671965	7	7	yes	yes	yes	yes	functional	functional	936	936	yes	no	no change
>NC_036890.1_OR5R1_functional_rev_52286046_52287020	Pan_troglodytes_OR5R1_functional|NC_036890.1|52286046|52287020	7	7	yes	yes	yes	yes	functional	functional	975	975	yes	no	no change
>NC_036890.1_OR5T1_pseudogene_short_fwd_52137140_52137916	Pan_troglodytes_OR5T1_functional|NC_036890.1|52136930|52137916	6	7	yes	yes	yes	yes	pseudogene	functional	777	987	no	yes	no
>NC_036890.1_OR5T2_functional_rev_52094084_52095040	Pan_troglodytes_OR5T2_functional|NC_036890.1|52094084|52095163	7	7	yes	yes	yes	yes	functional	functional	957	1080	no	no	no change
>NC_036890.1_OR5W2_functional_rev_51769217_51770149	Pan_troglodytes_OR5W2_functional|NC_036890.1|51769217|51770149	7	7	yes	yes	yes	yes	functional	functional	933	933	yes	no	no change
>NC_036890.1_OR6A2_functional_rev_6674164_6675147	Pan_troglodytes_OR6A2_functional|NC_036890.1|6674164|6675147	7	7	yes	yes	yes	yes	functional	functional	984	984	yes	no	no change
>NC_036890.1_OR6M1_functional_rev_119574127_119575068	Pan_troglodytes_OR6M1_cs_functional|NC_036890.1|119574127|119575068	7	7	yes	yes	yes	yes	functional	functional	942	942	yes	no	no change
>NC_036890.1_OR6Q1_functional_fwd_53900058_53901011	Pan_troglodytes_OR6Q1_functional|NC_036890.1|53900058|53901011	7	7	yes	yes	yes	yes	functional	functional	954	954	yes	no	no change
>NC_036890.1_OR6X1_functional_rev_119522583_119523521	Pan_troglodytes_OR6X1_functional|NC_036890.1|119522583|119523560	7	7	yes	yes	yes	yes	functional	functional	939	978	no	no	no change
>NC_036890.1_OR7E24_pseudogene_short_rev_51834854_51835450	Pan_troglodytes_OR7E24_cf_functional|NC_036890.1|51834854|51835687	5	7	yes	yes	yes	yes	pseudogene	functional	597	834	no	yes	no
>NC_036890.1_OR8A1_functional_fwd_120341922_120342851	Pan_troglodytes_OR8A1_functional|NC_036890.1|120341871|120342851	7	7	yes	yes	yes	yes	functional	functional	930	981	no	no	no change
>NC_036890.1_OR8B12_pseudogene_short_rev_120315106_120315462	Pan_troglodytes_OR8B12_pseudogene|NC_036890.1|120314530|120315462	3	7	yes	yes	yes	yes	pseudogene	pseudogene	357	933	no	no	no
>NC_036890.1_OR8B2_functional_rev_120156018_120156959	Pan_troglodytes_OR8B2_functional|NC_036890.1|120156018|120156959	7	7	yes	yes	yes	yes	functional	functional	942	942	yes	no	no change
>NC_036890.1_OR8B3_functional_rev_120170010_120170951	Pan_troglodytes_OR8B3_cu_functional|NC_036890.1|120170010|120170951	7	7	yes	yes	yes	yes	functional	functional	942	942	yes	no	no change
>NC_036890.1_OR8B3_pseudogene_short_rev_120139626_120140198	Pan_troglodytes_OR8B3_pseudogene|NC_036890.1|120139626|120140198	4	4	yes	yes	yes	yes	pseudogene	pseudogene	573	573	yes	no	no change
>NC_036890.1_OR8B8_pseudogene_short_rev_120214119_120214433	Pan_troglodytes_OR8B8_pseudogene|NC_036890.1|120213492|120214433	1	7	yes	yes	yes	yes	pseudogene	pseudogene	315	942	no	no	no
>NC_036890.1_OR8D1_functional_rev_120082784_120083710	Pan_troglodytes_OR8D1_functional|NC_036890.1|120082784|120083710	7	7	yes	yes	yes	yes	functional	functional	927	927	yes	no	no change
>NC_036890.1_OR8D2_functional_rev_120093721_120094656	Pan_troglodytes_OR8D2_functional|NC_036890.1|120093721|120094656	7	7	yes	yes	yes	yes	functional	functional	936	936	yes	no	no change
>NC_036890.1_OR8D4_functional_fwd_119673810_119674754	Pan_troglodytes_OR8D4_functional|NC_036890.1|119673810|119674754	7	7	yes	yes	yes	yes	functional	functional	945	945	yes	no	no change
>NC_036890.1_OR8G2_functional_fwd_119993448_119994422	Pan_troglodytes_OR8G2_functional|NC_036890.1|119993448|119994422	7	7	yes	yes	yes	yes	functional	functional	975	975	yes	no	no change
>NC_036890.1_OR8G3P_functional_fwd_119983507_119984382	Pan_troglodytes_OR8G3P_pseudogene|NC_036890.1|119983507|119984382	7	7	yes	yes	yes	yes	functional	pseudogene	876	876	yes	yes	no change
>NC_036890.1_OR8G5_functional_fwd_120033371_120034306	Pan_troglodytes_OR8G5_functional|NC_036890.1|120033266|120034306	7	7	yes	yes	yes	yes	functional	functional	936	1041	no	no	no change
>NC_036890.1_OR8H2_functional_fwd_51969285_51970223	Pan_troglodytes_OR8H2_functional|NC_036890.1|51969285|51970223	7	7	yes	yes	yes	yes	functional	functional	939	939	yes	no	no change
>NC_036890.1_OR8H3_functional_fwd_51986979_51987917	Pan_troglodytes_OR8H3_functional|NC_036890.1|51986979|51987917	7	7	yes	yes	yes	yes	functional	functional	939	939	yes	no	no change
>NC_036890.1_OR8I2_pseudogene_short_fwd_51957817_51958398	Pan_troglodytes_OR8I2_functional|NC_036890.1|51957466|51958398	4	7	yes	yes	yes	yes	pseudogene	functional	582	933	no	yes	no
>NC_036890.1_OR8J1_functional_fwd_52221581_52222528	Pan_troglodytes_OR8J1_functional|NC_036890.1|52221581|52222528	7	7	yes	yes	yes	yes	functional	functional	948	948	yes	no	no change
>NC_036890.1_OR8J3_functional_rev_52001367_52002314	Pan_troglodytes_OR8J3_functional|NC_036890.1|52001367|52002314	7	7	yes	yes	yes	yes	functional	functional	948	948	yes	no	no change
>NC_036890.1_OR8J2_functional_rev_52072863_52073828	Pan_troglodytes_OR8J2_functional|NC_036890.1|52072863|52073810	7	7	yes	yes	yes	yes	functional	functional	966	948	no	no	no change
>NC_036890.1_OR8K1_functional_fwd_52207435_52208385	Pan_troglodytes_OR8K1_functional|NC_036890.1|52207435|52208385	7	7	yes	yes	yes	yes	functional	functional	951	951	yes	no	no change
>NC_036890.1_OR8K3_functional_fwd_52179687_52180625	Pan_troglodytes_OR8K3_ch_functional|NC_036890.1|52179687|52180625	7	7	yes	yes	yes	yes	functional	functional	939	939	yes	no	no change
>NC_036890.1_OR8K3_pseudogene_short_rev_52050321_52051175	Pan_troglodytes_OR8K3_functional|NC_036890.1|52050321|52051280	7	7	yes	yes	yes	yes	pseudogene	functional	855	960	no	yes	no change
>NC_036890.1_OR8U8_functional_fwd_52237001_52237975	Pan_troglodytes_OR8U8_functional|NC_036890.1|52237016|52237975	7	7	yes	yes	yes	yes	functional	functional	975	960	no	no	no change
>NC_036890.1_OR93CH_functional_rev_52650149_52651093	Pan_troglodytes_OR93CH_functional|NC_036890.1|52650149|52651093	7	7	yes	yes	yes	yes	functional	functional	945	945	yes	no	no change
>NC_036890.1_OR9G1_functional_fwd_52563531_52564448	Pan_troglodytes_OR9G1_functional|NC_036890.1|52563531|52564448	7	7	yes	yes	yes	yes	functional	functional	918	918	yes	no	no change
>NC_036890.1_OR9G9_functional_fwd_52575069_52575986	Pan_troglodytes_OR9G9_functional|NC_036890.1|52575069|52575986	7	7	yes	yes	yes	yes	functional	functional	918	918	yes	no	no change
>NC_036890.1_OR9G4_functional_rev_52617514_52618497	Pan_troglodytes_OR9G4_functional|NC_036890.1|52617514|52618497	7	7	yes	yes	yes	yes	functional	functional	984	984	yes	no	no change
>NC_036890.1_OR9I1_functional_rev_53983093_53984037	Pan_troglodytes_OR9I1_cn_functional|NC_036890.1|53983093|53984037	7	7	yes	yes	yes	yes	functional	functional	945	945	yes	no	no change
>NC_036890.1_OR9I1_pseudogene_short_rev_53973542_53974243	Pan_troglodytes_OR9I1_pseudogene|NC_036890.1|53973542|53974243	5	5	yes	yes	yes	yes	pseudogene	pseudogene	702	702	yes	no	no change
>NC_036890.1_OR9Q1_functional_fwd_54043998_54044930	Pan_troglodytes_OR9Q1_functional|NC_036890.1|54043998|54044930	7	7	yes	yes	yes	yes	functional	functional	933	933	yes	no	no change
>NC_036890.1_OR9Q2_pseudogene_short_fwd_54055159_54055971	Pan_troglodytes_OR9Q2_functional|NC_036890.1|54055027|54055971	6	7	yes	yes	yes	yes	pseudogene	functional	813	945	no	yes	no
>NC_036889.1_OR13A1_functional_rev_41607411_41608397	Pan_troglodytes_OR13A1_functional|NC_036889.1|41607411|41608397	7	7	yes	yes	yes	yes	functional	functional	987	987	yes	no	no change
>NC_036889.1_OR6C74_functional_fwd_41563862_41564800	Pan_troglodytes_OR6C74_functional|NC_036889.1|41563985|41564800	7	7	yes	yes	yes	yes	functional	functional	939	816	no	no	no change
>NC_036883.1_OR4F15_functional_rev_188653312_188654247	Pan_troglodytes_OR4F15_functional|NC_036883.1|188653312|188654247	7	7	yes	yes	yes	yes	functional	functional	936	936	yes	no	no change
>NC_036883.1_OR4F6_functional_rev_188629644_188630582	Pan_troglodytes_OR4F6_functional|NC_036883.1|188629644|188630582	7	7	yes	yes	yes	yes	functional	functional	939	939	yes	no	no change
>NC_036883.1_OR4K15_pseudogene_short_rev_188689101_188689931	Pan_troglodytes_OR4K15_functional|NC_036883.1|188689101|188690039	7	7	yes	yes	yes	yes	pseudogene	functional	831	939	no	yes	no change
>NC_036883.1_OR4K3_pseudogene_short_rev_188748005_188748583	Pan_troglodytes_OR4K3_functional|NC_036883.1|188748005|188748916	5	7	yes	yes	yes	yes	pseudogene	functional	579	912	no	yes	no
>NC_036891.1_OR10A7_functional_rev_33862326_33863276	Pan_troglodytes_OR10A7_functional|NC_036891.1|33862326|33863276	7	7	yes	yes	yes	yes	functional	functional	951	951	yes	no	no change
>NC_036891.1_OR2AP1_functional_rev_33668491_33669420	Pan_troglodytes_OR2AP1_functional|NC_036891.1|33668491|33669420	7	7	yes	yes	yes	yes	functional	functional	930	930	yes	no	no change
>NC_036891.1_OR6C4_functional_rev_33691778_33692707	Pan_troglodytes_OR6C4_functional|NC_036891.1|33691778|33692707	7	7	yes	yes	yes	yes	functional	functional	930	930	yes	no	no change
>NC_036891.1_OR6C1_functional_rev_33774407_33775345	Pan_troglodytes_OR6C1_functional|NC_036891.1|33774407|33775345	7	7	yes	yes	yes	yes	functional	functional	939	939	yes	no	no change
>NC_036891.1_OR6C2_functional_rev_33732909_33733847	Pan_troglodytes_OR6C2_functional|NC_036891.1|33732909|33733847	7	7	yes	yes	yes	yes	functional	functional	939	939	yes	no	no change
>NC_036891.1_OR6C68_functional_rev_33766399_33767352	Pan_troglodytes_OR6C68_functional|NC_036891.1|33766399|33767352	7	7	yes	yes	yes	yes	functional	functional	954	954	yes	no	no change
>NC_036891.1_OR6C6_functional_fwd_33800611_33801555	Pan_troglodytes_OR6C6_functional|NC_036891.1|33800611|33801555	7	7	yes	yes	yes	yes	functional	functional	945	945	yes	no	no change
>NC_036891.1_OR6C74_functional_rev_33834665_33835603	Pan_troglodytes_OR6C74_cw_functional|NC_036891.1|33834665|33835603	7	7	yes	yes	yes	yes	functional	functional	939	939	yes	no	no change
>NC_036891.1_OR9K2_functional_rev_33991394_33992335	Pan_troglodytes_OR9K2_cx_functional|NC_036891.1|33991394|33992335	7	7	yes	yes	yes	yes	functional	functional	942	942	yes	no	no change
>NC_036891.1_OR9K2_functional_rev_33953901_33954842	Pan_troglodytes_OR9K2_functional|NC_036891.1|33953901|33954908	7	7	yes	yes	yes	yes	functional	functional	942	1008	no	no	no change
>NC_036891.1_TAS2R10_functional_rev_11034422_11035345	Pan_troglodytes_TAS2R10_functional|NC_036891.1|11034422|11035345	7	7	yes	yes	yes	yes	functional	functional	924	924	yes	no	no change
>NC_036891.1_TAS2R13_functional_rev_11119080_11119991	Pan_troglodytes_TAS2R13_functional|NC_036891.1|11119080|11119991	7	7	yes	yes	yes	yes	functional	functional	912	912	yes	no	no change
>NC_036891.1_TAS2R14_functional_rev_11148863_11149816	Pan_troglodytes_TAS2R14_functional|NC_036891.1|11148863|11149831	7	7	yes	yes	yes	yes	functional	functional	954	969	no	no	no change
>NC_036891.1_TAS2R19_functional_rev_11232214_11233113	Pan_troglodytes_TAS2R19_functional|NC_036891.1|11232214|11233113	7	7	yes	yes	yes	yes	functional	functional	900	900	yes	no	no change
>NC_036891.1_TAS2R64_functional_rev_11289775_11290704	Pan_troglodytes_TAS2R64_functional|NC_036891.1|11289775|11290704	7	7	yes	yes	yes	yes	functional	functional	930	930	yes	no	no change
>NC_036891.1_TAS2R20_functional_rev_11207419_11208348	Pan_troglodytes_TAS2R20_functional|NC_036891.1|11207419|11208348	7	7	yes	yes	yes	yes	functional	functional	930	930	yes	no	no change
>NC_036891.1_TAS2R46_functional_rev_11273798_11274727	Pan_troglodytes_TAS2R46_functional|NC_036891.1|11273798|11274727	7	7	yes	yes	yes	yes	functional	functional	930	930	yes	no	no change
>NC_036891.1_TAS2R43_functional_rev_11303771_11304700	Pan_troglodytes_TAS2R43_functional|NC_036891.1|11303771|11304700	7	7	yes	yes	yes	yes	functional	functional	930	930	yes	no	no change
>NC_036891.1_TAS2R45_functional_rev_11338760_11339689	Pan_troglodytes_TAS2R45_functional|NC_036891.1|11338760|11339689	7	7	yes	yes	yes	yes	functional	functional	930	930	yes	no	no change
>NC_036891.1_TAS2R31_pseudogene_short_rev_11241092_11241910	Pan_troglodytes_TAS2R31_pseudogene|NC_036891.1|11241092|11241910	6	6	yes	yes	yes	yes	pseudogene	pseudogene	819	819	yes	no	no change
>NC_036891.1_TAS2R42_functional_rev_11428055_11428999	Pan_troglodytes_TAS2R42_functional|NC_036891.1|11428055|11429077	7	7	yes	yes	yes	yes	functional	functional	945	1023	no	no	no change
>NC_036891.1_TAS2R50_functional_rev_11196465_11197364	Pan_troglodytes_TAS2R50_functional|NC_036891.1|11196465|11197364	7	7	yes	yes	yes	yes	functional	functional	900	900	yes	no	no change
>NC_036891.1_TAS2R7_functional_rev_11010775_11011656	Pan_troglodytes_TAS2R7_functional|NC_036891.1|11010775|11011752	6	7	yes	yes	yes	yes	functional	functional	882	978	no	no	no
>NC_036891.1_TAS2R8_functional_rev_11015239_11016168	Pan_troglodytes_TAS2R8_functional|NC_036891.1|11015239|11016168	7	7	yes	yes	yes	yes	functional	functional	930	930	yes	no	no change
>NC_036891.1_TAS2R9_functional_rev_11018321_11019259	Pan_troglodytes_TAS2R9_functional|NC_036891.1|11018321|11019259	7	7	yes	yes	yes	yes	functional	functional	939	939	yes	no	no change
>NC_036888.1_OR1361_functional_fwd_94889036_94889968	Pan_troglodytes_OR1361_functional|NC_036888.1|94889036|94889968	7	7	yes	yes	yes	yes	functional	functional	933	933	yes	no	no change
>NC_036888.1_OR13C2_functional_rev_76842010_76842966	Pan_troglodytes_OR13C2_functional|NC_036888.1|76842010|76842966	7	7	yes	yes	yes	yes	functional	functional	957	957	yes	no	no change
>NC_036888.1_OR13C5_functional_rev_76835790_76836746	Pan_troglodytes_OR13C5_functional|NC_036888.1|76835790|76836746	7	7	yes	yes	yes	yes	functional	functional	957	957	yes	no	no change
>NC_036888.1_OR13C3_functional_rev_76773130_76774083	Pan_troglodytes_OR13C3_functional|NC_036888.1|76773130|76774173	7	7	yes	yes	yes	yes	functional	functional	954	1044	no	no	no change
>NC_036888.1_OR13C4_pseudogene_short_rev_76764097_76764591	Pan_troglodytes_OR13C4_pseudogene|NC_036888.1|76763635|76764591	4	7	yes	yes	yes	yes	pseudogene	pseudogene	495	957	no	no	no
>NC_036888.1_OR13C9_pseudogene_short_rev_76854596_76855453	Pan_troglodytes_OR13C9_functional|NC_036888.1|76854596|76855453	7	7	yes	yes	yes	yes	pseudogene	functional	858	858	yes	yes	no change
>NC_036888.1_OR13C7_functional_rev_76893720_76894682	Pan_troglodytes_OR13C7_ar_functional|NC_036888.1|76893720|76894682	7	7	yes	yes	yes	yes	functional	functional	963	963	yes	no	no change
>NC_036888.1_OR13C7_functional_rev_35951539_35952495	Pan_troglodytes_OR13C7_functional|NC_036888.1|35951539|35952495	7	7	yes	yes	yes	yes	functional	functional	957	957	yes	no	no change
>NC_036888.1_OR13C8_functional_fwd_76806543_76807505	Pan_troglodytes_OR13C8_functional|NC_036888.1|76806543|76807505	7	7	yes	yes	yes	yes	functional	functional	963	963	yes	no	no change
>NC_036888.1_OR13D1_functional_fwd_76931523_76932443	Pan_troglodytes_OR13D1_as_functional|NC_036888.1|76931406|76932443	7	7	yes	yes	yes	yes	functional	functional	921	1038	no	no	no change
>NC_036888.1_OR13D1_functional_fwd_76827346_76828281	Pan_troglodytes_OR13D1_functional|NC_036888.1|76827346|76828281	7	7	yes	yes	yes	yes	functional	functional	936	936	yes	no	no change
>NC_036888.1_OR13F1_functional_fwd_76741536_76742495	Pan_troglodytes_OR13F1_functional|NC_036888.1|76741536|76742495	7	7	yes	yes	yes	yes	functional	functional	960	960	yes	no	no change
>NC_036888.1_OR13J1_pseudogene_short_rev_35818794_35819633	Pan_troglodytes_OR13J1_functional|NC_036888.1|35818794|35819633	7	7	yes	yes	yes	yes	pseudogene	functional	840	840	yes	yes	no change
>NC_036888.1_OR1B1_functional_rev_94909720_94910676	Pan_troglodytes_OR1B1_functional|NC_036888.1|94909720|94910676	7	7	yes	yes	yes	yes	functional	functional	957	957	yes	no	no change
>NC_036888.1_OR1J2_functional_fwd_94792142_94793083	Pan_troglodytes_OR1J2_functional|NC_036888.1|94792142|94793083	7	7	yes	yes	yes	yes	functional	functional	942	942	yes	no	no change
>NC_036888.1_OR1K1_functional_fwd_95081705_95082655	Pan_troglodytes_OR1K1_functional|NC_036888.1|95081705|95082655	7	7	yes	yes	yes	yes	functional	functional	951	951	yes	no	no change
>NC_036888.1_OR1L1_functional_fwd_94942750_94943832	Pan_troglodytes_OR1L1_functional|NC_036888.1|94942750|94943832	7	7	yes	yes	yes	yes	functional	functional	1083	1083	yes	no	no change
>NC_036888.1_OR1L6_functional_fwd_95031869_95032804	Pan_troglodytes_OR1L6_functional|NC_036888.1|95031788|95032804	7	7	yes	yes	yes	yes	functional	functional	936	1017	no	no	no change
>NC_036888.1_OR1L8_functional_rev_94848729_94849658	Pan_troglodytes_OR1L8_functional|NC_036888.1|94848729|94849658	7	7	yes	yes	yes	yes	functional	functional	930	930	yes	no	no change
>NC_036888.1_OR1N1_functional_rev_94807404_94808339	Pan_troglodytes_OR1N1_functional|NC_036888.1|94807404|94808339	7	7	yes	yes	yes	yes	functional	functional	936	936	yes	no	no change
>NC_036888.1_OR1N2_functional_fwd_94834386_94835378	Pan_troglodytes_OR1N2_functional|NC_036888.1|94834386|94835378	7	7	yes	yes	yes	yes	functional	functional	993	993	yes	no	no change
>NC_036888.1_OR1Q1_functional_fwd_94895924_94896868	Pan_troglodytes_OR1Q1_functional|NC_036888.1|94895924|94896868	7	7	yes	yes	yes	yes	functional	functional	945	945	yes	no	no change
>NC_036888.1_OR2K2_pseudogene_short_rev_83526636_83527487	Pan_troglodytes_OR2K2_functional|NC_036888.1|83526636|83527673	7	7	yes	yes	yes	yes	pseudogene	functional	852	1038	no	yes	no change
>NC_036888.1_OR2S2_functional_rev_35905721_35906701	Pan_troglodytes_OR2S2_functional|NC_036888.1|35905721|35906701	7	7	yes	yes	yes	yes	functional	functional	981	981	yes	no	no change
>NC_036888.1_OR5C1_functional_fwd_95070474_95071499	Pan_troglodytes_OR5C1_functional|NC_036888.1|95070474|95071499	7	7	yes	yes	yes	yes	functional	functional	1026	1026	yes	no	no change
>NC_036893.1_OR10G2_functional_rev_2558149_2559093	Pan_troglodytes_OR10G2_de_functional|NC_036893.1|2558149|2559093	7	7	yes	yes	yes	yes	functional	functional	945	945	yes	no	no change
>NC_036893.1_OR10G2_functional_rev_2526167_2527111	Pan_troglodytes_OR10G2_functional|NC_036893.1|2526167|2527111	7	7	yes	yes	yes	yes	functional	functional	945	945	yes	no	no change
>NC_036893.1_OR10G3_pseudogene_short_rev_2493924_2494688	Pan_troglodytes_OR10G3_functional|NC_036893.1|2493924|2494865	6	7	yes	yes	yes	yes	pseudogene	functional	765	942	no	yes	no
>NC_036893.1_OR11G2_functional_fwd_1164516_1165451	Pan_troglodytes_OR11G2_functional|NC_036893.1|1164414|1165451	7	7	yes	yes	yes	yes	functional	functional	936	1038	no	no	no change
>NC_036893.1_OR11H1_functional_fwd_199946_200893	Pan_troglodytes_OR11H1_functional|NC_036893.1|199913|200893	7	7	yes	yes	yes	yes	functional	functional	948	981	no	no	no change
>NC_036893.1_OR11H4_functional_fwd_1209841_1210815	Pan_troglodytes_OR11H4_dd_functional|NC_036893.1|1209841|1210815	7	7	yes	yes	yes	yes	functional	functional	975	975	yes	no	no change
>NC_036893.1_OR11H4_functional_fwd_1176445_1177305	Pan_troglodytes_OR11H4_functional|NC_036893.1|1176343|1177305	7	7	yes	yes	yes	yes	functional	functional	861	963	no	no	no change
>NC_036893.1_OR11H6_functional_fwd_1189347_1190339	Pan_troglodytes_OR11H6_functional|NC_036893.1|1189347|1190339	7	7	yes	yes	yes	yes	functional	functional	993	993	yes	no	no change
>NC_036893.1_OR11H7_functional_fwd_1195036_1195980	Pan_troglodytes_OR11H7_functional|NC_036893.1|1195036|1195980	7	7	yes	yes	yes	yes	functional	functional	945	945	yes	no	no change
>NC_036893.1_OR49_pseudogene_short_fwd_3607237_3607887	Pan_troglodytes_OR49_pseudogene|NC_036893.1|3607237|3608379	3	7	yes	yes	yes	yes	pseudogene	pseudogene	651	1143	no	no	no
>NC_036893.1_OR4E1_functional_rev_2594402_2595349	Pan_troglodytes_OR4E1_functional|NC_036893.1|2594402|2595349	7	7	yes	yes	yes	yes	functional	functional	948	948	yes	no	no change
>NC_036893.1_OR4E2_functional_fwd_2589329_2590270	Pan_troglodytes_OR4E2_functional|NC_036893.1|2589329|2590270	7	7	yes	yes	yes	yes	functional	functional	942	942	yes	no	no change
>NC_036893.1_OR4K13_functional_rev_1017575_1018489	Pan_troglodytes_OR4K13_functional|NC_036893.1|1017575|1018489	7	7	yes	yes	yes	yes	functional	functional	915	915	yes	no	no change
>NC_036893.1_OR4K14_pseudogene_short_rev_992451_992996	Pan_troglodytes_OR4K14_pseudogene|NC_036893.1|992241|993173	4	7	yes	yes	yes	yes	pseudogene	pseudogene	546	933	no	no	no
>NC_036893.1_OR4K15_functional_fwd_953787_954761	Pan_troglodytes_OR4K15_dc_functional|NC_036893.1|953715|954761	7	7	yes	yes	yes	yes	functional	functional	975	1047	no	no	no change
>NC_036893.1_OR4K17_functional_fwd_1100577_1101527	Pan_troglodytes_OR4K17_functional|NC_036893.1|1100496|1101527	7	7	yes	yes	yes	yes	functional	functional	951	1032	no	no	no change
>NC_036893.1_OR4K1_pseudogene_short_fwd_914611_915306	Pan_troglodytes_OR4K1_functional|NC_036893.1|914371|915306	5	7	yes	yes	yes	yes	pseudogene	functional	696	936	no	yes	no
>NC_036893.1_OR4K2_functional_fwd_857588_858532	Pan_troglodytes_OR4K2_db_functional|NC_036893.1|857588|858532	7	7	yes	yes	yes	yes	functional	functional	945	945	yes	no	no change
>NC_036893.1_OR4K2_functional_fwd_828966_829910	Pan_troglodytes_OR4K2_functional|NC_036893.1|828966|829910	7	7	yes	yes	yes	yes	functional	functional	945	945	yes	no	no change
>NC_036893.1_OR4K3_functional_rev_849968_850945	Pan_troglodytes_OR4K3_da_functional|NC_036893.1|849968|850945	7	7	yes	yes	yes	yes	functional	functional	978	978	yes	no	no change
>NC_036893.1_OR4N2_functional_fwd_809968_810891	Pan_troglodytes_OR4N2_functional|NC_036893.1|809968|810891	7	7	yes	yes	yes	yes	functional	functional	924	924	yes	no	no change
>NC_036893.1_OR4N5_functional_fwd_1138822_1139748	Pan_troglodytes_OR4N5_functional|NC_036893.1|1138822|1139748	7	7	yes	yes	yes	yes	functional	functional	927	927	yes	no	no change
>NC_036893.1_OR4Q2_functional_fwd_980346_981287	Pan_troglodytes_OR4Q2_functional|NC_036893.1|980346|981287	7	7	yes	yes	yes	yes	functional	functional	942	942	yes	no	no change
>NC_036893.1_OR5AU1_functional_rev_2075984_2076919	Pan_troglodytes_OR5AU1_functional|NC_036893.1|2075984|2077072	7	7	yes	yes	yes	yes	functional	functional	936	1089	no	no	no change
>NC_036893.1_OR6J1_functional_rev_3557667_3558704	Pan_troglodytes_OR6J1_functional|NC_036893.1|3557667|3558704	7	7	yes	yes	yes	yes	functional	functional	1038	1038	yes	no	no change
>NC_036893.1_OR6S1_functional_rev_1609399_1610394	Pan_troglodytes_OR6S1_functional|NC_036893.1|1609399|1610394	7	7	yes	yes	yes	yes	functional	functional	996	996	yes	no	no change
>NC_036884.1_OR2V1_functional_rev_159069295_159070242	Pan_troglodytes_OR2V1_functional|NC_036884.1|159069295|159070242	7	7	yes	yes	yes	yes	functional	functional	948	948	yes	no	no change
>NC_036884.1_OR2V2_functional_fwd_159098386_159099333	Pan_troglodytes_OR2V2_functional|NC_036884.1|159098386|159099333	7	7	yes	yes	yes	yes	functional	functional	948	948	yes	no	no change
>NC_036884.1_OR2Y1_functional_rev_158702041_158702976	Pan_troglodytes_OR2Y1_functional|NC_036884.1|158702041|158702976	7	7	yes	yes	yes	yes	functional	functional	936	936	yes	no	no change
>NC_036884.1_TAS2R1_functional_rev_9508869_9509768	Pan_troglodytes_TAS2R1_functional|NC_036884.1|9508869|9509768	7	7	yes	yes	yes	yes	functional	functional	900	900	yes	no	no change
>NC_036885.1_OR10C1_functional_fwd_28984141_28985079	Pan_troglodytes_OR10C1_functional|NC_036885.1|28984141|28985079	7	7	yes	yes	yes	yes	functional	functional	939	939	yes	no	no change
>NC_036885.1_OR11A1_functional_rev_28970835_28971782	Pan_troglodytes_OR11A1_functional|NC_036885.1|28970835|28971782	7	7	yes	yes	yes	yes	functional	functional	948	948	yes	no	no change
>NC_036885.1_OR12D1_functional_fwd_28961385_28962347	Pan_troglodytes_OR12D1_functional|NC_036885.1|28961385|28962347	7	7	yes	yes	yes	yes	functional	functional	963	963	yes	no	no change
>NC_036885.1_OR12D2_functional_fwd_28940828_28941751	Pan_troglodytes_OR12D2_functional|NC_036885.1|28940828|28941751	7	7	yes	yes	yes	yes	functional	functional	924	924	yes	no	no change
>NC_036885.1_OR12D3_functional_rev_28917179_28918129	Pan_troglodytes_OR12D3_functional|NC_036885.1|28917179|28918129	7	7	yes	yes	yes	yes	functional	functional	951	951	yes	no	no change
>NC_036885.1_OR14J1_functional_fwd_28850198_28851145	Pan_troglodytes_OR14J1_functional|NC_036885.1|28850108|28851145	7	7	yes	yes	yes	yes	functional	functional	948	1038	no	no	no change
>NC_036885.1_OR2B11_functional_rev_28687667_28688605	Pan_troglodytes_OR2B11_aa_functional|NC_036885.1|28687667|28688605	7	7	yes	yes	yes	yes	functional	functional	939	939	yes	no	no change
>NC_036885.1_OR2B2_pseudogene_short_rev_27482467_27483003	Pan_troglodytes_OR2B2_functional|NC_036885.1|27482467|27483408	4	7	yes	yes	yes	yes	pseudogene	functional	537	942	no	yes	no
>NC_036885.1_OR2B6_functional_fwd_27530994_27531935	Pan_troglodytes_OR2B6_functional|NC_036885.1|27530994|27531935	7	7	yes	yes	yes	yes	functional	functional	942	942	yes	no	no change
>NC_036885.1_OR2B3_functional_rev_28636112_28637053	Pan_troglodytes_OR2B3_functional|NC_036885.1|28636112|28637053	7	7	yes	yes	yes	yes	functional	functional	942	942	yes	no	no change
>NC_036885.1_OR2H1_functional_fwd_29006481_29007431	Pan_troglodytes_OR2H1_functional|NC_036885.1|29006481|29007431	7	7	yes	yes	yes	yes	functional	functional	951	951	yes	no	no change
>NC_036885.1_OR2H2_functional_fwd_29121262_29122200	Pan_troglodytes_OR2H2_functional|NC_036885.1|29121262|29122200	7	7	yes	yes	yes	yes	functional	functional	939	939	yes	no	no change
>NC_036885.1_OR2J1_functional_fwd_28650742_28651680	Pan_troglodytes_OR2J1_functional|NC_036885.1|28650742|28651680	7	7	yes	yes	yes	yes	functional	functional	939	939	yes	no	no change
>NC_036885.1_OR2J3_functional_fwd_28661711_28662646	Pan_troglodytes_OR2J3_functional|NC_036885.1|28661711|28662646	7	7	yes	yes	yes	yes	functional	functional	936	936	yes	no	no change
>NC_036885.1_OR2W1_functional_rev_28594423_28595385	Pan_troglodytes_OR2W1_functional|NC_036885.1|28594423|28595385	7	7	yes	yes	yes	yes	functional	functional	963	963	yes	no	no change
>NC_036885.1_OR2W6_functional_fwd_27550875_27551801	Pan_troglodytes_OR2W6_z_functional|NC_036885.1|27550875|27551801	7	7	yes	yes	yes	yes	functional	functional	927	927	yes	no	no change
>NC_036885.1_OR2W6_functional_fwd_27511241_27512179	Pan_troglodytes_OR2W6_pseudogene|NC_036885.1|27511226|27512179	7	7	yes	yes	yes	yes	functional	pseudogene	939	954	no	yes	no change
>NC_036885.1_OR5V1_functional_rev_28898419_28899384	Pan_troglodytes_OR5V1_functional|NC_036885.1|28898419|28899384	7	7	yes	yes	yes	yes	functional	functional	966	966	yes	no	no change
>NC_036885.1_TAAR1_functional_rev_130002311_130003243	Pan_troglodytes_TAAR1_functional|NC_036885.1|130002311|130003330	7	7	yes	yes	yes	yes	functional	functional	933	1020	no	no	no change
>NC_036885.1_TAAR2P_pseudogene_nonsense_short_rev_129974265_129974951	Pan_troglodytes_TAAR2P_pseudogene|NC_036885.1|129974149|129975068	5	6	yes	yes	yes	yes	pseudogene	pseudogene	687	920	no	no	no
>NC_036885.1_TAAR5_functional_rev_129945421_129946434	Pan_troglodytes_TAAR5_functional|NC_036885.1|129945421|129946434	7	7	yes	yes	yes	yes	functional	functional	1014	1014	yes	no	no change
>NC_036885.1_TAAR6_functional_fwd_129927089_129928126	Pan_troglodytes_TAAR6_functional|NC_036885.1|129927089|129928126	7	7	yes	yes	yes	yes	functional	functional	1038	1038	yes	no	no change
>NC_036885.1_TAAR8_pseudogene_short_fwd_129909701_129910216	Pan_troglodytes_TAAR8_pseudogene|NC_036885.1|129909449|129910475	3	7	yes	yes	yes	yes	pseudogene	pseudogene	516	1027	no	no	no
>NC_036885.1_TAAR9_pseudogene_nonsense_fwd_129895076_129896137	Pan_troglodytes_TAAR9_pseudogene|NC_036885.1|129895076|129896123	7	7	yes	yes	yes	no	pseudogene	pseudogene	1062	1048	no	no	yes
>NC_036896.1_OR1A1_functional_fwd_2899070_2899999	Pan_troglodytes_OR1A1_functional|NC_036896.1|2899070|2899999	7	7	yes	yes	yes	yes	functional	functional	930	930	yes	no	no change
>NC_036896.1_OR1A2_pseudogene_short_fwd_2880927_2881775	Pan_troglodytes_OR1A2_functional|NC_036896.1|2880927|2881775	7	7	yes	yes	yes	yes	pseudogene	functional	849	849	yes	yes	no change
>NC_036896.1_OR1D2_functional_rev_2771416_2772354	Pan_troglodytes_OR1D2_functional|NC_036896.1|2771416|2772354	7	7	yes	yes	yes	yes	functional	functional	939	939	yes	no	no change
>NC_036896.1_OR1D4_functional_fwd_2925333_2926271	Pan_troglodytes_OR1D4_functional|NC_036896.1|2925333|2926271	7	7	yes	yes	yes	yes	functional	functional	939	939	yes	no	no change
>NC_036896.1_OR1E2_functional_rev_3104120_3105061	Pan_troglodytes_OR1E2_functional|NC_036896.1|3104120|3105064	7	7	yes	yes	yes	yes	functional	functional	942	945	no	no	no change
>NC_036896.1_OR1E3_functional_fwd_2793958_2794989	Pan_troglodytes_OR1E3_functional|NC_036896.1|2793958|2794989	7	7	yes	yes	yes	yes	functional	functional	1032	1032	yes	no	no change
>NC_036896.1_OR1G1_functional_rev_2804106_2805047	Pan_troglodytes_OR1G1_functional|NC_036896.1|2804106|2805047	7	7	yes	yes	yes	yes	functional	functional	942	942	yes	no	no change
>NC_036896.1_OR3A1_functional_rev_2973485_2974432	Pan_troglodytes_OR3A1_functional|NC_036896.1|2973485|2974432	7	7	yes	yes	yes	yes	functional	functional	948	948	yes	no	no change
>NC_036896.1_OR3A2_functional_rev_2959809_2960774	Pan_troglodytes_OR3A2_functional|NC_036896.1|2959809|2960774	7	7	yes	yes	yes	yes	functional	functional	966	966	yes	no	no change
>NC_036896.1_OR3A3_functional_fwd_3127000_3127965	Pan_troglodytes_OR3A3_functional|NC_036896.1|3127000|3127965	7	7	yes	yes	yes	yes	functional	functional	966	966	yes	no	no change
>NC_036896.1_OR4D1_functional_fwd_51390811_51391743	Pan_troglodytes_OR4D1_functional|NC_036896.1|51390811|51391743	7	7	yes	yes	yes	yes	functional	functional	933	933	yes	no	no change
>NC_036896.1_OR4D2_pseudogene_short_fwd_51405312_51405728	Pan_troglodytes_OR4D2_pseudogene|NC_036896.1|51405312|51406235	3	7	yes	yes	yes	yes	pseudogene	pseudogene	417	924	no	no	no
>NC_036896.1_ORPTOR1E2_functional_rev_3139329_3140270	Pan_troglodytes_ORPTOR1E2_functional|NC_036896.1|3139329|3140273	7	7	yes	yes	yes	yes	functional	functional	942	945	no	no	no change
>NC_036894.1_OR11H12_pseudogene_nonsense_rev_7882014_7882961	Pan_troglodytes_OR11H12_pseudogene|NC_036894.1|7882014|7882994	7	7	yes	yes	yes	yes	pseudogene	pseudogene	948	981	no	no	no change
>NC_036894.1_OR4F15_functional_fwd_80468488_80469426	Pan_troglodytes_OR4F15_dg_functional|NC_036894.1|80468488|80469426	7	7	yes	yes	yes	yes	functional	functional	939	939	yes	no	no change
>NC_036894.1_OR4F15_pseudogene_short_fwd_80498617_80499396	Pan_troglodytes_OR4F15_dh_pseudogene|NC_036894.1|80498734|80499396	6	6	yes	yes	yes	yes	pseudogene	pseudogene	780	663	no	no	no change
>NC_036894.1_OR4F3_functional_fwd_80479033_80479971	Pan_troglodytes_OR4F3/4F16/4F29_functional|NC_036894.1|80479033|80479971	7	7	yes	yes	yes	yes	functional	functional	939	939	yes	no	no change
>NC_036894.1_OR4F6_functional_fwd_80455996_80456934	Pan_troglodytes_OR4F6_df_functional|NC_036894.1|80455996|80456934	7	7	yes	yes	yes	yes	functional	functional	939	939	yes	no	no change
>NW_019932886.1_VN1R4_functional_fwd_226934_227866	Pan_troglodytes_VN1R4_functional|NW_019932886.1|226934|227866	7	7	yes	yes	yes	yes	functional	functional	933	933	yes	no	no change
>NC_036902.1_OR13H1_functional_fwd_126682119_126683045	Pan_troglodytes_OR13H1_functional|NC_036902.1|126682119|126683045	7	7	yes	yes	yes	yes	functional	functional	927	927	yes	no	no change
>NC_036902.1_OR287_pseudogene_short_rev_126462681_126463424	Pan_troglodytes_OR287_functional|NC_036902.1|126462681|126463481	6	7	yes	yes	yes	yes	pseudogene	functional	744	801	no	yes	no
>NC_036902.1_OPN1LW_functional_fwd_149497759_149512277	Pan_troglodytes_OPN1LW_functional|NC_036902.1|149497759|149512277	7	7	yes	yes	yes	yes	functional	functional	1140	1140	yes	no	no change

## Sheet: 01_cow
Prediction	Maped receptor	#TM domains sensommatic prediction	#TM domains ncbi prediction	Pred start codon	Mapped start codon	Pred stop codon	Mapped stop codon	Prediction status	Mapped status	Prediction length	Mapped length	Identical	Status change	Improvment status
>NC_037335.1_OR13C7_functional_rev_60030737_60031717	Bos_taurus_OR13C7_functional|NC_037335.1|60030737|60031717	7	7	yes	yes	yes	yes	functional	functional	981	981	yes	no	no change
>NC_037335.1_OR13C7_functional_rev_60071969_60072952	Bos_taurus_OR2S2_ix_functional|NC_037335.1|60071969|60072952	7	7	yes	yes	yes	yes	functional	functional	984	984	yes	no	no change
>NC_037335.1_OR13C8_functional_fwd_94432723_94433685	Bos_taurus_OR13C8_functional|NC_037335.1|94432723|94433685	7	7	yes	yes	yes	yes	functional	functional	963	963	yes	no	no change
>NC_037335.1_OR2T12_functional_rev_58566_59504	Bos_taurus_OR2T12_iv_functional|NC_037335.1|58566|59504	7	7	yes	yes	yes	yes	functional	functional	939	939	yes	no	no change
>NC_037335.1_OR13C2_functional_rev_94165513_94166469	Bos_taurus_OR13C2_functional|NC_037335.1|94165513|94166469	7	7	yes	yes	yes	yes	functional	functional	957	957	yes	no	no change
>NC_037335.1_OR13C2_functional_rev_94262676_94263632	Bos_taurus_OR13C2_jp_functional|NC_037335.1|94262676|94263632	7	7	yes	yes	yes	yes	functional	functional	957	957	yes	no	no change
>NC_037335.1_OR13C2_functional_rev_94215358_94216314	Bos_taurus_OR13C2_jn_functional|NC_037335.1|94215358|94216314	7	7	yes	yes	yes	yes	functional	functional	957	957	yes	no	no change
>NC_037335.1_OR13C2_functional_rev_94311890_94312846	Bos_taurus_OR13C2_jq_functional|NC_037335.1|94311890|94312846	7	7	yes	yes	yes	yes	functional	functional	957	957	yes	no	no change
>NC_037335.1_OR13C7_functional_rev_94493211_94494173	Bos_taurus_OR13C7_js_functional|NC_037335.1|94493211|94494173	7	7	yes	yes	yes	yes	functional	functional	963	963	yes	no	no change
>NC_037335.1_OR13J1_functional_rev_60151322_60152260	Bos_taurus_OR13J1_jd_functional|NC_037335.1|60151322|60152260	7	7	yes	yes	yes	yes	functional	functional	939	939	yes	no	no change
>NC_037335.1_OR13J1_functional_rev_60081288_60082226	Bos_taurus_OR13J1_functional|NC_037335.1|60081288|60082226	7	7	yes	yes	yes	yes	functional	functional	939	939	yes	no	no change
>NC_037335.1_OR13J1_functional_rev_60187709_60188647	Bos_taurus_OR13J1_jg_functional|NC_037335.1|60187709|60188647	7	7	yes	yes	yes	yes	functional	functional	939	939	yes	no	no change
>NC_037335.1_OR13J1_functional_rev_60118665_60119603	Bos_taurus_OR13J1_iz_functional|NC_037335.1|60118665|60119603	7	7	yes	yes	yes	yes	functional	functional	939	939	yes	no	no change
>NC_037335.1_OR13J1_functional_rev_60099008_60099946	Bos_taurus_OR13J1_iy_functional|NC_037335.1|60099008|60099946	7	7	yes	yes	yes	yes	functional	functional	939	939	yes	no	no change
>NC_037335.1_OR13J1_functional_rev_60168923_60169861	Bos_taurus_OR13J1_je_functional|NC_037335.1|60168923|60169861	7	7	yes	yes	yes	yes	functional	functional	939	939	yes	no	no change
>NC_037335.1_OR2K2_functional_rev_100789221_100790171	Bos_taurus_OR2K2_pseudogene|NC_037335.1|100789221|100790258	7	7	yes	yes	yes	yes	functional	pseudogene	951	1038	no	yes	no change
>NC_037335.1_OR13C7_functional_rev_60286972_60287928	Bos_taurus_OR13C7_jk_functional|NC_037335.1|60286972|60287928	7	7	yes	yes	yes	yes	functional	functional	957	957	yes	no	no change
>NC_037335.1_OR2S2_functional_rev_60180940_60181914	Bos_taurus_OR13C7_jf_functional|NC_037335.1|60180940|60181914	7	7	yes	yes	yes	yes	functional	functional	975	975	yes	no	no change
>NC_037335.1_OR2S2_functional_rev_60258993_60259952	Bos_taurus_OR2S2_jh_functional|NC_037335.1|60258993|60259952	7	7	yes	yes	yes	yes	functional	functional	960	960	yes	no	no change
>NC_037335.1_OR13C7_functional_rev_60269272_60270231	Bos_taurus_OR13C7_ji_functional|NC_037335.1|60269272|60270231	7	7	yes	yes	yes	yes	functional	functional	960	960	yes	no	no change
>NC_037335.1_OR13C7_functional_rev_60293300_60294256	Bos_taurus_OR13C7_jl_functional|NC_037335.1|60293300|60294256	7	7	yes	yes	yes	yes	functional	functional	957	957	yes	no	no change
>NC_037335.1_OR13C3_functional_rev_94381356_94382309	Bos_taurus_OR13C3_functional|NC_037335.1|94381356|94382309	7	7	yes	yes	yes	yes	functional	functional	954	954	yes	no	no change
>NC_037335.1_OR13C7_functional_rev_60277689_60278648	Bos_taurus_OR13C7_jj_functional|NC_037335.1|60277689|60278648	7	7	yes	yes	yes	yes	functional	functional	960	960	yes	no	no change
>NC_037335.1_OR13C7_functional_fwd_60306438_60307397	Bos_taurus_OR13C7_jm_functional|NC_037335.1|60306438|60307397	7	7	yes	yes	yes	yes	functional	functional	960	960	yes	no	no change
>NC_037335.1_OR13F1_functional_fwd_94103682_94104623	Bos_taurus_OR13F1_functional|NC_037335.1|94103682|94104623	7	7	yes	yes	yes	yes	functional	functional	942	942	yes	no	no change
>NC_037335.1_OR13F1_functional_rev_94248419_94249366	Bos_taurus_OR13F1_jo_functional|NC_037335.1|94248419|94249366	7	7	yes	yes	yes	yes	functional	functional	948	948	yes	no	no change
>NC_037335.1_OR13C7_functional_fwd_94282767_94283720	Bos_taurus_OR13D1_functional|NC_037335.1|94282767|94283720	7	7	yes	yes	yes	yes	functional	functional	954	954	yes	no	no change
>NC_037335.1_OR13C7_functional_fwd_94409188_94410123	Bos_taurus_OR13D1_jr_functional|NC_037335.1|94409188|94410123	7	7	yes	yes	yes	yes	functional	functional	936	936	yes	no	no change
>NC_037332.1_OR6C2_functional_rev_58179582_58180520	Bos_taurus_OR6C2_cz_functional|NC_037332.1|58179582|58180520	7	7	yes	yes	yes	yes	functional	functional	939	939	yes	no	no change
>NC_037332.1_TAS2R10_functional_fwd_98761040_98761969	Bos_taurus_T2R10C_functional|NC_037332.1|98761040|98761969	7	7	yes	yes	yes	yes	functional	functional	930	930	yes	no	no change
>NC_037332.1_TAS2R10_functional_fwd_98749622_98750521	Bos_taurus_TAS2R10_functional|NC_037332.1|98749622|98750521	7	7	yes	yes	yes	yes	functional	functional	900	900	yes	no	no change
>NC_037332.1_T2R12_functional_fwd_98661895_98662824	Bos_taurus_T2R12_functional|NC_037332.1|98661895|98662824	7	7	yes	yes	yes	yes	functional	functional	930	930	yes	no	no change
>NC_037332.1_OR6C2_functional_rev_58018151_58019086	Bos_taurus_OR6C2_cu_functional|NC_037332.1|58018151|58019086	7	7	yes	yes	yes	yes	functional	functional	936	936	yes	no	no change
>NC_037332.1_TAS2R42_functional_fwd_98558817_98559755	Bos_taurus_TAS2R42_en_functional|NC_037332.1|98558817|98559755	7	7	yes	yes	yes	yes	functional	functional	939	939	yes	no	no change
>NC_037332.1_TAS2R31_functional_fwd_98595392_98596309	Bos_taurus_TAS2R31_functional|NC_037332.1|98595392|98596309	7	7	yes	yes	yes	yes	functional	functional	918	918	yes	no	no change
>NC_037332.1_TAS2R31_functional_fwd_98588763_98589680	Bos_taurus_TAS2R46_functional|NC_037332.1|98588763|98589680	7	7	yes	yes	yes	yes	functional	functional	918	918	yes	no	no change
>NC_037332.1_TAS2R8_functional_fwd_98775628_98776497	Bos_taurus_TAS2R8_pseudogene|NC_037332.1|98775568|98776497	7	7	yes	yes	yes	yes	functional	pseudogene	870	930	no	yes	no change
>NC_037332.1_OR6C68_functional_rev_58207468_58208475	Bos_taurus_OR6C68_functional|NC_037332.1|58207468|58208403	7	7	yes	yes	yes	yes	functional	functional	1008	936	no	no	no change
>NC_037332.1_OR6C68_functional_rev_58463626_58464561	Bos_taurus_OR6C68_df_functional|NC_037332.1|58463626|58464561	7	7	yes	yes	yes	yes	functional	functional	936	936	yes	no	no change
>NC_037332.1_TAS2R10_functional_fwd_98712734_98713666	Bos_taurus_TAS2R10B_functional|NC_037332.1|98712734|98713666	7	7	yes	yes	yes	yes	functional	functional	933	933	yes	no	no change
>NC_037332.1_OR12_functional_rev_59364927_59365874	Bos_taurus_OR12_ec_functional|NC_037332.1|59364927|59365874	7	7	yes	yes	yes	yes	functional	functional	948	948	yes	no	no change
>NC_037332.1_OR8S1_functional_rev_31435621_31436577	Bos_taurus_OR8S1_ca_functional|NC_037332.1|31435621|31436577	7	7	yes	yes	yes	yes	functional	functional	957	957	yes	no	no change
>NC_037332.1_OR6C2_functional_rev_57878122_57879057	Bos_taurus_OR6C2_cr_functional|NC_037332.1|57878122|57879057	7	7	yes	yes	yes	yes	functional	functional	936	936	yes	no	no change
>NC_037332.1_OR6C2_functional_rev_57740889_57741833	Bos_taurus_OR6C2_cn_functional|NC_037332.1|57740889|57741833	7	7	yes	yes	yes	yes	functional	functional	945	945	yes	no	no change
>NC_037332.1_OR6C2_functional_rev_58067915_58068868	Bos_taurus_OR6C2_cv_functional|NC_037332.1|58067915|58068868	7	7	yes	yes	yes	yes	functional	functional	954	954	yes	no	no change
>NC_037332.1_OR10A7_functional_rev_59304450_59305400	Bos_taurus_OR10A7_functional|NC_037332.1|59304450|59305400	7	7	yes	yes	yes	yes	functional	functional	951	951	yes	no	no change
>NC_037332.1_OR2AP1_functional_rev_57673709_57674653	Bos_taurus_OR2AP1_functional|NC_037332.1|57673709|57674653	7	7	yes	yes	yes	yes	functional	functional	945	945	yes	no	no change
>NC_037332.1_OR6C1_functional_rev_58757261_58758202	Bos_taurus_OR6C1_dj_functional|NC_037332.1|58757261|58758202	7	7	yes	yes	yes	yes	functional	functional	942	942	yes	no	no change
>NC_037332.1_OR6C1_functional_fwd_58916524_58917462	Bos_taurus_OR6C1_dn_functional|NC_037332.1|58916524|58917462	7	7	yes	yes	yes	yes	functional	functional	939	939	yes	no	no change
>NC_037332.1_OR6C1_functional_rev_58594819_58595757	Bos_taurus_OR6C1_dg_functional|NC_037332.1|58594819|58595757	7	7	yes	yes	yes	yes	functional	functional	939	939	yes	no	no change
>NC_037332.1_OR6C1_functional_rev_58854800_58855738	Bos_taurus_OR6C1_dl_functional|NC_037332.1|58854800|58855738	7	7	yes	yes	yes	yes	functional	functional	939	939	yes	no	no change
>NC_037332.1_OR6C1_functional_fwd_58418148_58419158	Bos_taurus_OR6C1_functional|NC_037332.1|58418220|58419158	7	7	yes	yes	yes	yes	functional	functional	1011	939	no	no	no change
>NC_037332.1_OR6C3_functional_fwd_58924103_58925038	Bos_taurus_OR6C3_do_functional|NC_037332.1|58924103|58925038	7	7	yes	yes	yes	yes	functional	functional	936	936	yes	no	no change
>NC_037332.1_OR6C4_functional_rev_57724117_57725043	Bos_taurus_OR6C4_cm_functional|NC_037332.1|57724117|57725043	7	7	yes	yes	yes	yes	functional	functional	927	927	yes	no	no change
>NC_037332.1_OR6C2_functional_rev_58448566_58449501	Bos_taurus_OR6C2_de_functional|NC_037332.1|58448566|58449501	7	7	yes	yes	yes	yes	functional	functional	936	936	yes	no	no change
>NC_037332.1_OR6C2_functional_rev_58112291_58113238	Bos_taurus_OR6C2_cx_functional|NC_037332.1|58112291|58113238	7	7	yes	yes	yes	yes	functional	functional	948	948	yes	no	no change
>NC_037332.1_OR6C74_functional_rev_59015180_59016118	Bos_taurus_OR6C74_dr_functional|NC_037332.1|59015180|59016118	7	7	yes	yes	yes	yes	functional	functional	939	939	yes	no	no change
>NC_037332.1_OR6C74_functional_rev_59281584_59282522	Bos_taurus_OR6C74_dz_functional|NC_037332.1|59281584|59282522	7	7	yes	yes	yes	yes	functional	functional	939	939	yes	no	no change
>NC_037332.1_OR6C75_functional_rev_58550539_58551477	Bos_taurus_OR6C75_functional|NC_037332.1|58550539|58551477	7	7	yes	yes	yes	yes	functional	functional	939	939	yes	no	no change
>NC_037332.1_OR6C7P_functional_fwd_58694748_58695704	Bos_taurus_OR6C3_di_functional|NC_037332.1|58694748|58695704	7	7	yes	yes	yes	yes	functional	functional	957	957	yes	no	no change
>NC_037332.1_OR6C7P_functional_fwd_58618683_58619627	Bos_taurus_OR6C3_functional|NC_037332.1|58618683|58619627	7	7	yes	yes	yes	yes	functional	functional	945	945	yes	no	no change
>NC_037332.1_OR6C7P_functional_rev_58939691_58940635	Bos_taurus_OR6C3_dq_functional|NC_037332.1|58939691|58940635	7	7	yes	yes	yes	yes	functional	functional	945	945	yes	no	no change
>NC_037332.1_OR9K2_functional_rev_59745045_59745986	Bos_taurus_OR9K2_ek_functional|NC_037332.1|59745045|59745986	7	7	yes	yes	yes	yes	functional	functional	942	942	yes	no	no change
>NC_037332.1_OR9K2_functional_rev_59658165_59659106	Bos_taurus_OR9K2_ei_functional|NC_037332.1|59658165|59659106	7	7	yes	yes	yes	yes	functional	functional	942	942	yes	no	no change
>NC_037332.1_OR9K2_functional_rev_59619848_59620789	Bos_taurus_OR9K2_eh_functional|NC_037332.1|59619848|59620789	7	7	yes	yes	yes	yes	functional	functional	942	942	yes	no	no change
>NC_037332.1_OR6C2_functional_rev_58285201_58286139	Bos_taurus_OR6C2_da_functional|NC_037332.1|58285201|58286139	7	7	yes	yes	yes	yes	functional	functional	939	939	yes	no	no change
>NC_037332.1_OR8S1_functional_fwd_31836359_31837288	Bos_taurus_OR8S1_ci_functional|NC_037332.1|31836359|31837288	7	7	yes	yes	yes	yes	functional	functional	930	930	yes	no	no change
>NC_037332.1_OR6C3_functional_rev_58889511_58890449	Bos_taurus_OR6C3_dm_functional|NC_037332.1|58889511|58890449	7	7	yes	yes	yes	yes	functional	functional	939	939	yes	no	no change
>NC_037332.1_OR6C4_functional_rev_57855480_57856406	Bos_taurus_OR6C4_cq_functional|NC_037332.1|57855480|57856406	7	7	yes	yes	yes	yes	functional	functional	927	927	yes	no	no change
>NC_037332.1_OR6C68_functional_rev_58126697_58127632	Bos_taurus_OR6C2_cy_functional|NC_037332.1|58126697|58127632	7	7	yes	yes	yes	yes	functional	functional	936	936	yes	no	no change
>NC_037332.1_OR6C2_functional_rev_58345920_58346858	Bos_taurus_OR6C2_db_functional|NC_037332.1|58345920|58346858	7	7	yes	yes	yes	yes	functional	functional	939	939	yes	no	no change
>NC_037332.1_OR6C2_functional_rev_58271115_58272053	Bos_taurus_OR791_functional|NC_037332.1|58271115|58272053	7	7	yes	yes	yes	yes	functional	functional	939	939	yes	no	no change
>NC_037332.1_OR2AP1_functional_rev_59075467_59076405	Bos_taurus_OR6C4_dt_functional|NC_037332.1|59075467|59076405	7	7	yes	yes	yes	yes	functional	functional	939	939	yes	no	no change
>NC_037332.1_OR6C74_functional_rev_59261341_59262279	Bos_taurus_OR6C74_dx_functional|NC_037332.1|59261341|59262279	7	7	yes	yes	yes	yes	functional	functional	939	939	yes	no	no change
>NC_037332.1_OR6C74_functional_rev_59161107_59162045	Bos_taurus_OR6C74_dv_functional|NC_037332.1|59161107|59162045	7	7	yes	yes	yes	yes	functional	functional	939	939	yes	no	no change
>NC_037332.1_OR6C2_functional_rev_57908786_57909721	Bos_taurus_OR6C2_cs_functional|NC_037332.1|57908786|57909721	7	7	yes	yes	yes	yes	functional	functional	936	936	yes	no	no change
>NC_037332.1_OR8S1_functional_rev_31486313_31487248	Bos_taurus_OR8S1_cc_functional|NC_037332.1|31486313|31487248	7	7	yes	yes	yes	yes	functional	functional	936	936	yes	no	no change
>NC_037332.1_OR6C4_functional_rev_57661971_57662900	Bos_taurus_OR6C4_cl_functional|NC_037332.1|57661971|57662900	7	7	yes	yes	yes	yes	functional	functional	930	930	yes	no	no change
>NC_037332.1_OR6C7P_functional_fwd_59116116_59117060	Bos_taurus_OR6C3_du_functional|NC_037332.1|59116116|59117060	7	7	yes	yes	yes	yes	functional	functional	945	945	yes	no	no change
>NC_037332.1_OR8S1_functional_rev_31462475_31463413	Bos_taurus_OR8S1_cb_functional|NC_037332.1|31462475|31463413	7	7	yes	yes	yes	yes	functional	functional	939	939	yes	no	no change
>NC_037332.1_OR9K2_functional_fwd_59441530_59442483	Bos_taurus_OR9K2_functional|NC_037332.1|59441530|59442471	7	7	yes	yes	yes	no	functional	functional	954	942	no	no	yes
>NC_037332.1_TAS2R7_functional_fwd_98781269_98782207	Bos_taurus_TAS2R7_functional|NC_037332.1|98781269|98782207	7	7	yes	yes	yes	yes	functional	functional	939	939	yes	no	no change
>NC_037332.1_OR10P1_functional_rev_57626515_57627453	Bos_taurus_OR10P1_functional|NC_037332.1|57626515|57627453	7	7	yes	yes	yes	yes	functional	functional	939	939	yes	no	no change
>NC_037332.1_OR6C7P_functional_fwd_58639086_58639961	Bos_taurus_OR6C3_dh_functional|NC_037332.1|58639086|58639961	7	7	yes	yes	yes	yes	functional	functional	876	876	yes	no	no change
>NC_037332.1_OR9_functional_fwd_57608661_57609680	Bos_taurus_OR9_functional|NC_037332.1|57608661|57609680	7	7	yes	yes	yes	yes	functional	functional	1020	1020	yes	no	no change
>NC_037332.1_OR6C2_functional_fwd_57787718_57788656	Bos_taurus_OR6C2_co_functional|NC_037332.1|57787718|57788656	7	7	yes	yes	yes	yes	functional	functional	939	939	yes	no	no change
>NC_037332.1_OR6C2_functional_fwd_57705969_57706904	Bos_taurus_OR6C2_functional|NC_037332.1|57705969|57706904	7	7	yes	yes	yes	yes	functional	functional	936	936	yes	no	no change
>NC_037332.1_OR8S1_functional_fwd_31731537_31732472	Bos_taurus_OR8S1_cg_functional|NC_037332.1|31731537|31732472	7	7	yes	yes	yes	yes	functional	functional	936	936	yes	no	no change
>NC_037332.1_OR10C1_functional_fwd_59320359_59321321	Bos_taurus_OR10C1_functional|NC_037332.1|59320380|59321321	7	7	yes	yes	yes	yes	functional	functional	963	942	no	no	no change
>NC_037332.1_OR8S1_functional_rev_31401345_31402268	Bos_taurus_OR8S1_bz_functional|NC_037332.1|31401345|31402268	7	7	yes	yes	yes	yes	functional	functional	924	924	yes	no	no change
>NC_037332.1_OR6C76_functional_rev_59205222_59206157	Bos_taurus_OR6C74_dw_functional|NC_037332.1|59205222|59206157	7	7	yes	yes	yes	yes	functional	functional	936	936	yes	no	no change
>NC_037332.1_OR6C2_functional_rev_57807632_57808567	Bos_taurus_OR6C2_cp_functional|NC_037332.1|57807632|57808567	7	7	yes	yes	yes	yes	functional	functional	936	936	yes	no	no change
>NC_037332.1_OR6C76_functional_rev_58516084_58517016	Bos_taurus_OR6C76_functional|NC_037332.1|58516084|58517016	7	7	yes	yes	yes	yes	functional	functional	933	933	yes	no	no change
>NC_037332.1_OR9K2_functional_fwd_59500416_59501387	Bos_taurus_OR9K2_ee_functional|NC_037332.1|59500416|59501387	7	7	yes	yes	yes	yes	functional	functional	972	972	yes	no	no change
>NC_037332.1_OR8S1_functional_rev_31313747_31314682	Bos_taurus_OR8S1_bw_functional|NC_037332.1|31313747|31314682	7	7	yes	yes	yes	yes	functional	functional	936	936	yes	no	no change
>NC_037332.1_OR8S1_functional_rev_31384140_31385078	Bos_taurus_OR8S1_by_functional|NC_037332.1|31384140|31385078	7	7	yes	yes	yes	yes	functional	functional	939	939	yes	no	no change
>NC_037332.1_OR8S1_functional_rev_31354912_31355844	Bos_taurus_OR8S1_bx_functional|NC_037332.1|31354912|31355844	7	7	yes	yes	yes	yes	functional	functional	933	933	yes	no	no change
>NC_037332.1_OR6C3_functional_rev_58765574_58766512	Bos_taurus_OR6C3_dk_functional|NC_037332.1|58765574|58766512	7	7	yes	yes	yes	yes	functional	functional	939	939	yes	no	no change
>NC_037332.1_OR8S1_functional_fwd_31608548_31609465	Bos_taurus_OR8S1_ce_functional|NC_037332.1|31608548|31609465	7	7	yes	yes	yes	yes	functional	functional	918	918	yes	no	no change
>NC_037332.1_OR10C1_functional_fwd_59331735_59332697	Bos_taurus_OR10C1_eb_functional|NC_037332.1|59331735|59332697	7	7	yes	yes	yes	yes	functional	functional	963	963	yes	no	no change
>NC_037332.1_OR10C1_functional_fwd_59326046_59327008	Bos_taurus_OR10C1_ea_functional|NC_037332.1|59326046|59327008	7	7	yes	yes	yes	yes	functional	functional	963	963	yes	no	no change
>NC_037332.1_OR8S1_functional_fwd_31692847_31693776	Bos_taurus_OR8S1_cf_functional|NC_037332.1|31692847|31693776	7	7	yes	yes	yes	yes	functional	functional	930	930	yes	no	no change
>NC_037332.1_OR9K2_functional_fwd_59559298_59560269	Bos_taurus_OR9K2_eg_functional|NC_037332.1|59559298|59560269	7	7	yes	yes	yes	yes	functional	functional	972	972	yes	no	no change
>NC_037332.1_OR9K2_functional_fwd_59529271_59530242	Bos_taurus_OR9K2_ef_functional|NC_037332.1|59529271|59530242	7	7	yes	yes	yes	yes	functional	functional	972	972	yes	no	no change
>NC_037332.1_OR6C76_functional_rev_59045621_59046562	Bos_taurus_OR6C76_ds_functional|NC_037332.1|59045621|59046562	7	7	yes	yes	yes	yes	functional	functional	942	942	yes	no	no change
>NC_037332.1_OR9K2_functional_fwd_59465929_59466885	Bos_taurus_OR9K2_ed_functional|NC_037332.1|59465929|59466885	7	7	yes	yes	yes	yes	functional	functional	957	957	yes	no	no change
>NC_037332.1_OR9K2_functional_rev_59723790_59724731	Bos_taurus_OR9K2_ej_functional|NC_037332.1|59723790|59724731	7	7	yes	yes	yes	yes	functional	functional	942	942	yes	no	no change
>NC_037332.1_OR9K2_functional_fwd_59800152_59801093	Bos_taurus_OR9K2_em_functional|NC_037332.1|59800152|59801093	7	7	yes	yes	yes	yes	functional	functional	942	942	yes	no	no change
>NC_037332.1_OR9K2_functional_rev_59767231_59768172	Bos_taurus_OR9K2_el_functional|NC_037332.1|59767231|59768172	7	7	yes	yes	yes	yes	functional	functional	942	942	yes	no	no change
>NC_037332.1_OR9K2_functional_rev_59680315_59681292	Bos_taurus_OR_functional|NC_037332.1|59680315|59681292	7	7	yes	yes	yes	yes	functional	functional	978	978	yes	no	no change
>NC_037332.1_OR6C2_functional_rev_57924954_57925898	Bos_taurus_OR6C2_ct_functional|NC_037332.1|57924972|57925898	7	7	yes	yes	yes	no	functional	functional	945	927	no	no	yes
>NC_037332.1_OR6C4_functional_rev_57641621_57642556	Bos_taurus_OR6C4_functional|NC_037332.1|57641621|57642556	7	7	yes	yes	yes	yes	functional	functional	936	936	yes	no	no change
>NC_037332.1_TAS2R42_pseudogene_short_fwd_98625724_98626446	Bos_taurus_T2R65A_pseudogene|NC_037332.1|98625559|98626446	5	5	yes	yes	yes	yes	pseudogene	pseudogene	723	888	no	no	no change
>NC_037332.1_OR8S1_pseudogene_short_rev_31200888_31201652	Bos_taurus_OR8S1_pseudogene|NC_037332.1|31200888|31201652	6	6	yes	yes	yes	yes	pseudogene	pseudogene	765	765	yes	no	no change
>NC_037342.1_OR51L1_functional_fwd_48936415_48937362	Bos_taurus_OR51L1_functional|NC_037342.1|48936415|48937362	7	7	yes	yes	yes	yes	functional	functional	948	948	yes	no	no change
>NC_037342.1_OR51L1_functional_rev_49923749_49924696	Bos_taurus_OR51L1_ry_functional|NC_037342.1|49923749|49924696	7	7	yes	yes	yes	yes	functional	functional	948	948	yes	no	no change
>NC_037342.1_OR51L1_functional_rev_49969413_49970360	Bos_taurus_OR51L1_sb_functional|NC_037342.1|49969413|49970360	7	7	yes	yes	yes	yes	functional	functional	948	948	yes	no	no change
>NC_037342.1_OR56A4_functional_fwd_47031674_47032615	Bos_taurus_OR56A4_functional|NC_037342.1|47031674|47032615	7	7	yes	yes	yes	yes	functional	functional	942	942	yes	no	no change
>NC_037342.1_OR4C13_functional_rev_84708854_84709834	Bos_taurus_OR4C13_xn_functional|NC_037342.1|84708854|84709810	7	7	yes	yes	yes	yes	functional	functional	981	957	no	no	no change
>NC_037342.1_OR52D1_functional_fwd_49686684_49687637	Bos_taurus_OR52M1_rq_functional|NC_037342.1|49686684|49687637	7	7	yes	yes	yes	yes	functional	functional	954	954	yes	no	no change
>NC_037342.1_OR52A5_functional_rev_48602181_48603137	Bos_taurus_OR52A5_functional|NC_037342.1|48602181|48603137	7	7	yes	yes	yes	yes	functional	functional	957	957	yes	no	no change
>NC_037342.1_OR52E8_functional_fwd_47200099_47201058	Bos_taurus_OR52E8_pf_functional|NC_037342.1|47200099|47201058	7	7	yes	yes	yes	yes	functional	functional	960	960	yes	no	no change
>NC_037342.1_OR4A47_functional_fwd_701958_702875	Bos_taurus_OR4C15_functional|NC_037342.1|701958|702875	7	7	yes	yes	yes	yes	functional	functional	918	918	yes	no	no change
>NC_037342.1_OR51H1_functional_rev_48862185_48863135	Bos_taurus_OR51H1_qo_functional|NC_037342.1|48862185|48863135	7	7	yes	yes	yes	yes	functional	functional	951	951	yes	no	no change
>NC_037342.1_OR52J3_functional_rev_49811308_49812264	Bos_taurus_OR52J3_rv_functional|NC_037342.1|49811308|49812264	7	7	yes	yes	yes	yes	functional	functional	957	957	yes	no	no change
>NC_037342.1_OR52Z1_functional_fwd_49588246_49589307	Bos_taurus_OR52Z1_rl_functional|NC_037342.1|49588246|49589307	7	7	yes	yes	yes	yes	functional	functional	1062	1062	yes	no	no change
>NC_037342.1_OR10AG1_functional_rev_78647351_78648316	Bos_taurus_OR10AG1_uy_functional|NC_037342.1|78647351|78648316	7	7	yes	yes	yes	yes	functional	functional	966	966	yes	no	no change
>NC_037342.1_OR140_functional_fwd_78377150_78378076	Bos_taurus_OR140_uk_functional|NC_037342.1|78377150|78378076	7	7	yes	yes	yes	yes	functional	functional	927	927	yes	no	no change
>NC_037342.1_OR140_functional_fwd_78364680_78365606	Bos_taurus_OR140_uj_functional|NC_037342.1|78364680|78365606	7	7	yes	yes	yes	yes	functional	functional	927	927	yes	no	no change
>NC_037342.1_OR4D9_functional_fwd_82759787_82760722	Bos_taurus_OR4D9_xg_functional|NC_037342.1|82759715|82760722	7	7	yes	yes	yes	yes	functional	functional	936	1008	no	no	no change
>NC_037342.1_OR4D9_pseudogene_short_fwd_82675724_82676524	Bos_taurus_OR4D9_pseudogene|NC_037342.1|82675724|82676524	6	6	yes	yes	yes	yes	pseudogene	pseudogene	801	801	yes	no	no change
>NC_037342.1_OR4D9_functional_fwd_82732546_82733481	Bos_taurus_OR4D11_xd_functional|NC_037342.1|82732546|82733481	7	7	yes	yes	yes	yes	functional	functional	936	936	yes	no	no change
>NC_037342.1_OR9G4_functional_rev_79497699_79498637	Bos_taurus_OR9G4_functional|NC_037342.1|79497699|79498637	7	7	yes	yes	yes	yes	functional	functional	939	939	yes	no	no change
>NC_037342.1_OR9G4_functional_rev_79897067_79898005	Bos_taurus_OR9G4_wc_functional|NC_037342.1|79897067|79898005	7	7	yes	yes	yes	yes	functional	functional	939	939	yes	no	no change
>NC_037342.1_OR4D9_functional_fwd_82690516_82691451	Bos_taurus_OR4D10_functional|NC_037342.1|82690516|82691451	7	7	yes	yes	yes	yes	functional	functional	936	936	yes	no	no change
>NC_037342.1_OR4C46_functional_fwd_636458_637348	Bos_taurus_OR4C13_functional|NC_037342.1|636458|637348	7	7	yes	yes	yes	yes	functional	functional	891	891	yes	no	no change
>NC_037342.1_OR140_functional_fwd_607794_608720	Bos_taurus_OR140_functional|NC_037342.1|607794|608720	7	7	yes	yes	yes	yes	functional	functional	927	927	yes	no	no change
>NC_037342.1_OR226_functional_fwd_45906033_45907010	Bos_taurus_OR6A2_functional|NC_037342.1|45906033|45907010	7	7	yes	yes	yes	yes	functional	functional	978	978	yes	no	no change
>NC_037342.1_OR1019_functional_fwd_79857658_79858590	Bos_taurus_OR5AR1_functional|NC_037342.1|79857658|79858590	7	7	yes	yes	yes	yes	functional	functional	933	933	yes	no	no change
>NC_037342.1_OR51A7_functional_fwd_50019208_50020161	Bos_taurus_OR51A4_sd_functional|NC_037342.1|50019208|50020161	7	7	yes	yes	yes	yes	functional	functional	954	954	yes	no	no change
>NC_037342.1_OR52K2_functional_rev_49043281_49044267	Bos_taurus_OR52K2_functional|NC_037342.1|49043281|49044267	7	7	yes	yes	yes	yes	functional	functional	987	987	yes	no	no change
>NC_037342.1_OR5T1_functional_fwd_78626201_78627205	Bos_taurus_OR5T1_functional|NC_037342.1|78626201|78627205	7	7	yes	yes	yes	yes	functional	functional	1005	1005	yes	no	no change
>NC_037342.1_OR51F2_functional_fwd_50261811_50262755	Bos_taurus_OR51F2_so_functional|NC_037342.1|50261811|50262755	7	7	yes	yes	yes	yes	functional	functional	945	945	yes	no	no change
>NC_037342.1_OR51F2_functional_rev_50284756_50285700	Bos_taurus_OR51F2_sq_functional|NC_037342.1|50284756|50285700	7	7	yes	yes	yes	yes	functional	functional	945	945	yes	no	no change
>NC_037342.1_OR51F2_functional_rev_48690770_48691714	Bos_taurus_OR51F2_functional|NC_037342.1|48690770|48691714	7	7	yes	yes	yes	yes	functional	functional	945	945	yes	no	no change
>NC_037342.1_OR52K2_functional_fwd_49384179_49385132	Bos_taurus_OR52P1_rd_functional|NC_037342.1|49384179|49385132	7	7	yes	yes	yes	yes	functional	functional	954	954	yes	no	no change
>NC_037342.1_OR52K2_functional_fwd_49364999_49365961	Bos_taurus_OR52P1_rc_functional|NC_037342.1|49364999|49365961	7	7	yes	yes	yes	yes	functional	functional	963	963	yes	no	no change
>NC_037342.1_OR4C45_functional_fwd_78056789_78057697	Bos_taurus_OR4C45_functional|NC_037342.1|78056789|78057697	7	7	yes	yes	yes	yes	functional	functional	909	909	yes	no	no change
>NC_037342.1_OR51F1_functional_fwd_50224493_50225431	Bos_taurus_OR51F1_sn_functional|NC_037342.1|50224472|50225431	7	7	yes	yes	yes	yes	functional	functional	939	960	no	no	no change
>NC_037342.1_OR56A3_functional_rev_47122611_47123558	Bos_taurus_OR56A3_pd_functional|NC_037342.1|47122611|47123558	7	7	yes	yes	yes	yes	functional	functional	948	948	yes	no	no change
>NC_037342.1_OR56A3_functional_rev_47085535_47086482	Bos_taurus_OR56A3_pb_functional|NC_037342.1|47085535|47086482	7	7	yes	yes	yes	yes	functional	functional	948	948	yes	no	no change
>NC_037342.1_OR52N1_functional_fwd_47397751_47398716	Bos_taurus_OR52N1_pj_functional|NC_037342.1|47397751|47398716	7	7	yes	yes	yes	yes	functional	functional	966	966	yes	no	no change
>NC_037342.1_OR1030_functional_rev_277741_278697	Bos_taurus_OR1030_functional|NC_037342.1|277741|278697	7	7	yes	yes	yes	yes	functional	functional	957	957	yes	no	no change
>NC_037342.1_OR10A3_functional_fwd_44577283_44578227	Bos_taurus_OR10A3_functional|NC_037342.1|44577283|44578227	7	7	yes	yes	yes	yes	functional	functional	945	945	yes	no	no change
>NC_037342.1_OR10A3_functional_fwd_44616299_44617249	Bos_taurus_OR10A3_oe_functional|NC_037342.1|44616299|44617249	7	7	yes	yes	yes	yes	functional	functional	951	951	yes	no	no change
>NC_037342.1_OR10A3_functional_fwd_44600532_44601476	Bos_taurus_OR10A6_functional|NC_037342.1|44600532|44601476	7	7	yes	yes	yes	yes	functional	functional	945	945	yes	no	no change
>NC_037342.1_OR10A6_functional_fwd_44642301_44643245	Bos_taurus_OR10A6_of_functional|NC_037342.1|44642301|44643245	7	7	yes	yes	yes	yes	functional	functional	945	945	yes	no	no change
>NC_037342.1_OR10A4_functional_rev_45809519_45810466	Bos_taurus_OR10A4_functional|NC_037342.1|45809519|45810466	7	7	yes	yes	yes	yes	functional	functional	948	948	yes	no	no change
>NC_037342.1_OR10A6_functional_fwd_44606596_44607540	Bos_taurus_OR10A3_od_functional|NC_037342.1|44606596|44607540	7	7	yes	yes	yes	yes	functional	functional	945	945	yes	no	no change
>NC_037342.1_OR10W1_functional_rev_81444654_81445598	Bos_taurus_OR10W1_functional|NC_037342.1|81444654|81445598	7	7	yes	yes	yes	yes	functional	functional	945	945	yes	no	no change
>NC_037342.1_OR2AT4_functional_rev_54327785_54328756	Bos_taurus_OR2AT4_tl_functional|NC_037342.1|54327785|54328756	7	7	yes	yes	yes	yes	functional	functional	972	972	yes	no	no change
>NC_037342.1_OR4B1_functional_fwd_77914181_77915140	Bos_taurus_OR4B1_to_functional|NC_037342.1|77914190|77915140	7	7	yes	yes	yes	yes	functional	functional	960	951	no	no	no change
>NC_037342.1_OR4C12_functional_fwd_78104671_78105603	Bos_taurus_OR_tv_functional|NC_037342.1|78104674|78105603	7	7	yes	yes	yes	yes	functional	functional	933	930	no	no	no change
>NC_037342.1_OR4C13_functional_rev_78150886_78151815	Bos_taurus_OR4C13_tx_functional|NC_037342.1|78150886|78151815	7	7	yes	yes	yes	yes	functional	functional	930	930	yes	no	no change
>NC_037342.1_OR4C16_functional_fwd_764415_765347	Bos_taurus_OR4C16_functional|NC_037342.1|764415|765347	7	7	yes	yes	yes	yes	functional	functional	933	933	yes	no	no change
>NC_037342.1_OR4C13_functional_rev_883313_884242	Bos_taurus_OR4C46_ny_functional|NC_037342.1|883313|884242	7	7	yes	yes	yes	yes	functional	functional	930	930	yes	no	no change
>NC_037342.1_OR4C46_functional_rev_391972_392886	Bos_taurus_OR4C46_functional|NC_037342.1|391972|392886	7	7	yes	yes	yes	yes	functional	functional	915	915	yes	no	no change
>NC_037342.1_OR4D11_functional_fwd_82719102_82720040	Bos_taurus_OR4D11_xc_functional|NC_037342.1|82719102|82720040	7	7	yes	yes	yes	yes	functional	functional	939	939	yes	no	no change
>NC_037342.1_OR4D11_functional_fwd_82702694_82703629	Bos_taurus_OR4D11_functional|NC_037342.1|82702694|82703629	7	7	yes	yes	yes	yes	functional	functional	936	936	yes	no	no change
>NC_037342.1_OR4D9_functional_fwd_82745953_82746888	Bos_taurus_OR4D9_xe_functional|NC_037342.1|82745953|82746888	7	7	yes	yes	yes	yes	functional	functional	936	936	yes	no	no change
>NC_037342.1_OR4S1_functional_fwd_77971869_77972819	Bos_taurus_OR4S1_functional|NC_037342.1|77971731|77972819	7	7	yes	yes	yes	yes	functional	functional	951	1089	no	no	no change
>NC_037342.1_OR51A7_functional_fwd_48915399_48916337	Bos_taurus_OR51A7_qp_functional|NC_037342.1|48915399|48916337	7	7	yes	yes	yes	yes	functional	functional	939	939	yes	no	no change
>NC_037342.1_OR51E2_functional_fwd_50318301_50319263	Bos_taurus_OR51E2_functional|NC_037342.1|50318301|50319263	7	7	yes	yes	yes	yes	functional	functional	963	963	yes	no	no change
>NC_037342.1_OR51F1_functional_rev_50270483_50271433	Bos_taurus_OR51F2_sp_functional|NC_037342.1|50270483|50271433	7	7	yes	yes	yes	yes	functional	functional	951	951	yes	no	no change
>NC_037342.1_OR52A1_functional_fwd_48449821_48450759	Bos_taurus_OR52A1_functional|NC_037342.1|48449821|48450759	7	7	yes	yes	yes	yes	functional	functional	939	939	yes	no	no change
>NC_037342.1_OR52A1_functional_fwd_49293503_49294441	Bos_taurus_OR52A1_qz_functional|NC_037342.1|49293503|49294441	7	7	yes	yes	yes	yes	functional	functional	939	939	yes	no	no change
>NC_037342.1_OR52A1_functional_rev_48540937_48541875	Bos_taurus_OR52A1_qg_functional|NC_037342.1|48540937|48541875	7	7	yes	yes	yes	yes	functional	functional	939	939	yes	no	no change
>NC_037342.1_OR52D1_functional_rev_48083987_48084943	Bos_taurus_OR52D1_pu_functional|NC_037342.1|48083987|48084943	7	7	yes	yes	yes	yes	functional	functional	957	957	yes	no	no change
>NC_037342.1_OR52D1_functional_rev_48091135_48092199	Bos_taurus_OR52D1_pv_functional|NC_037342.1|48091135|48092199	7	7	yes	yes	yes	yes	functional	functional	1065	1065	yes	no	no change
>NC_037342.1_OR52J3_functional_rev_49885812_49886747	Bos_taurus_OR,family52,subfamilyJ,member3_functional|NC_037342.1|49885812|49886747	7	7	yes	yes	yes	yes	functional	functional	936	936	yes	no	no change
>NC_037342.1_OR52J3_functional_fwd_48951819_48952754	Bos_taurus_OR52J3_functional|NC_037342.1|48951819|48952754	7	7	yes	yes	yes	yes	functional	functional	936	936	yes	no	no change
>NC_037342.1_OR52M1_functional_fwd_50558371_50559324	Bos_taurus_OR52M1_td_functional|NC_037342.1|50558371|50559324	7	7	yes	yes	yes	yes	functional	functional	954	954	yes	no	no change
>NC_037342.1_OR52N1_functional_rev_47369562_47370521	Bos_taurus_OR52N1_functional|NC_037342.1|47369562|47370521	7	7	yes	yes	yes	yes	functional	functional	960	960	yes	no	no change
>NC_037342.1_OR52N4_functional_rev_47548074_47549039	Bos_taurus_OR52N4_pn_functional|NC_037342.1|47548074|47549039	7	7	yes	yes	yes	yes	functional	functional	966	966	yes	no	no change
>NC_037342.1_OR52N4_functional_rev_47489233_47490198	Bos_taurus_OR52N4_functional|NC_037342.1|47489233|47490198	7	7	yes	yes	yes	yes	functional	functional	966	966	yes	no	no change
>NC_037342.1_OR52W1_functional_rev_46837272_46838234	Bos_taurus_OR52W1_functional|NC_037342.1|46837272|46838234	7	7	yes	yes	yes	yes	functional	functional	963	963	yes	no	no change
>NC_037342.1_OR56A1_functional_fwd_46980562_46981506	Bos_taurus_OR56A1_functional|NC_037342.1|46980562|46981506	7	7	yes	yes	yes	yes	functional	functional	945	945	yes	no	no change
>NC_037342.1_OR56A3_functional_rev_47070859_47071806	Bos_taurus_OR56A3_functional|NC_037342.1|47070859|47071806	7	7	yes	yes	yes	yes	functional	functional	948	948	yes	no	no change
>NC_037342.1_OR56A4_functional_rev_47137967_47138908	Bos_taurus_OR56A4_pe_functional|NC_037342.1|47137967|47138908	7	7	yes	yes	yes	yes	functional	functional	942	942	yes	no	no change
>NC_037342.1_OR56A3_functional_rev_47102397_47103356	Bos_taurus_OR56A3_pc_functional|NC_037342.1|47102397|47103356	7	7	yes	yes	yes	yes	functional	functional	960	960	yes	no	no change
>NC_037342.1_OR688_functional_rev_46890153_46891118	Bos_taurus_OR688_functional|NC_037342.1|46890153|46891118	7	7	yes	yes	yes	yes	functional	functional	966	966	yes	no	no change
>NC_037342.1_OR5A1_functional_fwd_82654179_82655135	Bos_taurus_OR5A1_functional|NC_037342.1|82654179|82655135	7	7	yes	yes	yes	yes	functional	functional	957	957	yes	no	no change
>NC_037342.1_OR5B12_functional_rev_81671092_81672036	Bos_taurus_OR5B12_wp_functional|NC_037342.1|81671092|81672036	7	7	yes	yes	yes	yes	functional	functional	945	945	yes	no	no change
>NC_037342.1_OR5B12_functional_fwd_81534633_81535577	Bos_taurus_OR5B12_wj_functional|NC_037342.1|81534633|81535577	7	7	yes	yes	yes	yes	functional	functional	945	945	yes	no	no change
>NC_037342.1_OR5B2_functional_rev_81514122_81515066	Bos_taurus_OR5B2_functional|NC_037342.1|81514122|81515066	7	7	yes	yes	yes	yes	functional	functional	945	945	yes	no	no change
>NC_037342.1_OR5F1_functional_rev_78694818_78695774	Bos_taurus_OR5F1_uz_functional|NC_037342.1|78694818|78695774	7	7	yes	yes	yes	yes	functional	functional	957	957	yes	no	no change
>NC_037342.1_OR5I1_functional_rev_78548610_78549554	Bos_taurus_OR5I1_functional|NC_037342.1|78548610|78549554	7	7	yes	yes	yes	yes	functional	functional	945	945	yes	no	no change
>NC_037342.1_OR8K3_functional_fwd_79151054_79151995	Bos_taurus_OR8K3_vg_functional|NC_037342.1|79151054|79151995	7	7	yes	yes	yes	yes	functional	functional	942	942	yes	no	no change
>NC_037342.1_OR8K3_functional_rev_79364119_79365075	Bos_taurus_OR8K3_vl_functional|NC_037342.1|79364119|79365060	7	7	yes	yes	yes	yes	functional	functional	957	942	no	no	no change
>NC_037342.1_OR9I1_functional_rev_81279136_81280080	Bos_taurus_OR9I1_functional|NC_037342.1|81279136|81280080	7	7	yes	yes	yes	yes	functional	functional	945	945	yes	no	no change
>NC_037342.1_OR1009_pseudogene_short_rev_79994214_79995044	Bos_taurus_OR1009_pseudogene|NC_037342.1|79994214|79995158	7	7	yes	yes	yes	yes	pseudogene	pseudogene	831	945	no	no	no change
>NC_037342.1_OR5AK3_functional_fwd_80211585_80212514	Bos_taurus_OR5AK3_wf_functional|NC_037342.1|80211585|80212514	7	7	yes	yes	yes	yes	functional	functional	930	930	yes	no	no change
>NC_037342.1_OR5AK3_functional_fwd_80252981_80253922	Bos_taurus_OR5AK2_wh_functional|NC_037342.1|80252981|80253922	7	7	yes	yes	yes	yes	functional	functional	942	942	yes	no	no change
>NC_037342.1_OR5AK3_functional_fwd_80160491_80161420	Bos_taurus_OR5AK3_functional|NC_037342.1|80160491|80161420	7	7	yes	yes	yes	yes	functional	functional	930	930	yes	no	no change
>NC_037342.1_OR5B12_functional_rev_81717220_81718173	Bos_taurus_OR5B12_ws_functional|NC_037342.1|81717220|81718173	7	7	yes	yes	yes	yes	functional	functional	954	954	yes	no	no change
>NC_037342.1_OR5B12_functional_rev_81697476_81698429	Bos_taurus_OR5B12_wr_functional|NC_037342.1|81697476|81698429	7	7	yes	yes	yes	yes	functional	functional	954	954	yes	no	no change
>NC_037342.1_OR481_functional_rev_44973439_44974377	Bos_taurus_OR481_om_functional|NC_037342.1|44973439|44974377	7	7	yes	yes	yes	yes	functional	functional	939	939	yes	no	no change
>NC_037342.1_OR52I1_functional_rev_50431553_50432524	Bos_taurus_OR52I2_functional|NC_037342.1|50431553|50432524	7	7	yes	yes	yes	yes	functional	functional	972	972	yes	no	no change
>NC_037342.1_OR5AK3_functional_fwd_80225396_80226325	Bos_taurus_OR5AK2_wg_functional|NC_037342.1|80225396|80226325	7	7	yes	yes	yes	yes	functional	functional	930	930	yes	no	no change
>NC_037342.1_OR5AK3_functional_fwd_80176960_80177910	Bos_taurus_OR5AK3_we_functional|NC_037342.1|80176960|80177910	7	7	yes	yes	yes	yes	functional	functional	951	951	yes	no	no change
>NC_037342.1_OR52I1_functional_rev_50443744_50444718	Bos_taurus_OR52I2_sz_functional|NC_037342.1|50443744|50444718	7	7	yes	yes	yes	yes	functional	functional	975	975	yes	no	no change
>NC_037342.1_OR52I1_functional_rev_50449239_50450261	Bos_taurus_OR52I1_functional|NC_037342.1|50449239|50450261	7	7	yes	yes	yes	yes	functional	functional	1023	1023	yes	no	no change
>NC_037342.1_OR4D6_functional_fwd_82665655_82666659	Bos_taurus_OR4D6_functional|NC_037342.1|82665655|82666659	7	7	yes	yes	yes	yes	functional	functional	1005	1005	yes	no	no change
>NC_037342.1_OR51L1_functional_fwd_49224404_49225363	Bos_taurus_OR51L1_qx_functional|NC_037342.1|49224404|49225363	7	7	yes	yes	yes	yes	functional	functional	960	960	yes	no	no change
>NC_037342.1_OR51L1_functional_rev_49597248_49598207	Bos_taurus_OR51L1_rm_functional|NC_037342.1|49597248|49598207	7	7	yes	yes	yes	yes	functional	functional	960	960	yes	no	no change
>NC_037342.1_OR5D18_functional_fwd_78444246_78445196	Bos_taurus_OR5D18_um_functional|NC_037342.1|78444246|78445196	7	7	yes	yes	yes	yes	functional	functional	951	951	yes	no	no change
>NC_037342.1_OR8K3_functional_rev_79407273_79408283	Bos_taurus_OR8K3_vm_functional|NC_037342.1|79407273|79408214	7	7	yes	yes	yes	yes	functional	functional	1011	942	no	no	no change
>NC_037342.1_OR8K3_functional_fwd_79133635_79134645	Bos_taurus_OR8K3_functional|NC_037342.1|79133704|79134645	7	7	yes	yes	yes	yes	functional	functional	1011	942	no	no	no change
>NC_037342.1_OR4A15_functional_fwd_84390783_84391700	Bos_taurus_OR701_functional|NC_037342.1|84390783|84391700	7	7	yes	yes	yes	yes	functional	functional	918	918	yes	no	no change
>NC_037342.1_OR4A47_functional_fwd_78355104_78356114	Bos_taurus_OR4A47_ui_functional|NC_037342.1|78355197|78356114	7	7	yes	yes	yes	yes	functional	functional	1011	918	no	no	no change
>NC_037342.1_OR4A47_functional_fwd_78334575_78335492	Bos_taurus_OR4A47_uh_functional|NC_037342.1|78334575|78335492	7	7	yes	yes	yes	yes	functional	functional	918	918	yes	no	no change
>NC_037342.1_OR4B1_functional_fwd_77930010_77930939	Bos_taurus_OR4B1_tp_functional|NC_037342.1|77930010|77930939	7	7	yes	yes	yes	yes	functional	functional	930	930	yes	no	no change
>NC_037342.1_OR1013_functional_fwd_79893580_79894503	Bos_taurus_OR9G9_functional|NC_037342.1|79893580|79894503	7	7	yes	yes	yes	yes	functional	functional	924	924	yes	no	no change
>NC_037342.1_OR52N4_functional_rev_47532450_47533433	Bos_taurus_OR52N4_pm_functional|NC_037342.1|47532450|47533433	7	7	yes	yes	yes	yes	functional	functional	984	984	yes	no	no change
>NC_037342.1_OR1038_functional_rev_79720908_79721867	Bos_taurus_OR1038_vy_functional|NC_037342.1|79720908|79721867	7	7	yes	yes	yes	yes	functional	functional	960	960	yes	no	no change
>NC_037342.1_OR2D3_functional_fwd_45990809_45991732	Bos_taurus_OR2D3_ot_functional|NC_037342.1|45990809|45991732	7	7	yes	yes	yes	yes	functional	functional	924	924	yes	no	no change
>NC_037342.1_OR52H1_functional_fwd_47988341_47989276	Bos_taurus_OR52H1_pq_functional|NC_037342.1|47988341|47989276	7	7	yes	yes	yes	yes	functional	functional	936	936	yes	no	no change
>NC_037342.1_OR8I2_functional_fwd_79024208_79025137	Bos_taurus_OR8I2_functional|NC_037342.1|79024208|79025137	7	7	yes	yes	yes	yes	functional	functional	930	930	yes	no	no change
>NC_037342.1_OR8J1_functional_fwd_79276014_79276961	Bos_taurus_OR8J1_vk_functional|NC_037342.1|79276014|79276961	7	7	yes	yes	yes	yes	functional	functional	948	948	yes	no	no change
>NC_037342.1_OR140_functional_fwd_78050177_78051085	Bos_taurus_OR140_tt_functional|NC_037342.1|78050177|78051085	7	7	yes	yes	yes	yes	functional	functional	909	909	yes	no	no change
>NC_037342.1_OR52E4_functional_rev_47227535_47228473	Bos_taurus_OR52E6_functional|NC_037342.1|47227535|47228473	7	7	yes	yes	yes	yes	functional	functional	939	939	yes	no	no change
>NC_037342.1_OR5B17_functional_rev_81568688_81569689	Bos_taurus_OR5B3_functional|NC_037342.1|81568688|81569632	7	7	yes	yes	yes	yes	functional	functional	1002	945	no	no	no change
>NC_037342.1_OR52A5_functional_fwd_49306959_49307915	Bos_taurus_OR52A5_ra_functional|NC_037342.1|49306959|49307915	7	7	yes	yes	yes	yes	functional	functional	957	957	yes	no	no change
>NC_037342.1_OR4A47_functional_fwd_84426101_84427018	Bos_taurus_OR4A16_functional|NC_037342.1|84426101|84427018	7	7	yes	yes	yes	yes	functional	functional	918	918	yes	no	no change
>NC_037342.1_OR5M8_pseudogene_short_rev_261951_262706	Bos_taurus_OR5M8_pseudogene|NC_037342.1|261951|262625	6	6	yes	yes	yes	yes	pseudogene	pseudogene	756	675	no	no	no change
>NC_037342.1_OR140_functional_fwd_78318114_78319040	Bos_taurus_OR140_ug_functional|NC_037342.1|78318114|78319040	7	7	yes	yes	yes	yes	functional	functional	927	927	yes	no	no change
>NC_037342.1_OR481_functional_rev_44957698_44958636	Bos_taurus_OR481_functional|NC_037342.1|44957698|44958636	7	7	yes	yes	yes	yes	functional	functional	939	939	yes	no	no change
>NC_037342.1_OR4A15_pseudogene_nonsense_fwd_439415_440446	Bos_taurus_OR4A15_pseudogene|NC_037342.1|439415|440410	7	7	yes	yes	yes	yes	pseudogene	pseudogene	1032	996	no	no	no change
>NC_037342.1_OR5M9_functional_rev_242523_243464	Bos_taurus_OR5M9_nx_functional|NC_037342.1|242523|243455	7	7	yes	yes	yes	yes	functional	functional	942	933	no	no	no change
>NC_037342.1_OR52N2_functional_fwd_47312687_47313661	Bos_taurus_OR52N2_ph_functional|NC_037342.1|47312699|47313661	7	7	yes	yes	yes	yes	functional	functional	975	963	no	no	no change
>NC_037342.1_OR52N2_functional_fwd_47340158_47341123	Bos_taurus_OR52N2_pi_functional|NC_037342.1|47340158|47341123	7	7	yes	yes	yes	yes	functional	functional	966	966	yes	no	no change
>NC_037342.1_OR5M3_functional_rev_79773603_79774535	Bos_taurus_OR5M3_functional|NC_037342.1|79773603|79774535	7	7	yes	yes	yes	yes	functional	functional	933	933	yes	no	no change
>NC_037342.1_OR5W2_functional_rev_78470776_78471720	Bos_taurus_OR5W2_uo_functional|NC_037342.1|78470776|78471720	7	7	yes	yes	yes	yes	functional	functional	945	945	yes	no	no change
>NC_037342.1_OR51H1_functional_rev_50114052_50115008	Bos_taurus_OR51H1_si_functional|NC_037342.1|50114052|50115008	7	7	yes	yes	yes	yes	functional	functional	957	957	yes	no	no change
>NC_037342.1_OR51H1_functional_fwd_48852452_48853408	Bos_taurus_OR51H1_functional|NC_037342.1|48852452|48853408	7	7	yes	yes	yes	yes	functional	functional	957	957	yes	no	no change
>NC_037342.1_OR4P4_functional_rev_78403697_78404629	Bos_taurus_OR4P4_ul_functional|NC_037342.1|78403697|78404629	7	7	yes	yes	yes	yes	functional	functional	933	933	yes	no	no change
>NC_037342.1_OR4C46_functional_rev_931513_932451	Bos_taurus_OR4C46_nz_functional|NC_037342.1|931513|932442	7	7	yes	yes	yes	yes	functional	functional	939	930	no	no	no change
>NC_037342.1_OR8K1_functional_fwd_79245652_79246611	Bos_taurus_OR8K1_functional|NC_037342.1|79245652|79246611	7	7	yes	yes	yes	yes	functional	functional	960	960	yes	no	no change
>NC_037342.1_OR1030_functional_rev_79820465_79821400	Bos_taurus_OR1030_wa_functional|NC_037342.1|79820465|79821400	7	7	yes	yes	yes	yes	functional	functional	936	936	yes	no	no change
>NC_037342.1_OR4A47_functional_fwd_78258016_78258945	Bos_taurus_OR4A47_ud_functional|NC_037342.1|78258016|78258945	7	7	yes	yes	yes	yes	functional	functional	930	930	yes	no	no change
>NC_037342.1_OR4A47_functional_fwd_78298148_78299077	Bos_taurus_OR4A47_uf_functional|NC_037342.1|78298148|78299077	7	7	yes	yes	yes	yes	functional	functional	930	930	yes	no	no change
>NC_037342.1_OR4A47_functional_fwd_78211765_78212694	Bos_taurus_OR4A47_tz_functional|NC_037342.1|78211765|78212694	7	7	yes	yes	yes	yes	functional	functional	930	930	yes	no	no change
>NC_037342.1_OR4A47_functional_fwd_78231024_78231953	Bos_taurus_OR4A47_ub_functional|NC_037342.1|78231024|78231953	7	7	yes	yes	yes	yes	functional	functional	930	930	yes	no	no change
>NC_037342.1_OR4A47_functional_fwd_78201075_78202004	Bos_taurus_OR4A47_ty_functional|NC_037342.1|78201075|78202004	7	7	yes	yes	yes	yes	functional	functional	930	930	yes	no	no change
>NC_037342.1_OR52N2_functional_rev_47245425_47246390	Bos_taurus_OR52N2_functional|NC_037342.1|47245425|47246390	7	7	yes	yes	yes	yes	functional	functional	966	966	yes	no	no change
>NC_037342.1_OR10A5_functional_rev_45860548_45861501	Bos_taurus_OR10A5_op_functional|NC_037342.1|45860548|45861501	7	7	yes	yes	yes	yes	functional	functional	954	954	yes	no	no change
>NC_037342.1_OR10A5_functional_rev_45845580_45846548	Bos_taurus_OR10A5_functional|NC_037342.1|45845580|45846548	7	7	yes	yes	yes	yes	functional	functional	969	969	yes	no	no change
>NC_037342.1_OR10V1_functional_rev_82907742_82908671	Bos_taurus_OR10V1_functional|NC_037342.1|82907742|82908671	7	7	yes	yes	yes	yes	functional	functional	930	930	yes	no	no change
>NC_037342.1_OR2AG1_functional_rev_46052183_46053127	Bos_taurus_OR2AG1_ow_functional|NC_037342.1|46052183|46053127	7	7	yes	yes	yes	yes	functional	functional	945	945	yes	no	no change
>NC_037342.1_OR2AG1_functional_rev_46071047_46071991	Bos_taurus_OR2AG1_ox_functional|NC_037342.1|46071047|46071991	7	7	yes	yes	yes	yes	functional	functional	945	945	yes	no	no change
>NC_037342.1_OR2AG1_functional_rev_46024625_46025557	Bos_taurus_OR2AG1_functional|NC_037342.1|46024625|46025557	7	7	yes	yes	yes	yes	functional	functional	933	933	yes	no	no change
>NC_037342.1_OR2AG2_functional_rev_46092886_46093818	Bos_taurus_OR2AG2_functional|NC_037342.1|46092886|46093818	7	7	yes	yes	yes	yes	functional	functional	933	933	yes	no	no change
>NC_037342.1_OR2D2_functional_fwd_45807212_45808159	Bos_taurus_OR2D2_oo_functional|NC_037342.1|45807212|45808159	7	7	yes	yes	yes	yes	functional	functional	948	948	yes	no	no change
>NC_037342.1_OR2D3_functional_rev_45787104_45788048	Bos_taurus_OR2D3_on_functional|NC_037342.1|45787104|45788048	7	7	yes	yes	yes	yes	functional	functional	945	945	yes	no	no change
>NC_037342.1_OR4A47_functional_fwd_78278421_78279347	Bos_taurus_OR4A47_ue_functional|NC_037342.1|78278421|78279347	7	7	yes	yes	yes	yes	functional	functional	927	927	yes	no	no change
>NC_037342.1_OR4A47_functional_fwd_78251655_78252584	Bos_taurus_OR4A47_uc_functional|NC_037342.1|78251655|78252584	7	7	yes	yes	yes	yes	functional	functional	930	930	yes	no	no change
>NC_037342.1_OR4A47_functional_fwd_78224739_78225668	Bos_taurus_OR4A47_ua_functional|NC_037342.1|78224739|78225668	7	7	yes	yes	yes	yes	functional	functional	930	930	yes	no	no change
>NC_037342.1_OR4C46_functional_rev_84685230_84686141	Bos_taurus_OR4C46_xm_functional|NC_037342.1|84685230|84686141	7	7	yes	yes	yes	yes	functional	functional	912	912	yes	no	no change
>NC_037342.1_OR4C16_functional_fwd_968050_968982	Bos_taurus_OR4C16_oa_functional|NC_037342.1|968050|968982	7	7	yes	yes	yes	yes	functional	functional	933	933	yes	no	no change
>NC_037342.1_OR4C3_functional_rev_78066065_78066991	Bos_taurus_OR4C3_functional|NC_037342.1|78066065|78066991	7	7	yes	yes	yes	yes	functional	functional	927	927	yes	no	no change
>NC_037342.1_OR4X1_functional_fwd_77950829_77951758	Bos_taurus_OR4X1_functional|NC_037342.1|77950829|77951758	7	7	yes	yes	yes	yes	functional	functional	930	930	yes	no	no change
>NC_037342.1_OR4X2_functional_fwd_78028587_78029516	Bos_taurus_OR4X2_ts_functional|NC_037342.1|78028587|78029516	7	7	yes	yes	yes	yes	functional	functional	930	930	yes	no	no change
>NC_037342.1_OR4X2_functional_fwd_77992130_77993059	Bos_taurus_OR4X2_tq_functional|NC_037342.1|77992130|77993059	7	7	yes	yes	yes	yes	functional	functional	930	930	yes	no	no change
>NC_037342.1_OR51A4_functional_rev_48933939_48934883	Bos_taurus_OR51A4_functional|NC_037342.1|48933939|48934883	7	7	yes	yes	yes	yes	functional	functional	945	945	yes	no	no change
>NC_037342.1_OR51A4_functional_fwd_49984692_49985633	Bos_taurus_OR51A4_sc_functional|NC_037342.1|49984692|49985633	7	7	yes	yes	yes	yes	functional	functional	942	942	yes	no	no change
>NC_037342.1_OR51E1_functional_rev_50384953_50385906	Bos_taurus_OR51E1_functional|NC_037342.1|50384953|50385906	7	7	yes	yes	yes	yes	functional	functional	954	954	yes	no	no change
>NC_037342.1_OR51F1_functional_rev_48718935_48719873	Bos_taurus_OR51F1_ql_functional|NC_037342.1|48718935|48719873	7	7	yes	yes	yes	yes	functional	functional	939	939	yes	no	no change
>NC_037342.1_OR51G2_functional_fwd_50041694_50042635	Bos_taurus_OR51G2_sf_functional|NC_037342.1|50041694|50042635	7	7	yes	yes	yes	yes	functional	functional	942	942	yes	no	no change
>NC_037342.1_OR51M1_functional_rev_48239359_48240321	Bos_taurus_OR51M1_functional|NC_037342.1|48239359|48240321	7	7	yes	yes	yes	yes	functional	functional	963	963	yes	no	no change
>NC_037342.1_OR51G2_functional_rev_50620087_50621040	Bos_taurus_OR51G2_tf_functional|NC_037342.1|50620087|50621040	7	7	yes	yes	yes	yes	functional	functional	954	954	yes	no	no change
>NC_037342.1_OR51T1_functional_rev_50072453_50073436	Bos_taurus_OR51T1_sg_functional|NC_037342.1|50072453|50073436	7	7	yes	yes	yes	yes	functional	functional	984	984	yes	no	no change
>NC_037342.1_OR51T1_functional_fwd_48888219_48889202	Bos_taurus_OR51T1_functional|NC_037342.1|48888219|48889202	7	7	yes	yes	yes	yes	functional	functional	984	984	yes	no	no change
>NC_037342.1_OR52A1_functional_rev_48553545_48554495	Bos_taurus_OR52A1_qh_functional|NC_037342.1|48553545|48554495	7	7	yes	yes	yes	yes	functional	functional	951	951	yes	no	no change
>NC_037342.1_OR52A1_functional_fwd_48515435_48516385	Bos_taurus_OR52A1_qf_functional|NC_037342.1|48515435|48516385	7	7	yes	yes	yes	yes	functional	functional	951	951	yes	no	no change
>NC_037342.1_OR52A1_functional_rev_48581789_48582739	Bos_taurus_OR52A1_qi_functional|NC_037342.1|48581789|48582739	7	7	yes	yes	yes	yes	functional	functional	951	951	yes	no	no change
>NC_037342.1_OR52B2_functional_fwd_46864248_46865216	Bos_taurus_OR52B2_functional|NC_037342.1|46864248|46865216	7	7	yes	yes	yes	yes	functional	functional	969	969	yes	no	no change
>NC_037342.1_OR52E1_functional_fwd_48993005_48993949	Bos_taurus_OR52E1_functional|NC_037342.1|48993005|48993949	7	7	yes	yes	yes	yes	functional	functional	945	945	yes	no	no change
>NC_037342.1_OR52E1_functional_rev_49835829_49836773	Bos_taurus_OR52E1_rw_functional|NC_037342.1|49835829|49836773	7	7	yes	yes	yes	yes	functional	functional	945	945	yes	no	no change
>NC_037342.1_OR52E4_functional_rev_47175588_47176517	Bos_taurus_OR52E4_functional|NC_037342.1|47175588|47176517	7	7	yes	yes	yes	yes	functional	functional	930	930	yes	no	no change
>NC_037342.1_OR52H1_functional_fwd_48000907_48001851	Bos_taurus_OR52H1_pr_functional|NC_037342.1|48000907|48001851	7	7	yes	yes	yes	yes	functional	functional	945	945	yes	no	no change
>NC_037342.1_OR52K1_functional_fwd_50541889_50542833	Bos_taurus_OR52K1_tc_functional|NC_037342.1|50541889|50542833	7	7	yes	yes	yes	yes	functional	functional	945	945	yes	no	no change
>NC_037342.1_OR52K2_functional_fwd_50482007_50482903	Bos_taurus_OR52K2_ta_functional|NC_037342.1|50481959|50482903	7	7	yes	yes	yes	yes	functional	functional	897	945	no	no	no change
>NC_037342.1_OR52L1_functional_fwd_46969358_46970311	Bos_taurus_OR52L1_oz_functional|NC_037342.1|46969298|46970311	7	7	yes	yes	yes	yes	functional	functional	954	1014	no	no	no change
>NC_037342.1_OR52L1_functional_fwd_46953593_46954546	Bos_taurus_OR52L1_functional|NC_037342.1|46953593|46954546	7	7	yes	yes	yes	yes	functional	functional	954	954	yes	no	no change
>NC_037342.1_OR52N5_functional_rev_47358847_47359812	Bos_taurus_OR52N5_functional|NC_037342.1|47358847|47359812	7	7	yes	yes	yes	yes	functional	functional	966	966	yes	no	no change
>NC_037342.1_OR52N5_functional_fwd_47407068_47408033	Bos_taurus_OR52N5_pk_functional|NC_037342.1|47407068|47408033	7	7	yes	yes	yes	yes	functional	functional	966	966	yes	no	no change
>NC_037342.1_OR52R1_functional_fwd_50189403_50190362	Bos_taurus_OR52R1_sm_functional|NC_037342.1|50189403|50190362	7	7	yes	yes	yes	yes	functional	functional	960	960	yes	no	no change
>NC_037342.1_OR52R1_functional_rev_48755710_48756669	Bos_taurus_OR52R1_functional|NC_037342.1|48755710|48756669	7	7	yes	yes	yes	yes	functional	functional	960	960	yes	no	no change
>NC_037342.1_OR52Z1_functional_fwd_48437482_48438441	Bos_taurus_OR52Z1_functional|NC_037342.1|48437482|48438441	7	7	yes	yes	yes	yes	functional	functional	960	960	yes	no	no change
>NC_037342.1_OR5B2_functional_rev_81469310_81470278	Bos_taurus_OR5B12_functional|NC_037342.1|81469310|81470278	7	7	yes	yes	yes	yes	functional	functional	969	969	yes	no	no change
>NC_037342.1_OR5B2_functional_rev_81629911_81630849	Bos_taurus_OR5B2_wn_functional|NC_037342.1|81629911|81630849	7	7	yes	yes	yes	yes	functional	functional	939	939	yes	no	no change
>NC_037342.1_OR5F1_functional_rev_78668335_78669279	Bos_taurus_OR5F1_functional|NC_037342.1|78668335|78669279	7	7	yes	yes	yes	yes	functional	functional	945	945	yes	no	no change
>NC_037342.1_OR5F1_functional_rev_78730146_78731102	Bos_taurus_OR5F1_vb_functional|NC_037342.1|78730146|78731102	7	7	yes	yes	yes	yes	functional	functional	957	957	yes	no	no change
>NC_037342.1_OR5W2_functional_rev_78488703_78489632	Bos_taurus_OR5W2_up_functional|NC_037342.1|78488703|78489632	7	7	yes	yes	yes	yes	functional	functional	930	930	yes	no	no change
>NC_037342.1_OR8H3_functional_fwd_79475282_79476190	Bos_taurus_OR8H1_vq_functional|NC_037342.1|79475282|79476190	7	7	yes	yes	yes	yes	functional	functional	909	909	yes	no	no change
>NC_037342.1_OR8H3_pseudogene_short_fwd_79043093_79043518	Bos_taurus_OR8H1_vd_pseudogene|NC_037342.1|79043093|79044040	3	7	yes	yes	yes	yes	pseudogene	pseudogene	426	948	no	no	no
>NC_037342.1_OR8J1_functional_fwd_79650608_79651561	Bos_taurus_OR8J3_vv_functional|NC_037342.1|79650608|79651561	7	7	yes	yes	yes	yes	functional	functional	954	954	yes	no	no change
>NC_037342.1_OR8K3_functional_fwd_79181701_79182642	Bos_taurus_OR8K3_vh_functional|NC_037342.1|79181701|79182642	7	7	yes	yes	yes	yes	functional	functional	942	942	yes	no	no change
>NC_037342.1_OR8K3_functional_fwd_79567960_79568901	Bos_taurus_OR8K3_vs_functional|NC_037342.1|79567960|79568901	7	7	yes	yes	yes	yes	functional	functional	942	942	yes	no	no change
>NC_037342.1_OR8K3_functional_fwd_79553600_79554484	Bos_taurus_OR8K3_vr_functional|NC_037342.1|79553615|79554484	7	7	yes	yes	yes	yes	functional	functional	885	870	no	no	no change
>NC_037342.1_OR5AL1_functional_fwd_79335706_79336679	Bos_taurus_OR5AL1_functional|NC_037342.1|79335729|79336679	7	7	yes	yes	yes	yes	functional	functional	975	951	no	no	no change
>NC_037342.1_OR8U9_functional_fwd_79679654_79680613	Bos_taurus_OR1044_functional|NC_037342.1|79679654|79680613	7	7	yes	yes	yes	yes	functional	functional	960	960	yes	no	no change
>NC_037342.1_OR1013_functional_rev_79944150_79945112	Bos_taurus_OR1013_wd_functional|NC_037342.1|79944150|79945085	7	7	yes	yes	yes	yes	functional	functional	963	936	no	no	no change
>NC_037342.1_OR1S1_functional_fwd_81560634_81561581	Bos_taurus_OR1S1_wk_functional|NC_037342.1|81560634|81561581	7	7	yes	yes	yes	yes	functional	functional	948	948	yes	no	no change
>NC_037342.1_OR5M10_functional_rev_79834950_79835882	Bos_taurus_OR5M10_functional|NC_037342.1|79834950|79835882	7	7	yes	yes	yes	yes	functional	functional	933	933	yes	no	no change
>NC_037342.1_OR52H1_functional_fwd_48011762_48012703	Bos_taurus_OR52H1_ps_functional|NC_037342.1|48011762|48012703	7	7	yes	yes	yes	yes	functional	functional	942	942	yes	no	no change
>NC_037342.1_OR52E2_functional_rev_48975180_48976136	Bos_taurus_OR52E2_functional|NC_037342.1|48975180|48976136	7	7	yes	yes	yes	yes	functional	functional	957	957	yes	no	no change
>NC_037342.1_OR51P1P_functional_rev_49915887_49916828	Bos_taurus_OR51G2_rx_functional|NC_037342.1|49915887|49916828	7	7	yes	yes	yes	yes	functional	functional	942	942	yes	no	no change
>NC_037342.1_OR51P1P_functional_rev_49961541_49962479	Bos_taurus_OR51G2_sa_functional|NC_037342.1|49961541|49962479	7	7	yes	yes	yes	yes	functional	functional	939	939	yes	no	no change
>NC_037342.1_OR51F2_functional_fwd_48807826_48808776	Bos_taurus_OR51F2_qn_functional|NC_037342.1|48807826|48808776	7	7	yes	yes	yes	yes	functional	functional	951	951	yes	no	no change
>NC_037342.1_OR5B12_functional_rev_81680823_81681758	Bos_taurus_OR5B12_wq_functional|NC_037342.1|81680823|81681758	7	7	yes	yes	yes	yes	functional	functional	936	936	yes	no	no change
>NC_037342.1_OR5B12_functional_rev_81744562_81745506	Bos_taurus_OR5B12_wt_functional|NC_037342.1|81744562|81745506	7	7	yes	yes	yes	yes	functional	functional	945	945	yes	no	no change
>NC_037342.1_OR52P1_functional_fwd_50598863_50599810	Bos_taurus_OR52P1_te_functional|NC_037342.1|50598863|50599810	7	7	yes	yes	yes	yes	functional	functional	948	948	yes	no	no change
>NC_037342.1_OR4X2_functional_fwd_78006018_78006947	Bos_taurus_OR4S1_tr_functional|NC_037342.1|78006018|78006947	7	7	yes	yes	yes	yes	functional	functional	930	930	yes	no	no change
>NC_037342.1_OR52M1_functional_fwd_50513017_50513970	Bos_taurus_OR52M1_tb_functional|NC_037342.1|50513017|50513970	7	7	yes	yes	yes	yes	functional	functional	954	954	yes	no	no change
>NC_037342.1_OR4B1_functional_fwd_77899334_77900263	Bos_taurus_OR4B1_functional|NC_037342.1|77899334|77900263	7	7	yes	yes	yes	yes	functional	functional	930	930	yes	no	no change
>NC_037342.1_OR51D1_functional_rev_50400981_50401925	Bos_taurus_OR51E1_sy_functional|NC_037342.1|50400981|50401925	7	7	yes	yes	yes	yes	functional	functional	945	945	yes	no	no change
>NC_037342.1_OR51L1_functional_rev_49610597_49611556	Bos_taurus_OR51L1_rn_functional|NC_037342.1|49610597|49611556	7	7	yes	yes	yes	yes	functional	functional	960	960	yes	no	no change
>NC_037342.1_OR6Q1_functional_fwd_81198021_81198974	Bos_taurus_OR6Q1_functional|NC_037342.1|81198021|81198974	7	7	yes	yes	yes	yes	functional	functional	954	954	yes	no	no change
>NC_037342.1_OR51S1_functional_fwd_50141353_50142321	Bos_taurus_OR51S1_sj_functional|NC_037342.1|50141353|50142321	7	7	yes	yes	yes	yes	functional	functional	969	969	yes	no	no change
>NC_037342.1_OR51S1_functional_rev_48823981_48824949	Bos_taurus_OR51S1_functional|NC_037342.1|48823981|48824949	7	7	yes	yes	yes	yes	functional	functional	969	969	yes	no	no change
>NC_037342.1_OR52E8_functional_fwd_47213218_47214159	Bos_taurus_OR52E8_pg_functional|NC_037342.1|47213218|47214159	7	7	yes	yes	yes	yes	functional	functional	942	942	yes	no	no change
>NC_037342.1_OR491_functional_rev_44801205_44802137	Bos_taurus_OR491_oh_functional|NC_037342.1|44801205|44802137	7	7	yes	yes	yes	yes	functional	functional	933	933	yes	no	no change
>NC_037342.1_OR51V1_functional_rev_49434896_49435837	Bos_taurus_OR51V1_rf_functional|NC_037342.1|49434896|49435837	7	7	yes	yes	yes	yes	functional	functional	942	942	yes	no	no change
>NC_037342.1_OR52H1_functional_fwd_48025528_48026484	Bos_taurus_OR52H1_pt_functional|NC_037342.1|48025528|48026484	7	7	yes	yes	yes	yes	functional	functional	957	957	yes	no	no change
>NC_037342.1_OR51M1_pseudogene_short_rev_48250341_48250880	Bos_taurus_OR51M1_qd_pseudogene|NC_037342.1|48249894|48250880	4	7	yes	yes	yes	yes	pseudogene	pseudogene	540	987	no	no	no
>NC_037342.1_OR2D3_functional_fwd_46014079_46015002	Bos_taurus_OR2D3_ou_functional|NC_037342.1|46014079|46015002	7	7	yes	yes	yes	yes	functional	functional	924	924	yes	no	no change
>NC_037342.1_OR8J1_functional_fwd_79607876_79608802	Bos_taurus_OR8J3_functional|NC_037342.1|79607876|79608802	7	7	yes	yes	yes	yes	functional	functional	927	927	yes	no	no change
>NC_037342.1_OR8J1_functional_fwd_79268650_79269582	Bos_taurus_OR8J1_vj_functional|NC_037342.1|79268650|79269582	7	7	yes	yes	yes	yes	functional	functional	933	933	yes	no	no change
>NC_037342.1_OR1052_pseudogene_short_rev_79223540_79224334	Bos_taurus_OR1052_vi_pseudogene|NC_037342.1|79223540|79224166	6	5	yes	yes	yes	yes	pseudogene	pseudogene	795	627	no	no	yes
>NC_037342.1_OR491_functional_rev_44846333_44847265	Bos_taurus_OR491_oi_functional|NC_037342.1|44846333|44847265	7	7	yes	yes	yes	yes	functional	functional	933	933	yes	no	no change
>NC_037342.1_OR52B4_functional_rev_50783578_50784522	Bos_taurus_OR52B4_ti_functional|NC_037342.1|50783578|50784522	7	7	yes	yes	yes	yes	functional	functional	945	945	yes	no	no change
>NC_037342.1_OR52B4_functional_fwd_50872353_50873297	Bos_taurus_OR52B4_tj_functional|NC_037342.1|50872353|50873297	7	7	yes	yes	yes	yes	functional	functional	945	945	yes	no	no change
>NC_037342.1_OR5W2_functional_rev_78494097_78495029	Bos_taurus_OR5W2_uq_functional|NC_037342.1|78494097|78495029	7	7	yes	yes	yes	yes	functional	functional	933	933	yes	no	no change
>NC_037342.1_OR8J1_functional_fwd_79263821_79264747	Bos_taurus_OR8J1_functional|NC_037342.1|79263821|79264747	7	7	yes	yes	yes	yes	functional	functional	927	927	yes	no	no change
>NC_037342.1_OR4A47_pseudogene_short_fwd_84298367_84298936	Bos_taurus_OR4A47_xk_pseudogene|NC_037342.1|84298367|84298936	4	4	yes	yes	yes	yes	pseudogene	pseudogene	570	570	yes	no	no change
>NC_037342.1_OR5W2_functional_rev_78499417_78500415	Bos_taurus_OR5W2_ur_functional|NC_037342.1|78499489|78500415	7	7	yes	yes	yes	no	functional	functional	999	927	no	no	yes
>NC_037342.1_OR5W2_functional_rev_78526536_78527465	Bos_taurus_OR5W2_ut_functional|NC_037342.1|78526536|78527465	7	7	yes	yes	yes	yes	functional	functional	930	930	yes	no	no change
>NC_037342.1_OR2AT4_functional_rev_54313650_54314615	Bos_taurus_OR2AT4_functional|NC_037342.1|54313650|54314615	7	7	yes	yes	yes	yes	functional	functional	966	966	yes	no	no change
>NC_037342.1_OR51F2_functional_fwd_50310273_50311217	Bos_taurus_OR51F2_sr_functional|NC_037342.1|50310273|50311217	7	7	yes	yes	yes	yes	functional	functional	945	945	yes	no	no change
>NC_037342.1_OR51I1_functional_fwd_48183475_48184416	Bos_taurus_OR51I1_functional|NC_037342.1|48183475|48184416	7	7	yes	yes	yes	yes	functional	functional	942	942	yes	no	no change
>NC_037342.1_OR52H1_functional_rev_47681806_47682747	Bos_taurus_OR52H1_functional|NC_037342.1|47681806|47682747	7	7	yes	yes	yes	yes	functional	functional	942	942	yes	no	no change
>NC_037342.1_OR1086_functional_fwd_79082308_79083228	Bos_taurus_OR5T2_functional|NC_037342.1|79082308|79083228	7	7	yes	yes	yes	yes	functional	functional	921	921	yes	no	no change
>NC_037342.1_OR1086_functional_rev_79455708_79456628	Bos_taurus_OR5T2_vp_functional|NC_037342.1|79455708|79456628	7	7	yes	yes	yes	yes	functional	functional	921	921	yes	no	no change
>NC_037342.1_OR8K5_functional_fwd_79575054_79575995	Bos_taurus_OR8K5_vt_functional|NC_037342.1|79575054|79575995	7	7	yes	yes	yes	yes	functional	functional	942	942	yes	no	no change
>NC_037342.1_OR51G1_functional_fwd_49215655_49216635	Bos_taurus_OR51G1_functional|NC_037342.1|49215676|49216635	7	7	yes	yes	yes	yes	functional	functional	981	960	no	no	no change
>NC_037342.1_OR4X2_functional_fwd_77938056_77938985	Bos_taurus_OR4X2_functional|NC_037342.1|77938056|77938985	7	7	yes	yes	yes	yes	functional	functional	930	930	yes	no	no change
>NC_037342.1_OR10Z1_functional_fwd_44877609_44878574	Bos_taurus_OR10T2_oj_functional|NC_037342.1|44877609|44878574	7	7	yes	yes	yes	yes	functional	functional	966	966	yes	no	no change
>NC_037342.1_OR10T2_functional_fwd_44941645_44942580	Bos_taurus_OR10J4_pseudogene|NC_037342.1|44941774|44942580	7	6	yes	yes	yes	yes	functional	pseudogene	936	807	no	yes	yes
>NC_037342.1_OR51I2_functional_fwd_48121321_48122265	Bos_taurus_OR51I2_px_functional|NC_037342.1|48121321|48122265	7	7	yes	yes	yes	yes	functional	functional	945	945	yes	no	no change
>NC_037342.1_OR51I2_functional_fwd_48113302_48114246	Bos_taurus_OR51I2_pw_functional|NC_037342.1|48113302|48114246	7	7	yes	yes	yes	yes	functional	functional	945	945	yes	no	no change
>NC_037342.1_OR51V1_functional_rev_49332143_49333084	Bos_taurus_OR51V1_rb_functional|NC_037342.1|49332143|49333084	7	7	yes	yes	yes	yes	functional	functional	942	942	yes	no	no change
>NC_037342.1_OR502_functional_rev_44927863_44928825	Bos_taurus_OR502_ol_functional|NC_037342.1|44927863|44928792	7	7	yes	yes	yes	yes	functional	functional	963	930	no	no	no change
>NC_037342.1_OR52E2_functional_fwd_49010376_49011314	Bos_taurus_OR52E2_qr_functional|NC_037342.1|49010376|49011314	7	7	yes	yes	yes	yes	functional	functional	939	939	yes	no	no change
>NC_037342.1_OR1052_functional_fwd_79013200_79014249	Bos_taurus_OR1052_vc_functional|NC_037342.1|79013311|79014249	7	7	yes	yes	yes	yes	functional	functional	1050	939	no	no	no change
>NC_037342.1_OR52B4_functional_rev_47910198_47911160	Bos_taurus_OR52B4_functional|NC_037342.1|47910198|47911232	7	7	yes	yes	yes	yes	functional	functional	963	1035	no	no	no change
>NC_037342.1_OR5B12_functional_rev_81766764_81767681	Bos_taurus_OR5B12_wu_functional|NC_037342.1|81766764|81767681	7	7	yes	yes	yes	yes	functional	functional	918	918	yes	no	no change
>NC_037342.1_OR10A5_functional_rev_45820019_45820972	Bos_taurus_OR10A2_functional|NC_037342.1|45820019|45820972	7	7	yes	yes	yes	yes	functional	functional	954	954	yes	no	no change
>NC_037342.1_OR52Z1_functional_rev_49464595_49465551	Bos_taurus_OR52Z1_rh_functional|NC_037342.1|49464595|49465551	7	7	yes	yes	yes	yes	functional	functional	957	957	yes	no	no change
>NC_037342.1_OR491_functional_rev_44782407_44783351	Bos_taurus_OR491_functional|NC_037342.1|44782407|44783351	7	7	yes	yes	yes	yes	functional	functional	945	945	yes	no	no change
>NC_037342.1_OR491_functional_fwd_44896842_44897774	Bos_taurus_OR491_ok_functional|NC_037342.1|44896842|44897774	7	7	yes	yes	yes	yes	functional	functional	933	933	yes	no	no change
>NC_037342.1_OR8H3_functional_rev_78751338_78752210	Bos_taurus_OR8H1_functional|NC_037342.1|78751338|78752210	7	7	yes	yes	yes	yes	functional	functional	873	873	yes	no	no change
>NC_037342.1_OR5AN1_functional_rev_82603507_82604445	Bos_taurus_OR5AN1_xb_functional|NC_037342.1|82603507|82604445	7	7	yes	yes	yes	yes	functional	functional	939	939	yes	no	no change
>NC_037342.1_OR5AN1_functional_rev_82558365_82559303	Bos_taurus_OR5AN1_wz_functional|NC_037342.1|82558365|82559303	7	7	yes	yes	yes	yes	functional	functional	939	939	yes	no	no change
>NC_037342.1_OR5AN1_functional_rev_82584292_82585230	Bos_taurus_OR5AN1_xa_functional|NC_037342.1|82584292|82585230	7	7	yes	yes	yes	yes	functional	functional	939	939	yes	no	no change
>NC_037342.1_OR5AN1_functional_rev_82439050_82439988	Bos_taurus_OR5AN1_functional|NC_037342.1|82439050|82439988	7	7	yes	yes	yes	yes	functional	functional	939	939	yes	no	no change
>NC_037342.1_OR10AG1_functional_rev_78706970_78707914	Bos_taurus_OR10AG1_va_functional|NC_037342.1|78706970|78707794	7	7	yes	yes	yes	yes	functional	functional	945	825	no	no	no change
>NC_037342.1_OR5B12_functional_rev_81614719_81615672	Bos_taurus_OR5B3_wm_functional|NC_037342.1|81614719|81615672	7	7	yes	yes	yes	yes	functional	functional	954	954	yes	no	no change
>NC_037342.1_OR51Q1_functional_rev_48202380_48203354	Bos_taurus_OR51Q1_functional|NC_037342.1|48202380|48203333	7	7	yes	yes	yes	yes	functional	functional	975	954	no	no	no change
>NC_037342.1_OR52B4_functional_rev_50655747_50656697	Bos_taurus_OR52B4_tg_functional|NC_037342.1|50655747|50656697	7	7	yes	yes	yes	yes	functional	functional	951	951	yes	no	no change
>NC_037342.1_OR52B4_functional_rev_50681477_50682445	Bos_taurus_OR52B4_th_functional|NC_037342.1|50681477|50682421	7	7	yes	yes	yes	yes	functional	functional	969	945	no	no	no change
>NC_037342.1_OR502_functional_rev_44862338_44863300	Bos_taurus_OR502_functional|NC_037342.1|44862338|44863267	7	7	yes	yes	yes	yes	functional	functional	963	930	no	no	no change
>NC_037342.1_OR51I2_functional_fwd_48102638_48103585	Bos_taurus_OR51I2_functional|NC_037342.1|48102638|48103585	7	7	yes	yes	yes	yes	functional	functional	948	948	yes	no	no change
>NC_037342.1_OR56B2_functional_rev_47464557_47465516	Bos_taurus_OR56B2_pl_functional|NC_037342.1|47464557|47465516	7	7	yes	yes	yes	yes	functional	functional	960	960	yes	no	no change
>NC_037342.1_OR2AT4_functional_rev_54345985_54346950	Bos_taurus_OR2AT4_tm_functional|NC_037342.1|54345985|54346950	7	7	yes	yes	yes	yes	functional	functional	966	966	yes	no	no change
>NC_037342.1_OR51A7_functional_fwd_48817379_48818332	Bos_taurus_OR51A7_functional|NC_037342.1|48817382|48818332	7	7	yes	yes	yes	yes	functional	functional	954	951	no	no	no change
>NC_037342.1_OR5B12_functional_rev_81797780_81798733	Bos_taurus_OR5B12_ww_functional|NC_037342.1|81797780|81798733	7	7	yes	yes	yes	yes	functional	functional	954	954	yes	no	no change
>NC_037342.1_OR5B12_functional_rev_81779200_81780129	Bos_taurus_OR5B12_wv_functional|NC_037342.1|81779200|81780129	7	7	yes	yes	yes	yes	functional	functional	930	930	yes	no	no change
>NC_037342.1_OR52A1_functional_fwd_49128573_49129547	Bos_taurus_OR52A5_qt_functional|NC_037342.1|49128609|49129547	7	7	yes	yes	yes	yes	functional	functional	975	939	no	no	no change
>NC_037342.1_OR56B2_functional_rev_47432076_47433035	Bos_taurus_OR56B2_functional|NC_037342.1|47432076|47433035	7	7	yes	yes	yes	yes	functional	functional	960	960	yes	no	no change
>NC_037342.1_OR51L1_functional_fwd_49279362_49280321	Bos_taurus_OR51L1_qy_functional|NC_037342.1|49279362|49280321	7	7	yes	yes	yes	yes	functional	functional	960	960	yes	no	no change
>NC_037342.1_OR5G3_functional_rev_80023990_80024934	Bos_taurus_OR5G3_functional|NC_037342.1|80023990|80024934	7	7	yes	yes	yes	yes	functional	functional	945	945	yes	no	no change
>NC_037342.1_OR51G2_functional_fwd_49538012_49538959	Bos_taurus_OR51G1_rj_functional|NC_037342.1|49538012|49538959	7	7	yes	yes	yes	yes	functional	functional	948	948	yes	no	no change
>NC_037342.1_OR1440_functional_rev_82422737_82423681	Bos_taurus_OR_wx_functional|NC_037342.1|82422737|82423681	7	7	yes	yes	yes	yes	functional	functional	945	945	yes	no	no change
>NC_037342.1_OR5D18_functional_fwd_78455338_78456285	Bos_taurus_OR5D13_un_functional|NC_037342.1|78455338|78456285	7	7	yes	yes	yes	yes	functional	functional	948	948	yes	no	no change
>NC_037342.1_OR52K1_functional_fwd_49698848_49699792	Bos_taurus_OR52K1_rr_functional|NC_037342.1|49698848|49699792	7	7	yes	yes	yes	yes	functional	functional	945	945	yes	no	no change
>NC_037342.1_OR52A5_functional_rev_49412715_49413665	Bos_taurus_OR52A5_re_functional|NC_037342.1|49412715|49413665	7	7	yes	yes	yes	yes	functional	functional	951	951	yes	no	no change
>NC_037342.1_OR688_functional_rev_46911518_46912483	Bos_taurus_OR688_oy_functional|NC_037342.1|46911518|46912483	7	7	yes	yes	yes	yes	functional	functional	966	966	yes	no	no change
>NC_037342.1_OR9Q2_functional_fwd_81371590_81372534	Bos_taurus_OR9Q2_functional|NC_037342.1|81371590|81372534	7	7	yes	yes	yes	yes	functional	functional	945	945	yes	no	no change
>NC_037342.1_OR52L1_functional_fwd_50964865_50965884	Bos_taurus_OR52Z1_tk_functional|NC_037342.1|50964865|50965884	7	7	yes	yes	yes	yes	functional	functional	1020	1020	yes	no	no change
>NC_037342.1_OR52D1_functional_rev_49112066_49113061	Bos_taurus_OR,family51,subfamilyE,member2_functional|NC_037342.1|49112066|49113010	7	7	yes	yes	yes	yes	functional	functional	996	945	no	no	no change
>NC_037342.1_OR51G2_functional_fwd_49547370_49548326	Bos_taurus_OR51G2_rk_functional|NC_037342.1|49547370|49548326	7	7	yes	yes	yes	yes	functional	functional	957	957	yes	no	no change
>NC_037342.1_OR1030_functional_rev_44699882_44700817	Bos_taurus_OR1030_og_functional|NC_037342.1|44699882|44700817	7	7	yes	yes	yes	yes	functional	functional	936	936	yes	no	no change
>NC_037342.1_OR10AG1_functional_rev_78598065_78599069	Bos_taurus_OR10AG1_uw_functional|NC_037342.1|78598065|78599015	7	7	yes	yes	yes	yes	functional	functional	1005	951	no	no	no change
>NC_037342.1_OR51I2_functional_fwd_50369345_50370307	Bos_taurus_OR51I2_su_functional|NC_037342.1|50369345|50370307	7	7	yes	yes	yes	yes	functional	functional	963	963	yes	no	no change
>NC_037342.1_OR51I2_functional_fwd_50341558_50342520	Bos_taurus_OR51I2_ss_functional|NC_037342.1|50341447|50342520	7	7	yes	yes	yes	yes	functional	functional	963	1074	no	no	no change
>NC_037342.1_OR52P1_functional_rev_47606948_47607937	Bos_taurus_OR52P1_functional|NC_037342.1|47606948|47607937	7	7	yes	yes	yes	yes	functional	functional	990	990	yes	no	no change
>NC_037342.1_OR10AG1_functional_rev_78611814_78612752	Bos_taurus_OR10AG1_ux_functional|NC_037342.1|78611814|78612707	7	7	yes	yes	yes	yes	functional	functional	939	894	no	no	no change
>NC_037342.1_OR51I2_functional_rev_48223852_48224787	Bos_taurus_OR51I1_qc_functional|NC_037342.1|48223852|48224787	7	7	yes	yes	yes	yes	functional	functional	936	936	yes	no	no change
>NC_037342.1_OR51V1_functional_fwd_49451388_49452338	Bos_taurus_OR51V1_rg_functional|NC_037342.1|49451388|49452338	7	7	yes	yes	yes	yes	functional	functional	951	951	yes	no	no change
>NC_037342.1_OR51F1_functional_rev_48736920_48737855	Bos_taurus_OR51F1_qm_functional|NC_037342.1|48736920|48737855	7	7	yes	yes	yes	yes	functional	functional	936	936	yes	no	no change
>NC_037342.1_OR51J1_functional_rev_48215972_48216925	Bos_taurus_OR51J1_functional|NC_037342.1|48215972|48216925	7	7	yes	yes	yes	yes	functional	functional	954	954	yes	no	no change
>NC_037342.1_OR52D1_functional_rev_49148085_49149029	Bos_taurus_OR52D1_qu_functional|NC_037342.1|49148085|49149029	7	7	yes	yes	yes	yes	functional	functional	945	945	yes	no	no change
>NC_037342.1_OR52D1_functional_fwd_49677177_49678172	Bos_taurus_OR52M1_functional|NC_037342.1|49677228|49678172	7	7	yes	yes	yes	yes	functional	functional	996	945	no	no	no change
>NC_037342.1_OR2G3_functional_rev_79872108_79873043	Bos_taurus_OR2G3_wb_functional|NC_037342.1|79872108|79873043	7	7	yes	yes	yes	yes	functional	functional	936	936	yes	no	no change
>NC_037342.1_OR52A1_functional_rev_49708523_49709479	Bos_taurus_OR52A1_rs_functional|NC_037342.1|49708523|49709470	7	7	yes	yes	yes	yes	functional	functional	957	948	no	no	no change
>NC_037342.1_OR8J2_functional_fwd_79099838_79100791	Bos_taurus_OR8J2_functional|NC_037342.1|79099838|79100791	7	7	yes	yes	yes	yes	functional	functional	954	954	yes	no	no change
>NC_037342.1_OR1440_functional_rev_82517065_82518009	Bos_taurus_OR1440_functional|NC_037342.1|82517065|82518009	7	7	yes	yes	yes	yes	functional	functional	945	945	yes	no	no change
>NC_037342.1_OR52D1_functional_fwd_49636754_49637698	Bos_taurus_OR52D1_ro_functional|NC_037342.1|49636754|49637698	7	7	yes	yes	yes	yes	functional	functional	945	945	yes	no	no change
>NC_037342.1_OR10AG1_functional_rev_78585013_78585930	Bos_taurus_OR10AG1_uv_functional|NC_037342.1|78585013|78585975	7	7	yes	yes	yes	yes	functional	functional	918	963	no	no	no change
>NC_037342.1_OR51I1_functional_rev_49505112_49506068	Bos_taurus_OR51H1_ri_functional|NC_037342.1|49505112|49506068	7	7	yes	yes	yes	yes	functional	functional	957	957	yes	no	no change
>NC_037342.1_OR52D1_functional_rev_49172583_49173506	Bos_taurus_OR52D1_qv_functional|NC_037342.1|49172583|49173506	7	7	yes	yes	yes	yes	functional	functional	924	924	yes	no	no change
>NC_037342.1_OR5AL1_functional_fwd_79695860_79696801	Bos_taurus_OR5AL1_vw_functional|NC_037342.1|79695860|79696801	7	7	yes	yes	yes	yes	functional	functional	942	942	yes	no	no change
>NC_037342.1_OR6_functional_fwd_45942396_45943340	Bos_taurus_OR6_oq_functional|NC_037342.1|45942396|45943340	7	7	yes	yes	yes	yes	functional	functional	945	945	yes	no	no change
>NC_037342.1_OR6_functional_fwd_45914154_45915098	Bos_taurus_OR6_functional|NC_037342.1|45914154|45915098	7	7	yes	yes	yes	yes	functional	functional	945	945	yes	no	no change
>NC_037342.1_OR5AN1_functional_rev_82536039_82536977	Bos_taurus_OR5AN1_wy_functional|NC_037342.1|82536039|82536977	7	7	yes	yes	yes	yes	functional	functional	939	939	yes	no	no change
>NC_037342.1_OR52D1_functional_rev_47652129_47653079	Bos_taurus_OR52D1_functional|NC_037342.1|47652129|47653079	7	7	yes	yes	yes	yes	functional	functional	951	951	yes	no	no change
>NC_037342.1_OR4C6_functional_fwd_84232029_84232958	Bos_taurus_OR4C6_xj_functional|NC_037342.1|84232029|84232958	7	7	yes	yes	yes	yes	functional	functional	930	930	yes	no	no change
>NC_037342.1_OR10V1_functional_fwd_82948448_82949389	Bos_taurus_OR10V1_xh_functional|NC_037342.1|82948448|82949389	7	7	yes	yes	yes	yes	functional	functional	942	942	yes	no	no change
>NC_037342.1_OR52E4_functional_rev_49779495_49780433	Bos_taurus_OR52E4_ru_functional|NC_037342.1|49779495|49780433	7	7	yes	yes	yes	yes	functional	functional	939	939	yes	no	no change
>NC_037342.1_OR52E4_functional_fwd_49027605_49028564	Bos_taurus_OR52E4_qs_functional|NC_037342.1|49027605|49028564	7	7	yes	yes	yes	yes	functional	functional	960	960	yes	no	no change
>NC_037342.1_OR52E4_functional_rev_47640913_47641890	Bos_taurus_OR52N4_pp_functional|NC_037342.1|47640913|47641890	7	7	yes	yes	yes	yes	functional	functional	978	978	yes	no	no change
>NC_037342.1_OR52D1_functional_rev_49199168_49200091	Bos_taurus_OR52K1_qw_functional|NC_037342.1|49199168|49200091	7	7	yes	yes	yes	yes	functional	functional	924	924	yes	no	no change
>NC_037342.1_OR51F1_functional_rev_48708761_48709704	Bos_taurus_OR51F1_functional|NC_037342.1|48708761|48709705	7	7	yes	yes	yes	yes	functional	functional	945	945	yes	no	no change
>NC_037342.1_OR9I1_functional_fwd_81304160_81305101	Bos_taurus_OR9I1_wi_functional|NC_037342.1|81304160|81305101	7	7	yes	yes	yes	yes	functional	functional	942	942	yes	no	no change
>NC_037342.1_OR4C6_functional_rev_1094435_1095322	Bos_taurus_OR4C6_functional|NC_037342.1|1094435|1095322	7	7	yes	yes	yes	yes	functional	functional	888	888	yes	no	no change
>NC_037342.1_OR51G2_pseudogene_short_fwd_49523815_49524336	Bos_taurus_OR51G2_pseudogene|NC_037342.1|49523815|49524336	4	4	yes	yes	yes	yes	pseudogene	pseudogene	522	522	yes	no	no change
>NC_037353.1_OR5D18_functional_fwd_401778_402719	Bos_taurus_OR5D18_ach_functional|NC_037353.1|401778|402719	7	7	yes	yes	yes	yes	functional	functional	942	942	yes	no	no change
>NC_037353.1_OR13A1_functional_rev_50188472_50189461	Bos_taurus_OR13A1_functional|NC_037353.1|50188472|50189461	7	7	yes	yes	yes	yes	functional	functional	990	990	yes	no	no change
>NC_037353.1_OR6B1_functional_fwd_25539865_25540830	Bos_taurus_OR226_functional|NC_037353.1|25539865|25540830	7	7	yes	yes	yes	yes	functional	functional	966	966	yes	no	no change
>NC_037350.1_OR12D2_functional_rev_29278135_29279049	Bos_taurus_OR12D2_zz_functional|NC_037350.1|29278135|29279049	7	7	yes	yes	yes	yes	functional	functional	915	915	yes	no	no change
>NC_037350.1_OR2B3_functional_fwd_29588437_29589378	Bos_taurus_OR2B3_aar_functional|NC_037350.1|29588437|29589378	7	7	yes	yes	yes	yes	functional	functional	942	942	yes	no	no change
>NC_037350.1_OR2B3_functional_fwd_29650860_29651822	Bos_taurus_OR2B3_aau_functional|NC_037350.1|29650881|29651822	7	7	yes	yes	yes	yes	functional	functional	963	942	no	no	no change
>NC_037350.1_OR2B6_functional_fwd_30855515_30856456	Bos_taurus_OR2B6_abp_functional|NC_037350.1|30855515|30856456	7	7	yes	yes	yes	yes	functional	functional	942	942	yes	no	no change
>NC_037350.1_OR2W1_functional_fwd_29910286_29911257	Bos_taurus_OR2W6_abf_functional|NC_037350.1|29910286|29911257	7	7	yes	yes	yes	yes	functional	functional	972	972	yes	no	no change
>NC_037350.1_OR2W1_functional_fwd_29930410_29931333	Bos_taurus_OR2W6_abg_functional|NC_037350.1|29930410|29931333	7	7	yes	yes	yes	yes	functional	functional	924	924	yes	no	no change
>NC_037350.1_OR2B2_functional_rev_30820855_30821817	Bos_taurus_OR2B2_abn_functional|NC_037350.1|30820855|30821817	7	7	yes	yes	yes	yes	functional	functional	963	963	yes	no	no change
>NC_037350.1_OR2B8_functional_fwd_30713671_30714609	Bos_taurus_OR2B8_abk_functional|NC_037350.1|30713671|30714609	7	7	yes	yes	yes	yes	functional	functional	939	939	yes	no	no change
>NC_037350.1_OR2J3_functional_rev_29702200_29703129	Bos_taurus_OR2J3_functional|NC_037350.1|29702200|29703129	7	7	yes	yes	yes	yes	functional	functional	930	930	yes	no	no change
>NC_037350.1_OR2J3_functional_rev_29791959_29792885	Bos_taurus_OR2J3_aba_functional|NC_037350.1|29791959|29792885	7	7	yes	yes	yes	yes	functional	functional	927	927	yes	no	no change
>NC_037350.1_OR2J3_functional_rev_29739360_29740271	Bos_taurus_OR2J3_aax_functional|NC_037350.1|29739360|29740286	7	7	yes	yes	yes	yes	functional	functional	912	927	no	no	no change
>NC_037350.1_OR2W1_functional_fwd_29876937_29877890	Bos_taurus_OR2W1_abd_functional|NC_037350.1|29876937|29877890	7	7	yes	yes	yes	yes	functional	functional	954	954	yes	no	no change
>NC_037350.1_OR2W1_functional_fwd_29895604_29896566	Bos_taurus_OR2W1_abe_functional|NC_037350.1|29895604|29896566	7	7	yes	yes	yes	yes	functional	functional	963	963	yes	no	no change
>NC_037350.1_OR14J1_functional_rev_29407731_29408693	Bos_taurus_OR14J1_functional|NC_037350.1|29407731|29408693	7	7	yes	yes	yes	yes	functional	functional	963	963	yes	no	no change
>NC_037350.1_OR6N2_functional_rev_29154869_29155828	Bos_taurus_OR6Q1_zs_functional|NC_037350.1|29154869|29155828	7	7	yes	yes	yes	yes	functional	functional	960	960	yes	no	no change
>NC_037350.1_OR2H1_functional_rev_29088449_29089402	Bos_taurus_OR2H1_functional|NC_037350.1|29088449|29089402	7	7	yes	yes	yes	yes	functional	functional	954	954	yes	no	no change
>NC_037350.1_OR2H1_functional_rev_29102226_29103164	Bos_taurus_OR2H1_zp_functional|NC_037350.1|29102226|29103164	7	7	yes	yes	yes	yes	functional	functional	939	939	yes	no	no change
>NC_037350.1_OR10C1_functional_rev_29149292_29150230	Bos_taurus_OR10C1_zr_functional|NC_037350.1|29149292|29150230	7	7	yes	yes	yes	yes	functional	functional	939	939	yes	no	no change
>NC_037350.1_OR12D2_functional_rev_29271030_29271956	Bos_taurus_OR12D2_zy_functional|NC_037350.1|29271030|29271956	7	7	yes	yes	yes	yes	functional	functional	927	927	yes	no	no change
>NC_037350.1_OR12D2_functional_rev_29261037_29261963	Bos_taurus_OR12D2_zx_functional|NC_037350.1|29261037|29261963	7	7	yes	yes	yes	yes	functional	functional	927	927	yes	no	no change
>NC_037350.1_OR12D2_functional_rev_29203825_29204778	Bos_taurus_OR12D2_functional|NC_037350.1|29203825|29204751	7	7	yes	yes	yes	yes	functional	functional	954	927	no	no	no change
>NC_037350.1_OR12D2_functional_rev_29231605_29232531	Bos_taurus_OR12D2_zv_functional|NC_037350.1|29231605|29232531	7	7	yes	yes	yes	yes	functional	functional	927	927	yes	no	no change
>NC_037350.1_OR12D2_functional_rev_29291787_29292713	Bos_taurus_OR12D2_aaa_functional|NC_037350.1|29291787|29292713	7	7	yes	yes	yes	yes	functional	functional	927	927	yes	no	no change
>NC_037350.1_OR12D2_functional_rev_29307051_29307977	Bos_taurus_OR12D2_aab_functional|NC_037350.1|29307051|29307977	7	7	yes	yes	yes	yes	functional	functional	927	927	yes	no	no change
>NC_037350.1_OR12D2_functional_rev_29321579_29322505	Bos_taurus_OR12D2_aad_functional|NC_037350.1|29321579|29322505	7	7	yes	yes	yes	yes	functional	functional	927	927	yes	no	no change
>NC_037350.1_OR2B8_functional_rev_29527909_29528871	Bos_taurus_OR2B8_functional|NC_037350.1|29527909|29528871	7	7	yes	yes	yes	yes	functional	functional	963	963	yes	no	no change
>NC_037350.1_OR11A1_functional_fwd_29183627_29184643	Bos_taurus_OR11A1_zt_functional|NC_037350.1|29183627|29184643	7	7	yes	yes	yes	yes	functional	functional	1017	1017	yes	no	no change
>NC_037350.1_OR9G1_functional_rev_21609428_21610345	Bos_taurus_OR9G1_functional|NC_037350.1|21609428|21610345	7	7	yes	yes	yes	yes	functional	functional	918	918	yes	no	no change
>NC_037350.1_OR2J3_functional_rev_29859536_29860468	Bos_taurus_OR2J2_functional|NC_037350.1|29859536|29860564	7	7	yes	yes	yes	yes	functional	functional	933	1029	no	no	no change
>NC_037350.1_OR1361_functional_rev_29191351_29192280	Bos_taurus_OR1361_zu_functional|NC_037350.1|29191351|29192280	7	7	yes	yes	yes	yes	functional	functional	930	930	yes	no	no change
>NC_037350.1_OR11A1_functional_fwd_29167139_29168155	Bos_taurus_OR11A1_functional|NC_037350.1|29167139|29168155	7	7	yes	yes	yes	yes	functional	functional	1017	1017	yes	no	no change
>NC_037350.1_OR14J1_functional_rev_29413295_29414260	Bos_taurus_OR14J1_aaj_functional|NC_037350.1|29413295|29414260	7	7	yes	yes	yes	yes	functional	functional	966	966	yes	no	no change
>NC_037350.1_OR1F12P_functional_rev_30605335_30606339	Bos_taurus_OR1F12_functional|NC_037350.1|30605335|30606339	7	7	yes	yes	yes	yes	functional	functional	1005	1005	yes	no	no change
>NC_037350.1_OR2W1_functional_fwd_29550440_29551378	Bos_taurus_OR2W1_functional|NC_037350.1|29550440|29551378	7	7	yes	yes	yes	yes	functional	functional	939	939	yes	no	no change
>NC_037350.1_OR2W1_functional_fwd_29561576_29562523	Bos_taurus_OR2W1_aaq_functional|NC_037350.1|29561576|29562523	7	7	yes	yes	yes	yes	functional	functional	948	948	yes	no	no change
>NC_037350.1_OR5M10_functional_fwd_21697125_21698138	Bos_taurus_OR5M10_zk_functional|NC_037350.1|21697125|21698138	7	7	yes	yes	yes	yes	functional	functional	1014	1014	yes	no	no change
>NC_037350.1_OR1361_functional_rev_29237952_29238881	Bos_taurus_OR1361_zw_functional|NC_037350.1|29237952|29238881	7	7	yes	yes	yes	yes	functional	functional	930	930	yes	no	no change
>NC_037350.1_OR12D3_functional_fwd_29350762_29351712	Bos_taurus_OR12D3_functional|NC_037350.1|29350762|29351712	7	7	yes	yes	yes	yes	functional	functional	951	951	yes	no	no change
>NC_037350.1_OR2G3_functional_rev_29442553_29443494	Bos_taurus_OR2G3_aak_functional|NC_037350.1|29442553|29443494	7	7	yes	yes	yes	yes	functional	functional	942	942	yes	no	no change
>NC_037350.1_OR5V1_functional_fwd_29387664_29388677	Bos_taurus_OR5V1_aai_functional|NC_037350.1|29387724|29388677	7	7	yes	yes	yes	yes	functional	functional	1014	954	no	no	no change
>NC_037350.1_OR5V1_functional_fwd_29344338_29345285	Bos_taurus_OR5V1_aae_functional|NC_037350.1|29344338|29345285	7	7	yes	yes	yes	yes	functional	functional	948	948	yes	no	no change
>NC_037350.1_OR2B11_functional_fwd_29679396_29680334	Bos_taurus_OR2B6_functional|NC_037350.1|29679396|29680334	7	7	yes	yes	yes	yes	functional	functional	939	939	yes	no	no change
>NC_037350.1_OR2B11_functional_fwd_29770795_29771733	Bos_taurus_OR2B11_aay_functional|NC_037350.1|29770795|29771733	7	7	yes	yes	yes	yes	functional	functional	939	939	yes	no	no change
>NC_037350.1_OR2B2_functional_fwd_30930742_30931686	Bos_taurus_OR2B2_abr_functional|NC_037350.1|30930742|30931686	7	7	yes	yes	yes	yes	functional	functional	945	945	yes	no	no change
>NC_037350.1_OR12D3_functional_fwd_29368353_29369291	Bos_taurus_OR12D3_aag_functional|NC_037350.1|29368353|29369291	7	7	yes	yes	yes	yes	functional	functional	939	939	yes	no	no change
>NC_037350.1_OR12D3_functional_fwd_29358442_29359398	Bos_taurus_OR12D3_aaf_functional|NC_037350.1|29358442|29359398	7	7	yes	yes	yes	yes	functional	functional	957	957	yes	no	no change
>NC_037350.1_OR5V1_functional_fwd_29377500_29378423	Bos_taurus_OR5V1_aah_functional|NC_037350.1|29377500|29378423	7	7	yes	yes	yes	yes	functional	functional	924	924	yes	no	no change
>NC_037350.1_OR2B11_pseudogene_short_fwd_30303572_30304411	Bos_taurus_OR2B11_functional|NC_037350.1|30303467|30304411	7	7	yes	yes	yes	yes	pseudogene	functional	840	945	no	yes	no change
>NC_037350.1_OR2B8_functional_rev_30678836_30679780	Bos_taurus_OR2G6_abj_functional|NC_037350.1|30678836|30679780	7	7	yes	yes	yes	yes	functional	functional	945	945	yes	no	no change
>NC_037350.1_OR2B11_functional_fwd_29661663_29662604	Bos_taurus_OR2B11_aav_functional|NC_037350.1|29661663|29662604	7	7	yes	yes	yes	yes	functional	functional	942	942	yes	no	no change
>NC_037350.1_OR2H2_functional_fwd_29469276_29470207	Bos_taurus_OR2G3_aal_functional|NC_037350.1|29469275|29470207	7	7	yes	yes	yes	yes	functional	functional	933	933	yes	no	no change
>NC_037350.1_OR2H2_functional_fwd_29500749_29501680	Bos_taurus_OR2G6_aao_functional|NC_037350.1|29500748|29501680	7	7	yes	yes	yes	yes	functional	functional	933	933	yes	no	no change
>NC_037350.1_OR2H2_functional_fwd_29491367_29492299	Bos_taurus_OR2G3_aan_functional|NC_037350.1|29491367|29492299	7	7	yes	yes	yes	yes	functional	functional	933	933	yes	no	no change
>NC_037350.1_OR2H2_functional_fwd_29481565_29482497	Bos_taurus_OR2G3_aam_functional|NC_037350.1|29481565|29482497	7	7	yes	yes	yes	yes	functional	functional	933	933	yes	no	no change
>NC_037350.1_OR10C1_functional_fwd_29820771_29821721	Bos_taurus_OR10C1_abb_functional|NC_037350.1|29820771|29821721	7	7	yes	yes	yes	yes	functional	functional	951	951	yes	no	no change
>NC_037350.1_OR10C1_functional_fwd_29780120_29781070	Bos_taurus_OR10C1_aaz_functional|NC_037350.1|29780093|29781070	7	7	yes	yes	yes	yes	functional	functional	951	978	no	no	no change
>NC_037350.1_OR2M3_functional_fwd_31492889_31493815	Bos_taurus_OR2M2_abt_functional|NC_037350.1|31492889|31493815	7	7	yes	yes	yes	yes	functional	functional	927	927	yes	no	no change
>NC_037350.1_OR2B8_functional_rev_30723738_30724682	Bos_taurus_OR2B8_abl_functional|NC_037350.1|30723738|30724682	7	7	yes	yes	yes	yes	functional	functional	945	945	yes	no	no change
>NC_037350.1_OR2B8_functional_rev_30763289_30764233	Bos_taurus_OR2G6_abm_functional|NC_037350.1|30763289|30764233	7	7	yes	yes	yes	yes	functional	functional	945	945	yes	no	no change
>NC_037350.1_OR2B6_functional_rev_29424616_29425559	Bos_taurus_OR2B2_functional|NC_037350.1|29424616|29425560	7	7	yes	yes	yes	yes	functional	functional	945	945	yes	no	no change
>NC_037350.1_OR2G3_functional_fwd_29515622_29516566	Bos_taurus_OR2G3_aap_functional|NC_037350.1|29515616|29516566	7	7	yes	yes	yes	yes	functional	functional	945	951	no	no	no change
>NC_037350.1_OR2M3_functional_fwd_31477974_31478921	Bos_taurus_OR2M3_abs_functional|NC_037350.1|31477974|31478921	7	7	yes	yes	yes	yes	functional	functional	948	948	yes	no	no change
>NC_037350.1_OR2M3_functional_fwd_31502881_31503804	Bos_taurus_OR2M2_abu_functional|NC_037350.1|31502881|31503804	7	7	yes	yes	yes	yes	functional	functional	924	924	yes	no	no change
>NC_037350.1_OR2W6_functional_fwd_30842497_30843453	Bos_taurus_OR2W6_abo_functional|NC_037350.1|30842497|30843453	7	7	yes	yes	yes	yes	functional	functional	957	957	yes	no	no change
>NC_037350.1_OR2I1_pseudogene_short_fwd_29011418_29011753	Bos_taurus_OR2I1_pseudogene|NC_037350.1|29011418|29011753	2	2	yes	yes	yes	yes	pseudogene	pseudogene	336	336	yes	no	no change
>NC_037356.1_OR8G1_functional_fwd_27027658_27028593	Bos_taurus_OR8G5_functional|NC_037356.1|27027658|27028593	7	7	yes	yes	yes	yes	functional	functional	936	936	yes	no	no change
>NC_037356.1_OR958_functional_fwd_26980174_26981226	Bos_taurus_OR958_functional|NC_037356.1|26980174|26981226	7	7	yes	yes	yes	yes	functional	functional	1053	1053	yes	no	no change
>NC_037356.1_OR147_functional_rev_26894206_26895138	Bos_taurus_OR145_functional|NC_037356.1|26894206|26895138	7	7	yes	yes	yes	yes	functional	functional	933	933	yes	no	no change
>NC_037356.1_OR145_functional_rev_27145858_27146790	Bos_taurus_OR145_adh_functional|NC_037356.1|27145858|27146790	7	7	yes	yes	yes	yes	functional	functional	933	933	yes	no	no change
>NC_037356.1_OR6M1_functional_rev_26549570_26550517	Bos_taurus_OR6M1_acs_functional|NC_037356.1|26549570|26550517	7	7	yes	yes	yes	yes	functional	functional	948	948	yes	no	no change
>NC_037356.1_OR6M1_functional_rev_26520867_26521814	Bos_taurus_OR6M1_functional|NC_037356.1|26520867|26521814	7	7	yes	yes	yes	yes	functional	functional	948	948	yes	no	no change
>NC_037356.1_OR6M1_functional_rev_26538993_26539937	Bos_taurus_OR6M1_acr_functional|NC_037356.1|26538993|26539937	7	7	yes	yes	yes	yes	functional	functional	945	945	yes	no	no change
>NC_037356.1_OR8D4_functional_rev_26572651_26573586	Bos_taurus_OR8D4_functional|NC_037356.1|26572651|26573586	7	7	yes	yes	yes	yes	functional	functional	936	936	yes	no	no change
>NC_037356.1_OR8B12_functional_rev_27864014_27864949	Bos_taurus_OR8B12_aef_functional|NC_037356.1|27864014|27864949	7	7	yes	yes	yes	yes	functional	functional	936	936	yes	no	no change
>NC_037356.1_OR8B12_functional_rev_27839808_27840743	Bos_taurus_OR8B12_functional|NC_037356.1|27839808|27840743	7	7	yes	yes	yes	yes	functional	functional	936	936	yes	no	no change
>NC_037356.1_OR8A1_functional_fwd_28034929_28035858	Bos_taurus_OR8A1_aen_functional|NC_037356.1|28034929|28035858	7	7	yes	yes	yes	yes	functional	functional	930	930	yes	no	no change
>NC_037356.1_OR8A1_functional_fwd_28053550_28054479	Bos_taurus_OR8A1_aeo_functional|NC_037356.1|28053550|28054479	7	7	yes	yes	yes	yes	functional	functional	930	930	yes	no	no change
>NC_037356.1_OR8A1_functional_fwd_27980481_27981410	Bos_taurus_OR8A1_aek_functional|NC_037356.1|27980481|27981410	7	7	yes	yes	yes	yes	functional	functional	930	930	yes	no	no change
>NC_037356.1_OR8B3_functional_rev_27727978_27728922	Bos_taurus_OR8B3_aec_functional|NC_037356.1|27727978|27728922	7	7	yes	yes	yes	yes	functional	functional	945	945	yes	no	no change
>NC_037356.1_OR8B8_functional_rev_27807576_27808523	Bos_taurus_OR145_aee_functional|NC_037356.1|27807576|27808523	7	7	yes	yes	yes	yes	functional	functional	948	948	yes	no	no change
>NC_037356.1_OR8G5_functional_fwd_27530144_27531085	Bos_taurus_OR8G1_adt_functional|NC_037356.1|27530144|27531085	7	7	yes	yes	yes	yes	functional	functional	942	942	yes	no	no change
>NC_037356.1_OR10G9_pseudogene_short_rev_26685104_26685598	Bos_taurus_OR10G4_pseudogene|NC_037356.1|26684666|26685598	4	7	yes	yes	yes	yes	pseudogene	pseudogene	495	933	no	no	no
>NC_037356.1_OR10G9_functional_fwd_26649376_26650338	Bos_taurus_OR10G9_functional|NC_037356.1|26649376|26650338	7	7	yes	yes	yes	yes	functional	functional	963	963	yes	no	no change
>NC_037356.1_OR145_functional_rev_27648888_27649817	Bos_taurus_OR8B3_adz_functional|NC_037356.1|27648888|27649817	7	7	yes	yes	yes	yes	functional	functional	930	930	yes	no	no change
>NC_037356.1_OR145_functional_rev_27593482_27594414	Bos_taurus_OROlr1242_adx_functional|NC_037356.1|27593482|27594414	7	7	yes	yes	yes	yes	functional	functional	933	933	yes	no	no change
>NC_037356.1_OR145_functional_rev_27402599_27403531	Bos_taurus_OR145_ado_functional|NC_037356.1|27402599|27403531	7	7	yes	yes	yes	yes	functional	functional	933	933	yes	no	no change
>NC_037356.1_OR145_functional_fwd_26608283_26609215	Bos_taurus_OR8B3_acv_functional|NC_037356.1|26608283|26609215	7	7	yes	yes	yes	yes	functional	functional	933	933	yes	no	no change
>NC_037356.1_OR145_functional_rev_27621423_27622352	Bos_taurus_OR8B3_ady_functional|NC_037356.1|27621423|27622352	7	7	yes	yes	yes	yes	functional	functional	930	930	yes	no	no change
>NC_037356.1_OR10D3_functional_fwd_26757329_26758252	Bos_taurus_OR10D4_functional|NC_037356.1|26757329|26758252	7	7	yes	yes	yes	yes	functional	functional	924	924	yes	no	no change
>NC_037356.1_OR10G9_functional_fwd_26717282_26718217	Bos_taurus_OR10G9_acx_functional|NC_037356.1|26717282|26718217	7	7	yes	yes	yes	yes	functional	functional	936	936	yes	no	no change
>NC_037356.1_OR10D3_functional_fwd_26991392_26992324	Bos_taurus_OR10D3_functional|NC_037356.1|26991392|26992324	7	7	yes	yes	yes	yes	functional	functional	933	933	yes	no	no change
>NC_037356.1_OR10G9_functional_fwd_26864137_26865066	Bos_taurus_OR10G9_ade_functional|NC_037356.1|26864137|26865066	7	7	yes	yes	yes	yes	functional	functional	930	930	yes	no	no change
>NC_037356.1_OR8A1_functional_fwd_27960897_27961826	Bos_taurus_OR8A1_aej_functional|NC_037356.1|27960897|27961826	7	7	yes	yes	yes	yes	functional	functional	930	930	yes	no	no change
>NC_037356.1_OR8A1_functional_fwd_27949090_27950016	Bos_taurus_OR8A1_functional|NC_037356.1|27949090|27950016	7	7	yes	yes	yes	yes	functional	functional	927	927	yes	no	no change
>NC_037356.1_OR8A1_functional_fwd_27929254_27930171	Bos_taurus_OR151_aeh_functional|NC_037356.1|27929254|27930171	7	7	yes	yes	yes	yes	functional	functional	918	918	yes	no	no change
>NC_037356.1_OR8A1_functional_fwd_27888210_27889175	Bos_taurus_OR151_functional|NC_037356.1|27888210|27889175	7	7	yes	yes	yes	yes	functional	functional	966	966	yes	no	no change
>NC_037356.1_OR8A1_functional_fwd_28005061_28006014	Bos_taurus_OR151_ael_functional|NC_037356.1|28005061|28006014	7	7	yes	yes	yes	yes	functional	functional	954	954	yes	no	no change
>NC_037356.1_OR8A1_functional_fwd_28019899_28020852	Bos_taurus_OR151_aem_functional|NC_037356.1|28019899|28020852	7	7	yes	yes	yes	yes	functional	functional	954	954	yes	no	no change
>NC_037356.1_OR8B12_functional_rev_27934672_27935613	Bos_taurus_OR145_aei_functional|NC_037356.1|27934672|27935613	7	7	yes	yes	yes	yes	functional	functional	942	942	yes	no	no change
>NC_037356.1_OR8B12_functional_rev_27906729_27907670	Bos_taurus_OR145_aeg_functional|NC_037356.1|27906729|27907670	7	7	yes	yes	yes	yes	functional	functional	942	942	yes	no	no change
>NC_037356.1_OR8B4_functional_rev_27789906_27790835	Bos_taurus_OR8B4_functional|NC_037356.1|27789906|27790835	7	7	yes	yes	yes	yes	functional	functional	930	930	yes	no	no change
>NC_037356.1_OR147_functional_fwd_26602860_26603789	Bos_taurus_OR_acu_functional|NC_037356.1|26602860|26603789	7	7	yes	yes	yes	yes	functional	functional	930	930	yes	no	no change
>NC_037356.1_OR8D2_functional_rev_27569115_27570041	Bos_taurus_OR8D2_adv_functional|NC_037356.1|27569115|27570041	7	7	yes	yes	yes	yes	functional	functional	927	927	yes	no	no change
>NC_037356.1_OR8G1_functional_fwd_27537272_27538207	Bos_taurus_OR8G5_adu_pseudogene|NC_037356.1|27537272|27538228	7	7	yes	yes	yes	yes	functional	pseudogene	936	957	no	yes	no change
>NC_037356.1_OR8G2P_functional_fwd_27478795_27479730	Bos_taurus_OR8G2_adq_functional|NC_037356.1|27478795|27479730	7	7	yes	yes	yes	yes	functional	functional	936	936	yes	no	no change
>NC_037356.1_OR8G3P_functional_fwd_27260318_27261271	Bos_taurus_OR8G3P_adk_pseudogene|NC_037356.1|27260318|27261271	7	7	yes	yes	yes	yes	functional	pseudogene	954	954	yes	yes	no change
>NC_037356.1_OR8G3P_functional_fwd_27057159_27058094	Bos_taurus_OR8G2_functional|NC_037356.1|27057159|27058094	7	7	yes	yes	yes	yes	functional	functional	936	936	yes	no	no change
>NC_037356.1_OR8G3P_functional_fwd_27503108_27504043	Bos_taurus_OR8G3P_ads_pseudogene|NC_037356.1|27503108|27504043	7	7	yes	yes	yes	yes	functional	pseudogene	936	936	yes	yes	no change
>NC_037356.1_OR8G3P_functional_fwd_27271422_27272360	Bos_taurus_OR8G3P_adl_pseudogene|NC_037356.1|27271422|27272360	7	7	yes	yes	yes	yes	functional	pseudogene	939	939	yes	yes	no change
>NC_037356.1_OR8G3P_functional_fwd_27067428_27068363	Bos_taurus_OR8G3P_pseudogene|NC_037356.1|27067428|27068363	7	7	yes	yes	yes	yes	functional	pseudogene	936	936	yes	yes	no change
>NC_037356.1_OR8D1_functional_fwd_27306332_27307273	Bos_taurus_OR8D2_functional|NC_037356.1|27306332|27307273	7	7	yes	yes	yes	yes	functional	functional	942	942	yes	no	no change
>NC_037356.1_OR145_functional_rev_27673064_27673993	Bos_taurus_OR8B3_aea_functional|NC_037356.1|27673064|27673993	7	7	yes	yes	yes	yes	functional	functional	930	930	yes	no	no change
>NC_037356.1_OR149_functional_fwd_26961246_26962181	Bos_taurus_OR149_adf_functional|NC_037356.1|26961246|26962181	7	7	yes	yes	yes	yes	functional	functional	936	936	yes	no	no change
>NC_037356.1_OR10G6_functional_rev_26634718_26635653	Bos_taurus_OR10G6_functional|NC_037356.1|26634718|26635653	7	7	yes	yes	yes	yes	functional	functional	936	936	yes	no	no change
>NC_037356.1_OR4D5_functional_fwd_26587523_26588467	Bos_taurus_OR4D5_functional|NC_037356.1|26587523|26588467	7	7	yes	yes	yes	yes	functional	functional	945	945	yes	no	no change
>NC_037356.1_OR145_functional_rev_27158521_27159450	Bos_taurus_OR8B3_adi_functional|NC_037356.1|27158521|27159450	7	7	yes	yes	yes	yes	functional	functional	930	930	yes	no	no change
>NC_037356.1_OR145_pseudogene_short_rev_27131014_27131625	Bos_taurus_OR145_adg_pseudogene|NC_037356.1|27131014|27131613	5	5	yes	yes	yes	yes	pseudogene	pseudogene	612	600	no	no	no change
>NC_037356.1_OR10S1_functional_rev_26617982_26618950	Bos_taurus_OR10S1_functional|NC_037356.1|26617982|26618950	7	7	yes	yes	yes	yes	functional	functional	969	969	yes	no	no change
>NC_037356.1_OR143_functional_fwd_27751727_27752656	Bos_taurus_OR143_aed_functional|NC_037356.1|27751727|27752656	7	7	yes	yes	yes	yes	functional	functional	930	930	yes	no	no change
>NC_037356.1_OR143_functional_rev_27454639_27455571	Bos_taurus_OR143_adp_functional|NC_037356.1|27454639|27455571	7	7	yes	yes	yes	yes	functional	functional	933	933	yes	no	no change
>NC_037356.1_OR10D3_functional_fwd_26776387_26777319	Bos_taurus_OR10D4_acy_functional|NC_037356.1|26776387|26777319	7	7	yes	yes	yes	yes	functional	functional	933	933	yes	no	no change
>NC_037356.1_OR10D4_functional_rev_26808596_26809531	Bos_taurus_OR10D4_ada_functional|NC_037356.1|26808596|26809531	7	7	yes	yes	yes	yes	functional	functional	936	936	yes	no	no change
>NC_037336.1_TAAR2_functional_rev_70784406_70785326	Bos_taurus_TAAR2_functional|NC_037336.1|70784406|70785326	7	7	yes	yes	yes	yes	functional	functional	921	921	yes	no	no change
>NC_037336.1_TAAR6_functional_fwd_70591894_70592928	Bos_taurus_TAAR6_ka_functional|NC_037336.1|70591894|70592928	7	7	yes	yes	yes	yes	functional	functional	1035	1035	yes	no	no change
>NC_037336.1_TAAR6_functional_rev_70710039_70711067	Bos_taurus_TAAR6_kf_functional|NC_037336.1|70710039|70711067	7	7	yes	yes	yes	yes	functional	functional	1029	1029	yes	no	no change
>NC_037336.1_TAAR6_functional_rev_70639602_70640639	Bos_taurus_TAAR6_kc_functional|NC_037336.1|70639602|70640639	7	7	yes	yes	yes	yes	functional	functional	1038	1038	yes	no	no change
>NC_037336.1_TAAR9_functional_fwd_70475309_70476355	Bos_taurus_TAAR9_functional|NC_037336.1|70475309|70476355	7	7	yes	yes	yes	yes	functional	functional	1047	1047	yes	no	no change
>NC_037336.1_TAAR3_functional_rev_70773744_70774775	Bos_taurus_TAAR3_functional|NC_037336.1|70773744|70774775	7	7	yes	yes	yes	yes	functional	functional	1032	1032	yes	no	no change
>NC_037336.1_TAAR4_functional_rev_70763819_70764862	Bos_taurus_TAAR4_functional|NC_037336.1|70763819|70764862	7	7	yes	yes	yes	yes	functional	functional	1044	1044	yes	no	no change
>NC_037336.1_OR8B3_functional_rev_104319947_104320873	Bos_taurus_OR8B3_functional|NC_037336.1|104319947|104320873	7	7	yes	yes	yes	yes	functional	functional	927	927	yes	no	no change
>NC_037336.1_TAAR8_functional_fwd_70490921_70491946	Bos_taurus_TAAR8_functional|NC_037336.1|70490921|70491946	7	7	yes	yes	yes	yes	functional	functional	1026	1026	yes	no	no change
>NC_037336.1_TAAR8_functional_rev_70661802_70662845	Bos_taurus_TAAR8_kd_functional|NC_037336.1|70661802|70662845	7	7	yes	yes	yes	yes	functional	functional	1044	1044	yes	no	no change
>NC_037336.1_TAAR6_pseudogene_nonsense_rev_70731873_70732910	Bos_taurus_TAAR6_kh_pseudogene|NC_037336.1|70731873|70732910	7	7	yes	yes	yes	yes	pseudogene	pseudogene	1038	1038	yes	no	no change
>NC_037336.1_TAAR6_functional_fwd_70511266_70512303	Bos_taurus_TAAR6_functional|NC_037336.1|70511266|70512303	7	7	yes	yes	yes	yes	functional	functional	1038	1038	yes	no	no change
>NC_037336.1_TAAR6_functional_fwd_70571786_70572817	Bos_taurus_TAAR6_jy_functional|NC_037336.1|70571786|70572817	7	7	yes	yes	yes	yes	functional	functional	1032	1032	yes	no	no change
>NC_037336.1_TAAR1_functional_rev_70806940_70807950	Bos_taurus_TAAR1_functional|NC_037336.1|70806940|70807950	7	7	yes	yes	yes	yes	functional	functional	1011	1011	yes	no	no change
>NC_037336.1_TAAR5_functional_rev_70753522_70754535	Bos_taurus_TAAR5_functional|NC_037336.1|70753522|70754535	7	7	yes	yes	yes	yes	functional	functional	1014	1014	yes	no	no change
>NC_037336.1_TAAR7a_functional_fwd_70562188_70563219	Bos_taurus_TAAR7a_jx_functional|NC_037336.1|70562188|70563219	7	7	yes	yes	yes	yes	functional	functional	1032	1032	yes	no	no change
>NC_037336.1_TAAR7a_functional_fwd_70580357_70581388	Bos_taurus_TAAR7a_jz_functional|NC_037336.1|70580357|70581388	7	7	yes	yes	yes	yes	functional	functional	1032	1032	yes	no	no change
>NC_037336.1_TAAR7a_functional_fwd_70693884_70694915	Bos_taurus_TAAR7a_ke_functional|NC_037336.1|70693884|70694915	7	7	yes	yes	yes	yes	functional	functional	1032	1032	yes	no	no change
>NC_037336.1_TAAR7a_functional_fwd_70500071_70501102	Bos_taurus_TAAR7a_functional|NC_037336.1|70500071|70501102	7	7	yes	yes	yes	yes	functional	functional	1032	1032	yes	no	no change
>NC_037336.1_TAAR7a_functional_fwd_70533394_70534425	Bos_taurus_TAAR7a_jw_functional|NC_037336.1|70533394|70534425	7	7	yes	yes	yes	yes	functional	functional	1032	1032	yes	no	no change
>NC_037336.1_OR143_functional_rev_104334201_104335133	Bos_taurus_OR143_functional|NC_037336.1|104334201|104335133	7	7	yes	yes	yes	yes	functional	functional	933	933	yes	no	no change
>NC_037336.1_TAAR7a_functional_rev_70632558_70633589	Bos_taurus_TAAR7a_kb_functional|NC_037336.1|70632558|70633589	7	7	yes	yes	yes	yes	functional	functional	1032	1032	yes	no	no change
>NC_037336.1_OR8B8_functional_rev_104422393_104423328	Bos_taurus_OR8B8_functional|NC_037336.1|104422393|104423328	7	7	yes	yes	yes	yes	functional	functional	936	936	yes	no	no change
>NC_037336.1_OR5D18_functional_fwd_220061_221002	Bos_taurus_OR5D18_jv_functional|NC_037336.1|220061|221002	7	7	yes	yes	yes	yes	functional	functional	942	942	yes	no	no change
>NC_037336.1_OR5D18_pseudogene_nonsense_short_fwd_208766_209419	Bos_taurus_OR5D18_pseudogene|NC_037336.1|208808|209419	5	5	yes	yes	yes	yes	pseudogene	pseudogene	654	612	no	no	no change
>NC_037336.1_OR149_functional_fwd_104376183_104377115	Bos_taurus_OR149_functional|NC_037336.1|104376183|104377115	7	7	yes	yes	yes	yes	functional	functional	933	933	yes	no	no change
>NC_037336.1_OR4P4_functional_fwd_177528_178508	Bos_taurus_OR4P4_functional|NC_037336.1|177582|178508	7	7	yes	yes	yes	yes	functional	functional	981	927	no	no	no change
>NC_037334.1_OR5V1_functional_fwd_40999129_41000076	Bos_taurus_OR5V1_ht_functional|NC_037334.1|40999129|41000076	7	7	yes	yes	yes	yes	functional	functional	948	948	yes	no	no change
>NC_037334.1_OR7A17_functional_rev_8905847_8906878	Bos_taurus_OR7A17_fs_functional|NC_037334.1|8905847|8906878	7	7	yes	yes	yes	yes	functional	functional	1032	1032	yes	no	no change
>NC_037334.1_OR7G2_functional_fwd_13792791_13793783	Bos_taurus_OR7G2_he_functional|NC_037334.1|13792791|13793783	7	7	yes	yes	yes	yes	functional	functional	993	993	yes	no	no change
>NC_037334.1_OR2M3_functional_rev_40147208_40148266	Bos_taurus_OR2M3_functional|NC_037334.1|40147208|40148266	7	7	yes	yes	yes	yes	functional	functional	1059	1059	yes	no	no change
>NC_037334.1_OR7A17_functional_rev_8848887_8849957	Bos_taurus_OR7A17_fq_functional|NC_037334.1|8848887|8849957	7	7	yes	yes	yes	yes	functional	functional	1071	1071	yes	no	no change
>NC_037334.1_OR2AK2_functional_fwd_41427971_41428834	Bos_taurus_OR2AK2_pseudogene|NC_037334.1|41427860|41428834	7	7	yes	yes	yes	yes	functional	pseudogene	864	975	no	yes	no change
>NC_037334.1_OR7A17_functional_rev_8312556_8313524	Bos_taurus_OR7A17_fb_functional|NC_037334.1|8312556|8313524	7	7	yes	yes	yes	yes	functional	functional	969	969	yes	no	no change
>NC_037334.1_OR2T29_functional_rev_42798234_42799181	Bos_taurus_OR2T29_in_functional|NC_037334.1|42798234|42799181	7	7	yes	yes	yes	yes	functional	functional	948	948	yes	no	no change
>NC_037334.1_OR7A17_functional_rev_8407078_8408010	Bos_taurus_OR7A17_fd_functional|NC_037334.1|8407078|8408010	7	7	yes	yes	yes	yes	functional	functional	933	933	yes	no	no change
>NC_037334.1_OR7A10_functional_rev_8473254_8474183	Bos_taurus_OR7A17_fh_functional|NC_037334.1|8473254|8474183	7	7	yes	yes	yes	yes	functional	functional	930	930	yes	no	no change
>NC_037334.1_OR11L1_functional_rev_41214195_41215166	Bos_taurus_OR11L1_functional|NC_037334.1|41214195|41215166	7	7	yes	yes	yes	yes	functional	functional	972	972	yes	no	no change
>NC_037334.1_OR2L8_functional_fwd_41810762_41811700	Bos_taurus_OR2L8_ib_functional|NC_037334.1|41810762|41811700	7	7	yes	yes	yes	yes	functional	functional	939	939	yes	no	no change
>NC_037334.1_OR2L2_functional_fwd_41791167_41792105	Bos_taurus_OR2L2_ia_functional|NC_037334.1|41791167|41792105	7	7	yes	yes	yes	yes	functional	functional	939	939	yes	no	no change
>NC_037334.1_OR2L8_functional_fwd_41552591_41553529	Bos_taurus_OR2L8_functional|NC_037334.1|41552591|41553529	7	7	yes	yes	yes	yes	functional	functional	939	939	yes	no	no change
>NC_037334.1_OR2L8_functional_fwd_41773074_41774030	Bos_taurus_OR2L2_functional|NC_037334.1|41773074|41774030	7	7	yes	yes	yes	yes	functional	functional	957	957	yes	no	no change
>NC_037334.1_OR2L13_functional_rev_41827752_41828687	Bos_taurus_OR2L13_functional|NC_037334.1|41827752|41828687	7	7	yes	yes	yes	yes	functional	functional	936	936	yes	no	no change
>NC_037334.1_OR2T6_functional_fwd_42054420_42055379	Bos_taurus_OR2T6_functional|NC_037334.1|42054420|42055379	7	7	yes	yes	yes	yes	functional	functional	960	960	yes	no	no change
>NC_037334.1_OR2T1_functional_fwd_42074026_42074982	Bos_taurus_OR2T1_ie_functional|NC_037334.1|42074017|42074982	7	7	yes	yes	yes	yes	functional	functional	957	966	no	no	no change
>NC_037334.1_OR2V1_functional_rev_40235504_40236451	Bos_taurus_OR2V1_functional|NC_037334.1|40235504|40236451	7	7	yes	yes	yes	yes	functional	functional	948	948	yes	no	no change
>NC_037334.1_OR2V2_pseudogene_short_fwd_40271218_40272165	Bos_taurus_OR2V2_functional|NC_037334.1|40271218|40272165	7	7	yes	yes	yes	yes	pseudogene	functional	948	948	yes	yes	no change
>NC_037334.1_OR2Y1_functional_rev_39950418_39951356	Bos_taurus_OR2Y1_functional|NC_037334.1|39950418|39951356	7	7	yes	yes	yes	yes	functional	functional	939	939	yes	no	no change
>NC_037334.1_OR6F1_functional_fwd_41081476_41082402	Bos_taurus_OR6F1_functional|NC_037334.1|41081476|41082402	7	7	yes	yes	yes	yes	functional	functional	927	927	yes	no	no change
>NC_037334.1_OR7D2_functional_rev_13648564_13649502	Bos_taurus_OR7D2_functional|NC_037334.1|13648564|13649502	7	7	yes	yes	yes	yes	functional	functional	939	939	yes	no	no change
>NC_037334.1_OR6M1_functional_fwd_41169945_41170913	Bos_taurus_OR6T1_functional|NC_037334.1|41169945|41170913	7	7	yes	yes	yes	yes	functional	functional	969	969	yes	no	no change
>NC_037334.1_OR18_functional_rev_13768932_13769861	Bos_taurus_OR18_hd_functional|NC_037334.1|13768932|13769861	7	7	yes	yes	yes	yes	functional	functional	930	930	yes	no	no change
>NC_037334.1_OR2V2_functional_fwd_40294174_40295121	Bos_taurus_OR2V2_hm_functional|NC_037334.1|40294174|40295121	7	7	yes	yes	yes	yes	functional	functional	948	948	yes	no	no change
>NC_037334.1_OR1I1_functional_rev_8044506_8045447	Bos_taurus_OR1I1_ez_functional|NC_037334.1|8044506|8045447	7	7	yes	yes	yes	yes	functional	functional	942	942	yes	no	no change
>NC_037334.1_OR7G1_functional_rev_13459477_13460415	Bos_taurus_OR7G1_gv_functional|NC_037334.1|13459477|13460415	7	7	yes	yes	yes	yes	functional	functional	939	939	yes	no	no change
>NC_037334.1_OR6F1_functional_rev_41125617_41126576	Bos_taurus_OR6F1_hu_functional|NC_037334.1|41125617|41126576	7	7	yes	yes	yes	yes	functional	functional	960	960	yes	no	no change
>NC_037334.1_OR2B11_functional_rev_40752517_40753491	Bos_taurus_OR2B11_hn_functional|NC_037334.1|40752517|40753491	7	7	yes	yes	yes	yes	functional	functional	975	975	yes	no	no change
>NC_037334.1_OR5V1_functional_fwd_40974802_40975749	Bos_taurus_OR5V1_hs_functional|NC_037334.1|40974802|40975749	7	7	yes	yes	yes	yes	functional	functional	948	948	yes	no	no change
>NC_037334.1_OR7A17_functional_rev_10208213_10209202	Bos_taurus_OR7A17_gl_functional|NC_037334.1|10208213|10209202	7	7	yes	yes	yes	yes	functional	functional	990	990	yes	no	no change
>NC_037334.1_OR10H2_functional_fwd_7071492_7072481	Bos_taurus_OR10H2_functional|NC_037334.1|7071492|7072481	7	7	yes	yes	yes	yes	functional	functional	990	990	yes	no	no change
>NC_037334.1_OR7A17_functional_rev_8276824_8277792	Bos_taurus_OR7A17_functional|NC_037334.1|8276824|8277792	7	7	yes	yes	yes	yes	functional	functional	969	969	yes	no	no change
>NC_037334.1_OR1361_functional_rev_6948006_6948953	Bos_taurus_OR1361_functional|NC_037334.1|6948006|6948953	7	7	yes	yes	yes	yes	functional	functional	948	948	yes	no	no change
>NC_037334.1_OR2T12_functional_fwd_41529114_41530052	Bos_taurus_OR2T8_hy_functional|NC_037334.1|41529114|41530052	7	7	yes	yes	yes	yes	functional	functional	939	939	yes	no	no change
>NC_037334.1_OR2T12_functional_fwd_41472526_41473458	Bos_taurus_OR2T8_functional|NC_037334.1|41472526|41473458	7	7	yes	yes	yes	yes	functional	functional	933	933	yes	no	no change
>NC_037334.1_ORPROTEINOLF4_functional_fwd_10493768_10494703	Bos_taurus_OR7A17_gt_functional|NC_037334.1|10493768|10494703	7	7	yes	yes	yes	yes	functional	functional	936	936	yes	no	no change
>NC_037334.1_OR7A10_functional_rev_8497991_8498959	Bos_taurus_OR7A17_fi_functional|NC_037334.1|8497991|8498959	7	7	yes	yes	yes	yes	functional	functional	969	969	yes	no	no change
>NC_037334.1_OR7A10_functional_fwd_9044585_9045553	Bos_taurus_OR7A17_fv_functional|NC_037334.1|9044585|9045553	7	7	yes	yes	yes	yes	functional	functional	969	969	yes	no	no change
>NC_037334.1_OR7A17_functional_rev_10280901_10281866	Bos_taurus_OR7A17_gn_functional|NC_037334.1|10280901|10281866	7	7	yes	yes	yes	yes	functional	functional	966	966	yes	no	no change
>NC_037334.1_OR2T27_functional_fwd_42104424_42105365	Bos_taurus_OR2T27_if_functional|NC_037334.1|42104424|42105365	7	7	yes	yes	yes	yes	functional	functional	942	942	yes	no	no change
>NC_037334.1_OR2T29_functional_fwd_42323260_42324222	Bos_taurus_OR2T4_ih_functional|NC_037334.1|42323260|42324222	7	7	yes	yes	yes	yes	functional	functional	963	963	yes	no	no change
>NC_037334.1_OR7A17_functional_rev_8430865_8431788	Bos_taurus_OR7A17_ff_functional|NC_037334.1|8430865|8431788	7	7	yes	yes	yes	yes	functional	functional	924	924	yes	no	no change
>NC_037334.1_OR7A10_functional_rev_9440267_9441226	Bos_taurus_ORPROTEINOLF4_fy_functional|NC_037334.1|9440267|9441226	7	7	yes	yes	yes	yes	functional	functional	960	960	yes	no	no change
>NC_037334.1_ORPROTEINOLF4_functional_rev_39918858_39919868	Bos_taurus_OR7A17_hk_functional|NC_037334.1|39918858|39919868	7	7	yes	yes	yes	yes	functional	functional	1011	1011	yes	no	no change
>NC_037334.1_OR7A10_functional_fwd_10479069_10480001	Bos_taurus_ORPROTEINOLF4_gs_functional|NC_037334.1|10479069|10480001	7	7	yes	yes	yes	yes	functional	functional	933	933	yes	no	no change
>NC_037334.1_OR7A17_functional_rev_9813346_9814314	Bos_taurus_OR7A17_gf_functional|NC_037334.1|9813346|9814314	7	7	yes	yes	yes	yes	functional	functional	969	969	yes	no	no change
>NC_037334.1_OR2G3_functional_fwd_40945599_40946543	Bos_taurus_OR2G3_hr_functional|NC_037334.1|40945599|40946543	7	7	yes	yes	yes	yes	functional	functional	945	945	yes	no	no change
>NC_037334.1_ORPROTEINOLF4_pseudogene_short_rev_8424544_8424960	Bos_taurus_OR7A17_fe_pseudogene|NC_037334.1|8424028|8424960	3	7	yes	yes	yes	yes	pseudogene	pseudogene	417	933	no	no	no
>NC_037334.1_OR10H1_functional_rev_7246650_7247597	Bos_taurus_OR10H1_eu_functional|NC_037334.1|7246650|7247597	7	7	yes	yes	yes	yes	functional	functional	948	948	yes	no	no change
>NC_037334.1_OR10H3_pseudogene_short_rev_7131255_7131974	Bos_taurus_OR10H4_eo_pseudogene|NC_037334.1|7131255|7131974	6	6	yes	yes	yes	yes	pseudogene	pseudogene	720	720	yes	no	no change
>NC_037334.1_OR2M3_functional_fwd_41963265_41964203	Bos_taurus_OR2M3_id_functional|NC_037334.1|41963265|41964203	7	7	yes	yes	yes	yes	functional	functional	939	939	yes	no	no change
>NC_037334.1_OR2M3_functional_rev_41935430_41936365	Bos_taurus_OR2M5_functional|NC_037334.1|41935430|41936365	7	7	yes	yes	yes	yes	functional	functional	936	936	yes	no	no change
>NC_037334.1_OR2M4_functional_fwd_41950264_41951214	Bos_taurus_OR2M4_functional|NC_037334.1|41950264|41951214	7	7	yes	yes	yes	yes	functional	functional	951	951	yes	no	no change
>NC_037334.1_OR2T11_functional_fwd_42137752_42138687	Bos_taurus_OR2T11_functional|NC_037334.1|42137752|42138687	7	7	yes	yes	yes	yes	functional	functional	936	936	yes	no	no change
>NC_037334.1_OR2T4_functional_fwd_42005533_42006495	Bos_taurus_OR2T4_functional|NC_037334.1|42005533|42006495	7	7	yes	yes	yes	yes	functional	functional	963	963	yes	no	no change
>NC_037334.1_OR2T29_functional_rev_42235853_42236806	Bos_taurus_OR2T29_functional|NC_037334.1|42235853|42236806	7	7	yes	yes	yes	yes	functional	functional	954	954	yes	no	no change
>NC_037334.1_OR2T3_functional_rev_42262988_42263992	Bos_taurus_OR2T3_functional|NC_037334.1|42262988|42263959	7	7	yes	yes	yes	yes	functional	functional	1005	972	no	no	no change
>NC_037334.1_OR2T3_functional_fwd_42355723_42356697	Bos_taurus_OR2T3_ii_functional|NC_037334.1|42355723|42356697	7	7	yes	yes	yes	yes	functional	functional	975	975	yes	no	no change
>NC_037334.1_OR2T3_functional_fwd_42285092_42286063	Bos_taurus_OR2T3_ig_functional|NC_037334.1|42285092|42286063	7	7	yes	yes	yes	yes	functional	functional	972	972	yes	no	no change
>NC_037334.1_OR2T29_functional_fwd_42374306_42375280	Bos_taurus_OR2T29_ij_functional|NC_037334.1|42374306|42375280	7	7	yes	yes	yes	yes	functional	functional	975	975	yes	no	no change
>NC_037334.1_OR5W2_functional_rev_328408_329334	Bos_taurus_OR5W2_functional|NC_037334.1|328408|329334	7	7	yes	yes	yes	yes	functional	functional	927	927	yes	no	no change
>NC_037334.1_OR7A10_functional_fwd_9076288_9077217	Bos_taurus_OR7A17_fw_functional|NC_037334.1|9076288|9077217	7	7	yes	yes	yes	yes	functional	functional	930	930	yes	no	no change
>NC_037334.1_OR7G1_functional_rev_13451869_13452804	Bos_taurus_OR7G1_gu_functional|NC_037334.1|13451869|13452804	7	7	yes	yes	yes	yes	functional	functional	936	936	yes	no	no change
>NC_037334.1_OR7G1_functional_rev_13443982_13444935	Bos_taurus_OR7G1_functional|NC_037334.1|13443982|13444935	7	7	yes	yes	yes	yes	functional	functional	954	954	yes	no	no change
>NC_037334.1_OR7G1_functional_rev_13542266_13543204	Bos_taurus_OR7G1_ha_functional|NC_037334.1|13542266|13543204	7	7	yes	yes	yes	yes	functional	functional	939	939	yes	no	no change
>NC_037334.1_OR56_functional_rev_42764971_42765894	Bos_taurus_OR56_im_functional|NC_037334.1|42764971|42765894	7	7	yes	yes	yes	yes	functional	functional	924	924	yes	no	no change
>NC_037334.1_OR24_functional_rev_13406810_13407751	Bos_taurus_OR24_functional|NC_037334.1|13406810|13407751	7	7	yes	yes	yes	yes	functional	functional	942	942	yes	no	no change
>NC_037334.1_OR5V1_functional_fwd_40960150_40961073	Bos_taurus_OR1038_functional|NC_037334.1|40960150|40961073	7	7	yes	yes	yes	yes	functional	functional	924	924	yes	no	no change
>NC_037334.1_OR7A10_functional_fwd_9613342_9614292	Bos_taurus_ORPROTEINOLF4_gb_functional|NC_037334.1|9613342|9614292	7	7	yes	yes	yes	yes	functional	functional	951	951	yes	no	no change
>NC_037334.1_OR1571_functional_fwd_10022869_10023816	Bos_taurus_OR7A10_gg_functional|NC_037334.1|10022869|10023816	7	7	yes	yes	yes	yes	functional	functional	948	948	yes	no	no change
>NC_037334.1_OR1I1_functional_rev_8056664_8057614	Bos_taurus_OR1I1_fa_functional|NC_037334.1|8056664|8057614	7	7	yes	yes	yes	yes	functional	functional	951	951	yes	no	no change
>NC_037334.1_OR1I1_functional_rev_8035823_8036764	Bos_taurus_OR1I1_functional|NC_037334.1|8035823|8036764	7	7	yes	yes	yes	yes	functional	functional	942	942	yes	no	no change
>NC_037334.1_OR18_functional_rev_13762762_13763691	Bos_taurus_OR18_hc_functional|NC_037334.1|13762762|13763691	7	7	yes	yes	yes	yes	functional	functional	930	930	yes	no	no change
>NC_037334.1_OR2Z1_functional_rev_6985281_6986246	Bos_taurus_OR2Z1_functional|NC_037334.1|6985281|6986297	7	7	yes	yes	yes	yes	functional	functional	966	1017	no	no	no change
>NC_037334.1_OR7A17_functional_rev_8945626_8946597	Bos_taurus_ORPROTEINOLF4_ft_functional|NC_037334.1|8945626|8946597	7	7	yes	yes	yes	yes	functional	functional	972	972	yes	no	no change
>NC_037334.1_OR7A10_functional_rev_8970038_8970985	Bos_taurus_ORPROTEINOLF4_fu_functional|NC_037334.1|8970038|8970985	7	7	yes	yes	yes	yes	functional	functional	948	948	yes	no	no change
>NC_037334.1_OR7G1_functional_rev_13466132_13467067	Bos_taurus_OR7G1_gw_functional|NC_037334.1|13466132|13467067	7	7	yes	yes	yes	yes	functional	functional	936	936	yes	no	no change
>NC_037334.1_OR7G1_functional_rev_13472285_13473208	Bos_taurus_OR7G1_gx_functional|NC_037334.1|13472285|13473208	7	7	yes	yes	yes	yes	functional	functional	924	924	yes	no	no change
>NC_037334.1_OR7A17_functional_fwd_9634312_9635277	Bos_taurus_OR7A17_gc_functional|NC_037334.1|9634312|9635277	7	7	yes	yes	yes	yes	functional	functional	966	966	yes	no	no change
>NC_037334.1_OR7A10_functional_fwd_8533618_8534589	Bos_taurus_OR7A10_functional|NC_037334.1|8533618|8534589	7	7	yes	yes	yes	yes	functional	functional	972	972	yes	no	no change
>NC_037334.1_OR7A17_functional_fwd_8591651_8592607	Bos_taurus_ORPROTEINOLF4_fl_functional|NC_037334.1|8591651|8592607	7	7	yes	yes	yes	yes	functional	functional	957	957	yes	no	no change
>NC_037334.1_OR10H2_functional_rev_7169505_7170455	Bos_taurus_OR10H2_eq_functional|NC_037334.1|7169505|7170455	7	7	yes	yes	yes	yes	functional	functional	951	951	yes	no	no change
>NC_037334.1_ORPROTEINOLF4_functional_rev_8387989_8388921	Bos_taurus_OR7A17_fc_functional|NC_037334.1|8387989|8388921	7	7	yes	yes	yes	yes	functional	functional	933	933	yes	no	no change
>NC_037334.1_OR7A17_functional_fwd_8782606_8783574	Bos_taurus_OR7A17_fp_functional|NC_037334.1|8782606|8783574	7	7	yes	yes	yes	yes	functional	functional	969	969	yes	no	no change
>NC_037334.1_OR10H1_functional_fwd_7231650_7232597	Bos_taurus_OR10H1_et_functional|NC_037334.1|7231650|7232597	7	7	yes	yes	yes	yes	functional	functional	948	948	yes	no	no change
>NC_037334.1_OR7A17_functional_rev_39896844_39897812	Bos_taurus_OR7A17_hj_functional|NC_037334.1|39896844|39897812	7	7	yes	yes	yes	yes	functional	functional	969	969	yes	no	no change
>NC_037334.1_OR7A17_functional_fwd_10154945_10155916	Bos_taurus_ORPROTEINOLF4_gj_functional|NC_037334.1|10154945|10155916	7	7	yes	yes	yes	yes	functional	functional	972	972	yes	no	no change
>NC_037334.1_OR7A10_functional_fwd_9656778_9657734	Bos_taurus_OR7A17_gd_functional|NC_037334.1|9656778|9657734	7	7	yes	yes	yes	yes	functional	functional	957	957	yes	no	no change
>NC_037334.1_OR10H1_functional_rev_7306235_7307167	Bos_taurus_OR10H1_ex_functional|NC_037334.1|7306235|7307167	7	7	yes	yes	yes	yes	functional	functional	933	933	yes	no	no change
>NC_037334.1_OR7A10_functional_fwd_8554462_8555409	Bos_taurus_OR7A10_fj_functional|NC_037334.1|8554462|8555409	7	7	yes	yes	yes	yes	functional	functional	948	948	yes	no	no change
>NC_037334.1_OR7A5_functional_fwd_10104112_10105059	Bos_taurus_OR7A17_gi_functional|NC_037334.1|10104112|10105059	7	7	yes	yes	yes	yes	functional	functional	948	948	yes	no	no change
>NC_037334.1_ORPROTEINOLF4_functional_fwd_8650291_8651214	Bos_taurus_ORPROTEINOLF4_fn_functional|NC_037334.1|8650291|8651214	7	7	yes	yes	yes	yes	functional	functional	924	924	yes	no	no change
>NC_037334.1_OR7A10_functional_fwd_10371191_10372159	Bos_taurus_OR7A10_gp_functional|NC_037334.1|10371191|10372159	7	7	yes	yes	yes	yes	functional	functional	969	969	yes	no	no change
>NC_037334.1_OR7A10_functional_rev_8324273_8325226	Bos_taurus_ORPROTEINOLF4_functional|NC_037334.1|8324273|8325226	7	7	yes	yes	yes	yes	functional	functional	954	954	yes	no	no change
>NC_037334.1_OR7A10_functional_rev_10296528_10297493	Bos_taurus_ORPROTEINOLF4_go_functional|NC_037334.1|10296528|10297493	7	7	yes	yes	yes	yes	functional	functional	966	966	yes	no	no change
>NC_037334.1_OR7D4_functional_rev_13635171_13636109	Bos_taurus_OR7D4_functional|NC_037334.1|13635171|13636202	7	7	yes	yes	yes	yes	functional	functional	939	1032	no	no	no change
>NC_037334.1_OR7A17_functional_rev_10228845_10229816	Bos_taurus_OR7A17_gm_functional|NC_037334.1|10228845|10229816	7	7	yes	yes	yes	yes	functional	functional	972	972	yes	no	no change
>NC_037334.1_OR7C2_functional_rev_8212832_8213794	Bos_taurus_OR7C2_functional|NC_037334.1|8212832|8213794	7	7	yes	yes	yes	yes	functional	functional	963	963	yes	no	no change
>NC_037334.1_OR7C2_functional_rev_8458945_8459814	Bos_taurus_OR7C2_fg_functional|NC_037334.1|8458945|8459814	7	7	yes	yes	yes	yes	functional	functional	870	870	yes	no	no change
>NC_037334.1_OR7C1_functional_rev_8225251_8226189	Bos_taurus_OR7C1_functional|NC_037334.1|8225251|8226189	7	7	yes	yes	yes	yes	functional	functional	939	939	yes	no	no change
>NC_037334.1_OR7G1_functional_fwd_13435652_13436569	Bos_taurus_OR7G3_functional|NC_037334.1|13435652|13436569	7	7	yes	yes	yes	yes	functional	functional	918	918	yes	no	no change
>NC_037334.1_OR7G1_functional_rev_13528387_13529322	Bos_taurus_OR7G1_gz_functional|NC_037334.1|13528387|13529322	7	7	yes	yes	yes	yes	functional	functional	936	936	yes	no	no change
>NC_037334.1_OR18_functional_fwd_14031125_14032012	Bos_taurus_OR7E24_hh_functional|NC_037334.1|14031125|14032012	7	7	yes	yes	yes	yes	functional	functional	888	888	yes	no	no change
>NC_037334.1_OR18_functional_fwd_13519565_13520617	Bos_taurus_OR18_functional|NC_037334.1|13519688|13520617	7	7	yes	yes	yes	yes	functional	functional	1053	930	no	no	no change
>NC_037334.1_OR7G1_functional_rev_13537069_13538007	Bos_taurus_OR7G2_functional|NC_037334.1|13537069|13538007	7	7	yes	yes	yes	yes	functional	functional	939	939	yes	no	no change
>NC_037334.1_OR7G1_functional_rev_13483662_13484600	Bos_taurus_OR7G1_gy_functional|NC_037334.1|13483662|13484600	7	7	yes	yes	yes	yes	functional	functional	939	939	yes	no	no change
>NC_037334.1_OR7A17_functional_fwd_9224014_9224952	Bos_taurus_OR7A17_fx_functional|NC_037334.1|9224014|9224952	7	7	yes	yes	yes	yes	functional	functional	939	939	yes	no	no change
>NC_037334.1_OR18_functional_rev_13809920_13810849	Bos_taurus_OR7E24_functional|NC_037334.1|13809920|13810849	7	7	yes	yes	yes	yes	functional	functional	930	930	yes	no	no change
>NC_037334.1_OR2Z1_functional_fwd_17264340_17265272	Bos_taurus_OR2Z1_hi_functional|NC_037334.1|17264340|17265272	7	7	yes	yes	yes	yes	functional	functional	933	933	yes	no	no change
>NC_037334.1_OR18_functional_rev_13847280_13848287	Bos_taurus_OR18_hg_pseudogene|NC_037334.1|13847280|13848035	7	6	yes	yes	yes	yes	functional	pseudogene	1008	756	no	yes	yes
>NC_037334.1_OR2T8_functional_fwd_41506904_41507845	Bos_taurus_OR2T33_hx_functional|NC_037334.1|41506904|41507845	7	7	yes	yes	yes	yes	functional	functional	942	942	yes	no	no change
>NC_037334.1_OR2W3_functional_fwd_41253197_41254168	Bos_taurus_OR2W3_functional|NC_037334.1|41253197|41254168	7	7	yes	yes	yes	yes	functional	functional	972	972	yes	no	no change
>NC_037334.1_OR2T27_functional_rev_41291758_41292738	Bos_taurus_OR2T27_pseudogene|NC_037334.1|41291758|41292522	7	6	yes	yes	yes	yes	functional	pseudogene	981	765	no	yes	yes
>NC_037334.1_OR2G6_functional_rev_42177814_42178752	Bos_taurus_OR2G6_functional|NC_037334.1|42177814|42178752	7	7	yes	yes	yes	yes	functional	functional	939	939	yes	no	no change
>NC_037334.1_OR2W3_functional_fwd_41279734_41280696	Bos_taurus_OR2W3_hv_functional|NC_037334.1|41279734|41280696	7	7	yes	yes	yes	yes	functional	functional	963	963	yes	no	no change
>NC_037334.1_OR2T4_functional_fwd_42879343_42880281	Bos_taurus_OR2T27_iq_functional|NC_037334.1|42879343|42880281	7	7	yes	yes	yes	yes	functional	functional	939	939	yes	no	no change
>NC_037334.1_OR2T8_functional_fwd_41451091_41452026	Bos_taurus_OR2T33_hw_functional|NC_037334.1|41451091|41452026	7	7	yes	yes	yes	yes	functional	functional	936	936	yes	no	no change
>NC_037334.1_OR2C3_functional_rev_40813277_40814233	Bos_taurus_OR2C3_functional|NC_037334.1|40813277|40814236	7	7	yes	yes	yes	yes	functional	functional	957	960	no	no	no change
>NC_037334.1_OR2C3_functional_rev_40826843_40827796	Bos_taurus_OR2C3_hp_functional|NC_037334.1|40826843|40827799	7	7	yes	yes	yes	yes	functional	functional	954	957	no	no	no change
>NC_037334.1_OR2AJ1_functional_fwd_41681668_41682612	Bos_taurus_OR2AJ1_hz_functional|NC_037334.1|41681668|41682612	7	7	yes	yes	yes	yes	functional	functional	945	945	yes	no	no change
>NC_037334.1_OR2T8_functional_fwd_41322387_41323319	Bos_taurus_OR2T33_functional|NC_037334.1|41322387|41323319	7	7	yes	yes	yes	yes	functional	functional	933	933	yes	no	no change
>NC_037334.1_OR2T12_functional_fwd_41859337_41860266	Bos_taurus_OR2T12_functional|NC_037334.1|41859337|41860266	7	7	yes	yes	yes	yes	functional	functional	930	930	yes	no	no change
>NC_037334.1_OR18_functional_rev_13822439_13823449	Bos_taurus_OR7E24_hf_functional|NC_037334.1|13822439|13823368	7	7	yes	yes	yes	yes	functional	functional	1011	930	no	no	no change
>NC_037334.1_OR2T2_functional_fwd_42117978_42118946	Bos_taurus_OR2T2_functional|NC_037334.1|42117978|42118946	7	7	yes	yes	yes	yes	functional	functional	969	969	yes	no	no change
>NC_037334.1_OR56_functional_rev_40218516_40219466	Bos_taurus_OR56_functional|NC_037334.1|40218516|40219466	7	7	yes	yes	yes	yes	functional	functional	951	951	yes	no	no change
>NC_037334.1_OR2T11_functional_fwd_42451333_42452268	Bos_taurus_OR2M2_functional|NC_037334.1|42451333|42452268	7	7	yes	yes	yes	yes	functional	functional	936	936	yes	no	no change
>NC_037334.1_OR2T27_functional_fwd_42407720_42408646	Bos_taurus_OR2T27_ik_functional|NC_037334.1|42407720|42408646	7	7	yes	yes	yes	yes	functional	functional	927	927	yes	no	no change
>NC_037334.1_OR2AJ1_functional_rev_42821999_42822967	Bos_taurus_OR2AJ1_io_functional|NC_037334.1|42821999|42822967	7	7	yes	yes	yes	yes	functional	functional	969	969	yes	no	no change
>NC_037334.1_OR2G2_functional_fwd_40932455_40933408	Bos_taurus_OR2G2_hq_functional|NC_037334.1|40932455|40933408	7	7	yes	yes	yes	yes	functional	functional	954	954	yes	no	no change
>NC_037334.1_OR2W5_functional_fwd_40786582_40787526	Bos_taurus_OR2W6_functional|NC_037334.1|40786582|40787526	7	7	yes	yes	yes	yes	functional	functional	945	945	yes	no	no change
>NC_037334.1_OR2G2_functional_fwd_40917488_40918417	Bos_taurus_OR2G2_functional|NC_037334.1|40917488|40918417	7	7	yes	yes	yes	yes	functional	functional	930	930	yes	no	no change
>NC_037334.1_OR2M5_functional_rev_42851442_42852380	Bos_taurus_OR2M5_ip_functional|NC_037334.1|42851442|42852380	7	7	yes	yes	yes	yes	functional	functional	939	939	yes	no	no change
>NC_037334.1_OR2L3_functional_fwd_42948032_42948967	Bos_taurus_OR2L3_iu_functional|NC_037334.1|42948032|42948967	7	7	yes	yes	yes	yes	functional	functional	936	936	yes	no	no change
>NC_037334.1_OR2L3_functional_fwd_42896306_42897241	Bos_taurus_OR2L8_ir_functional|NC_037334.1|42896306|42897241	7	7	yes	yes	yes	yes	functional	functional	936	936	yes	no	no change
>NC_037334.1_OR2L3_pseudogene_short_fwd_42939968_42940729	Bos_taurus_OR2L8_it_functional|NC_037334.1|42939761|42940729	6	7	yes	no	yes	yes	pseudogene	functional	762	969	no	yes	no
>NC_037334.1_OR2L3_functional_fwd_42931218_42932153	Bos_taurus_OR2L8_is_functional|NC_037334.1|42931218|42932153	7	7	yes	yes	yes	yes	functional	functional	936	936	yes	no	no change
>NC_037334.1_OR2T11_pseudogene_short_rev_42745886_42746335	Bos_taurus_OR2T7_pseudogene|NC_037334.1|42745886|42746335	3	3	yes	yes	yes	yes	pseudogene	pseudogene	450	450	yes	no	no change
>NC_037347.1_TAS2R1_functional_fwd_63557628_63558518	Bos_taurus_TAS2R1_functional|NC_037347.1|63557628|63558518	7	7	yes	yes	yes	yes	functional	functional	891	891	yes	no	no change
>NC_037337.1_OR4F6_functional_rev_27563007_27563945	Bos_taurus_OR4F6_functional|NC_037337.1|27563007|27563945	7	7	yes	yes	yes	yes	functional	functional	939	939	yes	no	no change
>NC_037337.1_OR4F6_functional_rev_27602036_27602971	Bos_taurus_OR4F6_lw_functional|NC_037337.1|27602036|27602971	7	7	yes	yes	yes	yes	functional	functional	936	936	yes	no	no change
>NC_037337.1_OR4F21_functional_fwd_27731202_27732137	Bos_taurus_OR4F15_lz_functional|NC_037337.1|27731202|27732137	7	7	yes	yes	yes	yes	functional	functional	936	936	yes	no	no change
>NC_037337.1_OR10G3_functional_fwd_25598580_25599521	Bos_taurus_OR10G3_functional|NC_037337.1|25598580|25599521	7	7	yes	yes	yes	yes	functional	functional	942	942	yes	no	no change
>NC_037337.1_OR11G2_functional_rev_26911104_26912039	Bos_taurus_OR11G2_functional|NC_037337.1|26911104|26912039	7	7	yes	yes	yes	yes	functional	functional	936	936	yes	no	no change
>NC_037337.1_OR11H1_functional_rev_27135423_27136370	Bos_taurus_OR11H12_lf_functional|NC_037337.1|27135423|27136409	7	7	yes	yes	yes	yes	functional	functional	948	987	no	no	no change
>NC_037337.1_OR11H4_functional_rev_26844813_26845757	Bos_taurus_OR11H4_functional|NC_037337.1|26844813|26845757	7	7	yes	yes	yes	yes	functional	functional	945	945	yes	no	no change
>NC_037337.1_OR11H7_functional_rev_26879265_26880209	Bos_taurus_OR11H6_kr_functional|NC_037337.1|26879265|26880209	7	7	yes	yes	yes	yes	functional	functional	945	945	yes	no	no change
>NC_037337.1_OR4E1_functional_fwd_25534347_25535294	Bos_taurus_OR4E1_functional|NC_037337.1|25534347|25535294	7	7	yes	yes	yes	yes	functional	functional	948	948	yes	no	no change
>NC_037337.1_OR4F29_functional_rev_27823530_27824468	Bos_taurus_OR4F3/4F16/4F29_functional|NC_037337.1|27823530|27824468	7	7	yes	yes	yes	yes	functional	functional	939	939	yes	no	no change
>NC_037337.1_OR4F3_functional_rev_27841740_27842672	Bos_taurus_OR4F3/4F16/4F29_mc_functional|NC_037337.1|27841740|27842672	7	7	yes	yes	yes	yes	functional	functional	933	933	yes	no	no change
>NC_037337.1_OR4F3_functional_rev_27862754_27863689	Bos_taurus_OR4F3/4F16/4F29_md_functional|NC_037337.1|27862754|27863689	7	7	yes	yes	yes	yes	functional	functional	936	936	yes	no	no change
>NC_037337.1_OR4F3_functional_fwd_28115806_28116747	Bos_taurus_OR4F3/4F16/4F29_mo_functional|NC_037337.1|28115806|28116747	7	7	yes	yes	yes	yes	functional	functional	942	942	yes	no	no change
>NC_037337.1_OR4F14P_functional_fwd_28070966_28071937	Bos_taurus_OR4F3/4F16/4F29_mm_functional|NC_037337.1|28070981|28071937	7	7	yes	yes	yes	yes	functional	functional	972	957	no	no	no change
>NC_037337.1_OR4K1_functional_fwd_27311461_27312396	Bos_taurus_OR4K1_functional|NC_037337.1|27311461|27312396	7	7	yes	yes	yes	yes	functional	functional	936	936	yes	no	no change
>NC_037337.1_OR4K5_functional_fwd_27300847_27301818	Bos_taurus_OR4K5_functional|NC_037337.1|27300847|27301818	7	7	yes	yes	yes	yes	functional	functional	972	972	yes	no	no change
>NC_037337.1_OR4M1_functional_fwd_27186803_27187744	Bos_taurus_OR4M1_functional|NC_037337.1|27186785|27187744	7	7	yes	yes	yes	yes	functional	functional	942	960	no	no	no change
>NC_037337.1_OR4N2_functional_fwd_27224397_27225320	Bos_taurus_OR4N2_lh_functional|NC_037337.1|27224397|27225320	7	7	yes	yes	yes	yes	functional	functional	924	924	yes	no	no change
>NC_037337.1_OR4N5_functional_fwd_27199825_27200751	Bos_taurus_OR4N4_functional|NC_037337.1|27199825|27200751	7	7	yes	yes	yes	yes	functional	functional	927	927	yes	no	no change
>NC_037337.1_OR4N5_functional_fwd_27214257_27215183	Bos_taurus_OR4N2_functional|NC_037337.1|27214257|27215183	7	7	yes	yes	yes	yes	functional	functional	927	927	yes	no	no change
>NC_037337.1_OR4N5_functional_fwd_27488962_27489891	Bos_taurus_OR4N5_functional|NC_037337.1|27488965|27489891	7	7	yes	yes	yes	yes	functional	functional	930	927	no	no	no change
>NC_037337.1_OR5AU1_functional_fwd_25950779_25951714	Bos_taurus_OR5AU1_pseudogene|NC_037337.1|25950626|25951714	7	7	yes	yes	yes	yes	functional	pseudogene	936	1089	no	yes	no change
[truncated: 278 more rows]

## Sheet: 02_cow
Prediction	Maped receptor	#TM domains sensommatic prediction	#TM domains ncbi prediction	Pred start codon	Mapped start codon	Pred stop codon	Mapped stop codon	Prediction status	Mapped status	Prediction length	Mapped length	Identical	Status change	Improvment status
[truncated: 1,026 more rows]

[truncated: 37 more sheets: 03_cow, 01_dog, 02_dog, 03_dog, 01_duck, 02_duck, 03_duck, 01_frog, 02_frog, 03_frog, 01_horse, 02_horse, 03_horse, 01_human, 02_human, 03_human, 01_lizard, 02_lizard, 03_lizard, 01_mouse …]
