# Supplementary material for: Sensommatic: an efficient pipeline to mine and predict sensory receptor genes in the era of reference-quality genomes
Source: Bioinformatics. 2024 Jan 23;40(1):btae040. doi: 10.1093/bioinformatics/btae040 (PMC10832353; doi:10.1093/bioinformatics/btae040)
Supplement: btae040_Supplementary_Data [file btae040_supplementary_data.zip › Revised_Supplementary_File_S4.xlsx]

## Sheet: Unmapped-predictions-summary
Species	Test	# Unmapped	# Predictions > 0 TM domains	# Predictions 0 TM domains	Predictions > 0 TM domains (%)	Predictions 0 TM domains (%)	# Sensory GPCRs	# Non-Sensory GPCRs	Sensory GPCRs (%)	Non-Sensory GPCRs (%)	Specificity score
Pan troglodytes	01_chimp	365	365	0	100	0	365	0	100	0	100
Pan troglodytes	02_chimp	360	360	0	100	0	360	0	100	0	100
Pan troglodytes	03_chimp	199	199	0	100	0	199	0	100	0	100
Bos taurus	01_cow	1037	1037	0	100	0	1035	2	99.81	0.19	99.81
Bos taurus	02_cow	1021	1021	0	100	0	1019	2	99.8	0.2	99.8
Bos taurus	03_cow	784	784	0	100	0	784	0	100	0	100
Canis lupus familiaris	01_dog	165	165	0	100	0	164	1	99.39	0.61	99.39
Canis lupus familiaris	02_dog	162	161	1	99.38	0.62	162	0	100	0	99.38
Canis lupus familiaris	03_dog	119	119	0	100	0	119	0	100	0	100
Anas platyrhynchos	01_duck	842	842	0	100	0	842	0	100	0	100
Anas platyrhynchos	02_duck	825	825	0	100	0	825	0	100	0	100
Anas platyrhynchos	03_duck	832	832	0	100	0	832	0	100	0	100
Xenopus laevis	01_frog	857	857	0	100	0	783	74	91.37	8.63	91.37
Xenopus laevis	02_frog	256	256	0	100	0	198	58	77.34	22.66	77.34
Xenopus laevis	03_frog	611	611	0	100	0	607	4	99.35	0.65	99.35
Equus caballus	01_horse	1406	1406	0	100	0	1404	2	99.86	0.14	99.86
Equus caballus	02_horse	1396	1396	0	100	0	1394	2	99.86	0.14	99.86
Equus caballus	03_horse	1149	1149	0	100	0	1149	0	100	0	100
Homo sapiens	01_human	230	230	0	100	0	230	0	100	0	100
Homo sapiens	02_human	231	231	0	100	0	231	0	100	0	100
Homo sapiens	03_human	213	213	0	100	0	213	0	100	0	100
Anolis carolinensis	01_lizard	98	98	0	100	0	98	0	100	0	100
Anolis carolinensis	02_lizard	80	80	0	100	0	80	0	100	0	100
Anolis carolinensis	03_lizard	53	53	0	100	0	53	0	100	0	100
Mus musculus	01_mouse	313	313	0	100	0	309	4	98.72	1.28	98.72
Mus musculus	02_mouse	233	233	0	100	0	230	3	98.71	1.29	98.71
Mus musculus	03_mouse	301	301	0	100	0	301	0	100	0	100
Monodelphis domestica	01_opossum	434	434	0	100	0	434	0	100	0	100
Monodelphis domestica	02_opossum	231	231	0	100	0	231	0	100	0	100
Monodelphis domestica	03_opossum	390	390	0	100	0	390	0	100	0	100
Pongo abelii	01_orangutan	363	363	0	100	0	362	1	99.72	0.28	99.72
Pongo abelii	02_orangutan	352	352	0	100	0	351	1	99.72	0.28	99.72
Pongo abelii	03_orangutan	165	165	0	100	0	165	0	100	0	100
Ornithorhynchus anatinus	01_platypus	646	646	0	100	0	645	1	99.85	0.15	99.85
Ornithorhynchus anatinus	02_platypus	522	522	0	100	0	521	1	99.81	0.19	99.81
Ornithorhynchus anatinus	03_platypus	563	563	0	100	0	562	1	99.82	0.18	99.82
Rattus norvegicus	01_rat	266	266	0	100	0	264	2	99.25	0.75	99.25
Rattus norvegicus	02_rat	200	200	0	100	0	199	1	99.5	0.5	99.5
Rattus norvegicus	03_rat	343	343	0	100	0	342	1	99.71	0.29	99.71
Danio rerio	01_zebrafish	298	298	0	100	0	284	14	95.3	4.7	95.3
Danio rerio	02_zebrafish	297	297	0	100	0	282	15	94.95	5.05	94.95
Danio rerio	03_zebrafish	141	141	0	100	0	136	5	96.45	3.55	96.45

## Sheet: Sensory-GPCR-Blast-Uniprot-DB
Test name	Query receptor	Classification	Top hit	E-value	Alignment length	Number of identical residues	Percentage query cover	Percent identity
01_chimp	NC_036888.1_OR13C7_pseudogene_nonsense_rev_35808176_35809315_01_chimp	Sensory GPCR	Sensory_tr|A0A8D2EJR4|A0A8D2EJR4_THEGE	2.43e-153	269	244	23	90.706
01_chimp	NC_036888.1_OR13D1_pseudogene_short_fwd_76959172_76959723_01_chimp	Sensory GPCR	Sensory_tr|A0A2R9A343|A0A2R9A343_PANPA	2.26e-99	176	175	32	99.432
01_chimp	NC_036888.1_OR1J1_pseudogene_short_rev_94758902_94759228_01_chimp	Sensory GPCR	Sensory_tr|A0A2J8NCD0|A0A2J8NCD0_PANTR	1.11e-55	108	108	33	100
01_chimp	NC_036888.1_OR1J4_functional_fwd_94800171_94801112_01_chimp	Sensory GPCR	Sensory_tr|H2RAQ3|H2RAQ3_PANTR	0	313	313	33	100
01_chimp	NC_036888.1_OR1L3_pseudogene_short_fwd_94956963_94957697_01_chimp	Sensory GPCR	Sensory_tr|A0A2I3RF75|A0A2I3RF75_PANTR	3.02e-179	244	243	33	99.59
01_chimp	NC_036888.1_OR1L4_functional_fwd_95006788_95007723_01_chimp	Sensory GPCR	Sensory_tr|H2QXU3|H2QXU3_PANTR	0	311	311	33	100
01_chimp	NC_036888.1_OR7E108P_pseudogene_short_fwd_62418664_62419167_01_chimp	Sensory GPCR	Sensory_tr|Q8NH99|Q8NH99_HUMAN	3.65e-102	167	145	33	86.826
01_chimp	NC_036888.1_OR7E106P_pseudogene_short_fwd_62401841_62402275_01_chimp	Sensory GPCR	Sensory_tr|H0Y3U5|H0Y3U5_HUMAN	1.15e-61	105	93	24	88.571
01_chimp	NC_036888.1_VN1R48P_pseudogene_nonsense_short_rev_38443822_38444601_01_chimp	Sensory GPCR	Sensory_tr|A0A1S3AT13|A0A1S3AT13_ERIEU	1.29e-62	252	112	32	44.444
01_chimp	NC_036888.1_VN1R48P_pseudogene_nonsense_short_rev_69269513_69270295_01_chimp	Sensory GPCR	Sensory_tr|A0A1S3AT13|A0A1S3AT13_ERIEU	1.44e-88	252	137	32	54.365
01_chimp	NC_036888.1_OR13C7_pseudogene_short_rev_35940134_35940880_01_chimp	Sensory GPCR	Sensory_tr|G3SAH8|G3SAH8_GORGO	9.22e-156	247	240	33	97.166
01_chimp	NC_036888.1_OR2S2_pseudogene_nonsense_fwd_35961864_35962829_01_chimp	Sensory GPCR	Sensory_tr|A0A2I3TPX2|A0A2I3TPX2_PANTR	8.81e-164	226	225	23	99.558
01_chimp	NC_036888.1_OR13C9_pseudogene_short_fwd_76867924_76868390_01_chimp	Sensory GPCR	Sensory_tr|A0A8C9DE68|A0A8C9DE68_PROSS	1.51e-40	153	87	32	56.863
01_chimp	NC_036891.1_OR10AD1_pseudogene_nonsense_fwd_40852570_40853523_01_chimp	Sensory GPCR	Sensory_tr|A0A2I3RPD1|A0A2I3RPD1_PANTR	0	310	273	32	88.065
01_chimp	NC_036891.1_OR10P1_pseudogene_short_rev_33606158_33606703_01_chimp	Sensory GPCR	Sensory_tr|A0A126GVQ0|A0A126GVQ0_HUMAN	3.06e-90	150	150	27	100
01_chimp	NC_036891.1_OR7E106P_pseudogene_short_rev_36994671_36995105_01_chimp	Sensory GPCR	Sensory_tr|A0A2K6DJG2|A0A2K6DJG2_MACNE	7.74e-50	65	53	15	81.538
01_chimp	NC_036891.1_OR8S1_pseudogene_short_rev_40570767_40571624_01_chimp	Sensory GPCR	Sensory_tr|H2Q5T4|H2Q5T4_PANTR	8.5e-125	203	203	24	100
01_chimp	NC_036891.1_OR9R1P_pseudogene_nonsense_rev_33925240_33926286_01_chimp	Sensory GPCR	Sensory_tr|A0A6I9I6Y9|A0A6I9I6Y9_VICPA	6.99e-106	208	163	19	78.365
01_chimp	NC_036891.1_TAS2R12P_pseudogene_nonsense_rev_11105592_11106485_01_chimp	Sensory GPCR	Sensory_tr|A0A3Q2HIB2|A0A3Q2HIB2_HORSE	7.03e-96	284	167	32	58.803
01_chimp	NC_036891.1_TAS2R30_functional_rev_11375181_11376140_01_chimp	Sensory GPCR	Sensory_sp|P59540|T2R46_HUMAN	1.99e-155	285	248	30	87.018
01_chimp	NC_036891.1_TAS2R19_pseudogene_short_rev_11175274_11175882_01_chimp	Sensory GPCR	Sensory_sp|P59540|T2R46_HUMAN	9.35e-97	184	144	30	78.261
01_chimp	NC_036891.1_TAS2R19_pseudogene_short_rev_11325373_11325741_01_chimp	Sensory GPCR	Sensory_sp|P59542|T2R19_HUMAN	6.23e-59	117	96	32	82.051
01_chimp	NC_036891.1_TAS2R20_pseudogene_short_rev_11258930_11259274_01_chimp	Sensory GPCR	Sensory_sp|P59542|T2R19_HUMAN	5.56e-47	112	91	32	81.25
01_chimp	NC_036891.1_TAS2R67P_pseudogene_nonsense_rev_11421600_11422469_01_chimp	Sensory GPCR	Sensory_tr|A0A8C8YH96|A0A8C8YH96_PROSS	9.79e-50	210	131	24	62.381
01_chimp	NC_036891.1_TAS2R42_pseudogene_short_rev_11401461_11401865_01_chimp	Sensory GPCR	Sensory_tr|A0A2I3HYS2|A0A2I3HYS2_NOMLE	6.93e-63	108	98	27	90.741
01_chimp	NC_036891.1_OR6C6_pseudogene_short_rev_33812008_33812448_01_chimp	Sensory GPCR	Sensory_tr|A0A8D2F434|A0A8D2F434_THEGE	9.5e-76	145	128	33	88.276
01_chimp	NC_036891.1_OR6C3_pseudogene_short_rev_33783527_33784045_01_chimp	Sensory GPCR	Sensory_tr|L8HKM1|L8HKM1_9CETA	1.31e-77	188	139	32	73.936
01_chimp	NC_036891.1_OR2AP1_functional_rev_33631001_33631936_01_chimp	Sensory GPCR	Sensory_tr|G7PIE5|G7PIE5_MACFA	0	311	286	33	91.961
01_chimp	NC_036891.1_OR8S1_pseudogene_nonsense_fwd_40625489_40626571_01_chimp	Sensory GPCR	Sensory_tr|A0A8D2G980|A0A8D2G980_THEGE	0	305	289	28	94.754
01_chimp	NC_036891.1_OR11A1_pseudogene_short_rev_40463398_40464078_01_chimp	Sensory GPCR	Sensory_tr|A0A6J1XFU6|A0A6J1XFU6_ACIJB	1.91e-85	199	150	29	75.377
01_chimp	NC_036891.1_OR10C1_pseudogene_short_fwd_33890391_33891224_01_chimp	Sensory GPCR	Sensory_tr|A0A8J5ZH02|A0A8J5ZH02_GALPY	1.13e-96	136	109	16	80.147
01_chimp	NC_036891.1_OR9K2_pseudogene_short_rev_33968202_33969026_01_chimp	Sensory GPCR	Sensory_tr|A0A8D0MJF2|A0A8D0MJF2_PIG	6.79e-163	274	248	33	90.511
01_chimp	NC_036891.1_OR5BS1P_pseudogene_short_rev_40534172_40534966_01_chimp	Sensory GPCR	Sensory_tr|Q8NHD6|Q8NHD6_HUMAN	1.63e-153	264	259	33	98.106
01_chimp	NC_036891.1_OR8S1_pseudogene_nonsense_short_rev_40531605_40532051_01_chimp	Sensory GPCR	Sensory_tr|A0A8I5NYL4|A0A8I5NYL4_PAPAN	5.61e-27	52	52	12	100
01_chimp	NC_036891.1_OR7A10_pseudogene_nonsense_short_rev_42465800_42466270_01_chimp	Sensory GPCR	Sensory_tr|A0A2K5KL96|A0A2K5KL96_CERAT	2.08e-35	72	50	15	69.444
01_chimp	NC_036890.1_OR51B5_pseudogene_short_rev_5203018_5203617_01_chimp	Sensory GPCR	Sensory_tr|A0A2J8P6R4|A0A2J8P6R4_PANTR	3.16e-132	199	199	33	100
01_chimp	NC_036890.1_OR8B3_pseudogene_nonsense_rev_120131568_120132689_01_chimp	Sensory GPCR	Sensory_tr|G7PPE9|G7PPE9_MACFA	6.78e-110	195	166	17	85.128
01_chimp	NC_036890.1_OR5B12_pseudogene_short_rev_54312576_54313211_01_chimp	Sensory GPCR	Sensory_tr|A0A2J8LCG1|A0A2J8LCG1_PANTR	8.24e-144	200	199	31	99.5
01_chimp	NC_036890.1_OR51A3P_pseudogene_short_rev_4824479_4824784_01_chimp	Sensory GPCR	Sensory_tr|A0A6J3EQA7|A0A6J3EQA7_SAPAP	5.57e-37	101	90	33	89.109
01_chimp	NC_036890.1_OR8U9_pseudogene_short_fwd_52244634_52245194_01_chimp	Sensory GPCR	Sensory_tr|A0A126GW36|A0A126GW36_HUMAN	2e-119	175	168	31	96
01_chimp	NC_036890.1_OR143_pseudogene_short_rev_120150515_120151342_01_chimp	Sensory GPCR	Sensory_tr|A0A8D2GFQ2|A0A8D2GFQ2_THEGE	1.7e-148	275	259	33	94.182
01_chimp	NC_036890.1_OR52B6_pseudogene_short_fwd_5458979_5459482_01_chimp	Sensory GPCR	Sensory_tr|A0A2J8P6P4|A0A2J8P6P4_PANTR	1.06e-101	147	147	29	100
01_chimp	NC_036890.1_OR8B10P_pseudogene_short_rev_120288665_120289102_01_chimp	Sensory GPCR	Sensory_tr|A0A2K5XMW3|A0A2K5XMW3_MANLE	4e-27	61	54	14	88.525
01_chimp	NC_036890.1_OR8H1_pseudogene_short_rev_52151862_52152437_01_chimp	Sensory GPCR	Sensory_tr|A0A2J8LC23|A0A2J8LC23_PANTR	2.89e-140	191	191	33	100
01_chimp	NC_036890.1_OR10G6_pseudogene_short_rev_119761049_119761810_01_chimp	Sensory GPCR	Sensory_tr|A0A2J8N1T9|A0A2J8N1T9_PANTR	0	253	253	33	100
01_chimp	NC_036890.1_OR10N1P_pseudogene_short_rev_119874248_119874850_01_chimp	Sensory GPCR	Sensory_tr|A0A2I3TQ72|A0A2I3TQ72_PANTR	3.84e-94	171	170	28	99.415
01_chimp	NC_036890.1_OR10W1_pseudogene_short_rev_54130884_54131732_01_chimp	Sensory GPCR	Sensory_tr|A0A2J8LCG8|A0A2J8LCG8_PANTR	1.47e-149	189	189	22	100
01_chimp	NC_036890.1_OR4A15_pseudogene_short_fwd_51290227_51290742_01_chimp	Sensory GPCR	Sensory_tr|A0A7N9CFN1|A0A7N9CFN1_MACFA	1.11e-84	126	121	24	96.032
01_chimp	NC_036890.1_OR4A16_pseudogene_short_fwd_51123872_51124678_01_chimp	Sensory GPCR	Sensory_tr|A0A2J8LBX8|A0A2J8LBX8_PANTR	4.18e-178	264	252	33	95.455
01_chimp	NC_036890.1_OR4A1P_pseudogene_short_fwd_51075207_51075980_01_chimp	Sensory GPCR	Sensory_tr|H2RB69|H2RB69_PANTR	5.37e-168	234	232	30	99.145
01_chimp	NC_036890.1_OR4A5_pseudogene_short_fwd_50983436_50984011_01_chimp	Sensory GPCR	Sensory_tr|A0A8I3WSH8|A0A8I3WSH8_CALJA	1.24e-123	188	169	33	89.894
01_chimp	NC_036890.1_OR4A1P_pseudogene_short_fwd_51092541_51092915_01_chimp	Sensory GPCR	Sensory_tr|A0A2K6EQM8|A0A2K6EQM8_PROCO	8.5e-42	44	35	12	79.545
01_chimp	NC_036890.1_OR4A1P_pseudogene_nonsense_fwd_48323350_48324270_01_chimp	Sensory GPCR	Sensory_tr|A0A8D2G4I7|A0A8D2G4I7_THEGE	0	299	254	32	84.95
01_chimp	NC_036890.1_OR4A1P_pseudogene_nonsense_fwd_50843773_50844693_01_chimp	Sensory GPCR	Sensory_tr|A0A8I5NIY2|A0A8I5NIY2_PAPAN	5.44e-125	182	154	20	84.615
01_chimp	NC_036890.1_OR4A1P_pseudogene_short_fwd_50874578_50874943_01_chimp	Sensory GPCR	Sensory_tr|A0A7N9CS26|A0A7N9CS26_MACFA	7.28e-63	117	99	32	84.615
01_chimp	NC_036890.1_OR4A5_pseudogene_short_fwd_51168993_51169553_01_chimp	Sensory GPCR	Sensory_tr|A0A2K5QFU4|A0A2K5QFU4_CEBIM	1.5e-107	186	156	33	83.871
01_chimp	NC_036890.1_OR4A1P_pseudogene_nonsense_fwd_50850976_50851920_01_chimp	Sensory GPCR	Sensory_tr|A0A2K5QFU4|A0A2K5QFU4_CEBIM	4.09e-137	315	221	33	70.159
01_chimp	NC_036890.1_OR4A1P_pseudogene_short_fwd_51058276_51058578_01_chimp	Sensory GPCR	Sensory_tr|A0A7N9CS26|A0A7N9CS26_MACFA	2.61e-56	100	88	33	88
01_chimp	NC_036890.1_OR4A1P_pseudogene_nonsense_fwd_50253769_50254767_01_chimp	Sensory GPCR	Sensory_tr|A0A6J3I6Y6|A0A6J3I6Y6_SAPAP	8.81e-128	203	163	20	80.296
01_chimp	NC_036890.1_OR4A5_pseudogene_short_fwd_48333554_48334300_01_chimp	Sensory GPCR	Sensory_tr|A0A6J3I6Y6|A0A6J3I6Y6_SAPAP	1.57e-137	248	199	33	80.242
01_chimp	NC_036890.1_OR4A1P_pseudogene_nonsense_fwd_51224623_51225582_01_chimp	Sensory GPCR	Sensory_tr|A0A8C9J1S4|A0A8C9J1S4_PANTA	9.62e-97	76	55	8	72.368
01_chimp	NC_036890.1_OR4A47_pseudogene_short_fwd_51036095_51036502_01_chimp	Sensory GPCR	Sensory_tr|A0A6J3I7M9|A0A6J3I7M9_SAPAP	2.68e-71	135	108	33	80
01_chimp	NC_036890.1_OR4A1P_pseudogene_short_fwd_48371449_48371829_01_chimp	Sensory GPCR	Sensory_tr|H2RB69|H2RB69_PANTR	2.62e-53	104	83	27	79.808
01_chimp	NC_036890.1_OR4A5_pseudogene_nonsense_short_fwd_51210938_51211540_01_chimp	Sensory GPCR	Sensory_tr|A0A2R8ZVV8|A0A2R8ZVV8_PANPA	1.45e-76	173	124	29	71.676
01_chimp	NC_036890.1_OR4C11_functional_rev_51486192_51487127_01_chimp	Sensory GPCR	Sensory_tr|A0A2J8LC00|A0A2J8LC00_PANTR	2.11e-169	267	244	28	91.386
01_chimp	NC_036890.1_OR4C2P_pseudogene_short_fwd_48163977_48164612_01_chimp	Sensory GPCR	Sensory_tr|Q8N0W1|Q8N0W1_HUMAN	1.4e-150	211	206	33	97.63
01_chimp	NC_036890.1_OR4C13_pseudogene_short_rev_48207888_48208709_01_chimp	Sensory GPCR	Sensory_tr|A0A2J8LGN1|A0A2J8LGN1_PANTR	0	273	273	33	100
01_chimp	NC_036890.1_OR4C13_pseudogene_nonsense_short_rev_50196416_50197228_01_chimp	Sensory GPCR	Sensory_tr|A0A2J8LGN1|A0A2J8LGN1_PANTR	2.25e-119	206	192	25	93.204
01_chimp	NC_036890.1_OR4C46_pseudogene_nonsense_rev_48175700_48176656_01_chimp	Sensory GPCR	Sensory_tr|A0A2J8LGQ1|A0A2J8LGQ1_PANTR	0	296	284	31	95.946
01_chimp	NC_036890.1_OR4C46_pseudogene_short_rev_50165002_50165430_01_chimp	Sensory GPCR	Sensory_tr|G3RAV9|G3RAV9_GORGO	2.16e-72	139	135	32	97.122
01_chimp	NC_036890.1_OR4C3_functional_rev_49227518_49228426_01_chimp	Sensory GPCR	Sensory_tr|A0A2J8J3U5|A0A2J8J3U5_PANTR	0	302	302	33	100
01_chimp	NC_036890.1_OR4C5_pseudogene_short_fwd_49193175_49193825_01_chimp	Sensory GPCR	Sensory_tr|A0A6J3I7S2|A0A6J3I7S2_SAPAP	7.07e-141	216	194	33	89.815
01_chimp	NC_036890.1_OR4A15_functional_fwd_50228582_50229574_01_chimp	Sensory GPCR	Sensory_tr|A0A1U8CHQ5|A0A1U8CHQ5_MESAU	6.98e-171	255	237	26	92.941
01_chimp	NC_036890.1_OR4D7P_pseudogene_nonsense_fwd_55374935_55375927_01_chimp	Sensory GPCR	Sensory_tr|A0A340X346|A0A340X346_LIPVE	2e-117	143	104	14	72.727
01_chimp	NC_036890.1_OR51B4_pseudogene_short_rev_5175017_5175676_01_chimp	Sensory GPCR	Sensory_tr|A0A3Q7REY7|A0A3Q7REY7_VULVU	2.86e-108	220	164	33	74.545
01_chimp	NC_036890.1_OR51C4P_pseudogene_short_fwd_4608180_4608620_01_chimp	Sensory GPCR	Sensory_tr|A0A5N3VMQ6|A0A5N3VMQ6_MUNMU	3.2e-82	129	118	29	91.473
01_chimp	NC_036890.1_OR52A4P_pseudogene_nonsense_rev_4998788_4999711_01_chimp	Sensory GPCR	Sensory_tr|A0A2R8ZAM8|A0A2R8ZAM8_PANPA	1.96e-176	270	264	29	97.778
01_chimp	NC_036890.1_OR52B2_pseudogene_short_rev_6046850_6047659_01_chimp	Sensory GPCR	Sensory_tr|A0A2J8P6L4|A0A2J8P6L4_PANTR	1.03e-145	204	204	25	100
01_chimp	NC_036890.1_OR52E5_functional_fwd_5778892_5779962_01_chimp	Sensory GPCR	Sensory_tr|A0A2J8P6M0|A0A2J8P6M0_PANTR	0	312	283	29	90.705
01_chimp	NC_036890.1_OR52J3_pseudogene_short_fwd_4915080_4915835_01_chimp	Sensory GPCR	Sensory_tr|A0A8D2G1R0|A0A8D2G1R0_THEGE	9.23e-154	251	234	33	93.227
01_chimp	NC_036890.1_OR52N5_pseudogene_short_rev_5655421_5656272_01_chimp	Sensory GPCR	Sensory_tr|A0A2I3TNJ5|A0A2I3TNJ5_PANTR	0	283	282	33	99.647
01_chimp	NC_036890.1_OR56A1_pseudogene_short_rev_5922336_5923103_01_chimp	Sensory GPCR	Sensory_tr|A0A2I3RG82|A0A2I3RG82_PANTR	6.39e-124	175	175	23	100
01_chimp	NC_036890.1_OR5B2_pseudogene_short_rev_54295427_54296230_01_chimp	Sensory GPCR	Sensory_tr|H2R5E8|H2R5E8_PANTR	0	267	267	33	100
01_chimp	NC_036890.1_OR5B19P_pseudogene_short_rev_54208729_54209085_01_chimp	Sensory GPCR	Sensory_tr|A0A1U7URC9|A0A1U7URC9_CARSF	1.81e-55	118	88	33	74.576
01_chimp	NC_036890.1_OR5B21_pseudogene_short_rev_54393319_54394095_01_chimp	Sensory GPCR	Sensory_tr|A0A2J8LCG0|A0A2J8LCG0_PANTR	5.83e-179	258	258	33	100
01_chimp	NC_036890.1_OR5D15P_pseudogene_short_fwd_51690688_51691059_01_chimp	Sensory GPCR	Sensory_tr|A0A6J3I725|A0A6J3I725_SAPAP	1.32e-82	123	119	33	96.748
01_chimp	NC_036890.1_OR5G5P_pseudogene_short_rev_52676618_52677094_01_chimp	Sensory GPCR	Sensory_tr|S7Q819|S7Q819_MYOBR	1.66e-74	158	129	33	81.646
01_chimp	NC_036890.1_OR1052_pseudogene_short_fwd_52027318_52027677_01_chimp	Sensory GPCR	Sensory_tr|A0A3Q7U5C9|A0A3Q7U5C9_VULVU	5.11e-71	119	106	33	89.076
01_chimp	NC_036890.1_OR5M2P_pseudogene_short_rev_52346385_52347083_01_chimp	Sensory GPCR	Sensory_tr|Q8NGP5|Q8NGP5_HUMAN	2.26e-167	232	226	33	97.414
01_chimp	NC_036890.1_OR5M3_pseudogene_short_fwd_52315376_52315729_01_chimp	Sensory GPCR	Sensory_tr|A0A2I3H7U6|A0A2I3H7U6_NOMLE	8.94e-45	88	82	25	93.182
01_chimp	NC_036890.1_OR5M5P_pseudogene_short_rev_52393784_52394416_01_chimp	Sensory GPCR	Sensory_tr|A0A2I3RSY6|A0A2I3RSY6_PANTR	1.25e-137	202	202	32	100
01_chimp	NC_036890.1_OR491_pseudogene_nonsense_rev_7609675_7610730_01_chimp	Sensory GPCR	Sensory_tr|G7PQT5|G7PQT5_MACFA	9.49e-87	216	188	20	87.037
01_chimp	NC_036890.1_OR5T3_functional_fwd_52114238_52115206_01_chimp	Sensory GPCR	Sensory_tr|A0A2J8LC10|A0A2J8LC10_PANTR	0	303	303	31	100
01_chimp	NC_036890.1_OR6T1_functional_rev_119710068_119711072_01_chimp	Sensory GPCR	Sensory_tr|A0A2J8N1V1|A0A2J8N1V1_PANTR	0	334	334	33	100
01_chimp	NC_036890.1_OR7E4P_pseudogene_short_fwd_67429983_67430396_01_chimp	Sensory GPCR	Sensory_tr|Q8NH65|Q8NH65_HUMAN	4.05e-83	137	133	33	97.08
01_chimp	NC_036890.1_OR7E145P_pseudogene_short_fwd_67665102_67665515_01_chimp	Sensory GPCR	Sensory_tr|Q8NGD7|Q8NGD7_HUMAN	2.58e-74	137	126	33	91.971
01_chimp	NC_036890.1_OR7E8P_pseudogene_short_fwd_67397885_67398499_01_chimp	Sensory GPCR	Sensory_tr|Q8NH97|Q8NH97_HUMAN	1.95e-79	131	127	21	96.947
01_chimp	NC_036890.1_OR7E108P_pseudogene_short_rev_14794860_14795333_01_chimp	Sensory GPCR	Sensory_tr|A0A126GVS1|A0A126GVS1_HUMAN	3.23e-71	126	109	27	86.508
01_chimp	NC_036890.1_OR7E2P_pseudogene_short_rev_82607725_82608042_01_chimp	Sensory GPCR	Sensory_tr|Q8NHC1|Q8NHC1_HUMAN	2.4e-52	94	84	30	89.362
01_chimp	NC_036890.1_OR7E106P_pseudogene_short_fwd_16826893_16827351_01_chimp	Sensory GPCR	Sensory_tr|A0A2K6DJG2|A0A2K6DJG2_MACNE	2.41e-59	135	109	29	80.741
01_chimp	NC_036890.1_OR7E39P_pseudogene_short_rev_82583238_82583708_01_chimp	Sensory GPCR	Sensory_tr|H0Y3U5|H0Y3U5_HUMAN	2.15e-48	88	75	19	85.227
01_chimp	NC_036890.1_OR7E162P_pseudogene_short_fwd_67674530_67674871_01_chimp	Sensory GPCR	Sensory_tr|H0Y3U5|H0Y3U5_HUMAN	3.5e-64	106	94	31	88.679
01_chimp	NC_036890.1_OR7E162P_pseudogene_short_rev_3281545_3281997_01_chimp	Sensory GPCR	Sensory_tr|A0A2K6DJG2|A0A2K6DJG2_MACNE	1.11e-68	137	110	30	80.292
01_chimp	NC_036890.1_OR8B10P_pseudogene_short_rev_120254258_120254716_01_chimp	Sensory GPCR	Sensory_tr|A0A2K6SEU7|A0A2K6SEU7_SAIBB	1.08e-82	152	138	33	90.789
01_chimp	NC_036890.1_OR8B4_pseudogene_short_rev_120197809_120198300_01_chimp	Sensory GPCR	Sensory_sp|Q96RC9|OR8B4_HUMAN	1.04e-99	163	162	33	99.387
01_chimp	NC_036890.1_OR8L1P_pseudogene_short_fwd_52250792_52251181_01_chimp	Sensory GPCR	Sensory_tr|A0A6I9IJZ7|A0A6I9IJZ7_VICPA	3.55e-70	129	105	33	81.395
01_chimp	NC_036890.1_OR9G1_pseudogene_short_fwd_52614865_52615332_01_chimp	Sensory GPCR	Sensory_tr|Q6IEV0|Q6IEV0_HUMAN	3.44e-93	142	135	30	95.07
01_chimp	NC_036890.1_OR1013_pseudogene_short_rev_52626009_52626332_01_chimp	Sensory GPCR	Sensory_tr|A0A8B7TTN8|A0A8B7TTN8_CASCN	4.39e-34	108	79	33	73.148
01_chimp	NC_036890.1_OR4C6_pseudogene_short_fwd_51333845_51334159_01_chimp	Sensory GPCR	Sensory_tr|A0A6P3IZF6|A0A6P3IZF6_BISBB	2.34e-56	104	83	33	79.808
01_chimp	NC_036890.1_OR52H1_pseudogene_short_rev_5430446_5430838_01_chimp	Sensory GPCR	Sensory_tr|H0WD46|H0WD46_CAVPO	2.17e-55	95	77	24	81.053
01_chimp	NC_036890.1_OR5D13_functional_fwd_51629891_51630763_01_chimp	Sensory GPCR	Sensory_tr|A0A2R8Y4L6|A0A2R8Y4L6_HUMAN	0	290	282	33	97.241
01_chimp	NC_036890.1_OR5E1P_pseudogene_short_fwd_7705143_7705682_01_chimp	Sensory GPCR	Sensory_tr|A0A2I3SPK3|A0A2I3SPK3_PANTR	4.4e-92	126	126	23	100
01_chimp	NC_036890.1_OR4B1_pseudogene_short_fwd_47978484_47978816_01_chimp	Sensory GPCR	Sensory_tr|A0A2J8WEL9|A0A2J8WEL9_PONAB	5.75e-64	110	98	32	89.091
01_chimp	NC_036890.1_OR51H1_pseudogene_short_rev_4748869_4749573_01_chimp	Sensory GPCR	Sensory_tr|A0A2J8P6V8|A0A2J8P6V8_PANTR	1.8e-96	168	168	24	100
01_chimp	NC_036890.1_OR4A15_pseudogene_short_fwd_50912923_50913330_01_chimp	Sensory GPCR	Sensory_tr|A0A6J3I7M9|A0A6J3I7M9_SAPAP	2.03e-74	135	112	33	82.963
01_chimp	NC_036890.1_OR8I2_pseudogene_short_rev_52158298_52158705_01_chimp	Sensory GPCR	Sensory_tr|A0A8D2FWV0|A0A8D2FWV0_THEGE	3.38e-51	83	71	20	85.542
01_chimp	NC_036890.1_OR51J1_functional_fwd_5272534_5273487_01_chimp	Sensory GPCR	Sensory_tr|A9L8Y6|A9L8Y6_PAPAN	0	317	290	33	91.483
01_chimp	NC_036890.1_OR5B2_pseudogene_short_rev_54213400_54213993_01_chimp	Sensory GPCR	Sensory_tr|A0A8I3WHN7|A0A8I3WHN7_CALJA	6.71e-99	177	144	30	81.356
01_chimp	NC_036890.1_OR8G1_pseudogene_short_fwd_119976405_119976851_01_chimp	Sensory GPCR	Sensory_tr|Q8NH11|Q8NH11_HUMAN	8.91e-44	76	73	17	96.053
01_chimp	NC_036890.1_OR5B3_pseudogene_short_rev_54236700_54237218_01_chimp	Sensory GPCR	Sensory_tr|A0A6J3I6T6|A0A6J3I6T6_SAPAP	1.49e-92	164	150	32	91.463
01_chimp	NC_036890.1_OR5AK2_pseudogene_short_fwd_52891578_52892024_01_chimp	Sensory GPCR	Sensory_tr|A0A8I5NS34|A0A8I5NS34_PAPAN	3.23e-91	144	132	32	91.667
01_chimp	NC_036890.1_OR1009_pseudogene_nonsense_short_rev_52665074_52665748_01_chimp	Sensory GPCR	Sensory_tr|L9J8L7|L9J8L7_TUPCH	1.42e-119	222	176	33	79.279
01_chimp	NC_036890.1_OR6M1_pseudogene_short_rev_119610150_119610746_01_chimp	Sensory GPCR	Sensory_tr|A0A8B7I6G7|A0A8B7I6G7_MICMU	2.03e-104	198	170	33	85.859
01_chimp	NC_036890.1_OR52E8_pseudogene_nonsense_fwd_5751670_5752767_01_chimp	Sensory GPCR	Sensory_tr|A0A6J3EVD7|A0A6J3EVD7_SAPAP	4.53e-129	280	214	25	76.429
01_chimp	NC_036890.1_OR4A5_pseudogene_short_fwd_48270339_48270674_01_chimp	Sensory GPCR	Sensory_tr|A0A8C0W512|A0A8C0W512_CASCN	3.93e-62	111	95	33	85.586
01_chimp	NC_036890.1_OR4A5_pseudogene_short_fwd_51212440_51212829_01_chimp	Sensory GPCR	Sensory_tr|G7PQ77|G7PQ77_MACFA	1.48e-76	125	115	32	92
01_chimp	NC_036890.1_OR4A5_pseudogene_short_truncated_fwd_50319245_50319607_01_chimp	Sensory GPCR	Sensory_tr|A0A2K5DN34|A0A2K5DN34_AOTNA	1.68e-61	121	97	33	80.165
01_chimp	NC_036890.1_OR4A5_pseudogene_nonsense_short_fwd_50967422_50967850_01_chimp	Sensory GPCR	Sensory_tr|A0A6J3I7M9|A0A6J3I7M9_SAPAP	1.45e-27	45	37	10	82.222
01_chimp	NC_036890.1_OR51R1P_pseudogene_nonsense_fwd_4343610_4344614_01_chimp	Sensory GPCR	Sensory_tr|A0A8B7PXG9|A0A8B7PXG9_HIPAR	0	315	278	31	88.254
01_chimp	NC_036890.1_OR52K2_pseudogene_short_fwd_4400696_4401328_01_chimp	Sensory GPCR	Sensory_tr|A0A2I3TXA4|A0A2I3TXA4_PANTR	8e-109	170	170	27	100
01_chimp	NC_036890.1_OR56B3P_pseudogene_short_fwd_6006154_6006591_01_chimp	Sensory GPCR	Sensory_tr|Q8NH77|Q8NH77_HUMAN	7.76e-87	145	142	33	97.931
01_chimp	NC_036890.1_OR5AQ1P_pseudogene_short_fwd_51910837_51911334_01_chimp	Sensory GPCR	Sensory_tr|A0A126GVG4|A0A126GVG4_HUMAN	2.01e-111	165	158	33	95.758
01_chimp	NC_036890.1_OR5BE1P_pseudogene_short_fwd_51946927_51947349_01_chimp	Sensory GPCR	Sensory_tr|A0A6P3RJX4|A0A6P3RJX4_PTEVA	3.07e-81	139	117	33	84.173
01_chimp	NC_036890.1_OR5I1_pseudogene_short_rev_51791141_51791992_01_chimp	Sensory GPCR	Sensory_tr|A0A2J8LBZ3|A0A2J8LBZ3_PANTR	0	283	283	33	100
01_chimp	NC_036890.1_OR8G1_pseudogene_nonsense_short_fwd_120018581_120019039_01_chimp	Sensory GPCR	Sensory_tr|A0A126GVX6|A0A126GVX6_HUMAN	3.01e-55	101	94	22	93.069
01_chimp	NC_036890.1_OR8G2P_pseudogene_nonsense_short_fwd_120007235_120007732_01_chimp	Sensory GPCR	Sensory_tr|B2RND4|B2RND4_HUMAN	4.18e-56	92	77	18	83.696
01_chimp	NC_036890.1_OR8B3_pseudogene_short_rev_120140176_120140562_01_chimp	Sensory GPCR	Sensory_tr|A0A2R9A8K4|A0A2R9A8K4_PANPA	1.79e-60	128	122	33	95.312
01_chimp	NC_036890.1_OR9I1_pseudogene_short_fwd_54009334_54010011_01_chimp	Sensory GPCR	Sensory_tr|A0A0D9SCW1|A0A0D9SCW1_CHLSB	8.6e-153	225	209	33	92.889
01_chimp	NC_036890.1_OR8B4_pseudogene_short_rev_120113334_120113720_01_chimp	Sensory GPCR	Sensory_tr|A0A4W2BMH6|A0A4W2BMH6_BOBOX	6.83e-30	100	74	25	74
01_chimp	NC_036890.1_OR52P1_functional_fwd_5603938_5604939_01_chimp	Sensory GPCR	Sensory_tr|A0A126GVN1|A0A126GVN1_HUMAN	0	321	313	32	97.508
01_chimp	NC_036890.1_OR52N2_pseudogene_short_fwd_5678444_5679019_01_chimp	Sensory GPCR	Sensory_tr|A0A8C9DD97|A0A8C9DD97_PROSS	4.12e-109	174	152	30	87.356
01_chimp	NC_036890.1_OR5D13_pseudogene_short_fwd_51618852_51619664_01_chimp	Sensory GPCR	Sensory_tr|A0A8C9IMX9|A0A8C9IMX9_9PRIM	1.23e-172	258	237	32	91.86
01_chimp	NC_036890.1_OR4A15_pseudogene_short_fwd_48240364_48241113_01_chimp	Sensory GPCR	Sensory_tr|A0A8C9AUQ5|A0A8C9AUQ5_PROSS	3.88e-168	249	232	33	93.173
01_chimp	NC_036890.1_OR52D1_pseudogene_short_rev_4954585_4954950_01_chimp	Sensory GPCR	Sensory_tr|A0A6I9ZD12|A0A6I9ZD12_ACIJB	1.79e-54	103	93	28	90.291
01_chimp	NC_036890.1_OR52J3_functional_fwd_4982249_4983148_01_chimp	Sensory GPCR	Sensory_tr|A0A384DPE3|A0A384DPE3_URSMA	4.6e-138	207	182	23	87.923
01_chimp	NC_036890.1_OR5AL1_pseudogene_short_fwd_52262673_52263002_01_chimp	Sensory GPCR	Sensory_tr|G7NDB7|G7NDB7_MACMU	6.36e-69	109	104	33	95.413
01_chimp	NC_036890.1_OR51C1P_functional_rev_4580370_4581374_01_chimp	Sensory GPCR	Sensory_tr|H2NEG4|H2NEG4_PONAB	0	309	293	31	94.822
01_chimp	NC_036890.1_OR52B2_pseudogene_short_rev_6029130_6029942_01_chimp	Sensory GPCR	Sensory_tr|Q8NGM6|Q8NGM6_HUMAN	1.99e-180	252	244	31	96.825
01_chimp	NC_036890.1_OR10Q1_pseudogene_short_rev_54156808_54157107_01_chimp	Sensory GPCR	Sensory_tr|A0A2I2Y9N7|A0A2I2Y9N7_GORGO	1.87e-62	96	92	32	95.833
01_chimp	NC_036890.1_OR5I1_pseudogene_short_rev_51759320_51759619_01_chimp	Sensory GPCR	Sensory_tr|G7NDD4|G7NDD4_MACMU	1.25e-64	98	94	33	95.918
01_chimp	NC_036890.1_OR5B3_pseudogene_short_rev_54182538_54182849_01_chimp	Sensory GPCR	Sensory_tr|A0A5N4DNY6|A0A5N4DNY6_CAMDR	4.98e-34	73	58	23	79.452
01_chimp	NC_036890.1_OR56B2_functional_fwd_5642597_5643484_01_chimp	Sensory GPCR	Sensory_tr|A0A6Q8PH80|A0A6Q8PH80_HUMAN	8.59e-180	295	286	33	96.949
01_chimp	NC_036890.1_OR5AK2_pseudogene_nonsense_fwd_52911590_52912564_01_chimp	Sensory GPCR	Sensory_tr|H0XXP0|H0XXP0_OTOGA	8.8e-132	130	106	13	81.538
01_chimp	NC_036890.1_OR5G3_functional_rev_52694320_52695273_01_chimp	Sensory GPCR	Sensory_sp|P0C626|OR5G3_HUMAN	0	314	310	33	98.726
01_chimp	NC_036890.1_OR2AT4_pseudogene_short_rev_70833985_70834665_01_chimp	Sensory GPCR	Sensory_tr|A0A2I3TPQ4|A0A2I3TPQ4_PANTR	4.56e-97	191	191	28	100
01_chimp	NC_036890.1_OR52D1_pseudogene_short_fwd_5596764_5597165_01_chimp	Sensory GPCR	Sensory_tr|A0A6J3EVD4|A0A6J3EVD4_SAPAP	1.06e-79	133	126	33	94.737
01_chimp	NC_036890.1_OR8A1_pseudogene_short_fwd_120233868_120234167_01_chimp	Sensory GPCR	Sensory_tr|A0A286X7U4|A0A286X7U4_CAVPO	4.29e-37	99	74	33	74.747
01_chimp	NC_036890.1_OR476_pseudogene_nonsense_short_rev_53786311_53787030_01_chimp	Sensory GPCR	Sensory_tr|L9J970|L9J970_TUPCH	5.7e-99	143	119	20	83.217
01_chimp	NC_036890.1_OR4A16_pseudogene_nonsense_short_fwd_51257156_51257611_01_chimp	Sensory GPCR	Sensory_tr|A0A8C5XXP8|A0A8C5XXP8_MICMU	1.22e-53	151	97	33	64.238
01_chimp	NC_036890.1_OR8K5_pseudogene_short_rev_52022947_52023738_01_chimp	Sensory GPCR	Sensory_sp|Q8NH50|OR8K5_HUMAN	0	263	259	33	98.479
01_chimp	NC_036890.1_OR5M11_pseudogene_short_fwd_52488879_52489208_01_chimp	Sensory GPCR	Sensory_tr|A0A2R8ZBZ4|A0A2R8ZBZ4_PANPA	2.52e-49	78	77	24	98.718
01_chimp	NC_036890.1_OR52E8_pseudogene_short_rev_4010299_4010613_01_chimp	Sensory GPCR	Sensory_tr|A0A8C0NT11|A0A8C0NT11_CANLF	1.39e-45	104	87	33	83.654
01_chimp	NC_036890.1_OR51I2_pseudogene_short_rev_4550364_4550942_01_chimp	Sensory GPCR	Sensory_tr|A0A8D1SUS1|A0A8D1SUS1_PIG	7.3e-87	185	144	32	77.838
01_chimp	NC_036890.1_OR958_pseudogene_short_fwd_119822434_119822733_01_chimp	Sensory GPCR	Sensory_tr|A0A5F9DQS1|A0A5F9DQS1_RABIT	5.23e-60	98	86	33	87.755
01_chimp	NC_036890.1_OR5M11_pseudogene_short_rev_52479721_52480065_01_chimp	Sensory GPCR	Sensory_tr|A0A4X1T9Z4|A0A4X1T9Z4_PIG	8.4e-56	114	88	33	77.193
01_chimp	NC_036890.1_OR2AT4_pseudogene_short_rev_70894097_70894615_01_chimp	Sensory GPCR	Sensory_tr|A0A2R8ZIJ1|A0A2R8ZIJ1_PANPA	9.22e-83	137	137	26	100
01_chimp	NC_036890.1_OR4C45_pseudogene_short_rev_48096433_48096906_01_chimp	Sensory GPCR	Sensory_tr|A0A6J3I6Z1|A0A6J3I6Z1_SAPAP	8.04e-57	94	85	20	90.426
01_chimp	NC_036890.1_OR2G3_pseudogene_short_rev_52526946_52527314_01_chimp	Sensory GPCR	Sensory_tr|A0A6J3I8S6|A0A6J3I8S6_SAPAP	1.37e-65	122	105	33	86.066
01_chimp	NC_036890.1_OR51F1_pseudogene_short_rev_4641604_4641936_01_chimp	Sensory GPCR	Sensory_tr|A0A2R2X025|A0A2R2X025_TAPNU	3.54e-49	105	97	32	92.381
01_chimp	NC_036890.1_OR8K5_pseudogene_nonsense_fwd_52196425_52197309_01_chimp	Sensory GPCR	Sensory_tr|M3WYV6|M3WYV6_FELCA	8.72e-64	176	121	20	68.75
01_chimp	NC_036890.1_OR10V1_pseudogene_short_fwd_55582311_55582871_01_chimp	Sensory GPCR	Sensory_tr|A0A8I3NQA1|A0A8I3NQA1_CANLF	5.29e-89	183	150	32	81.967
01_chimp	NC_036890.1_OR52K1_pseudogene_short_rev_5943692_5944045_01_chimp	Sensory GPCR	Sensory_tr|A0A2I3TUS1|A0A2I3TUS1_PANTR	4.54e-74	114	113	32	99.123
01_chimp	NC_036890.1_OR51B6_pseudogene_short_rev_5190958_5191506_01_chimp	Sensory GPCR	Sensory_tr|A0A811Y4E5|A0A811Y4E5_NYCPR	8.06e-98	178	147	32	82.584
01_chimp	NC_036890.1_OR1440_pseudogene_short_rev_55171564_55171878_01_chimp	Sensory GPCR	Sensory_tr|A0A287BLZ6|A0A287BLZ6_PIG	2.95e-35	92	67	29	72.826
01_chimp	NC_036890.1_OR51A7_pseudogene_short_rev_4779209_4779604_01_chimp	Sensory GPCR	Sensory_tr|A9L8W0|A9L8W0_PAPAN	2.12e-82	125	120	32	96
01_chimp	NC_036890.1_OR52E5_pseudogene_nonsense_short_fwd_5781949_5782641_01_chimp	Sensory GPCR	Sensory_tr|A0A384DM10|A0A384DM10_URSMA	9.31e-42	178	94	25	52.809
01_chimp	NC_036890.1_OR52D1_pseudogene_short_rev_5405441_5405860_01_chimp	Sensory GPCR	Sensory_tr|A0A1S3AEB7|A0A1S3AEB7_ERIEU	5.25e-62	121	98	29	80.992
01_chimp	NC_036890.1_OR145_pseudogene_short_rev_120099541_120099861_01_chimp	Sensory GPCR	Sensory_tr|A0A2U3Z818|A0A2U3Z818_LEPWE	1.66e-49	97	78	30	80.412
01_chimp	NC_036890.1_OR4P4_pseudogene_nonsense_fwd_51585216_51586196_01_chimp	Sensory GPCR	Sensory_tr|A0A811YS75|A0A811YS75_NYCPR	2.17e-64	175	93	17	53.143
01_chimp	NC_036890.1_OR10AG1_pseudogene_nonsense_short_truncated_rev_51804230_51804541_01_chimp	Sensory GPCR	Sensory_tr|G3U4Q1|G3U4Q1_LOXAF	2.09e-46	104	74	33	71.154
01_chimp	NC_036890.1_OR6M1_pseudogene_nonsense_short_rev_119631001_119631663_01_chimp	Sensory GPCR	Sensory_tr|A0A3Q7THE2|A0A3Q7THE2_VULVU	9.93e-55	149	100	22	67.114
01_chimp	NC_036890.1_OR10AG1_pseudogene_nonsense_short_rev_51812940_51813287_01_chimp	Sensory GPCR	Sensory_tr|A0A6J2BV58|A0A6J2BV58_ZALCA	3.72e-38	113	70	32	61.947
01_chimp	NC_036879.1_OR2T27_pseudogene_nonsense_rev_223897136_223898008_01_chimp	Sensory GPCR	Sensory_sp|Q8NH04|O2T27_HUMAN	0	289	275	33	95.156
01_chimp	NC_036879.1_OR2T3_pseudogene_short_rev_223836310_223836816_01_chimp	Sensory GPCR	Sensory_tr|A0A2J8KNY2|A0A2J8KNY2_PANTR	2.84e-109	168	164	33	97.619
01_chimp	NC_036879.1_OR14L1_pseudogene_short_fwd_223586886_223587392_01_chimp	Sensory GPCR	Sensory_tr|H2N345|H2N345_PONAB	4.76e-103	168	159	33	94.643
01_chimp	NC_036879.1_OR14A2_pseudogene_short_rev_222929207_222929956_01_chimp	Sensory GPCR	Sensory_tr|A0A126GWG2|A0A126GWG2_HUMAN	2.11e-158	242	230	32	95.041
01_chimp	NC_036879.1_OR10J1_pseudogene_short_rev_134084152_134084514_01_chimp	Sensory GPCR	Sensory_tr|A0A6J3GFE9|A0A6J3GFE9_SAPAP	5.24e-47	108	97	30	89.815
01_chimp	NC_036879.1_OR10T1P_pseudogene_short_rev_133243797_133244600_01_chimp	Sensory GPCR	Sensory_tr|A0A6J3GF10|A0A6J3GF10_SAPAP	4.23e-116	204	194	25	95.098
01_chimp	NC_036879.1_OR2G6_pseudogene_short_rev_223786043_223786705_01_chimp	Sensory GPCR	Sensory_tr|A0A126GW53|A0A126GW53_HUMAN	7.67e-127	216	208	33	96.296
01_chimp	NC_036879.1_OR2L5_pseudogene_short_fwd_223236126_223236959_01_chimp	Sensory GPCR	Sensory_tr|A0A2I3T2V9|A0A2I3T2V9_PANTR	0	277	277	33	100
01_chimp	NC_036879.1_OR2L2_pseudogene_short_fwd_223188902_223189261_01_chimp	Sensory GPCR	Sensory_tr|H0X7P1|H0X7P1_OTOGA	5.05e-36	79	65	22	82.278
01_chimp	NC_036879.1_OR2T8_functional_fwd_223135433_223136521_01_chimp	Sensory GPCR	Sensory_tr|A0A2J8KNV0|A0A2J8KNV0_PANTR	0	343	343	31	100
01_chimp	NC_036879.1_OR2T3_pseudogene_short_fwd_223731488_223732003_01_chimp	Sensory GPCR	Sensory_tr|A0A2J8KNY2|A0A2J8KNY2_PANTR	1.34e-111	168	168	33	100
01_chimp	NC_036879.1_OR6K1P_pseudogene_nonsense_rev_133493124_133494029_01_chimp	Sensory GPCR	Sensory_tr|H0XLD2|H0XLD2_OTOGA	8.06e-141	243	200	27	82.305
01_chimp	NC_036879.1_OR6K5P_pseudogene_short_rev_133541503_133541919_01_chimp	Sensory GPCR	Sensory_tr|G3UDX3|G3UDX3_LOXAF	2.26e-82	138	119	33	86.232
01_chimp	NC_036879.1_VN1R5_pseudogene_short_rev_222425496_222426122_01_chimp	Sensory GPCR	Sensory_sp|Q8TDU5|VNRL4_HUMAN	3.85e-147	208	205	33	98.558
01_chimp	NC_036879.1_OR10J3_pseudogene_short_rev_134118038_134118889_01_chimp	Sensory GPCR	Sensory_tr|A0A2J8K5Y3|A0A2J8K5Y3_PANTR	0	283	283	33	100
01_chimp	NC_036879.1_OR6K3_functional_rev_133522941_133523936_01_chimp	Sensory GPCR	Sensory_tr|A0A0D9S418|A0A0D9S418_CHLSB	0	331	317	33	95.77
01_chimp	NC_036879.1_OR10J1_functional_fwd_134157820_134158800_01_chimp	Sensory GPCR	Sensory_tr|A0A2R9BUD5|A0A2R9BUD5_PANPA	6.38e-169	247	247	25	100
01_chimp	NC_036879.1_OR10C1_pseudogene_short_rev_133606970_133607689_01_chimp	Sensory GPCR	Sensory_tr|Q8NHC2|Q8NHC2_HUMAN	1.56e-132	217	211	30	97.235
01_chimp	NC_036879.1_OR14A16_functional_fwd_222957430_222958374_01_chimp	Sensory GPCR	Sensory_tr|G7NWJ4|G7NWJ4_MACFA	0	309	293	33	94.822
01_chimp	NC_036879.1_OR10J3_pseudogene_short_rev_134212208_134212591_01_chimp	Sensory GPCR	Sensory_tr|A0A8D2EHW4|A0A8D2EHW4_THEGE	8.28e-76	127	117	33	92.126
01_chimp	NC_036879.1_OR5V1_pseudogene_nonsense_short_rev_121213498_121214175_01_chimp	Sensory GPCR	Sensory_tr|A0A1S3A3F8|A0A1S3A3F8_ERIEU	4.89e-74	98	75	14	76.531
01_chimp	NC_036879.1_OR14L1_functional_fwd_222811653_222812534_01_chimp	Sensory GPCR	Sensory_sp|Q8NHC6|O14L1_HUMAN	0	293	291	33	99.317
01_chimp	NC_036879.1_OR10R2_pseudogene_nonsense_fwd_133314178_133315146_01_chimp	Sensory GPCR	Sensory_tr|A0A643BUT7|A0A643BUT7_BALPH	2.3e-75	285	159	28	55.789
01_chimp	NC_036879.1_OR5V1_pseudogene_nonsense_rev_121167704_121168780_01_chimp	Sensory GPCR	Sensory_tr|A0A1S3A3F8|A0A1S3A3F8_ERIEU	1.14e-79	171	113	16	66.082
01_chimp	NC_036879.1_OR5V1_pseudogene_nonsense_short_rev_121187193_121187708_01_chimp	Sensory GPCR	Sensory_tr|A0A8U0NFY1|A0A8U0NFY1_MUSPF	4.96e-63	131	101	25	77.099
01_chimp	NC_036893.1_OR4K5_pseudogene_short_fwd_899182_899718_01_chimp	Sensory GPCR	Sensory_tr|F7G5L9|F7G5L9_CALJA	1.49e-67	105	104	20	99.048
01_chimp	NC_036893.1_OR7E106P_pseudogene_short_rev_32614029_32614445_01_chimp	Sensory GPCR	Sensory_tr|Q9P1R1|Q9P1R1_HUMAN	5.56e-64	138	118	33	85.507
01_chimp	NC_036893.1_OR7E8P_pseudogene_short_fwd_32608084_32608527_01_chimp	Sensory GPCR	Sensory_tr|Q8NGD7|Q8NGD7_HUMAN	2.37e-83	137	135	31	98.54
01_chimp	NC_036893.1_OR7E115P_pseudogene_short_rev_32622472_32622792_01_chimp	Sensory GPCR	Sensory_tr|Q8NH99|Q8NH99_HUMAN	1.54e-42	89	72	28	80.899
01_chimp	NC_036893.1_OR4K15_pseudogene_short_fwd_884447_885091_01_chimp	Sensory GPCR	Sensory_tr|A0A8D2F8Q7|A0A8D2F8Q7_THEGE	6.52e-146	211	198	33	93.839
01_chimp	NC_036893.1_OR4K15_pseudogene_short_fwd_934859_935359_01_chimp	Sensory GPCR	Sensory_tr|A0A9B0SVR3|A0A9B0SVR3_CHRAS	7.61e-90	159	138	32	86.792
01_chimp	NC_036893.1_OR4L1_pseudogene_short_fwd_1043557_1044162_01_chimp	Sensory GPCR	Sensory_tr|A0A2J8JHE5|A0A2J8JHE5_PANTR	1.11e-134	201	201	33	100
01_chimp	NC_036893.1_OR4K13_pseudogene_nonsense_fwd_1076188_1077381_01_chimp	Sensory GPCR	Sensory_tr|A0A6G1AEI8|A0A6G1AEI8_CROCR	1.6e-66	178	111	14	62.36
01_chimp	NC_036893.1_OR4K13_pseudogene_nonsense_fwd_1027246_1028532_01_chimp	Sensory GPCR	Sensory_tr|I3MRT9|I3MRT9_ICTTR	4.85e-79	274	164	21	59.854
01_chimp	NC_036885.1_OR2H2_pseudogene_short_fwd_29107282_29107959_01_chimp	Sensory GPCR	Sensory_tr|A0A2R8ZVB7|A0A2R8ZVB7_PANPA	9.1e-156	216	215	32	99.537
01_chimp	NC_036885.1_OR2J2_functional_fwd_28723421_28724359_01_chimp	Sensory GPCR	Sensory_tr|A0A6D2W412|A0A6D2W412_PANTR	0	312	312	33	100
01_chimp	NC_036885.1_OR2J4P_pseudogene_short_fwd_28731356_28731922_01_chimp	Sensory GPCR	Sensory_tr|Q8NGU6|Q8NGU6_HUMAN	1.32e-126	188	185	33	98.404
01_chimp	NC_036885.1_VN1R13P_pseudogene_short_rev_26632808_26633224_01_chimp	Sensory GPCR	Sensory_tr|H0XT06|H0XT06_OTOGA	3.78e-45	96	71	23	73.958
01_chimp	NC_036885.1_VN1R13P_pseudogene_short_rev_26605677_26606291_01_chimp	Sensory GPCR	Sensory_tr|A0A8C4LZZ9|A0A8C4LZZ9_EQUAS	1.17e-73	146	98	24	67.123
01_chimp	NC_036885.1_OR2AD1P_pseudogene_short_rev_28577446_28577958_01_chimp	Sensory GPCR	Sensory_tr|A0A2I2YY84|A0A2I2YY84_GORGO	7.67e-86	139	135	27	97.122
01_chimp	NC_036885.1_OR1F12P_pseudogene_short_fwd_27611536_27611886_01_chimp	Sensory GPCR	Sensory_tr|D2XT28|D2XT28_HUMAN	4.56e-46	106	105	30	99.057
01_chimp	NC_036885.1_OR2U2P_pseudogene_short_rev_28805972_28806511_01_chimp	Sensory GPCR	Sensory_tr|H0XYG2|H0XYG2_OTOGA	7.42e-104	169	141	31	83.432
01_chimp	NC_036885.1_VN1R4_pseudogene_short_fwd_26655252_26655707_01_chimp	Sensory GPCR	Sensory_tr|A0A1P8NU90|A0A1P8NU90_MICMU	4.95e-57	122	99	27	81.148
01_chimp	NC_036885.1_OR2H2_pseudogene_short_fwd_28765353_28765964_01_chimp	Sensory GPCR	Sensory_tr|A0A8C9LYJ2|A0A8C9LYJ2_9PRIM	1.67e-116	198	179	32	90.404
01_chimp	NC_036885.1_OR2G3_pseudogene_short_fwd_28834393_28835163_01_chimp	Sensory GPCR	Sensory_tr|A0A2I3S170|A0A2I3S170_PANTR	1.48e-177	256	256	33	100
01_chimp	NC_036885.1_OR2G3_pseudogene_nonsense_rev_28779145_28780161_01_chimp	Sensory GPCR	Sensory_tr|A0A8D2CT28|A0A8D2CT28_SCIVU	2.67e-121	122	103	12	84.426
01_chimp	NC_036885.1_OR2I1_pseudogene_short_fwd_29086864_29087640_01_chimp	Sensory GPCR	Sensory_sp|Q8NGU4|OR2I1_HUMAN	4.31e-172	241	239	31	99.17
01_chimp	NC_036885.1_TAS2R19_pseudogene_nonsense_fwd_91644408_91645394_01_chimp	Sensory GPCR	Sensory_sp|P59542|T2R19_HUMAN	1.98e-80	244	158	24	64.754
01_chimp	NC_036885.1_OR2B11_pseudogene_nonsense_short_rev_28621669_28622424_01_chimp	Sensory GPCR	Sensory_tr|A0A4X1SHK4|A0A4X1SHK4_PIG	2.63e-73	158	119	20	75.316
01_chimp	NC_036885.1_OR2B11_pseudogene_nonsense_short_rev_28008495_28008902_01_chimp	Sensory GPCR	Sensory_tr|A0A6P3IN38|A0A6P3IN38_BISBB	8.02e-54	77	63	19	81.818
01_chimp	NC_036894.1_OR11J5P_pseudogene_short_rev_7850769_7851224_01_chimp	Sensory GPCR	Sensory_tr|A0A8C7A7B0|A0A8C7A7B0_NEOVI	6.08e-97	151	141	33	93.377
01_chimp	NC_036894.1_OR11G2_pseudogene_short_fwd_7842385_7842951_01_chimp	Sensory GPCR	Sensory_tr|A0A8D2FAU2|A0A8D2FAU2_THEGE	4.03e-93	185	172	32	92.973
01_chimp	NC_036894.1_OR4K12P_pseudogene_nonsense_fwd_7578319_7579347_01_chimp	Sensory GPCR	Sensory_tr|A0A8D2FAA3|A0A8D2FAA3_THEGE	5.2e-110	251	180	24	71.713
01_chimp	NC_036894.1_OR11H6_pseudogene_short_rev_7903624_7904151_01_chimp	Sensory GPCR	Sensory_tr|Q8NGB5|Q8NGB5_HUMAN	5.19e-115	175	166	33	94.857
01_chimp	NC_036898.1_OR7A17_pseudogene_short_rev_15427031_15427468_01_chimp	Sensory GPCR	Sensory_tr|A0A2R9AGA8|A0A2R9AGA8_PANPA	3.86e-82	139	136	32	97.842
01_chimp	NC_036898.1_OR7E18P_pseudogene_nonsense_short_rev_9815752_9816339_01_chimp	Sensory GPCR	Sensory_tr|A0A8C9I9T5|A0A8C9I9T5_9PRIM	3.55e-82	133	121	23	90.977
01_chimp	NC_036898.1_OR7E24_pseudogene_nonsense_short_fwd_9777342_9778127_01_chimp	Sensory GPCR	Sensory_tr|A0A8C9IAW1|A0A8C9IAW1_9PRIM	3.77e-97	143	115	18	80.42
01_chimp	NC_036898.1_OR7E2P_pseudogene_short_rev_9820089_9820691_01_chimp	Sensory GPCR	Sensory_tr|Q9UPJ0|Q9UPJ0_HUMAN	1.49e-127	200	198	33	99
01_chimp	NC_036898.1_VN1R104P_pseudogene_short_rev_52246723_52247091_01_chimp	Sensory GPCR	Sensory_tr|A0A8C8ZLZ4|A0A8C8ZLZ4_PROSS	7.36e-59	119	93	32	78.151
01_chimp	NC_036898.1_VN1R4_pseudogene_short_rev_51186106_51186873_01_chimp	Sensory GPCR	Sensory_tr|A0A2J8Q7H7|A0A2J8Q7H7_PANTR	1.38e-171	255	255	33	100
01_chimp	NC_036898.1_VN1R4_pseudogene_short_fwd_51232815_51233282_01_chimp	Sensory GPCR	Sensory_tr|A0A2R9AXV4|A0A2R9AXV4_PANPA	6.81e-111	155	154	33	99.355
01_chimp	NC_036898.1_VN1R4_pseudogene_nonsense_fwd_51415197_51416393_01_chimp	Sensory GPCR	Sensory_tr|A0A8B7B9G3|A0A8B7B9G3_ORYAF	5.86e-60	159	86	13	54.088
01_chimp	NC_036898.1_VN1R2_pseudogene_short_fwd_51176507_51177361_01_chimp	Sensory GPCR	Sensory_tr|A0A2J8Q7I2|A0A2J8Q7I2_PANTR	0	284	284	33	100
01_chimp	NC_036898.1_OR7A2_pseudogene_short_rev_15438301_15438930_01_chimp	Sensory GPCR	Sensory_tr|A0A2R8ZJN0|A0A2R8ZJN0_PANPA	5.6e-153	209	209	33	100
01_chimp	NC_036898.1_OR7A2_pseudogene_short_fwd_15500424_15500984_01_chimp	Sensory GPCR	Sensory_tr|A0A7N9IFU3|A0A7N9IFU3_MACFA	7.6e-105	176	166	31	94.318
01_chimp	NC_036898.1_OR7A17_pseudogene_short_fwd_15489947_15490636_01_chimp	Sensory GPCR	Sensory_tr|Q8HZK6|Q8HZK6_PANTR	1.1e-120	215	210	31	97.674
01_chimp	NC_036898.1_OR7G1_pseudogene_short_rev_9701096_9701452_01_chimp	Sensory GPCR	Sensory_tr|L9JY99|L9JY99_TUPCH	1.59e-44	97	76	27	78.351
01_chimp	NC_036898.1_OR10G7_pseudogene_short_fwd_54844626_54844997_01_chimp	Sensory GPCR	Sensory_tr|A0A9B0TP37|A0A9B0TP37_CHRAS	2.18e-59	108	92	29	85.185
01_chimp	NC_036898.1_VN1R90_pseudogene_nonsense_short_fwd_25723135_25723890_01_chimp	Sensory GPCR	Sensory_tr|A0A8I5YNB4|A0A8I5YNB4_PONAB	8.08e-41	120	89	16	74.167
01_chimp	NC_036898.1_VN1R3_pseudogene_short_fwd_21070009_21070338_01_chimp	Sensory GPCR	Sensory_tr|A0A8C9DLW9|A0A8C9DLW9_PROSS	7.21e-28	80	51	24	63.75
01_chimp	NC_036898.1_VN1R4_pseudogene_short_rev_49793327_49793734_01_chimp	Sensory GPCR	Sensory_tr|H0XXN7|H0XXN7_OTOGA	1.42e-20	105	71	26	67.619
01_chimp	NC_036898.1_VN1R1_pseudogene_short_fwd_46178367_46178699_01_chimp	Sensory GPCR	Sensory_tr|A0A8C0W479|A0A8C0W479_CASCN	8.05e-45	110	72	33	65.455
01_chimp	NC_036895.1_OR1F1_pseudogene_short_fwd_3537251_3538033_01_chimp	Sensory GPCR	Sensory_tr|A0A2I3S5F3|A0A2I3S5F3_PANTR	0	247	246	32	99.595
01_chimp	NC_036895.1_VN1R3_pseudogene_short_rev_30492030_30492329_01_chimp	Sensory GPCR	Sensory_tr|A0A3Q0E0P1|A0A3Q0E0P1_CARSF	5.19e-26	99	72	33	72.727
01_chimp	NC_036886.1_TAS2R9_functional_fwd_12602279_12603190_01_chimp	Sensory GPCR	Sensory_tr|A0A8B7BA39|A0A8B7BA39_ORYAF	2.61e-45	297	107	32	36.027
01_chimp	NC_036886.1_VN1R25P_pseudogene_short_fwd_56876511_56877167_01_chimp	Sensory GPCR	Sensory_tr|A0A1U7SWX1|A0A1U7SWX1_CARSF	5.95e-79	198	136	30	68.687
01_chimp	NC_036886.1_VN1R25P_pseudogene_short_rev_59589876_59590289_01_chimp	Sensory GPCR	Sensory_tr|H0XS62|H0XS62_OTOGA	3.05e-32	115	60	28	52.174
01_chimp	NC_036886.1_OR2A14_pseudogene_short_rev_140945559_140945906_01_chimp	Sensory GPCR	Sensory_tr|A0A4W9AIG4|A0A4W9AIG4_HUMAN	1.06e-41	56	51	16	91.071
01_chimp	NC_036886.1_OR6B1_pseudogene_short_fwd_140830539_140831321_01_chimp	Sensory GPCR	Sensory_tr|G3RID1|G3RID1_GORGO	0	260	260	33	100
01_chimp	NC_036886.1_OR9A1P_pseudogene_nonsense_fwd_138748081_138749049_01_chimp	Sensory GPCR	Sensory_tr|H0XLS7|H0XLS7_OTOGA	1.68e-145	236	210	24	88.983
01_chimp	NC_036886.1_OR9A2_pseudogene_short_rev_139986335_139986676_01_chimp	Sensory GPCR	Sensory_tr|A0A6J3F6J7|A0A6J3F6J7_SAPAP	5.47e-38	104	94	30	90.385
01_chimp	NC_036886.1_VN1R30P_pseudogene_short_fwd_59094768_59095115_01_chimp	Sensory GPCR	Sensory_tr|A0A8C5XRE7|A0A8C5XRE7_MICMU	9.92e-34	92	55	26	59.783
01_chimp	NC_036886.1_VN1R30P_pseudogene_short_rev_59372608_59372952_01_chimp	Sensory GPCR	Sensory_tr|A0A8C5XRE7|A0A8C5XRE7_MICMU	2.88e-25	92	54	26	58.696
01_chimp	NC_036886.1_VN1R28P_pseudogene_nonsense_short_rev_57576197_57577039_01_chimp	Sensory GPCR	Sensory_tr|G1U973|G1U973_RABIT	1.29e-40	207	104	24	50.242
01_chimp	NC_036886.1_TAS2R5_pseudogene_nonsense_short_fwd_138673263_138673610_01_chimp	Sensory GPCR	Sensory_tr|A0A8J6AM51|A0A8J6AM51_GALPY	2.78e-09	108	45	30	41.667
01_chimp	NC_036886.1_OR2F1_pseudogene_short_rev_140469572_140469979_01_chimp	Sensory GPCR	Sensory_tr|A0A5F7ZUK1|A0A5F7ZUK1_MACMU	3.59e-42	106	69	26	65.094
01_chimp	NC_036886.1_OR2F1_pseudogene_short_rev_140452286_140452861_01_chimp	Sensory GPCR	Sensory_tr|A0A5F7ZUK1|A0A5F7ZUK1_MACMU	1.01e-86	191	173	33	90.576
01_chimp	NC_036886.1_OR6W1P_pseudogene_short_rev_140022519_140022875_01_chimp	Sensory GPCR	Sensory_tr|Q8NG79|Q8NG79_HUMAN	2.2e-39	91	86	25	94.505
01_chimp	NC_036886.1_OR10AC1_functional_fwd_5250619_5251509_01_chimp	Sensory GPCR	Sensory_tr|H0XKJ8|H0XKJ8_OTOGA	1.15e-139	256	229	29	89.453
01_chimp	NC_036886.1_VN1R5_pseudogene_short_rev_59401406_59401735_01_chimp	Sensory GPCR	Sensory_tr|G1U973|G1U973_RABIT	4.78e-28	101	75	31	74.257
01_chimp	NC_036882.1_OR5H14_pseudogene_short_fwd_96387654_96388274_01_chimp	Sensory GPCR	Sensory_tr|A0A7N9C9N1|A0A7N9C9N1_MACFA	4.02e-127	206	193	33	93.689
01_chimp	NC_036882.1_OR5H14_pseudogene_nonsense_fwd_96358989_96360209_01_chimp	Sensory GPCR	Sensory_tr|A0A2R8ZIZ4|A0A2R8ZIZ4_PANPA	6.28e-164	316	267	25	84.494
01_chimp	NC_036882.1_OR5H1_functional_fwd_96369443_96370384_01_chimp	Sensory GPCR	Sensory_tr|A0A126GW64|A0A126GW64_HUMAN	0	313	299	33	95.527
01_chimp	NC_036882.1_OR5H14_functional_fwd_96494113_96495042_01_chimp	Sensory GPCR	Sensory_tr|A0A2J8MY33|A0A2J8MY33_PANTR	0	309	309	33	100
01_chimp	NC_036882.1_OR5H6_pseudogene_short_fwd_96403599_96403967_01_chimp	Sensory GPCR	Sensory_tr|A0A7N9IAN3|A0A7N9IAN3_MACFA	8.84e-55	104	89	28	85.577
01_chimp	NC_036882.1_OR7E106P_pseudogene_short_fwd_123850681_123851115_01_chimp	Sensory GPCR	Sensory_tr|M1EA21|M1EA21_HUMAN	1.05e-58	106	91	24	85.849
01_chimp	NC_036882.1_OR7E162P_pseudogene_short_rev_128146623_128147138_01_chimp	Sensory GPCR	Sensory_tr|A0A8C9I9T5|A0A8C9I9T5_9PRIM	4.02e-51	123	92	24	74.797
01_chimp	NC_036882.1_OR7E122P_pseudogene_short_fwd_8920273_8920707_01_chimp	Sensory GPCR	Sensory_tr|Q8NHC1|Q8NHC1_HUMAN	4.71e-71	125	111	28	88.8
01_chimp	NC_036882.1_OR7E108P_pseudogene_short_fwd_123842281_123842967_01_chimp	Sensory GPCR	Sensory_tr|Q8NH99|Q8NH99_HUMAN	6.47e-144	228	215	33	94.298
01_chimp	NC_036882.1_OR7E8P_pseudogene_short_rev_128134176_128135024_01_chimp	Sensory GPCR	Sensory_tr|Q8NH97|Q8NH97_HUMAN	2.24e-154	282	269	33	95.39
01_chimp	NC_036882.1_OR7E22P_pseudogene_short_rev_75582335_75583021_01_chimp	Sensory GPCR	Sensory_tr|Q8NHC1|Q8NHC1_HUMAN	9.86e-128	233	203	33	87.124
01_chimp	NC_036882.1_OR7E111P_pseudogene_short_rev_110743521_110743943_01_chimp	Sensory GPCR	Sensory_tr|Q6SNE7|Q6SNE7_9PRIM	1.07e-64	132	118	31	89.394
01_chimp	NC_036882.1_OR7E8P_pseudogene_nonsense_rev_75834657_75835754_01_chimp	Sensory GPCR	Sensory_tr|Q8NHC1|Q8NHC1_HUMAN	6.39e-131	209	171	19	81.818
01_chimp	NC_036882.1_OR7E4P_pseudogene_short_fwd_123885807_123886220_01_chimp	Sensory GPCR	Sensory_tr|Q8NH97|Q8NH97_HUMAN	1.5e-79	137	131	33	95.62
01_chimp	NC_036882.1_OR7E4P_pseudogene_short_fwd_123863402_123863815_01_chimp	Sensory GPCR	Sensory_tr|Q8NH97|Q8NH97_HUMAN	1.5e-79	137	131	33	95.62
01_chimp	NC_036882.1_VN1R20P_pseudogene_short_fwd_14118022_14118384_01_chimp	Sensory GPCR	Sensory_tr|H0XPG9|H0XPG9_OTOGA	4.02e-33	97	71	27	73.196
01_chimp	NC_036882.1_OR5AC1_pseudogene_nonsense_short_fwd_96214627_96215010_01_chimp	Sensory GPCR	Sensory_tr|A0A8P0NRY0|A0A8P0NRY0_CANLF	1.46e-25	72	52	19	72.222
01_chimp	NC_036882.1_OR5AC1_pseudogene_short_fwd_96265864_96266472_01_chimp	Sensory GPCR	Sensory_tr|A0A2J8S9B5|A0A2J8S9B5_PONAB	2.06e-121	184	171	30	92.935
01_chimp	NW_019935049.1_OR7E8P_pseudogene_nonsense_rev_21615_22718_01_chimp	Sensory GPCR	Sensory_tr|Q8NH99|Q8NH99_HUMAN	3.75e-150	273	231	25	84.615
01_chimp	NC_036883.1_OR4F4_pseudogene_short_rev_188622405_188623259_01_chimp	Sensory GPCR	Sensory_tr|A0A2J8IMR1|A0A2J8IMR1_PANTR	0	284	283	33	99.648
01_chimp	NC_036883.1_OR4G3P_pseudogene_short_rev_188640776_188641090_01_chimp	Sensory GPCR	Sensory_tr|A0A1S3WAA0|A0A1S3WAA0_ERIEU	4.13e-36	107	67	32	62.617
01_chimp	NC_036883.1_OR7E39P_functional_rev_4102574_4103494_01_chimp	Sensory GPCR	Sensory_tr|A0A2K6DJG2|A0A2K6DJG2_MACNE	1.35e-106	258	187	27	72.481
01_chimp	NC_036883.1_OR7E4P_pseudogene_short_rev_4092148_4092597_01_chimp	Sensory GPCR	Sensory_tr|Q8NH65|Q8NH65_HUMAN	4.57e-85	149	137	33	91.946
01_chimp	NC_036883.1_OR7E85BP_pseudogene_nonsense_fwd_39677_40876_01_chimp	Sensory GPCR	Sensory_tr|Q8NHC1|Q8NHC1_HUMAN	9.04e-161	325	264	27	81.231
01_chimp	NC_036883.1_OR7E87P_pseudogene_short_fwd_8875214_8875627_01_chimp	Sensory GPCR	Sensory_tr|Q8NH65|Q8NH65_HUMAN	7.83e-80	137	129	33	94.161
01_chimp	NC_036883.1_OR7E22P_pseudogene_short_fwd_49639309_49639716_01_chimp	Sensory GPCR	Sensory_tr|A0A126GVS1|A0A126GVS1_HUMAN	5.38e-59	104	94	25	90.385
01_chimp	NC_036883.1_ORGPCRLTM7_functional_fwd_188730579_188731517_01_chimp	Sensory GPCR	Sensory_tr|A0A8D2E4R7|A0A8D2E4R7_THEGE	0	298	280	32	93.96
01_chimp	NC_036883.1_ORGPCRLTM7_pseudogene_nonsense_fwd_188763738_188764757_01_chimp	Sensory GPCR	Sensory_tr|A0A8B7FHT0|A0A8B7FHT0_MICMU	3.52e-158	317	239	30	75.394
01_chimp	NC_036883.1_OR4F21_pseudogene_nonsense_rev_188706613_188707575_01_chimp	Sensory GPCR	Sensory_tr|A0A8B7F6Z9|A0A8B7F6Z9_MICMU	5.02e-94	117	89	12	76.068
01_chimp	NC_036883.1_OR4F21_pseudogene_short_rev_188666927_188667283_01_chimp	Sensory GPCR	Sensory_tr|H0XWW4|H0XWW4_OTOGA	4.11e-58	117	101	33	86.325
01_chimp	NC_036883.1_OR1030_pseudogene_nonsense_short_rev_41077301_41077699_01_chimp	Sensory GPCR	Sensory_tr|H0XVE2|H0XVE2_OTOGA	3.11e-39	98	70	25	71.429
01_chimp	NC_036892.1_OR7E26P_pseudogene_short_fwd_49116543_49116962_01_chimp	Sensory GPCR	Sensory_tr|Q9P1R1|Q9P1R1_HUMAN	1.06e-72	139	121	33	87.05
01_chimp	NC_036892.1_OR7E106P_pseudogene_nonsense_rev_22410230_22411444_01_chimp	Sensory GPCR	Sensory_tr|A0A8C9I9T5|A0A8C9I9T5_9PRIM	2.36e-132	301	230	25	76.412
01_chimp	NC_036892.1_OR7E106P_pseudogene_short_fwd_22435634_22436107_01_chimp	Sensory GPCR	Sensory_tr|A0A2K6DJG2|A0A2K6DJG2_MACNE	2.66e-70	135	107	28	79.259
01_chimp	NC_036892.1_OR7E111P_pseudogene_short_fwd_49107548_49107931_01_chimp	Sensory GPCR	Sensory_tr|Q8NH65|Q8NH65_HUMAN	3.24e-69	127	116	33	91.339
01_chimp	NC_036892.1_OR7E155P_pseudogene_short_rev_22418469_22418861_01_chimp	Sensory GPCR	Sensory_tr|Q8NH99|Q8NH99_HUMAN	3.83e-76	130	111	33	85.385
01_chimp	NC_036892.1_OR7E155P_pseudogene_short_fwd_22427613_22427978_01_chimp	Sensory GPCR	Sensory_tr|Q8NHC1|Q8NHC1_HUMAN	9.24e-68	125	106	33	84.8
01_chimp	NC_036892.1_OR7E47P_pseudogene_nonsense_short_rev_26401855_26402508_01_chimp	Sensory GPCR	Sensory_tr|A0A8C9I9T5|A0A8C9I9T5_9PRIM	1.24e-80	153	128	23	83.66
01_chimp	NC_036892.1_OR7E26P_pseudogene_nonsense_short_fwd_44942774_44943325_01_chimp	Sensory GPCR	Sensory_tr|Q9P1R1|Q9P1R1_HUMAN	2.37e-66	129	109	23	84.496
01_chimp	NC_036892.1_OR7E26P_pseudogene_nonsense_short_rev_45037368_45037994_01_chimp	Sensory GPCR	Sensory_tr|Q9P1R1|Q9P1R1_HUMAN	1.69e-74	129	110	21	85.271
01_chimp	NC_036887.1_OR7E106P_pseudogene_nonsense_rev_12438147_12439061_01_chimp	Sensory GPCR	Sensory_tr|A0A8C9I9T5|A0A8C9I9T5_9PRIM	2.31e-119	153	129	17	84.314
01_chimp	NC_036887.1_OR7E162P_pseudogene_short_fwd_12045421_12046233_01_chimp	Sensory GPCR	Sensory_tr|A0A2K6DJG2|A0A2K6DJG2_MACNE	1.32e-107	269	183	33	68.03
01_chimp	NC_036887.1_OR7E145P_pseudogene_nonsense_fwd_12223118_12224299_01_chimp	Sensory GPCR	Sensory_tr|Q8NHC1|Q8NHC1_HUMAN	2.04e-130	177	150	15	84.746
01_chimp	NC_036887.1_OR7E8P_pseudogene_short_rev_12425500_12426186_01_chimp	Sensory GPCR	Sensory_tr|Q8NH99|Q8NH99_HUMAN	1.57e-126	228	193	33	84.649
01_chimp	NC_036887.1_OR7E8P_pseudogene_short_fwd_11803521_11804054_01_chimp	Sensory GPCR	Sensory_tr|Q8NHA1|Q8NHA1_HUMAN	3.51e-101	177	161	33	90.96
01_chimp	NC_036887.1_OR7E8P_pseudogene_nonsense_fwd_11840123_11841208_01_chimp	Sensory GPCR	Sensory_tr|Q8NHC1|Q8NHC1_HUMAN	6.56e-123	170	140	15	82.353
01_chimp	NC_036887.1_OR7E8P_pseudogene_nonsense_fwd_11780454_11781548_01_chimp	Sensory GPCR	Sensory_tr|Q8NHC1|Q8NHC1_HUMAN	5.81e-163	329	266	30	80.851
01_chimp	NC_036887.1_OR7E22P_pseudogene_short_rev_12445079_12445501_01_chimp	Sensory GPCR	Sensory_tr|Q8NHB9|Q8NHB9_HUMAN	6.55e-67	133	114	31	85.714
01_chimp	NC_036887.1_OR7E8P_pseudogene_short_fwd_12262614_12263063_01_chimp	Sensory GPCR	Sensory_tr|Q8NH65|Q8NH65_HUMAN	4.54e-80	149	131	33	87.919
01_chimp	NC_036887.1_OR7E39P_pseudogene_nonsense_short_rev_10904278_10905105_01_chimp	Sensory GPCR	Sensory_tr|A0A8C9QMA1|A0A8C9QMA1_SPEDA	6.09e-75	140	91	17	65
01_chimp	NC_036887.1_OR7E162P_pseudogene_nonsense_short_fwd_11790127_11790705_01_chimp	Sensory GPCR	Sensory_tr|A0A2K6DJG2|A0A2K6DJG2_MACNE	1.25e-60	137	104	24	75.912
01_chimp	NC_036887.1_VN1R3_pseudogene_nonsense_short_rev_43052861_43053646_01_chimp	Sensory GPCR	Sensory_tr|A0A8C9AYS5|A0A8C9AYS5_PROSS	3.84e-92	221	142	28	64.253
01_chimp	NC_036881.1_OR5S1P_pseudogene_nonsense_fwd_126738224_126739261_01_chimp	Sensory GPCR	Sensory_tr|A0A8B7VEV6|A0A8B7VEV6_CASCN	2.55e-83	77	60	7	77.922
01_chimp	NC_036881.1_OR7E8P_pseudogene_short_fwd_45412493_45412942_01_chimp	Sensory GPCR	Sensory_tr|Q8NGD7|Q8NGD7_HUMAN	5.3e-87	149	141	33	94.631
01_chimp	NC_036881.1_OR7E8P_pseudogene_nonsense_fwd_45445280_45446434_01_chimp	Sensory GPCR	Sensory_tr|Q8NHC1|Q8NHC1_HUMAN	4.52e-121	167	143	14	85.629
01_chimp	NW_019933930.1_OR7E8P_pseudogene_short_rev_29702_30115_01_chimp	Sensory GPCR	Sensory_tr|Q8NGD7|Q8NGD7_HUMAN	1.82e-76	137	128	33	93.431
01_chimp	NW_019932934.1_OR7E8P_pseudogene_short_rev_9756_10127_01_chimp	Sensory GPCR	Sensory_tr|Q8NG89|Q8NG89_HUMAN	2.65e-65	108	97	29	89.815
01_chimp	NC_036889.1_OR6L1P_pseudogene_nonsense_rev_129549172_129550389_01_chimp	Sensory GPCR	Sensory_tr|A0A5N4DKS0|A0A5N4DKS0_CAMDR	4.93e-48	274	123	21	44.891
01_chimp	NC_036889.1_OR6L1P_pseudogene_nonsense_rev_129718380_129719597_01_chimp	Sensory GPCR	Sensory_tr|A0A5N4DKS0|A0A5N4DKS0_CAMDR	1.38e-45	274	122	21	44.526
01_chimp	NC_036889.1_OR7E106P_pseudogene_short_rev_15164575_15165231_01_chimp	Sensory GPCR	Sensory_tr|A0A8C9I9T5|A0A8C9I9T5_9PRIM	4.08e-94	220	158	33	71.818
01_chimp	NC_036889.1_OR7E115P_pseudogene_short_rev_15487266_15487640_01_chimp	Sensory GPCR	Sensory_tr|Q8NH99|Q8NH99_HUMAN	9.1e-72	124	107	33	86.29
01_chimp	NC_036889.1_OR7E8P_pseudogene_nonsense_rev_15173466_15174467_01_chimp	Sensory GPCR	Sensory_tr|Q8NH46|Q8NH46_HUMAN	3.4e-101	208	188	21	90.385
01_chimp	NC_036889.1_OR7E162P_pseudogene_short_rev_15192055_15192609_01_chimp	Sensory GPCR	Sensory_tr|A0A2K6DJG2|A0A2K6DJG2_MACNE	1.86e-72	135	113	24	83.704
01_chimp	NC_036889.1_OR6C74_pseudogene_short_rev_41551382_41551723_01_chimp	Sensory GPCR	Sensory_tr|A0A8C6DJP9|A0A8C6DJP9_MOSMO	6.22e-30	60	49	18	81.667
01_chimp	NC_036880.1_OR7E24_pseudogene_short_fwd_71213490_71214140_01_chimp	Sensory GPCR	Sensory_tr|Q8NHC1|Q8NHC1_HUMAN	8.82e-127	221	195	33	88.235
01_chimp	NC_036880.1_VN1R4_pseudogene_short_fwd_48176441_48176746_01_chimp	Sensory GPCR	Sensory_tr|A0A8C4MUM9|A0A8C4MUM9_EQUAS	1.56e-25	100	63	33	63
01_chimp	NC_036896.1_OR1D4_pseudogene_short_rev_2741540_2741917_01_chimp	Sensory GPCR	Sensory_tr|Q6IFM2|Q6IFM2_HUMAN	8.39e-81	124	119	33	95.968
01_chimp	NC_036896.1_OR1D4_pseudogene_short_fwd_2950291_2950788_01_chimp	Sensory GPCR	Sensory_tr|A0A2I3TNA7|A0A2I3TNA7_PANTR	1.22e-108	155	152	31	98.065
01_chimp	NC_036896.1_OR1R1P_functional_fwd_3076393_3077253_01_chimp	Sensory GPCR	Sensory_tr|A0A2J8KR53|A0A2J8KR53_PANTR	9.84e-119	203	203	24	100
01_chimp	NC_036896.1_OR3A4_pseudogene_short_fwd_2992145_2992654_01_chimp	Sensory GPCR	Sensory_tr|A0A2R9BJ87|A0A2R9BJ87_PANPA	1.14e-103	155	150	30	96.774
01_chimp	NC_036896.1_OR1P1_pseudogene_short_rev_2831649_2832272_01_chimp	Sensory GPCR	Sensory_tr|A0A2I3RP58|A0A2I3RP58_PANTR	1.56e-149	207	207	33	100
01_chimp	NW_019935210.1_OR1D4_pseudogene_short_rev_14651_15139_01_chimp	Sensory GPCR	Sensory_sp|Q9TUA6|OR1D5_PANTR	1.76e-105	150	150	31	100
01_chimp	NW_019932928.1_OR1D4_pseudogene_short_rev_14144_14908_01_chimp	Sensory GPCR	Sensory_sp|Q9TUA6|OR1D5_PANTR	6.08e-165	254	252	33	99.213
01_chimp	NW_019934971.1_OR1D4_pseudogene_short_rev_14669_15157_01_chimp	Sensory GPCR	Sensory_sp|Q9TUA6|OR1D5_PANTR	2.28e-104	150	149	31	99.333
01_chimp	NW_019934803.1_OR1D4_pseudogene_short_rev_14637_15125_01_chimp	Sensory GPCR	Sensory_sp|Q9TUA6|OR1D5_PANTR	2.28e-104	150	149	31	99.333
01_chimp	NC_036902.1_OR5AW1P_pseudogene_nonsense_short_rev_126479748_126480509_01_chimp	Sensory GPCR	Sensory_tr|A0A5N3XFS2|A0A5N3XFS2_MUNRE	2.73e-48	64	44	8	68.75
01_chimp	NC_036902.1_OR5BH1P_pseudogene_nonsense_short_rev_126536417_126537190_01_chimp	Sensory GPCR	Sensory_tr|A0A8B7WZE0|A0A8B7WZE0_MICMU	7.82e-83	105	89	14	84.762
01_chimp	NC_036902.1_OR13H1_pseudogene_nonsense_fwd_126757980_126758948_01_chimp	Sensory GPCR	Sensory_tr|A0A8W4FIT1|A0A8W4FIT1_PIG	1.36e-65	82	67	8	81.707
01_chimp	NC_036902.1_OR1468_pseudogene_nonsense_fwd_126562427_126563572_01_chimp	Sensory GPCR	Sensory_tr|A0A673UNM8|A0A673UNM8_SURSU	5.12e-70	249	142	21	57.028
01_chimp	NC_036902.1_OR10A7_pseudogene_nonsense_fwd_126343483_126344586_01_chimp	Sensory GPCR	Sensory_tr|G1M8A5|G1M8A5_AILME	5.1e-111	216	152	19	70.37
01_chimp	NC_036902.1_OR3A3_pseudogene_nonsense_fwd_151460742_151461911_01_chimp	Sensory GPCR	Sensory_tr|L8Y0A6|L8Y0A6_TUPCH	5.18e-105	294	180	24	61.224
01_chimp	NC_036902.1_OR3A3_pseudogene_nonsense_fwd_151500613_151501782_01_chimp	Sensory GPCR	Sensory_tr|L8Y0A6|L8Y0A6_TUPCH	5.18e-105	294	180	24	61.224
01_chimp	NC_036902.1_OR13H1_functional_fwd_126701414_126702298_01_chimp	Sensory GPCR	Sensory_tr|A0A8B7GCC2|A0A8B7GCC2_MICMU	1.74e-166	279	232	32	83.154
01_chimp	NC_036902.1_VN1R5_pseudogene_nonsense_fwd_48469718_48470632_01_chimp	Sensory GPCR	Sensory_tr|G1U973|G1U973_RABIT	2.09e-47	185	98	20	52.973
01_chimp	NC_036900.1_OR4K12P_pseudogene_nonsense_short_rev_480193_481023_01_chimp	Sensory GPCR	Sensory_tr|A0A8D2FAA3|A0A8D2FAA3_THEGE	3.03e-123	155	141	19	90.968
01_chimp	NC_036900.1_OR4K8P_pseudogene_short_rev_437068_437433_01_chimp	Sensory GPCR	Sensory_tr|A0A2J8PWJ6|A0A2J8PWJ6_PANTR	4.84e-74	120	119	33	99.167
01_chimp	NW_019932997.1_OR4K8P_pseudogene_short_fwd_35061_35600_01_chimp	Sensory GPCR	Sensory_tr|A0A2J8PWJ6|A0A2J8PWJ6_PANTR	1.93e-107	178	178	33	100
01_chimp	NC_036884.1_OR2W6_functional_rev_158670920_158671849_01_chimp	Sensory GPCR	Sensory_tr|G7P740|G7P740_MACFA	0	312	267	33	85.577
01_chimp	NC_036884.1_OR1X1P_pseudogene_nonsense_fwd_154154010_154155251_01_chimp	Sensory GPCR	Sensory_tr|A0A2Y9HBG9|A0A2Y9HBG9_NEOSC	2.25e-79	258	148	19	57.364
01_chimp	NW_019933964.1_VN1R4_pseudogene_short_rev_29865_30505_01_chimp	Sensory GPCR	Sensory_tr|A0A1U7SWX1|A0A1U7SWX1_CARSF	1.72e-50	132	80	21	60.606
01_chimp	NC_036897.1_OR4K12P_pseudogene_nonsense_short_rev_322347_323177_01_chimp	Sensory GPCR	Sensory_tr|A0A8D2FAA3|A0A8D2FAA3_THEGE	1.19e-132	155	141	19	90.968
01_chimp	NW_019932886.1_VN1R3_pseudogene_short_rev_559692_560294_01_chimp	Sensory GPCR	Sensory_tr|A0A2R9AQM3|A0A2R9AQM3_PANPA	1.36e-109	191	174	32	91.099
01_chimp	NW_019932886.1_VN1R1_pseudogene_short_rev_387569_388294_01_chimp	Sensory GPCR	Sensory_tr|H0XS62|H0XS62_OTOGA	4.44e-85	231	154	32	66.667
01_cow	NC_037335.1_OR2S2_pseudogene_short_rev_60090090_60090620_01_cow	Sensory GPCR	Sensory_tr|A0A6P5C698|A0A6P5C698_BOSIN	3.78e-119	166	166	31	100
01_cow	NC_037335.1_OR2S2_pseudogene_short_rev_60126302_60127159_01_cow	Sensory GPCR	Sensory_tr|A0A6P5C6C1|A0A6P5C6C1_BOSIN	5.1e-168	252	245	29	97.222
01_cow	NC_037335.1_OR2S2_pseudogene_short_rev_60143064_60143921_01_cow	Sensory GPCR	Sensory_tr|A0A6P5C6C1|A0A6P5C6C1_BOSIN	5.1e-168	252	245	29	97.222
01_cow	NC_037335.1_OR13J1_pseudogene_nonsense_rev_60134608_60135852_01_cow	Sensory GPCR	Sensory_tr|G3MWX1|G3MWX1_BOVIN	2.74e-157	211	208	17	98.578
01_cow	NC_037335.1_OR13J1_pseudogene_nonsense_short_truncated_rev_60173295_60173600_01_cow	Sensory GPCR	Sensory_tr|A0A3Q1LLW9|A0A3Q1LLW9_BOVIN	1.85e-44	102	94	33	92.157
01_cow	NC_037335.1_OR13C7_pseudogene_nonsense_rev_60043481_60044587_01_cow	Sensory GPCR	Sensory_tr|A0A6P5C6P1|A0A6P5C6P1_BOSIN	2.37e-176	253	248	23	98.024
01_cow	NC_037335.1_OR13C7_pseudogene_nonsense_rev_60107927_60109177_01_cow	Sensory GPCR	Sensory_tr|A0A6P5C6P1|A0A6P5C6P1_BOSIN	1.32e-120	198	166	16	83.838
01_cow	NC_037335.1_OR2S2_pseudogene_short_rev_60159940_60160614_01_cow	Sensory GPCR	Sensory_tr|A0A6P3HPJ3|A0A6P3HPJ3_BISBB	2.92e-142	223	214	33	95.964
01_cow	NC_037335.1_OR13C9_pseudogene_nonsense_short_rev_94324985_94325815_01_cow	Sensory GPCR	Sensory_tr|A0A8D2E143|A0A8D2E143_THEGE	5.87e-89	70	55	8	78.571
01_cow	NC_037335.1_OR13C4_functional_rev_94127294_94128262_01_cow	Sensory GPCR	Sensory_tr|A0A4W2ERF9|A0A4W2ERF9_BOBOX	0	322	322	33	100
01_cow	NC_037335.1_OR13C7_pseudogene_nonsense_fwd_60318845_60320011_01_cow	Sensory GPCR	Sensory_tr|L8HSD0|L8HSD0_9CETA	1.91e-124	131	109	11	83.206
01_cow	NC_037335.1_OR5M9_pseudogene_short_fwd_113034985_113035572_01_cow	Sensory GPCR	Sensory_tr|A0A6P3IL09|A0A6P3IL09_BISBB	6.2e-117	195	175	33	89.744
01_cow	NC_037335.1_OR13F1_pseudogene_short_rev_94301657_94301986_01_cow	Sensory GPCR	Sensory_tr|A0A6P3HG48|A0A6P3HG48_BISBB	2.33e-39	85	76	25	89.412
01_cow	NC_037335.1_OR1038_pseudogene_nonsense_rev_113040359_113041321_01_cow	Sensory GPCR	Sensory_tr|A0A833WB92|A0A833WB92_9CERV	4.52e-132	160	144	17	90
01_cow	NC_037335.1_OR10AG1_pseudogene_short_rev_169524_169841_01_cow	Sensory GPCR	Sensory_tr|F1MBK2|F1MBK2_BOVIN	1.71e-47	105	97	33	92.381
01_cow	NC_037335.1_OR13F1_functional_rev_94112858_94113718_01_cow	Sensory GPCR	Sensory_tr|A0A6P3HRT8|A0A6P3HRT8_BISBB	0	286	273	33	95.455
01_cow	NC_037335.1_OR13F1_pseudogene_short_rev_94461571_94461897_01_cow	Sensory GPCR	Sensory_tr|A0A452RHZ8|A0A452RHZ8_URSAM	8.58e-43	89	68	27	76.404
01_cow	NC_037335.1_OR10AG1_pseudogene_nonsense_rev_204722_205588_01_cow	Sensory GPCR	Sensory_tr|A0A6J0VNV1|A0A6J0VNV1_ODOVR	4.05e-66	291	155	32	53.265
01_cow	NC_037335.1_OR13F1_pseudogene_short_rev_94153344_94153724_01_cow	Sensory GPCR	Sensory_tr|F1MFC5|F1MFC5_BOVIN	2.82e-82	126	120	33	95.238
01_cow	NC_037335.1_OR13C7_pseudogene_nonsense_fwd_94188032_94188985_01_cow	Sensory GPCR	Sensory_tr|G5E6E9|G5E6E9_BOVIN	0	317	298	33	94.006
01_cow	NC_037335.1_OR13C7_pseudogene_nonsense_fwd_94231808_94232899_01_cow	Sensory GPCR	Sensory_tr|A0A6P3HRD1|A0A6P3HRD1_BISBB	6.77e-159	234	221	21	94.444
01_cow	NC_037335.1_OR13C7_pseudogene_short_fwd_94455999_94456346_01_cow	Sensory GPCR	Sensory_tr|A0A6P3E9F0|A0A6P3E9F0_SHEEP	6.78e-60	115	96	33	83.478
01_cow	NC_037335.1_OR2B11_pseudogene_nonsense_rev_68183235_68184167_01_cow	Sensory GPCR	Sensory_tr|A0A8D0Q9G5|A0A8D0Q9G5_PIG	3.1e-92	203	144	22	70.936
01_cow	NC_037332.1_TAS2R7_functional_fwd_98738777_98739703_01_cow	Sensory GPCR	Sensory_tr|A0A6P3IXQ6|A0A6P3IXQ6_BISBB	0	308	307	33	99.675
01_cow	NC_037332.1_OR6C68_pseudogene_short_rev_58372119_58372442_01_cow	Sensory GPCR	Sensory_tr|A0A6P3GEG4|A0A6P3GEG4_BISBB	1.89e-49	107	105	33	98.131
01_cow	NC_037332.1_OR6C1_functional_rev_58878862_58879806_01_cow	Sensory GPCR	Sensory_tr|A0A3Q1MKI8|A0A3Q1MKI8_BOVIN	0	314	314	33	100
01_cow	NC_037332.1_OR6C1_pseudogene_short_rev_58974789_58975505_01_cow	Sensory GPCR	Sensory_tr|E1BF61|E1BF61_BOVIN	1.09e-120	235	214	33	91.064
01_cow	NC_037332.1_OR6C1_pseudogene_short_fwd_58935476_58935802_01_cow	Sensory GPCR	Sensory_tr|A0A4W2G2T9|A0A4W2G2T9_BOBOX	1.08e-47	106	103	32	97.17
01_cow	NC_037332.1_OR6C1_pseudogene_short_rev_58835819_58836145_01_cow	Sensory GPCR	Sensory_tr|A0A4W2G2T9|A0A4W2G2T9_BOBOX	1.13e-44	106	101	32	95.283
01_cow	NC_037332.1_OR6C1_pseudogene_nonsense_short_rev_58949018_58949818_01_cow	Sensory GPCR	Sensory_tr|A0A6P7DSU8|A0A6P7DSU8_SHEEP	3.48e-101	257	186	30	72.374
01_cow	NC_037332.1_OR6C1_pseudogene_nonsense_fwd_58580318_58581334_01_cow	Sensory GPCR	Sensory_tr|E1BFZ8|E1BFZ8_BOVIN	5.93e-138	321	237	31	73.832
01_cow	NC_037332.1_OR6C3_pseudogene_short_fwd_58574156_58574620_01_cow	Sensory GPCR	Sensory_tr|A0A6P5BS70|A0A6P5BS70_BOSIN	1.58e-105	154	150	33	97.403
01_cow	NC_037332.1_OR6C3_pseudogene_nonsense_rev_58847139_58848074_01_cow	Sensory GPCR	Sensory_tr|A0A8D1TRP4|A0A8D1TRP4_PIG	8.44e-145	158	148	17	93.671
01_cow	NC_037332.1_OR6C3_pseudogene_nonsense_rev_58715969_58716904_01_cow	Sensory GPCR	Sensory_tr|G3MX62|G3MX62_BOVIN	0	311	297	33	95.498
01_cow	NC_037332.1_OR6C70_pseudogene_short_fwd_58391631_58391984_01_cow	Sensory GPCR	Sensory_tr|A0A6P5BBL0|A0A6P5BBL0_BOSIN	1.11e-64	117	114	33	97.436
01_cow	NC_037332.1_OR6C70_pseudogene_short_fwd_58486087_58486734_01_cow	Sensory GPCR	Sensory_tr|A0A6P3GWD3|A0A6P3GWD3_BISBB	2.09e-111	199	195	31	97.99
01_cow	NC_037332.1_OR6C74_functional_rev_59174046_59174975_01_cow	Sensory GPCR	Sensory_tr|E1BNL2|E1BNL2_BOVIN	0	309	309	33	100
01_cow	NC_037332.1_OR6C7P_pseudogene_short_fwd_58588383_58589189_01_cow	Sensory GPCR	Sensory_tr|A0A8B9WU02|A0A8B9WU02_BOSMU	9.62e-168	235	233	29	99.149
01_cow	NC_037332.1_OR6C70_pseudogene_nonsense_short_fwd_58298539_58299393_01_cow	Sensory GPCR	Sensory_tr|W5Q9T0|W5Q9T0_SHEEP	4.61e-71	228	146	26	64.035
01_cow	NC_037332.1_OR6C1_pseudogene_short_rev_58729209_58729598_01_cow	Sensory GPCR	Sensory_tr|A0A6P5BBM3|A0A6P5BBM3_BOSIN	6.53e-57	113	91	29	80.531
01_cow	NC_037332.1_OR6C1_pseudogene_nonsense_short_rev_58627806_58628585_01_cow	Sensory GPCR	Sensory_tr|A0A6P3EBY6|A0A6P3EBY6_SHEEP	1.53e-67	60	45	8	75
01_cow	NC_037332.1_OR6C1_pseudogene_short_rev_59123788_59124267_01_cow	Sensory GPCR	Sensory_tr|A0A6P3EBY6|A0A6P3EBY6_SHEEP	1.37e-26	178	91	33	51.124
01_cow	NC_037332.1_OR6C68_functional_rev_58424661_58425539_01_cow	Sensory GPCR	Sensory_tr|A0A6P5BAV4|A0A6P5BAV4_BOSIN	0	291	281	33	96.564
01_cow	NC_037332.1_OR6C68_pseudogene_short_rev_58404456_58404995_01_cow	Sensory GPCR	Sensory_tr|L8HTK5|L8HTK5_9CETA	3.88e-126	179	173	33	96.648
01_cow	NC_037332.1_OR6C2_pseudogene_short_fwd_57994146_57994793_01_cow	Sensory GPCR	Sensory_tr|L8IEU7|L8IEU7_9CETA	1.88e-128	182	178	28	97.802
01_cow	NC_037332.1_OR10AD1_pseudogene_short_fwd_32073184_32074020_01_cow	Sensory GPCR	Sensory_tr|F1MCQ2|F1MCQ2_BOVIN	0	278	278	33	100
01_cow	NC_037332.1_OR10AD1_pseudogene_nonsense_fwd_32046500_32047711_01_cow	Sensory GPCR	Sensory_tr|A0A6P5BLV7|A0A6P5BLV7_BOSIN	0	341	333	28	97.654
01_cow	NC_037332.1_OR6C2_pseudogene_short_rev_58154310_58155011_01_cow	Sensory GPCR	Sensory_tr|A0A836A898|A0A836A898_SHEEP	6.37e-143	218	199	31	91.284
01_cow	NC_037332.1_OR6C2_pseudogene_short_rev_58316220_58316624_01_cow	Sensory GPCR	Sensory_tr|A0A6P3J7U7|A0A6P3J7U7_BISBB	9.69e-61	111	105	27	94.595
01_cow	NC_037332.1_OR6C2_pseudogene_short_fwd_58235604_58236356_01_cow	Sensory GPCR	Sensory_tr|A0A5N3VRU0|A0A5N3VRU0_MUNMU	1.94e-153	243	211	32	86.831
01_cow	NC_037332.1_TAS2R31_functional_fwd_98621241_98622182_01_cow	Sensory GPCR	Sensory_sp|P59542|T2R19_HUMAN	6.09e-92	289	166	31	57.439
01_cow	NC_037332.1_OR10AD1_pseudogene_short_fwd_32096445_32097281_01_cow	Sensory GPCR	Sensory_tr|A0A6P5BLV7|A0A6P5BLV7_BOSIN	0	278	278	33	100
01_cow	NC_037332.1_OR6C74_pseudogene_short_rev_59005045_59005767_01_cow	Sensory GPCR	Sensory_tr|L8IN61|L8IN61_9CETA	1.55e-134	232	225	32	96.983
01_cow	NC_037332.1_OR8S1_pseudogene_short_rev_31418015_31418374_01_cow	Sensory GPCR	Sensory_tr|A0A8B9W571|A0A8B9W571_BOSMU	7.06e-78	114	111	32	97.368
01_cow	NC_037332.1_OR6C1_pseudogene_short_rev_58700255_58700623_01_cow	Sensory GPCR	Sensory_tr|A0A5F5XJ48|A0A5F5XJ48_FELCA	6.33e-57	135	100	33	74.074
01_cow	NC_037332.1_OR9K2_pseudogene_short_fwd_59414003_59414704_01_cow	Sensory GPCR	Sensory_tr|A0A4W2G4D7|A0A4W2G4D7_BOBOX	3.7e-144	227	221	32	97.357
01_cow	NC_037332.1_OR6C3_pseudogene_short_fwd_58831175_58831939_01_cow	Sensory GPCR	Sensory_tr|A0A4W2DNT0|A0A4W2DNT0_BOBOX	0	258	252	33	97.674
01_cow	NC_037332.1_OR6C3_pseudogene_nonsense_fwd_58674358_58675221_01_cow	Sensory GPCR	Sensory_tr|A0A6J0VXZ3|A0A6J0VXZ3_ODOVR	2.36e-164	245	228	28	93.061
01_cow	NC_037332.1_OR6C2_pseudogene_nonsense_fwd_57835320_57836255_01_cow	Sensory GPCR	Sensory_tr|L8HSF9|L8HSF9_9CETA	2.48e-149	311	236	33	75.884
01_cow	NC_037332.1_TAS2R42_pseudogene_short_fwd_98549494_98550168_01_cow	Sensory GPCR	Sensory_tr|A0A218KHX3|A0A218KHX3_SHEEP	2.83e-113	187	177	28	94.652
01_cow	NC_037332.1_OR6C2_pseudogene_nonsense_short_truncated_rev_57975545_57976138_01_cow	Sensory GPCR	Sensory_tr|A0A2Y9KXL1|A0A2Y9KXL1_ENHLU	1.61e-58	61	47	10	77.049
01_cow	NC_037332.1_OR6C2_pseudogene_short_rev_58411408_58411746_01_cow	Sensory GPCR	Sensory_tr|A0A8B7TLW4|A0A8B7TLW4_HIPAR	6.55e-61	112	94	33	83.929
01_cow	NC_037332.1_OR6C2_pseudogene_short_rev_58079636_58080073_01_cow	Sensory GPCR	Sensory_tr|G1TC22|G1TC22_RABIT	7.54e-25	66	48	15	72.727
01_cow	NC_037332.1_OR6C2_pseudogene_nonsense_fwd_58196128_58197042_01_cow	Sensory GPCR	Sensory_tr|A0A8B7B9I0|A0A8B7B9I0_ORYAF	3.21e-96	117	76	13	64.957
01_cow	NC_037332.1_OR6C2_functional_rev_58099644_58100621_01_cow	Sensory GPCR	Sensory_tr|L8IG05|L8IG05_9CETA	0	315	313	32	99.365
01_cow	NC_037332.1_OR8S1_pseudogene_nonsense_rev_31500450_31501502_01_cow	Sensory GPCR	Sensory_tr|A0A6J0YLD1|A0A6J0YLD1_ODOVR	1.91e-114	236	188	22	79.661
01_cow	NC_037332.1_TAS2R7_pseudogene_short_fwd_98674331_98674945_01_cow	Sensory GPCR	Sensory_tr|M3WX65|M3WX65_FELCA	1.16e-30	187	77	30	41.176
01_cow	NC_037332.1_OR6C76_pseudogene_short_rev_58745991_58746761_01_cow	Sensory GPCR	Sensory_tr|A0A6P3GVQ8|A0A6P3GVQ8_BISBB	2.07e-102	263	183	32	69.582
01_cow	NC_037332.1_TAS2R9_pseudogene_short_fwd_98773735_98774130_01_cow	Sensory GPCR	Sensory_tr|A0A6P3IRX5|A0A6P3IRX5_BISBB	3.87e-74	112	110	28	98.214
01_cow	NC_037332.1_TAS2R46_pseudogene_short_fwd_98580504_98580881_01_cow	Sensory GPCR	Sensory_sp|P59540|T2R46_HUMAN	1.8e-40	111	72	29	64.865
01_cow	NC_037332.1_OR6C1_pseudogene_nonsense_short_rev_58685117_58685947_01_cow	Sensory GPCR	Sensory_tr|G3MXW1|G3MXW1_BOVIN	7.75e-81	68	57	8	83.824
01_cow	NC_037332.1_OR6C3_pseudogene_nonsense_fwd_58811800_58812738_01_cow	Sensory GPCR	Sensory_tr|A0A8B9WU02|A0A8B9WU02_BOSMU	2.25e-105	112	94	11	83.929
01_cow	NC_037332.1_OR6C75_pseudogene_short_rev_58046338_58046853_01_cow	Sensory GPCR	Sensory_tr|A0A8D0VK28|A0A8D0VK28_PIG	8e-63	109	87	21	79.817
01_cow	NC_037332.1_OR6C2_pseudogene_short_fwd_58254940_58255242_01_cow	Sensory GPCR	Sensory_tr|A0A6I9IUN7|A0A6I9IUN7_VICPA	1.11e-49	100	81	33	81
01_cow	NC_037332.1_OR6C4_pseudogene_nonsense_rev_57868681_57869622_01_cow	Sensory GPCR	Sensory_tr|A0A452E5U0|A0A452E5U0_CAPHI	1.74e-50	201	121	20	60.199
01_cow	NC_037332.1_OR6C6_pseudogene_short_rev_59137251_59138039_01_cow	Sensory GPCR	Sensory_tr|A0A6P3GY58|A0A6P3GY58_BISBB	1.2e-133	198	197	25	99.495
01_cow	NC_037332.1_OR6C6_pseudogene_short_rev_59240540_59241073_01_cow	Sensory GPCR	Sensory_tr|A0A6P3GY58|A0A6P3GY58_BISBB	9.63e-111	175	168	33	96
01_cow	NC_037332.1_OR6C3_pseudogene_nonsense_rev_58864536_58865651_01_cow	Sensory GPCR	Sensory_tr|A0A6I9IUM2|A0A6I9IUM2_VICPA	7.26e-82	249	160	21	64.257
01_cow	NC_037332.1_OR12_pseudogene_short_rev_59605515_59606324_01_cow	Sensory GPCR	Sensory_tr|L8IKD4|L8IKD4_9CETA	0	269	264	33	98.141
01_cow	NC_037332.1_OR6C3_pseudogene_nonsense_short_truncated_rev_58962162_58962575_01_cow	Sensory GPCR	Sensory_tr|A0A6I9IUM2|A0A6I9IUM2_VICPA	2.31e-69	116	105	28	90.517
01_cow	NC_037332.1_OR6C76_pseudogene_nonsense_rev_58507347_58508306_01_cow	Sensory GPCR	Sensory_tr|A0A6I9IUE7|A0A6I9IUE7_VICPA	3.65e-101	236	171	23	72.458
01_cow	NC_037332.1_TAS2R10_pseudogene_short_fwd_98733570_98734040_01_cow	Sensory GPCR	Sensory_tr|A0A8J6A3S2|A0A8J6A3S2_GALPY	1.87e-47	132	77	28	58.333
01_cow	NC_037332.1_OR6C2_pseudogene_nonsense_short_rev_58494862_58495593_01_cow	Sensory GPCR	Sensory_tr|H2NHL5|H2NHL5_PONAB	6.52e-76	71	59	10	83.099
01_cow	NC_037332.1_OR6C2_pseudogene_nonsense_short_rev_58435469_58436038_01_cow	Sensory GPCR	Sensory_tr|A0A8D1CWH8|A0A8D1CWH8_PIG	4.19e-55	190	113	33	59.474
01_cow	NC_037332.1_OR6C2_pseudogene_short_rev_58123137_58123574_01_cow	Sensory GPCR	Sensory_tr|A0A6P3IHX0|A0A6P3IHX0_BISBB	1.2e-87	145	127	33	87.586
01_cow	NC_037332.1_OR6C2_pseudogene_short_rev_57889403_57889732_01_cow	Sensory GPCR	Sensory_tr|A0A8D0X7I9|A0A8D0X7I9_PIG	5.57e-46	109	90	33	82.569
01_cow	NC_037332.1_OR6C3_pseudogene_nonsense_short_rev_58607008_58607526_01_cow	Sensory GPCR	Sensory_tr|A0A8C0MAF1|A0A8C0MAF1_CANLF	7.69e-55	74	63	14	85.135
01_cow	NC_037332.1_OR9K2_pseudogene_nonsense_rev_59638592_59639665_01_cow	Sensory GPCR	Sensory_tr|A0A4W2G784|A0A4W2G784_BOBOX	6.25e-135	248	202	23	81.452
01_cow	NC_037332.1_OR9K2_pseudogene_short_fwd_59470471_59471043_01_cow	Sensory GPCR	Sensory_tr|A0A3Q1MYC1|A0A3Q1MYC1_BOVIN	1.53e-111	167	156	29	93.413
01_cow	NC_037332.1_OR9K2_pseudogene_short_fwd_59523943_59524512_01_cow	Sensory GPCR	Sensory_tr|L8ICY1|L8ICY1_9CETA	3.17e-101	179	166	31	92.737
01_cow	NC_037332.1_OR9K2_functional_fwd_59578230_59579171_01_cow	Sensory GPCR	Sensory_tr|A0A6P3GT68|A0A6P3GT68_BISBB	6.62e-163	318	261	33	82.075
01_cow	NC_037332.1_OR6C74_pseudogene_short_rev_59029990_59030385_01_cow	Sensory GPCR	Sensory_tr|A0A8D1CZC3|A0A8D1CZC3_PIG	1.58e-63	118	95	30	80.508
01_cow	NC_037332.1_OR6C6_pseudogene_short_fwd_58655195_58655521_01_cow	Sensory GPCR	Sensory_tr|A0A8C6G354|A0A8C6G354_MOSMO	9.37e-22	62	47	19	75.806
01_cow	NC_037332.1_OR6C75_pseudogene_short_rev_57942274_57942594_01_cow	Sensory GPCR	Sensory_tr|A0A8D0VK28|A0A8D0VK28_PIG	1.15e-52	106	94	33	88.679
01_cow	NC_037332.1_OR9K2_pseudogene_short_fwd_59495637_59496227_01_cow	Sensory GPCR	Sensory_tr|L8ICY1|L8ICY1_9CETA	1.28e-87	161	147	27	91.304
01_cow	NC_037332.1_OR9K2_pseudogene_nonsense_short_fwd_59554562_59555410_01_cow	Sensory GPCR	Sensory_tr|L8ICY1|L8ICY1_9CETA	2.57e-87	130	114	15	87.692
01_cow	NC_037332.1_OR8S1_pseudogene_short_fwd_31747312_31747880_01_cow	Sensory GPCR	Sensory_tr|A0A6J0YQT6|A0A6J0YQT6_ODOVR	1.24e-106	166	154	29	92.771
01_cow	NC_037332.1_OR6C2_pseudogene_nonsense_short_rev_57760113_57760520_01_cow	Sensory GPCR	Sensory_tr|A0A8D0X7I9|A0A8D0X7I9_PIG	1.35e-62	105	94	26	89.524
01_cow	NC_037332.1_OR8S1_pseudogene_short_rev_31455089_31455397_01_cow	Sensory GPCR	Sensory_tr|A0A5N3WKX3|A0A5N3WKX3_MUNMU	7.74e-58	97	89	31	91.753
01_cow	NC_037332.1_OR10C1_pseudogene_nonsense_short_fwd_59314646_59315092_01_cow	Sensory GPCR	Sensory_tr|A0A5J5N0X5|A0A5J5N0X5_MUNRE	2.17e-34	45	35	9	77.778
01_cow	NC_037332.1_OR8S1_pseudogene_short_rev_31525948_31526352_01_cow	Sensory GPCR	Sensory_tr|A0A6P5BRW5|A0A6P5BRW5_BOSIN	4.95e-55	101	101	25	100
01_cow	NC_037332.1_OR1E5_functional_fwd_31797071_31797982_01_cow	Sensory GPCR	Sensory_tr|L8HZF1|L8HZF1_9CETA	2.69e-175	303	288	33	95.05
01_cow	NC_037332.1_OR6C74_pseudogene_short_rev_59188334_59188645_01_cow	Sensory GPCR	Sensory_tr|A0A8D1MBY7|A0A8D1MBY7_PIG	2.45e-53	100	82	32	82
01_cow	NC_037332.1_OR6C74_pseudogene_short_fwd_59063044_59063445_01_cow	Sensory GPCR	Sensory_tr|A0A5N3XYG3|A0A5N3XYG3_MUNRE	6.18e-59	129	102	32	79.07
01_cow	NC_037332.1_TAS2R20_pseudogene_nonsense_fwd_98637728_98638702_01_cow	Sensory GPCR	Sensory_sp|P59540|T2R46_HUMAN	4.6e-41	279	114	27	40.86
01_cow	NC_037332.1_OR6C2_pseudogene_short_fwd_57847162_57847518_01_cow	Sensory GPCR	Sensory_tr|A0A6P3H1Q1|A0A6P3H1Q1_BISBB	7.21e-52	113	90	32	79.646
01_cow	NC_037332.1_OR6C2_pseudogene_nonsense_fwd_57718587_57719765_01_cow	Sensory GPCR	Sensory_tr|A0A8D0ZFT5|A0A8D0ZFT5_PIG	7.54e-88	163	107	13	65.644
01_cow	NC_037332.1_OR6C1_pseudogene_nonsense_rev_58819658_58820701_01_cow	Sensory GPCR	Sensory_tr|A0A452DRX2|A0A452DRX2_CAPHI	2.66e-88	69	55	7	79.71
01_cow	NC_037332.1_OR6C74_pseudogene_short_rev_59146001_59146561_01_cow	Sensory GPCR	Sensory_tr|A0A8I3SCI4|A0A8I3SCI4_CANLF	4.02e-88	180	134	32	74.444
01_cow	NC_037332.1_OR8S1_pseudogene_short_rev_31221997_31222821_01_cow	Sensory GPCR	Sensory_tr|A0A6P5BRW1|A0A6P5BRW1_BOSIN	2.77e-156	271	261	33	96.31
01_cow	NC_037332.1_OR8S1_pseudogene_short_rev_31239561_31240391_01_cow	Sensory GPCR	Sensory_tr|A0A6P3IPY3|A0A6P3IPY3_BISBB	3.3e-155	260	257	31	98.846
01_cow	NC_037332.1_OR8S1_pseudogene_short_fwd_31912769_31913548_01_cow	Sensory GPCR	Sensory_tr|A0A6J0YQQ3|A0A6J0YQQ3_ODOVR	7.31e-134	223	202	29	90.583
01_cow	NC_037332.1_OR8S1_pseudogene_short_fwd_31782065_31782676_01_cow	Sensory GPCR	Sensory_tr|A0A6P3H957|A0A6P3H957_BISBB	4.48e-115	169	163	28	96.45
01_cow	NC_037332.1_OR8S1_functional_rev_31278636_31279625_01_cow	Sensory GPCR	Sensory_tr|L8HQ44|L8HQ44_9CETA	3.07e-163	260	259	26	99.615
01_cow	NC_037332.1_TAS2R7_pseudogene_nonsense_short_fwd_98698202_98698744_01_cow	Sensory GPCR	Sensory_tr|L8ILC5|L8ILC5_9CETA	3.23e-40	169	82	30	48.521
01_cow	NC_037332.1_OR6C74_pseudogene_nonsense_short_rev_59247504_59248124_01_cow	Sensory GPCR	Sensory_tr|A0A8I3SCI4|A0A8I3SCI4_CANLF	3.65e-70	151	113	24	74.834
01_cow	NC_037332.1_OR8S1_pseudogene_short_fwd_31772545_31772862_01_cow	Sensory GPCR	Sensory_tr|A0A484GJL1|A0A484GJL1_SOUCH	3.83e-43	96	72	30	75
01_cow	NC_037332.1_OR6C65_pseudogene_nonsense_short_rev_58521757_58522380_01_cow	Sensory GPCR	Sensory_tr|A0A8M1FBU9|A0A8M1FBU9_URSMA	4.07e-45	88	54	14	61.364
01_cow	NC_037332.1_OR6C74_pseudogene_short_rev_58982443_58983105_01_cow	Sensory GPCR	Sensory_tr|A0A8I3SCI4|A0A8I3SCI4_CANLF	9.62e-90	193	138	29	71.503
01_cow	NC_037332.1_TAS2R7_pseudogene_nonsense_short_fwd_98718422_98719243_01_cow	Sensory GPCR	Sensory_tr|A0A5N3VNV4|A0A5N3VNV4_MUNMU	2.69e-53	153	97	18	63.399
01_cow	NC_037332.1_OR6C6_pseudogene_short_fwd_58793955_58794359_01_cow	Sensory GPCR	Sensory_tr|W5NXR6|W5NXR6_SHEEP	1.83e-77	134	114	33	85.075
01_cow	NC_037342.1_OR4C12_pseudogene_nonsense_fwd_78168559_78169470_01_cow	Sensory GPCR	Sensory_tr|A0A3Q7RHG9|A0A3Q7RHG9_VULVU	7.53e-180	303	248	33	81.848
01_cow	NC_037342.1_OR5AL1_pseudogene_short_fwd_79707886_79708470_01_cow	Sensory GPCR	Sensory_tr|A0A6P3I0N1|A0A6P3I0N1_BISBB	3.67e-102	125	120	21	96
01_cow	NC_037342.1_OR5AL1_pseudogene_short_fwd_212078_212404_01_cow	Sensory GPCR	Sensory_tr|A0A6P3I0N1|A0A6P3I0N1_BISBB	1.22e-54	92	82	28	89.13
01_cow	NC_037342.1_OR5B12_pseudogene_nonsense_rev_81050112_81051032_01_cow	Sensory GPCR	Sensory_tr|A0A6P3GYY4|A0A6P3GYY4_BISBB	3.54e-124	105	100	11	95.238
01_cow	NC_037342.1_OR5D13_pseudogene_nonsense_fwd_84743595_84744812_01_cow	Sensory GPCR	Sensory_tr|G3X8B6|G3X8B6_BOVIN	1.88e-116	209	154	15	73.684
01_cow	NC_037342.1_OR52A5_pseudogene_short_fwd_48494116_48494703_01_cow	Sensory GPCR	Sensory_tr|L8HNM4|L8HNM4_9CETA	2.22e-134	192	189	33	98.438
01_cow	NC_037342.1_OR4A15_functional_fwd_84155077_84155994_01_cow	Sensory GPCR	Sensory_tr|A0A6P3GXC5|A0A6P3GXC5_BISBB	0	305	304	33	99.672
01_cow	NC_037342.1_OR51H1_functional_fwd_50104790_50105674_01_cow	Sensory GPCR	Sensory_tr|A0A6P3GK49|A0A6P3GK49_BISBB	3.34e-180	252	247	28	98.016
01_cow	NC_037342.1_OR9G4_pseudogene_short_rev_79929893_79930477_01_cow	Sensory GPCR	Sensory_tr|L8HTJ6|L8HTJ6_9CETA	8.14e-128	195	190	33	97.436
01_cow	NC_037342.1_OR9G4_pseudogene_short_fwd_78947189_78947773_01_cow	Sensory GPCR	Sensory_tr|L8HTJ6|L8HTJ6_9CETA	2.9e-114	195	176	33	90.256
01_cow	NC_037342.1_OR51I2_pseudogene_short_fwd_48442556_48443194_01_cow	Sensory GPCR	Sensory_tr|A0A6P3IVT5|A0A6P3IVT5_BISBB	3.26e-77	163	149	25	91.411
01_cow	NC_037342.1_OR5B2_pseudogene_short_rev_81494740_81495093_01_cow	Sensory GPCR	Sensory_tr|A0A4W2I8H1|A0A4W2I8H1_BOBOX	2.61e-67	117	116	33	99.145
01_cow	NC_037342.1_OR51G1_functional_fwd_50029326_50030243_01_cow	Sensory GPCR	Sensory_tr|A0A6P3HTC4|A0A6P3HTC4_BISBB	8.66e-179	273	269	30	98.535
01_cow	NC_037342.1_OR4C11_pseudogene_short_rev_84659077_84659379_01_cow	Sensory GPCR	Sensory_tr|A0A8D1P4A6|A0A8D1P4A6_PIG	7.01e-47	88	78	28	88.636
01_cow	NC_037342.1_OR4C11_pseudogene_nonsense_short_rev_903727_904440_01_cow	Sensory GPCR	Sensory_tr|A0A8C6CMN6|A0A8C6CMN6_MOSMO	4.49e-86	191	142	26	74.346
01_cow	NC_037342.1_OR4C11_pseudogene_short_rev_84724985_84725389_01_cow	Sensory GPCR	Sensory_tr|A0A8C6ECI4|A0A8C6ECI4_MOSMO	3.03e-57	128	96	32	75
01_cow	NC_037342.1_OR5B2_pseudogene_short_rev_81655282_81655602_01_cow	Sensory GPCR	Sensory_tr|A0A5N3XD01|A0A5N3XD01_MUNRE	1.78e-50	88	79	27	89.773
01_cow	NC_037342.1_OR52K1_functional_fwd_50947385_50948389_01_cow	Sensory GPCR	Sensory_tr|G5E5Y2|G5E5Y2_BOVIN	0	334	334	33	100
01_cow	NC_037342.1_OR4C45_pseudogene_short_rev_78074728_78075489_01_cow	Sensory GPCR	Sensory_tr|L8HNH8|L8HNH8_9CETA	4.67e-170	258	236	33	91.473
01_cow	NC_037342.1_OR52N2_pseudogene_short_fwd_47298494_47298817_01_cow	Sensory GPCR	Sensory_tr|A0A9B0WW91|A0A9B0WW91_CHRAS	4.31e-53	98	82	30	83.673
01_cow	NC_037342.1_OR1009_functional_rev_81148671_81149618_01_cow	Sensory GPCR	Sensory_tr|G3MXI1|G3MXI1_BOVIN	0	315	315	33	100
01_cow	NC_037342.1_OR10A3_pseudogene_short_fwd_44591394_44591903_01_cow	Sensory GPCR	Sensory_tr|L8I6Q7|L8I6Q7_9CETA	9.71e-105	169	162	33	95.858
01_cow	NC_037342.1_OR4C46_functional_rev_78112650_78113585_01_cow	Sensory GPCR	Sensory_tr|A0A4W2GGF3|A0A4W2GGF3_BOBOX	0	308	307	33	99.675
01_cow	NC_037342.1_OR4C15_pseudogene_short_fwd_84249935_84250327_01_cow	Sensory GPCR	Sensory_tr|A0A3Q1MRM5|A0A3Q1MRM5_BOVIN	8.09e-92	130	129	33	99.231
01_cow	NC_037342.1_OR4S2_pseudogene_short_fwd_991302_992003_01_cow	Sensory GPCR	Sensory_tr|A0A6J0VM90|A0A6J0VM90_ODOVR	4.54e-140	233	206	33	88.412
01_cow	NC_037342.1_OR51A7_pseudogene_short_rev_50047014_50047670_01_cow	Sensory GPCR	Sensory_tr|A0A6P5CV28|A0A6P5CV28_BOSIN	2.05e-145	217	205	33	94.47
01_cow	NC_037342.1_OR51I2_functional_rev_48151093_48152049_01_cow	Sensory GPCR	Sensory_tr|A0A4W2CKT3|A0A4W2CKT3_BOBOX	0	298	286	31	95.973
01_cow	NC_037342.1_OR51I2_pseudogene_nonsense_short_rev_48161137_48161973_01_cow	Sensory GPCR	Sensory_tr|A0A4W2D1M2|A0A4W2D1M2_BOBOX	0	261	258	31	98.851
01_cow	NC_037342.1_OR52A1_pseudogene_short_rev_48643402_48644100_01_cow	Sensory GPCR	Sensory_tr|G3N066|G3N066_BOVIN	1.88e-165	232	228	33	98.276
01_cow	NC_037342.1_OR52B6_pseudogene_short_rev_47948337_47948987_01_cow	Sensory GPCR	Sensory_tr|A0A8B9X9H5|A0A8B9X9H5_BOSMU	2.43e-155	216	215	33	99.537
01_cow	NC_037342.1_OR52E2_pseudogene_short_rev_49819029_49819652_01_cow	Sensory GPCR	Sensory_tr|A0A3Q1LLQ2|A0A3Q1LLQ2_BOVIN	4.42e-141	207	196	33	94.686
01_cow	NC_037342.1_OR52J3_pseudogene_nonsense_rev_49946898_49947908_01_cow	Sensory GPCR	Sensory_tr|F1N5W3|F1N5W3_BOVIN	2.54e-126	142	130	14	91.549
01_cow	NC_037342.1_OR52J3_pseudogene_nonsense_rev_49903705_49904589_01_cow	Sensory GPCR	Sensory_tr|A0A6P5CVZ9|A0A6P5CVZ9_BOSIN	1.54e-165	248	244	28	98.387
01_cow	NC_037342.1_OR52J3_pseudogene_nonsense_short_rev_49872151_49872990_01_cow	Sensory GPCR	Sensory_tr|A0A7J7VJE7|A0A7J7VJE7_MYOMY	5.2e-84	133	102	16	76.692
01_cow	NC_037342.1_OR56A3_pseudogene_short_rev_47051492_47051992_01_cow	Sensory GPCR	Sensory_tr|A0A4W2GHE1|A0A4W2GHE1_BOBOX	5.22e-104	165	156	33	94.545
01_cow	NC_037342.1_OR56A1_pseudogene_short_fwd_47023321_47023722_01_cow	Sensory GPCR	Sensory_tr|A0A6P5CYM4|A0A6P5CYM4_BOSIN	7.92e-74	133	129	33	96.992
01_cow	NC_037342.1_OR1086_functional_rev_79092015_79093085_01_cow	Sensory GPCR	Sensory_tr|G3N160|G3N160_BOVIN	0	307	307	29	100
01_cow	NC_037342.1_OR4B1_pseudogene_short_fwd_78022381_78023220_01_cow	Sensory GPCR	Sensory_tr|A0A4W2E773|A0A4W2E773_BOBOX	1.5e-173	260	258	31	99.231
01_cow	NC_037342.1_OR4C12_pseudogene_nonsense_fwd_671543_672658_01_cow	Sensory GPCR	Sensory_tr|A0A384CXU1|A0A384CXU1_URSMA	2.06e-146	230	201	21	87.391
01_cow	NC_037342.1_OR2D3_functional_rev_46100648_46101571_01_cow	Sensory GPCR	Sensory_tr|G3X7H3|G3X7H3_BOVIN	0	307	307	33	100
01_cow	NC_037342.1_OR4A47_pseudogene_short_fwd_84463599_84464045_01_cow	Sensory GPCR	Sensory_tr|A0A8C6DQN1|A0A8C6DQN1_MOSMO	6.77e-88	134	125	30	93.284
01_cow	NC_037342.1_OR4A15_pseudogene_short_fwd_533535_534179_01_cow	Sensory GPCR	Sensory_tr|L8HQK8|L8HQK8_9CETA	8.39e-144	210	208	33	99.048
01_cow	NC_037342.1_OR4A47_pseudogene_short_fwd_78180978_78181760_01_cow	Sensory GPCR	Sensory_tr|A0A4W2GFL8|A0A4W2GFL8_BOBOX	5.8e-112	200	189	26	94.5
01_cow	NC_037342.1_OR52A1_functional_rev_49721984_49722847_01_cow	Sensory GPCR	Sensory_tr|E1BDV2|E1BDV2_BOVIN	4e-150	214	214	25	100
01_cow	NC_037342.1_OR6_pseudogene_short_fwd_45961265_45961684_01_cow	Sensory GPCR	Sensory_tr|A0A6P3IN09|A0A6P3IN09_BISBB	5.86e-91	136	134	32	98.529
01_cow	NC_037342.1_OR52E8_functional_rev_47187572_47188540_01_cow	Sensory GPCR	Sensory_tr|E1BBY8|E1BBY8_BOVIN	0	322	322	33	100
01_cow	NC_037342.1_OR51A4_pseudogene_short_fwd_49482143_49482994_01_cow	Sensory GPCR	Sensory_tr|A0A6P3GL45|A0A6P3GL45_BISBB	2.43e-167	268	262	31	97.761
01_cow	NC_037342.1_OR56A4_pseudogene_short_fwd_47006629_47006949_01_cow	Sensory GPCR	Sensory_tr|W5PAC9|W5PAC9_SHEEP	2.35e-25	91	81	28	89.011
01_cow	NC_037342.1_OR5B12_pseudogene_short_rev_81066660_81067352_01_cow	Sensory GPCR	Sensory_tr|L8ITN0|L8ITN0_9CETA	2.94e-107	211	180	30	85.308
01_cow	NC_037342.1_OR5D13_pseudogene_short_fwd_78435675_78435992_01_cow	Sensory GPCR	Sensory_tr|A0A5N4DLG0|A0A5N4DLG0_CAMDR	3.46e-61	103	91	32	88.35
01_cow	NC_037342.1_OR52A5_pseudogene_short_rev_48625031_48625594_01_cow	Sensory GPCR	Sensory_tr|A0A6P3GYR7|A0A6P3GYR7_BISBB	9.69e-120	177	171	31	96.61
01_cow	NC_037342.1_OR51B6_pseudogene_short_rev_48278380_48278883_01_cow	Sensory GPCR	Sensory_tr|A0A3Q1M5M0|A0A3Q1M5M0_BOVIN	9.18e-119	166	166	33	100
01_cow	NC_037342.1_OR52Z1_pseudogene_nonsense_short_rev_49246575_49247384_01_cow	Sensory GPCR	Sensory_tr|G5E6A2|G5E6A2_BOVIN	1.72e-104	168	150	21	89.286
01_cow	NC_037342.1_OR140_functional_fwd_444856_445782_01_cow	Sensory GPCR	Sensory_tr|L8HQQ2|L8HQQ2_9CETA	0	308	307	33	99.675
01_cow	NC_037342.1_OR140_pseudogene_short_rev_84444550_84444966_01_cow	Sensory GPCR	Sensory_tr|A0A6P3I8H8|A0A6P3I8H8_BISBB	4.06e-47	138	116	33	84.058
01_cow	NC_037342.1_OR4C46_pseudogene_short_fwd_84485617_84486027_01_cow	Sensory GPCR	Sensory_tr|L5LCA7|L5LCA7_MYODS	7.72e-63	114	94	28	82.456
01_cow	NC_037342.1_OR140_pseudogene_short_fwd_84395175_84395483_01_cow	Sensory GPCR	Sensory_tr|A0A5N3XX77|A0A5N3XX77_MUNRE	3.87e-34	102	90	33	88.235
01_cow	NC_037342.1_OR140_pseudogene_short_fwd_738349_739044_01_cow	Sensory GPCR	Sensory_tr|A0A836A4P8|A0A836A4P8_SHEEP	1.01e-105	208	179	30	86.058
01_cow	NC_037342.1_OR140_pseudogene_short_fwd_84410060_84410755_01_cow	Sensory GPCR	Sensory_tr|A0A6P3GQ91|A0A6P3GQ91_BISBB	1.33e-135	212	212	30	100
01_cow	NC_037342.1_OR5B2_pseudogene_short_fwd_81649519_81650103_01_cow	Sensory GPCR	Sensory_tr|A0A4W2CIU1|A0A4W2CIU1_BOBOX	2.01e-120	170	169	29	99.412
01_cow	NC_037342.1_OR52N4_pseudogene_short_rev_47580798_47581343_01_cow	Sensory GPCR	Sensory_tr|A0A4W2CHR9|A0A4W2CHR9_BOBOX	5.93e-98	111	111	20	100
01_cow	NC_037342.1_OR56B1_pseudogene_short_rev_47563977_47564351_01_cow	Sensory GPCR	Sensory_tr|A0A8W4FBT6|A0A8W4FBT6_PIG	4.01e-62	123	102	33	82.927
01_cow	NC_037342.1_OR52K2_functional_fwd_49741658_49742617_01_cow	Sensory GPCR	Sensory_tr|G3MX80|G3MX80_BOVIN	0	319	319	33	100
01_cow	NC_037342.1_OR5T1_functional_fwd_78637777_78638751_01_cow	Sensory GPCR	Sensory_tr|F1N5P9|F1N5P9_BOVIN	0	324	324	33	100
01_cow	NC_037342.1_OR140_pseudogene_nonsense_fwd_678950_679882_01_cow	Sensory GPCR	Sensory_tr|A0A5N3XX77|A0A5N3XX77_MUNRE	4.49e-160	293	266	31	90.785
01_cow	NC_037342.1_OR140_pseudogene_short_fwd_84209587_84209925_01_cow	Sensory GPCR	Sensory_tr|A0A061HXU9|A0A061HXU9_CRIGR	2.32e-31	72	60	20	83.333
01_cow	NC_037342.1_OR51Q1_pseudogene_short_fwd_48265783_48266151_01_cow	Sensory GPCR	Sensory_tr|L9KL42|L9KL42_TUPCH	6.07e-55	106	87	29	82.075
01_cow	NC_037342.1_OR5W2_functional_rev_78514640_78515560_01_cow	Sensory GPCR	Sensory_tr|A0A3Q1LXL3|A0A3Q1LXL3_BOVIN	0	306	306	33	100
01_cow	NC_037342.1_OR52D1_pseudogene_short_rev_48998531_48999385_01_cow	Sensory GPCR	Sensory_tr|A0A6P3IZ76|A0A6P3IZ76_BISBB	1.77e-179	254	248	30	97.638
01_cow	NC_037342.1_OR8K1_functional_fwd_79588886_79589827_01_cow	Sensory GPCR	Sensory_tr|E1BNR4|E1BNR4_BOVIN	0	313	313	33	100
01_cow	NC_037342.1_OR4A47_pseudogene_short_fwd_84113367_84114125_01_cow	Sensory GPCR	Sensory_tr|G3N1Q9|G3N1Q9_BOVIN	2.06e-175	252	252	33	100
01_cow	NC_037342.1_OR4A47_pseudogene_short_fwd_422673_423317_01_cow	Sensory GPCR	Sensory_tr|A0A5N3ULH7|A0A5N3ULH7_MUNRE	5.25e-131	201	175	31	87.065
01_cow	NC_037342.1_OR2AG2_pseudogene_short_rev_46034285_46034872_01_cow	Sensory GPCR	Sensory_tr|A0A6P3HWQ9|A0A6P3HWQ9_BISBB	8.55e-108	188	180	32	95.745
01_cow	NC_037342.1_OR2AG1_pseudogene_short_fwd_45981879_45982418_01_cow	Sensory GPCR	Sensory_tr|A0A8C6E154|A0A8C6E154_MOSMO	5.1e-65	134	131	25	97.761
01_cow	NC_037342.1_OR4A47_pseudogene_short_fwd_84144101_84144742_01_cow	Sensory GPCR	Sensory_tr|L8IYD9|L8IYD9_9CETA	2.1e-120	213	212	33	99.531
01_cow	NC_037342.1_OR4A47_pseudogene_short_fwd_84098256_84099065_01_cow	Sensory GPCR	Sensory_tr|A0A6J0W3H2|A0A6J0W3H2_ODOVR	1.34e-166	268	243	33	90.672
01_cow	NC_037342.1_OR4A47_pseudogene_short_fwd_84090977_84091309_01_cow	Sensory GPCR	Sensory_tr|A0A5N3W7V0|A0A5N3W7V0_MUNMU	1.36e-61	110	96	33	87.273
01_cow	NC_037342.1_OR4A47_pseudogene_short_fwd_84358657_84359283_01_cow	Sensory GPCR	Sensory_tr|A0A6P3GM85|A0A6P3GM85_BISBB	4.78e-148	208	204	33	98.077
01_cow	NC_037342.1_OR4A47_pseudogene_short_fwd_78190578_78191297_01_cow	Sensory GPCR	Sensory_tr|A0A6P3IPP9|A0A6P3IPP9_BISBB	2.2e-148	217	209	30	96.313
01_cow	NC_037342.1_OR4A47_pseudogene_nonsense_fwd_84335084_84336043_01_cow	Sensory GPCR	Sensory_tr|A0A6I9IGD1|A0A6I9IGD1_VICPA	3.06e-115	252	197	26	78.175
01_cow	NC_037342.1_OR4A47_pseudogene_nonsense_fwd_84069806_84070729_01_cow	Sensory GPCR	Sensory_tr|A0A3Q1N0M9|A0A3Q1N0M9_BOVIN	1.89e-118	173	145	19	83.815
01_cow	NC_037342.1_OR4A47_pseudogene_short_fwd_84030437_84031018_01_cow	Sensory GPCR	Sensory_tr|A0A6P3I482|A0A6P3I482_BISBB	8.67e-77	168	135	29	80.357
01_cow	NC_037342.1_OR4A47_pseudogene_short_fwd_84342668_84343090_01_cow	Sensory GPCR	Sensory_tr|A0A5N3Y1T8|A0A5N3Y1T8_MUNRE	4.37e-62	128	114	30	89.062
01_cow	NC_037342.1_OR4A47_pseudogene_short_fwd_84372019_84372504_01_cow	Sensory GPCR	Sensory_tr|S9XLN1|S9XLN1_CAMFR	2.62e-77	168	116	31	69.048
01_cow	NC_037342.1_OR4C12_pseudogene_short_fwd_78135052_78135891_01_cow	Sensory GPCR	Sensory_tr|A0A4W2CKB1|A0A4W2CKB1_BOBOX	0	272	260	32	95.588
01_cow	NC_037342.1_OR4C12_pseudogene_short_fwd_367501_368289_01_cow	Sensory GPCR	Sensory_tr|A0A3Q1MUA7|A0A3Q1MUA7_BOVIN	1.95e-148	248	236	31	95.161
01_cow	NC_037342.1_OR4C12_pseudogene_nonsense_fwd_384874_385803_01_cow	Sensory GPCR	Sensory_tr|A0A4W2HQC7|A0A4W2HQC7_BOBOX	1e-128	234	198	24	84.615
01_cow	NC_037342.1_OR4C13_pseudogene_short_rev_920692_921513_01_cow	Sensory GPCR	Sensory_tr|M0QW42|M0QW42_BOVIN	0	273	273	33	100
01_cow	NC_037342.1_OR4C46_pseudogene_short_rev_84616822_84617616_01_cow	Sensory GPCR	Sensory_tr|W5Q8M6|W5Q8M6_SHEEP	1.15e-156	259	228	32	88.031
01_cow	NC_037342.1_OR4P4_pseudogene_short_rev_84644365_84644775_01_cow	Sensory GPCR	Sensory_tr|A0A5N3XSU5|A0A5N3XSU5_MUNRE	2.1e-71	136	119	33	87.5
01_cow	NC_037342.1_OR4C15_pseudogene_short_fwd_485715_486092_01_cow	Sensory GPCR	Sensory_tr|A0A8C2XVV1|A0A8C2XVV1_CAPHI	1.81e-76	125	115	33	92
01_cow	NC_037342.1_OR4C16_pseudogene_nonsense_rev_788113_789048_01_cow	Sensory GPCR	Sensory_tr|A0A8B9YKR1|A0A8B9YKR1_BOSMU	1.23e-142	131	113	14	86.26
01_cow	NC_037342.1_OR4C13_pseudogene_short_rev_84665879_84666313_01_cow	Sensory GPCR	Sensory_tr|A0A5N3XYM5|A0A5N3XYM5_MUNRE	7.06e-82	134	118	31	88.06
01_cow	NC_037342.1_OR4C46_pseudogene_nonsense_short_rev_78120426_78120818_01_cow	Sensory GPCR	Sensory_tr|A0A8D1M8N8|A0A8D1M8N8_PIG	4.62e-54	135	89	33	65.926
01_cow	NC_037342.1_OR4C5_pseudogene_nonsense_rev_78083064_78083945_01_cow	Sensory GPCR	Sensory_tr|A0A6P3HEU7|A0A6P3HEU7_BISBB	3.72e-146	184	179	21	97.283
01_cow	NC_037342.1_OR51I2_functional_fwd_48133407_48134348_01_cow	Sensory GPCR	Sensory_tr|F1MEC4|F1MEC4_BOVIN	0	313	313	33	100
01_cow	NC_037342.1_OR51A4_pseudogene_short_fwd_50008158_50008922_01_cow	Sensory GPCR	Sensory_tr|A0A4W2CK26|A0A4W2CK26_BOBOX	1.02e-167	254	254	33	100
01_cow	NC_037342.1_OR52A1_pseudogene_nonsense_short_fwd_48479580_48480353_01_cow	Sensory GPCR	Sensory_tr|W5PBY9|W5PBY9_SHEEP	8.04e-102	171	136	22	79.532
01_cow	NC_037342.1_OR52A1_pseudogene_nonsense_rev_48613465_48614655_01_cow	Sensory GPCR	Sensory_tr|A0A8B7TGP4|A0A8B7TGP4_HIPAR	5.31e-112	142	111	12	78.169
01_cow	NC_037342.1_OR52K2_pseudogene_nonsense_rev_50582673_50583833_01_cow	Sensory GPCR	Sensory_tr|A0A6P3GYM1|A0A6P3GYM1_BISBB	0	302	276	26	91.391
01_cow	NC_037342.1_OR52R1_pseudogene_short_rev_48779377_48779936_01_cow	Sensory GPCR	Sensory_tr|L8HLJ6|L8HLJ6_9CETA	7.3e-110	178	167	32	93.82
01_cow	NC_037342.1_OR5AK3_pseudogene_short_fwd_80193938_80194774_01_cow	Sensory GPCR	Sensory_tr|A0A3Q1MDN7|A0A3Q1MDN7_BOVIN	0	278	278	33	100
01_cow	NC_037342.1_OR5M3_pseudogene_short_rev_79784893_79785216_01_cow	Sensory GPCR	Sensory_tr|G5E680|G5E680_BOVIN	3.17e-64	103	97	32	94.175
01_cow	NC_037342.1_OR5M9_pseudogene_nonsense_short_rev_79761439_79762236_01_cow	Sensory GPCR	Sensory_tr|A0A5N3WSM3|A0A5N3WSM3_MUNMU	1.49e-101	100	87	13	87
01_cow	NC_037342.1_OR8H3_pseudogene_short_rev_78970795_78971328_01_cow	Sensory GPCR	Sensory_tr|A0A8B9WL42|A0A8B9WL42_BOSMU	1.92e-115	177	165	33	93.22
01_cow	NC_037342.1_OR8J1_pseudogene_short_fwd_79300921_79301541_01_cow	Sensory GPCR	Sensory_tr|L8HUX2|L8HUX2_9CETA	2.6e-101	142	134	23	94.366
01_cow	NC_037342.1_OR8K3_pseudogene_short_rev_79383084_79383695_01_cow	Sensory GPCR	Sensory_tr|G3N1M3|G3N1M3_BOVIN	1e-121	203	196	33	96.552
01_cow	NC_037342.1_OR8K3_functional_fwd_79170849_79171790_01_cow	Sensory GPCR	Sensory_tr|A0A4W2E6X6|A0A4W2E6X6_BOBOX	0	313	313	33	100
01_cow	NC_037342.1_OR8K3_pseudogene_short_rev_79349884_79350714_01_cow	Sensory GPCR	Sensory_tr|L8IWT4|L8IWT4_9CETA	0	265	261	32	98.491
01_cow	NC_037342.1_OR8K3_pseudogene_short_fwd_79188083_79188916_01_cow	Sensory GPCR	Sensory_tr|A0A8D0RDF6|A0A8D0RDF6_PIG	3.33e-98	258	168	31	65.116
01_cow	NC_037342.1_OR5AL1_pseudogene_short_fwd_79683605_79684104_01_cow	Sensory GPCR	Sensory_tr|E1BKX6|E1BKX6_BOVIN	2.79e-114	166	163	33	98.193
01_cow	NC_037342.1_OR8U1_pseudogene_short_fwd_79316486_79317178_01_cow	Sensory GPCR	Sensory_tr|E1BF80|E1BF80_BOVIN	1.14e-148	210	202	30	96.19
01_cow	NC_037342.1_OR8U1_functional_fwd_79665089_79666045_01_cow	Sensory GPCR	Sensory_tr|E1BF80|E1BF80_BOVIN	0	318	318	33	100
01_cow	NC_037342.1_OR1044_pseudogene_short_fwd_79331558_79331881_01_cow	Sensory GPCR	Sensory_tr|A0A6P3I2T1|A0A6P3I2T1_BISBB	7.09e-55	89	84	27	94.382
01_cow	NC_037342.1_OR1S1_functional_rev_81383730_81384677_01_cow	Sensory GPCR	Sensory_tr|A0A4W2CIU3|A0A4W2CIU3_BOBOX	0	315	313	33	99.365
01_cow	NC_037342.1_OR4C13_pseudogene_short_rev_842793_843431_01_cow	Sensory GPCR	Sensory_tr|L8IGS4|L8IGS4_9CETA	8.64e-143	209	208	33	99.522
01_cow	NC_037342.1_OR5A2_pseudogene_nonsense_short_rev_82633135_82633656_01_cow	Sensory GPCR	Sensory_tr|A0A6P3HU01|A0A6P3HU01_BISBB	5.33e-37	65	65	12	100
01_cow	NC_037342.1_OR51F2_pseudogene_short_rev_50160463_50161017_01_cow	Sensory GPCR	Sensory_tr|A0A4W2CGV9|A0A4W2CGV9_BOBOX	3.54e-92	154	150	28	97.403
01_cow	NC_037342.1_OR52E2_functional_fwd_49855515_49856456_01_cow	Sensory GPCR	Sensory_tr|A0A4W2E685|A0A4W2E685_BOBOX	0	292	283	31	96.918
01_cow	NC_037342.1_OR52P1_functional_rev_47597548_47598513_01_cow	Sensory GPCR	Sensory_tr|A0A3Q1LHK6|A0A3Q1LHK6_BOVIN	0	321	321	33	100
01_cow	NC_037342.1_OR52E5_functional_rev_47157326_47158267_01_cow	Sensory GPCR	Sensory_tr|A0A6P5CX53|A0A6P5CX53_BOSIN	0	313	310	33	99.042
01_cow	NC_037342.1_OR4S2_pseudogene_short_rev_77883815_77884159_01_cow	Sensory GPCR	Sensory_tr|A0A6P5CWC8|A0A6P5CWC8_BOSIN	7.6e-45	88	88	26	100
01_cow	NC_037342.1_OR51F1_pseudogene_short_fwd_50213923_50214582_01_cow	Sensory GPCR	Sensory_tr|L8I2G6|L8I2G6_9CETA	2.33e-135	214	209	32	97.664
01_cow	NC_037342.1_OR51B4_pseudogene_short_fwd_48307652_48308125_01_cow	Sensory GPCR	Sensory_tr|A0A3Q1LP40|A0A3Q1LP40_BOVIN	1.67e-109	155	153	33	98.71
01_cow	NC_037342.1_OR5AP2_pseudogene_short_rev_79847918_79848763_01_cow	Sensory GPCR	Sensory_tr|A0A6P3H7J6|A0A6P3H7J6_BISBB	0	272	264	32	97.059
01_cow	NC_037342.1_OR4A47_pseudogene_short_fwd_84289787_84290122_01_cow	Sensory GPCR	Sensory_tr|A0A5N4DNP5|A0A5N4DNP5_CAMDR	1.94e-40	83	64	25	77.108
01_cow	NC_037342.1_OR52A5_pseudogene_short_fwd_48468914_48469477_01_cow	Sensory GPCR	Sensory_tr|A0A6P3GYR7|A0A6P3GYR7_BISBB	1.27e-110	177	170	31	96.045
01_cow	NC_037342.1_OR491_functional_rev_44767709_44768641_01_cow	Sensory GPCR	Sensory_tr|A0A3Q1N9U0|A0A3Q1N9U0_BOVIN	0	310	310	33	100
01_cow	NC_037342.1_OR52A5_pseudogene_nonsense_fwd_48456890_48457900_01_cow	Sensory GPCR	Sensory_tr|A0A6P3HBN7|A0A6P3HBN7_BISBB	1.37e-74	181	95	18	52.486
01_cow	NC_037342.1_OR52A5_pseudogene_nonsense_short_rev_48636061_48636723_01_cow	Sensory GPCR	Sensory_tr|L8HNM4|L8HNM4_9CETA	1.86e-61	94	70	14	74.468
01_cow	NC_037342.1_OR5F1_pseudogene_nonsense_short_rev_78662600_78663361_01_cow	Sensory GPCR	Sensory_tr|A0A8C6CRW2|A0A8C6CRW2_MOSMO	9.47e-113	115	104	15	90.435
01_cow	NC_037342.1_OR8K3_pseudogene_nonsense_short_rev_79355149_79355958_01_cow	Sensory GPCR	Sensory_tr|A0A3Q7PMB4|A0A3Q7PMB4_CALUR	3.41e-97	152	118	19	77.632
01_cow	NC_037342.1_OR51A4_pseudogene_short_fwd_49993767_49994261_01_cow	Sensory GPCR	Sensory_tr|A0A384DQB4|A0A384DQB4_URSMA	2.63e-87	162	130	33	80.247
01_cow	NC_037342.1_OR52B2_pseudogene_short_fwd_48040235_48040804_01_cow	Sensory GPCR	Sensory_tr|Q2KIM4|Q2KIM4_BOVIN	6.31e-120	189	189	33	100
01_cow	NC_037342.1_OR140_pseudogene_nonsense_fwd_84505477_84506532_01_cow	Sensory GPCR	Sensory_tr|A0A5N3XGX7|A0A5N3XGX7_MUNRE	1.36e-76	103	84	10	81.553
01_cow	NC_037342.1_OR52D1_pseudogene_short_fwd_49161628_49161942_01_cow	Sensory GPCR	Sensory_tr|A0A8D1DF03|A0A8D1DF03_PIG	1.53e-42	82	71	26	86.585
01_cow	NC_037342.1_OR52D1_pseudogene_nonsense_fwd_49184669_49185706_01_cow	Sensory GPCR	Sensory_tr|A0A8D1CMI0|A0A8D1CMI0_PIG	2.11e-60	342	157	32	45.906
01_cow	NC_037342.1_OR52D1_pseudogene_short_fwd_49830504_49831253_01_cow	Sensory GPCR	Sensory_tr|A0A6J0Y518|A0A6J0Y518_ODOVR	3.5e-137	262	204	33	77.863
01_cow	NC_037342.1_OR52R1_pseudogene_short_rev_48794634_48794996_01_cow	Sensory GPCR	Sensory_tr|A0A6P3J9X0|A0A6P3J9X0_BISBB	1.73e-73	120	108	33	90
01_cow	NC_037342.1_OR51I2_pseudogene_short_fwd_48192267_48193112_01_cow	Sensory GPCR	Sensory_tr|A0A6P5CXE3|A0A6P5CXE3_BOSIN	0	281	279	33	99.288
01_cow	NC_037342.1_OR8J1_functional_fwd_79615426_79616358_01_cow	Sensory GPCR	Sensory_tr|A0A4W2GJA0|A0A4W2GJA0_BOBOX	0	310	309	33	99.677
01_cow	NC_037342.1_OR52B4_pseudogene_short_rev_50669419_50669835_01_cow	Sensory GPCR	Sensory_tr|A0A6J0WWJ3|A0A6J0WWJ3_ODOVR	8.92e-73	138	121	33	87.681
01_cow	NC_037342.1_OR140_pseudogene_nonsense_fwd_655060_656274_01_cow	Sensory GPCR	Sensory_tr|W5Q8L8|W5Q8L8_SHEEP	6.65e-122	150	116	12	77.333
01_cow	NC_037342.1_OR8H3_functional_fwd_79056636_79057631_01_cow	Sensory GPCR	Sensory_tr|F1N481|F1N481_BOVIN	0	331	331	33	100
01_cow	NC_037342.1_OR8H3_pseudogene_short_rev_78981445_78981831_01_cow	Sensory GPCR	Sensory_tr|A0A8C6CEN3|A0A8C6CEN3_MOSMO	4.17e-55	128	116	33	90.625
01_cow	NC_037342.1_OR140_pseudogene_nonsense_short_fwd_682030_682677_01_cow	Sensory GPCR	Sensory_tr|A0A5N3XGX7|A0A5N3XGX7_MUNRE	4.33e-91	99	80	15	80.808
01_cow	NC_037342.1_OR140_pseudogene_nonsense_fwd_84511788_84512789_01_cow	Sensory GPCR	Sensory_tr|A0A6J0Z442|A0A6J0Z442_ODOVR	2.21e-83	126	99	13	78.571
01_cow	NC_037342.1_OR140_pseudogene_short_fwd_717137_717634_01_cow	Sensory GPCR	Sensory_tr|A0A5N3UTQ8|A0A5N3UTQ8_MUNMU	5.3e-86	155	140	31	90.323
01_cow	NC_037342.1_OR5P3_functional_fwd_44720406_44721344_01_cow	Sensory GPCR	Sensory_tr|A0A6P3GDI5|A0A6P3GDI5_BISBB	0	312	309	33	99.038
01_cow	NC_037342.1_OR52H1_pseudogene_short_rev_47664206_47664730_01_cow	Sensory GPCR	Sensory_tr|A0A452DPB3|A0A452DPB3_CAPHI	1.29e-99	162	147	31	90.741
01_cow	NC_037342.1_OR5F1_pseudogene_nonsense_rev_78699449_78700348_01_cow	Sensory GPCR	Sensory_tr|A0A452ECN8|A0A452ECN8_CAPHI	4.64e-81	178	130	20	73.034
01_cow	NC_037342.1_OR1013_pseudogene_short_fwd_78931424_78931828_01_cow	Sensory GPCR	Sensory_tr|L8HR11|L8HR11_9CETA	1.52e-79	125	116	31	92.8
01_cow	NC_037342.1_OR4A47_pseudogene_nonsense_fwd_84049775_84050704_01_cow	Sensory GPCR	Sensory_tr|A0A6P3HPW3|A0A6P3HPW3_BISBB	1.66e-121	109	98	12	89.908
01_cow	NC_037342.1_OR4A47_pseudogene_short_fwd_84171670_84172128_01_cow	Sensory GPCR	Sensory_tr|A0A5N3ULH7|A0A5N3ULH7_MUNRE	1.13e-93	152	130	33	85.526
01_cow	NC_037342.1_OR4A47_pseudogene_nonsense_short_fwd_78325031_78325564_01_cow	Sensory GPCR	Sensory_tr|A0A8C0AJB0|A0A8C0AJB0_BOSMU	1.54e-37	52	41	10	78.846
01_cow	NC_037342.1_OR4A47_pseudogene_short_fwd_84039029_84039385_01_cow	Sensory GPCR	Sensory_tr|A0A836CQ78|A0A836CQ78_SHEEP	3.68e-53	107	99	30	92.523
01_cow	NC_037342.1_OR51H1_pseudogene_short_rev_50081133_50081630_01_cow	Sensory GPCR	Sensory_tr|W5NQF1|W5NQF1_SHEEP	1.42e-76	129	116	26	89.922
01_cow	NC_037342.1_OR4A15_pseudogene_nonsense_short_fwd_583569_584075_01_cow	Sensory GPCR	Sensory_tr|A0A5N3XWW1|A0A5N3XWW1_MUNRE	3.35e-87	160	131	32	81.875
01_cow	NC_037342.1_OR51V1_functional_rev_48669365_48670309_01_cow	Sensory GPCR	Sensory_tr|A0A3Q1LU55|A0A3Q1LU55_BOVIN	0	314	314	33	100
01_cow	NC_037342.1_OR51V1_functional_fwd_48424191_48425135_01_cow	Sensory GPCR	Sensory_tr|E1BJQ8|E1BJQ8_BOVIN	0	314	314	33	100
01_cow	NC_037342.1_OR52E2_pseudogene_short_fwd_48963642_48963989_01_cow	Sensory GPCR	Sensory_tr|S9YE70|S9YE70_CAMFR	1.28e-57	102	87	29	85.294
01_cow	NC_037342.1_OR5B2_functional_rev_81592398_81593351_01_cow	Sensory GPCR	Sensory_tr|A0A6P3GWG2|A0A6P3GWG2_BISBB	0	317	314	33	99.054
01_cow	NC_037342.1_OR5B17_pseudogene_short_rev_81581223_81581801_01_cow	Sensory GPCR	Sensory_tr|A0A6I9IMI4|A0A6I9IMI4_VICPA	1.15e-57	90	69	16	76.667
01_cow	NC_037342.1_OR5F1_pseudogene_short_rev_78665339_78665689_01_cow	Sensory GPCR	Sensory_tr|A0A6P3IX30|A0A6P3IX30_BISBB	1.2e-59	116	95	33	81.897
01_cow	NC_037342.1_OR5W2_pseudogene_short_rev_84803426_84803884_01_cow	Sensory GPCR	Sensory_tr|A0A4W2IA16|A0A4W2IA16_BOBOX	1.92e-63	129	105	28	81.395
01_cow	NC_037342.1_OR8J1_pseudogene_short_fwd_79634506_79635009_01_cow	Sensory GPCR	Sensory_tr|A0A8B9WF22|A0A8B9WF22_BOSMU	8.65e-112	167	163	33	97.605
01_cow	NC_037342.1_OR51I1_pseudogene_short_rev_49619638_49620000_01_cow	Sensory GPCR	Sensory_tr|A0A6P3GUT4|A0A6P3GUT4_BISBB	8.33e-83	120	116	33	96.667
01_cow	NC_037342.1_OR4S2_pseudogene_nonsense_short_rev_84573707_84574207_01_cow	Sensory GPCR	Sensory_tr|G5E5L0|G5E5L0_BOVIN	7.34e-71	115	115	23	100
01_cow	NC_037342.1_OR4P4_pseudogene_nonsense_rev_78392959_78394119_01_cow	Sensory GPCR	Sensory_tr|A0A5N3UUB5|A0A5N3UUB5_MUNRE	9.84e-122	80	72	7	90
01_cow	NC_037342.1_OR502_functional_fwd_44735869_44736798_01_cow	Sensory GPCR	Sensory_tr|E1BCM5|E1BCM5_BOVIN	0	309	309	33	100
01_cow	NC_037342.1_OR52A1_pseudogene_short_fwd_49079947_49080741_01_cow	Sensory GPCR	Sensory_tr|A0A4W2CH56|A0A4W2CH56_BOBOX	0	264	264	33	100
01_cow	NC_037342.1_OR51A7_functional_rev_50148571_50149524_01_cow	Sensory GPCR	Sensory_tr|A0A4W2CJZ8|A0A4W2CJZ8_BOBOX	0	301	301	32	100
01_cow	NC_037342.1_OR51A7_pseudogene_short_rev_48900506_48901003_01_cow	Sensory GPCR	Sensory_tr|A0A6P3GZ99|A0A6P3GZ99_BISBB	1.44e-101	163	151	33	92.638
01_cow	NC_037342.1_OR51A7_pseudogene_short_fwd_50062109_50062798_01_cow	Sensory GPCR	Sensory_tr|A0A6P3GZ99|A0A6P3GZ99_BISBB	4.09e-151	229	224	33	97.817
01_cow	NC_037342.1_OR8J3_pseudogene_short_fwd_79622816_79623160_01_cow	Sensory GPCR	Sensory_tr|A0A6P3HAC6|A0A6P3HAC6_BISBB	8.16e-59	91	91	26	100
01_cow	NC_037342.1_OR8J1_pseudogene_short_fwd_79288119_79288625_01_cow	Sensory GPCR	Sensory_tr|A0A6P3H6W9|A0A6P3H6W9_BISBB	1.37e-98	165	150	32	90.909
01_cow	NC_037342.1_OR52E1_pseudogene_short_rev_49797890_49798528_01_cow	Sensory GPCR	Sensory_tr|A0A4W2CH13|A0A4W2CH13_BOBOX	4.33e-124	195	195	31	100
01_cow	NC_037342.1_OR491_pseudogene_short_rev_44826697_44827455_01_cow	Sensory GPCR	Sensory_tr|A0A4W2CJC1|A0A4W2CJC1_BOBOX	0	252	252	33	100
01_cow	NC_037342.1_OR10AG1_pseudogene_short_rev_78564870_78565625_01_cow	Sensory GPCR	Sensory_tr|A0A6P5CWE3|A0A6P5CWE3_BOSIN	3.1e-180	251	245	33	97.61
01_cow	NC_037342.1_OR8H3_pseudogene_short_fwd_79031128_79031907_01_cow	Sensory GPCR	Sensory_tr|A0A4W2GJT4|A0A4W2GJT4_BOBOX	5.24e-160	240	233	31	97.083
01_cow	NC_037342.1_OR5B2_pseudogene_short_rev_81600692_81601510_01_cow	Sensory GPCR	Sensory_tr|A0A3Q1N6T6|A0A3Q1N6T6_BOVIN	0	272	272	33	100
01_cow	NC_037342.1_OR52A1_functional_rev_49661292_49662215_01_cow	Sensory GPCR	Sensory_tr|A0A4W2GMQ1|A0A4W2GMQ1_BOBOX	0	307	307	33	100
01_cow	NC_037342.1_OR5W2_pseudogene_nonsense_short_rev_78537153_78537971_01_cow	Sensory GPCR	Sensory_tr|A0A8C6FUU9|A0A8C6FUU9_MOSMO	1.47e-65	78	63	10	80.769
01_cow	NC_037342.1_OR5W2_pseudogene_nonsense_short_rev_78545238_78545600_01_cow	Sensory GPCR	Sensory_tr|A0A8B9WDX4|A0A8B9WDX4_BOSMU	1.03e-49	59	54	16	91.525
01_cow	NC_037342.1_OR5AN1_pseudogene_short_rev_82468167_82468763_01_cow	Sensory GPCR	Sensory_tr|A0A4W2CIA2|A0A4W2CIA2_BOBOX	1.68e-71	138	135	23	97.826
01_cow	NC_037342.1_OR1440_pseudogene_short_rev_82389707_82390036_01_cow	Sensory GPCR	Sensory_tr|A0A5N3VH93|A0A5N3VH93_MUNMU	1.33e-49	97	79	29	81.443
01_cow	NC_037342.1_OR5AN13P_pseudogene_short_rev_82494629_82494958_01_cow	Sensory GPCR	Sensory_tr|A0A6P7EXB9|A0A6P7EXB9_SHEEP	9.25e-44	81	69	25	85.185
01_cow	NC_037342.1_OR1030_pseudogene_short_rev_309936_310655_01_cow	Sensory GPCR	Sensory_tr|A0A8C6FVF9|A0A8C6FVF9_MOSMO	9.15e-146	234	201	33	85.897
01_cow	NC_037342.1_OR1030_pseudogene_short_rev_337588_338343_01_cow	Sensory GPCR	Sensory_tr|A0A5N3XY54|A0A5N3XY54_MUNRE	1.18e-144	226	201	30	88.938
01_cow	NC_037342.1_OR1030_pseudogene_short_rev_351199_351615_01_cow	Sensory GPCR	Sensory_tr|A0A6J0AUS8|A0A6J0AUS8_VICPA	2.29e-77	138	112	33	81.159
01_cow	NC_037342.1_OR502_pseudogene_short_rev_44905536_44906027_01_cow	Sensory GPCR	Sensory_tr|A0A8C0A5P2|A0A8C0A5P2_BOSMU	1.44e-78	141	140	29	99.291
01_cow	NC_037342.1_OR4C16_pseudogene_nonsense_fwd_84544141_84545196_01_cow	Sensory GPCR	Sensory_tr|G3X792|G3X792_BOVIN	5.99e-113	229	175	22	76.419
01_cow	NC_037342.1_OR10Q1_functional_rev_81397109_81398068_01_cow	Sensory GPCR	Sensory_tr|A0A4W2CM31|A0A4W2CM31_BOBOX	0	319	319	33	100
01_cow	NC_037342.1_OR52B4_pseudogene_short_rev_50672737_50673345_01_cow	Sensory GPCR	Sensory_tr|A0A6P3IV56|A0A6P3IV56_BISBB	2.13e-127	194	190	32	97.938
01_cow	NC_037342.1_OR52B4_pseudogene_nonsense_short_rev_50852317_50852799_01_cow	Sensory GPCR	Sensory_tr|A0A6P3HZ88|A0A6P3HZ88_BISBB	2.03e-91	158	138	33	87.342
01_cow	NC_037342.1_OR56B2_pseudogene_short_rev_47476270_47477040_01_cow	Sensory GPCR	Sensory_tr|A0A6P3J393|A0A6P3J393_BISBB	0	256	256	33	100
01_cow	NC_037342.1_OR52B4_pseudogene_short_fwd_50888152_50888475_01_cow	Sensory GPCR	Sensory_tr|A0A6P3HZ88|A0A6P3HZ88_BISBB	9.74e-62	107	98	33	91.589
01_cow	NC_037342.1_OR4P4_pseudogene_nonsense_fwd_84700524_84701486_01_cow	Sensory GPCR	Sensory_tr|A0A5N3UNG9|A0A5N3UNG9_MUNMU	0	319	279	33	87.461
01_cow	NC_037342.1_OR5B3_functional_rev_81484336_81485307_01_cow	Sensory GPCR	Sensory_tr|A0A3Q1MAL5|A0A3Q1MAL5_BOVIN	0	300	300	31	100
01_cow	NC_037342.1_OR52A5_pseudogene_nonsense_short_rev_49407008_49407814_01_cow	Sensory GPCR	Sensory_tr|A0A8U0N6I5|A0A8U0N6I5_MUSPF	8.33e-98	203	172	25	84.729
01_cow	NC_037342.1_OR52A1_pseudogene_nonsense_short_fwd_48502859_48503575_01_cow	Sensory GPCR	Sensory_tr|A0A6P3GJS3|A0A6P3GJS3_BISBB	3.74e-51	172	105	23	61.047
01_cow	NC_037342.1_OR52A1_pseudogene_nonsense_short_rev_48596045_48596389_01_cow	Sensory GPCR	Sensory_tr|A0A6P3GJS3|A0A6P3GJS3_BISBB	1.96e-47	115	85	33	73.913
01_cow	NC_037342.1_OR52B4_pseudogene_nonsense_short_rev_50752412_50753008_01_cow	Sensory GPCR	Sensory_tr|A0A6P3HZ88|A0A6P3HZ88_BISBB	1.03e-79	177	130	29	73.446
01_cow	NC_037342.1_OR52Z1_functional_rev_48656230_48657195_01_cow	Sensory GPCR	Sensory_tr|A0A8C0AAJ3|A0A8C0AAJ3_BOSMU	0	317	312	33	98.423
01_cow	NC_037342.1_OR51Q1_pseudogene_short_rev_48208323_48208892_01_cow	Sensory GPCR	Sensory_tr|A0A6P5CUV7|A0A6P5CUV7_BOSIN	2.94e-88	146	140	26	95.89
01_cow	NC_037342.1_OR2AT4_pseudogene_short_rev_54359720_54360172_01_cow	Sensory GPCR	Sensory_tr|F1N190|F1N190_BOVIN	1.04e-78	148	146	33	98.649
01_cow	NC_037342.1_OR5M11_functional_rev_79797878_79798852_01_cow	Sensory GPCR	Sensory_tr|G3X8A9|G3X8A9_BOVIN	0	313	313	32	100
01_cow	NC_037342.1_OR51I1_pseudogene_short_fwd_49266868_49267167_01_cow	Sensory GPCR	Sensory_tr|A0A6P3GUT4|A0A6P3GUT4_BISBB	2.99e-53	99	85	33	85.859
01_cow	NC_037342.1_OR56B2_pseudogene_short_rev_47451699_47452202_01_cow	Sensory GPCR	Sensory_tr|A0A836CY62|A0A836CY62_SHEEP	7.08e-115	167	163	33	97.605
01_cow	NC_037342.1_OR51L1_pseudogene_short_fwd_49236832_49237203_01_cow	Sensory GPCR	Sensory_tr|A0A5N3UQQ0|A0A5N3UQQ0_MUNMU	3.75e-81	123	114	33	92.683
01_cow	NC_037342.1_OR51L1_pseudogene_nonsense_short_rev_49553518_49554351_01_cow	Sensory GPCR	Sensory_tr|A0A8C6DZZ6|A0A8C6DZZ6_MOSMO	3.34e-137	111	109	13	98.198
01_cow	NC_037342.1_OR1086_pseudogene_nonsense_short_rev_79067475_79068239_01_cow	Sensory GPCR	Sensory_tr|A0A6P5CW59|A0A6P5CW59_BOSIN	6.45e-145	225	218	29	96.889
01_cow	NC_037342.1_OR52B4_pseudogene_short_fwd_50807589_50807918_01_cow	Sensory GPCR	Sensory_tr|A0A6P3HZ88|A0A6P3HZ88_BISBB	5.24e-70	109	107	33	98.165
01_cow	NC_037342.1_OR1444_pseudogene_short_rev_81086844_81087383_01_cow	Sensory GPCR	Sensory_tr|A0A6P3GYY4|A0A6P3GYY4_BISBB	6.48e-54	194	111	33	57.216
01_cow	NC_037342.1_OR1444_pseudogene_nonsense_short_rev_81094171_81094671_01_cow	Sensory GPCR	Sensory_tr|L8ITN0|L8ITN0_9CETA	5.09e-79	121	119	24	98.347
01_cow	NC_037342.1_OR4A47_pseudogene_short_fwd_406828_407460_01_cow	Sensory GPCR	Sensory_tr|A0A6P3I0W9|A0A6P3I0W9_BISBB	1.41e-138	192	191	30	99.479
01_cow	NC_037342.1_OR56B2_pseudogene_short_rev_47500614_47501117_01_cow	Sensory GPCR	Sensory_tr|A0A3Q1N7U1|A0A3Q1N7U1_BOVIN	9.35e-105	167	167	33	100
01_cow	NC_037342.1_OR52E2_pseudogene_short_rev_49863406_49863810_01_cow	Sensory GPCR	Sensory_tr|S9YE70|S9YE70_CAMFR	9.02e-69	119	102	29	85.714
01_cow	NC_037342.1_OR51G1_pseudogene_short_rev_49570238_49570603_01_cow	Sensory GPCR	Sensory_tr|A0A6P3HUG6|A0A6P3HUG6_BISBB	1.51e-79	121	116	33	95.868
01_cow	NC_037342.1_OR4S2_pseudogene_short_fwd_84567084_84567857_01_cow	Sensory GPCR	Sensory_tr|A0A8C6DVE6|A0A8C6DVE6_MOSMO	3.45e-136	223	194	29	86.996
01_cow	NC_037342.1_OR1086_pseudogene_short_fwd_79446161_79446562_01_cow	Sensory GPCR	Sensory_tr|A0A6P3GQS2|A0A6P3GQS2_BISBB	1.14e-63	112	111	28	99.107
01_cow	NC_037342.1_OR52A1_pseudogene_short_fwd_49093401_49094105_01_cow	Sensory GPCR	Sensory_tr|E1BDG1|E1BDG1_BOVIN	5.02e-126	232	206	33	88.793
01_cow	NC_037342.1_OR4C11_pseudogene_short_fwd_84263473_84263772_01_cow	Sensory GPCR	Sensory_tr|A0A8U0TAK3|A0A8U0TAK3_MUSPF	3.24e-52	99	81	33	81.818
01_cow	NC_037342.1_OR10AG1_pseudogene_short_rev_78578752_78579204_01_cow	Sensory GPCR	Sensory_tr|A0A6P5CWE3|A0A6P5CWE3_BOSIN	6.38e-63	134	110	29	82.09
01_cow	NC_037342.1_OR4A47_pseudogene_nonsense_short_fwd_84123588_84124103_01_cow	Sensory GPCR	Sensory_tr|A0A8C4M4W7|A0A8C4M4W7_EQUAS	1.99e-28	70	53	14	75.714
01_cow	NC_037342.1_OR4S2_pseudogene_short_rev_1001132_1001467_01_cow	Sensory GPCR	Sensory_tr|A0A6P3IN13|A0A6P3IN13_BISBB	1.23e-73	109	107	32	98.165
01_cow	NC_037342.1_OR4C46_pseudogene_nonsense_short_fwd_84652680_84653378_01_cow	Sensory GPCR	Sensory_tr|A0A5N3XSU5|A0A5N3XSU5_MUNRE	5.06e-55	164	105	23	64.024
01_cow	NC_037342.1_OR4C11_pseudogene_short_rev_84593685_84594215_01_cow	Sensory GPCR	Sensory_tr|G5E5L0|G5E5L0_BOVIN	4.68e-79	139	139	26	100
01_cow	NC_037342.1_OR52K1_pseudogene_short_rev_49101564_49102196_01_cow	Sensory GPCR	Sensory_tr|L8HN83|L8HN83_9CETA	1.27e-117	208	206	33	99.038
01_cow	NC_037342.1_OR5D18_pseudogene_short_fwd_84781269_84781868_01_cow	Sensory GPCR	Sensory_tr|A0A8B9YV08|A0A8B9YV08_BOSMU	1.35e-132	193	189	32	97.927
01_cow	NC_037342.1_OR4C11_pseudogene_nonsense_fwd_502907_504016_01_cow	Sensory GPCR	Sensory_tr|A0A6P3HX46|A0A6P3HX46_BISBB	4.65e-117	211	158	19	74.882
01_cow	NC_037342.1_OR51I2_functional_fwd_50379413_50380378_01_cow	Sensory GPCR	Sensory_tr|L8HJW2|L8HJW2_9CETA	0	321	315	33	98.131
01_cow	NC_037342.1_OR8K5_functional_fwd_79238871_79239773_01_cow	Sensory GPCR	Sensory_tr|F1MZ26|F1MZ26_BOVIN	0	300	300	33	100
01_cow	NC_037342.1_OR8K3_pseudogene_nonsense_fwd_79155728_79156759_01_cow	Sensory GPCR	Sensory_tr|A0A6P5CX14|A0A6P5CX14_BOSIN	1.6e-161	245	238	24	97.143
01_cow	NC_037342.1_OR8K3_pseudogene_short_rev_79378396_79378932_01_cow	Sensory GPCR	Sensory_tr|A0A8D1XWQ7|A0A8D1XWQ7_PIG	1.38e-84	165	128	30	77.576
01_cow	NC_037342.1_OR51I2_pseudogene_short_fwd_50354418_50355200_01_cow	Sensory GPCR	Sensory_tr|L8HL14|L8HL14_9CETA	2.95e-164	230	228	29	99.13
01_cow	NC_037342.1_OR51H2_pseudogene_short_fwd_48880642_48881202_01_cow	Sensory GPCR	Sensory_tr|A0A5N3XB01|A0A5N3XB01_MUNRE	3.57e-102	168	147	30	87.5
01_cow	NC_037342.1_OR56B2_pseudogene_short_rev_47413701_47414102_01_cow	Sensory GPCR	Sensory_tr|A0A8C4KVJ0|A0A8C4KVJ0_EQUAS	3.3e-57	133	110	33	82.707
01_cow	NC_037342.1_OR4P4_pseudogene_short_fwd_866557_866904_01_cow	Sensory GPCR	Sensory_tr|A0A6P7DLI3|A0A6P7DLI3_SHEEP	3.34e-55	114	92	33	80.702
01_cow	NC_037342.1_OR51Q1_pseudogene_short_rev_47715683_47716039_01_cow	Sensory GPCR	Sensory_tr|A0A6P3IDL7|A0A6P3IDL7_BISBB	4.77e-75	118	112	33	94.915
01_cow	NC_037342.1_OR8J2_pseudogene_short_rev_79422258_79422719_01_cow	Sensory GPCR	Sensory_tr|L8IBY6|L8IBY6_9CETA	4.42e-90	133	131	29	98.496
01_cow	NC_037342.1_OR4C11_pseudogene_short_rev_1045711_1046190_01_cow	Sensory GPCR	Sensory_tr|A0A2U3X4U2|A0A2U3X4U2_ODORO	1.5e-89	150	127	31	84.667
01_cow	NC_037342.1_OR52D1_pseudogene_short_rev_49055048_49055377_01_cow	Sensory GPCR	Sensory_tr|A0A5N3VQS9|A0A5N3VQS9_MUNMU	6.24e-39	49	46	15	93.878
01_cow	NC_037342.1_OR1013_functional_rev_79512907_79513797_01_cow	Sensory GPCR	Sensory_tr|A0A6P3GWX9|A0A6P3GWX9_BISBB	2.63e-164	254	242	29	95.276
01_cow	NC_037342.1_OR8J2_pseudogene_short_rev_79437996_79438529_01_cow	Sensory GPCR	Sensory_tr|A0A6P3GQ52|A0A6P3GQ52_BISBB	4.21e-87	133	130	25	97.744
01_cow	NC_037342.1_OR5M11_pseudogene_nonsense_short_rev_295191_296024_01_cow	Sensory GPCR	Sensory_tr|Q8NH86|Q8NH86_HUMAN	1.01e-80	75	54	9	72
01_cow	NC_037342.1_OR4C11_pseudogene_short_rev_84958624_84959217_01_cow	Sensory GPCR	Sensory_tr|A0A8U0TAK3|A0A8U0TAK3_MUSPF	7.48e-85	149	122	25	81.879
01_cow	NC_037342.1_OR1038_pseudogene_nonsense_fwd_236063_237256_01_cow	Sensory GPCR	Sensory_tr|A0A833WB92|A0A833WB92_9CERV	5.2e-126	176	157	15	89.205
01_cow	NC_037342.1_OR52J3_pseudogene_short_rev_49894144_49894596_01_cow	Sensory GPCR	Sensory_tr|A0A6I9I620|A0A6I9I620_VICPA	7.42e-67	143	112	32	78.322
01_cow	NC_037342.1_OR52B4_pseudogene_nonsense_short_rev_50707754_50708584_01_cow	Sensory GPCR	Sensory_tr|A0A4W2EF19|A0A4W2EF19_BOBOX	6.1e-94	282	168	32	59.574
01_cow	NC_037342.1_OR51V1_pseudogene_short_fwd_49335802_49336347_01_cow	Sensory GPCR	Sensory_tr|A0A8B7B9H0|A0A8B7B9H0_ORYAF	1.06e-46	99	64	18	64.646
01_cow	NC_037342.1_OR10AG1_pseudogene_short_rev_78684063_78684425_01_cow	Sensory GPCR	Sensory_tr|A0A8B9WEN8|A0A8B9WEN8_BOSMU	4.44e-63	115	96	32	83.478
01_cow	NC_037342.1_OR8K3_pseudogene_nonsense_short_rev_79394971_79395744_01_cow	Sensory GPCR	Sensory_tr|A0A6P5CXV1|A0A6P5CXV1_BOSIN	1.67e-107	107	96	14	89.72
01_cow	NC_037342.1_OR8K3_functional_fwd_79138553_79139506_01_cow	Sensory GPCR	Sensory_tr|A0A6P5CXV1|A0A6P5CXV1_BOSIN	8.04e-159	279	262	29	93.907
01_cow	NC_037342.1_OR1002_pseudogene_short_rev_79999304_80000119_01_cow	Sensory GPCR	Sensory_tr|M3XEZ2|M3XEZ2_FELCA	3.72e-101	235	162	28	68.936
01_cow	NC_037342.1_OR52E4_functional_rev_47621975_47622952_01_cow	Sensory GPCR	Sensory_tr|A0A3Q1M9U8|A0A3Q1M9U8_BOVIN	0	325	325	33	100
01_cow	NC_037342.1_OR8J2_functional_fwd_79118455_79119462_01_cow	Sensory GPCR	Sensory_tr|A0A6P5CYR0|A0A6P5CYR0_BOSIN	0	298	297	30	99.664
01_cow	NC_037342.1_OR4C6_pseudogene_short_fwd_461272_461676_01_cow	Sensory GPCR	Sensory_tr|A0A8C6FNW2|A0A8C6FNW2_MOSMO	1.72e-80	134	121	33	90.299
01_cow	NC_037342.1_OR52H1_pseudogene_short_fwd_47960971_47961372_01_cow	Sensory GPCR	Sensory_tr|A0A8B6YG95|A0A8B6YG95_CAMFR	2.18e-57	133	106	33	79.699
01_cow	NC_037342.1_OR1038_pseudogene_nonsense_short_fwd_79754359_79754982_01_cow	Sensory GPCR	Sensory_tr|A0A833WB92|A0A833WB92_9CERV	1.49e-136	207	192	33	92.754
01_cow	NC_037342.1_OR51I2_pseudogene_short_rev_48650560_48651264_01_cow	Sensory GPCR	Sensory_tr|A0A6P3IVT5|A0A6P3IVT5_BISBB	7.76e-152	234	228	33	97.436
01_cow	NC_037342.1_OR52E4_pseudogene_short_rev_49758317_49758988_01_cow	Sensory GPCR	Sensory_tr|A0A6P5CVZ0|A0A6P5CVZ0_BOSIN	1.04e-150	223	214	33	95.964
01_cow	NC_037342.1_OR5AS1_pseudogene_nonsense_fwd_78745195_78746085_01_cow	Sensory GPCR	Sensory_tr|A0A6P5CVA0|A0A6P5CVA0_BOSIN	2.99e-141	157	152	18	96.815
01_cow	NC_037342.1_OR51F1_pseudogene_short_fwd_50234336_50234956_01_cow	Sensory GPCR	Sensory_tr|A0A6P3GVK6|A0A6P3GVK6_BISBB	1.32e-119	180	173	29	96.111
01_cow	NC_037342.1_OR4C13_pseudogene_short_rev_84673003_84673311_01_cow	Sensory GPCR	Sensory_tr|A0A8C0AHU4|A0A8C0AHU4_BOSMU	9.39e-44	83	68	27	81.928
01_cow	NC_037342.1_OR52N2_pseudogene_nonsense_short_rev_47261705_47262436_01_cow	Sensory GPCR	Sensory_tr|A0A8D1AG23|A0A8D1AG23_PIG	1.74e-113	243	185	33	76.132
01_cow	NC_037342.1_OR52N2_pseudogene_short_fwd_47327173_47327514_01_cow	Sensory GPCR	Sensory_tr|A0A7J7VJY1|A0A7J7VJY1_MYOMY	3.01e-37	116	86	33	74.138
01_cow	NC_037342.1_OR8J2_pseudogene_short_fwd_79089403_79089879_01_cow	Sensory GPCR	Sensory_tr|A0A6P3GQ52|A0A6P3GQ52_BISBB	8.24e-77	145	121	30	83.448
01_cow	NC_037342.1_OR8J2_pseudogene_short_rev_79449370_79449846_01_cow	Sensory GPCR	Sensory_tr|A0A6P3GB01|A0A6P3GB01_BISBB	3.15e-76	145	116	30	80
01_cow	NC_037342.1_OR52K1_pseudogene_short_fwd_46946287_46946757_01_cow	Sensory GPCR	Sensory_tr|A0A8C6DXV3|A0A8C6DXV3_MOSMO	5.63e-64	108	101	23	93.519
01_cow	NC_037342.1_OR51I2_pseudogene_nonsense_short_fwd_49498912_49499766_01_cow	Sensory GPCR	Sensory_tr|A0A6J0YVW3|A0A6J0YVW3_ODOVR	6.68e-120	289	210	32	72.664
01_cow	NC_037342.1_OR4A15_pseudogene_short_fwd_585335_585748_01_cow	Sensory GPCR	Sensory_tr|A0A5N3XWW1|A0A5N3XWW1_MUNRE	1.86e-82	134	119	32	88.806
01_cow	NC_037342.1_OR10Q1_pseudogene_short_rev_81420988_81421347_01_cow	Sensory GPCR	Sensory_tr|A0A6P5CXY8|A0A6P5CXY8_BOSIN	3.6e-56	78	76	22	97.436
01_cow	NC_037342.1_OR51F1_pseudogene_nonsense_short_rev_48698373_48699110_01_cow	Sensory GPCR	Sensory_tr|A0A384DPJ3|A0A384DPJ3_URSMA	1.05e-126	233	190	32	81.545
01_cow	NC_037342.1_OR51F1_pseudogene_nonsense_fwd_50253223_50254221_01_cow	Sensory GPCR	Sensory_tr|F7E8H0|F7E8H0_MONDO	1.1e-103	113	88	11	77.876
01_cow	NC_037342.1_OR51L1_pseudogene_nonsense_short_rev_48235915_48236709_01_cow	Sensory GPCR	Sensory_tr|L8I0R3|L8I0R3_9CETA	9.31e-87	151	135	17	89.404
01_cow	NC_037342.1_OR4C6_pseudogene_short_fwd_1035453_1036097_01_cow	Sensory GPCR	Sensory_tr|A0A452SDI3|A0A452SDI3_URSAM	1.27e-83	186	131	28	70.43
01_cow	NC_037342.1_OR56A4_pseudogene_short_fwd_47044167_47044838_01_cow	Sensory GPCR	Sensory_tr|A0A6P3GIV6|A0A6P3GIV6_BISBB	1.7e-126	223	220	33	98.655
01_cow	NC_037342.1_OR1020_pseudogene_short_rev_79842867_79843205_01_cow	Sensory GPCR	Sensory_tr|A0A833WGW8|A0A833WGW8_9CERV	7.26e-63	110	96	32	87.273
01_cow	NC_037342.1_OR9I1_pseudogene_short_rev_81259277_81259615_01_cow	Sensory GPCR	Sensory_tr|A0A6J0VUU8|A0A6J0VUU8_ODOVR	1.35e-18	103	52	30	50.485
01_cow	NC_037342.1_OR4A5_pseudogene_short_fwd_84189983_84190639_01_cow	Sensory GPCR	Sensory_tr|A0A8B7SGS8|A0A8B7SGS8_HIPAR	3.36e-77	186	137	28	73.656
01_cow	NC_037342.1_OR4C12_pseudogene_short_fwd_84497291_84497674_01_cow	Sensory GPCR	Sensory_tr|A0A673U8G2|A0A673U8G2_SURSU	1.68e-23	115	61	29	53.043
01_cow	NC_037342.1_VN1R2_pseudogene_short_rev_81206782_81231615_01_cow	Non-sensory GPCR	tr|F7DRE2|F7DRE2_MONDO	1.67e-17	53	36	8	67.925
01_cow	NC_037342.1_OR52A5_pseudogene_nonsense_short_fwd_49321323_49322123_01_cow	Sensory GPCR	Sensory_tr|A0A6J0YS30|A0A6J0YS30_ODOVR	1.37e-127	253	193	31	76.285
01_cow	NC_037342.1_OR52B2_pseudogene_short_fwd_46876607_46877176_01_cow	Sensory GPCR	Sensory_tr|A0A5N4DP19|A0A5N4DP19_CAMDR	1.35e-45	81	73	14	90.123
01_cow	NC_037342.1_OR1052_pseudogene_short_fwd_79000201_79000646_01_cow	Sensory GPCR	Sensory_tr|A0A6J0YG33|A0A6J0YG33_ODOVR	6.31e-93	149	132	33	88.591
01_cow	NC_037342.1_OR1444_pseudogene_nonsense_short_rev_81827224_81827787_01_cow	Sensory GPCR	Sensory_tr|A0A2K5KWF5|A0A2K5KWF5_CERAT	1.75e-49	93	63	16	67.742
01_cow	NC_037342.1_OR5M11_pseudogene_nonsense_short_rev_79807717_79808235_01_cow	Sensory GPCR	Sensory_tr|A0A2U3WS29|A0A2U3WS29_ODORO	3.93e-52	92	67	18	72.826
01_cow	NC_037342.1_OR56A4_pseudogene_short_fwd_47042911_47043279_01_cow	Sensory GPCR	Sensory_tr|A0A6P3GIV6|A0A6P3GIV6_BISBB	1.26e-34	84	84	23	100
01_cow	NC_037353.1_OR5T1_pseudogene_short_fwd_537041_537649_01_cow	Sensory GPCR	Sensory_tr|A0A5N3UHW7|A0A5N3UHW7_MUNRE	1.63e-126	202	179	33	88.614
01_cow	NC_037353.1_OR13G1_functional_rev_50473893_50474807_01_cow	Sensory GPCR	Sensory_tr|F1N1W8|F1N1W8_BOVIN	0	304	304	33	100
01_cow	NC_037353.1_OR5AL1_pseudogene_nonsense_fwd_279786_280754_01_cow	Sensory GPCR	Sensory_tr|E1BKX6|E1BKX6_BOVIN	1.9e-93	336	181	33	53.869
01_cow	NC_037353.1_OR8U3_pseudogene_nonsense_short_rev_309237_310067_01_cow	Sensory GPCR	Sensory_tr|A0A6P5J7Q6|A0A6P5J7Q6_PHACI	3.62e-76	84	59	10	70.238
01_cow	NC_037353.1_OR8U9_pseudogene_nonsense_fwd_263950_265053_01_cow	Sensory GPCR	Sensory_tr|A0A5N3USG2|A0A5N3USG2_MUNRE	4.78e-152	181	152	16	83.978
01_cow	NC_037353.1_OR5M9_pseudogene_short_fwd_15122499_15122852_01_cow	Sensory GPCR	Sensory_tr|A0A6P3IL09|A0A6P3IL09_BISBB	7.89e-32	86	79	24	91.86
01_cow	NC_037353.1_OR10AG1_pseudogene_nonsense_short_rev_516043_516882_01_cow	Sensory GPCR	Sensory_tr|A0A3Q1LNJ8|A0A3Q1LNJ8_BOVIN	3.83e-136	260	205	31	78.846
01_cow	NC_037353.1_OR5M9_pseudogene_short_rev_332067_332411_01_cow	Sensory GPCR	Sensory_tr|A0A8B9Y477|A0A8B9Y477_BOSMU	4.18e-35	88	83	26	94.318
01_cow	NC_037353.1_OR1030_pseudogene_short_rev_333476_333790_01_cow	Sensory GPCR	Sensory_tr|G1TRY3|G1TRY3_RABIT	4.13e-34	82	57	24	69.512
01_cow	NC_037353.1_OR13A1_pseudogene_short_rev_50493890_50494699_01_cow	Sensory GPCR	Sensory_tr|A0A4W2C0G1|A0A4W2C0G1_BOBOX	2.54e-156	269	268	33	99.628
01_cow	NC_037353.1_OR5AL1_pseudogene_short_fwd_291969_292646_01_cow	Sensory GPCR	Sensory_tr|A0A8B9XC57|A0A8B9XC57_BOSMU	1.17e-134	201	200	30	99.502
01_cow	NC_037353.1_OR6_functional_fwd_25577335_25578270_01_cow	Sensory GPCR	Sensory_tr|A0A4W2E0S8|A0A4W2E0S8_BOBOX	0	311	307	33	98.714
01_cow	NC_037353.1_OR10AG1_pseudogene_nonsense_rev_449340_450317_01_cow	Sensory GPCR	Sensory_tr|A0A6P3IDI2|A0A6P3IDI2_BISBB	2.64e-129	254	222	26	87.402
01_cow	NC_037353.1_OR1038_pseudogene_nonsense_rev_15128891_15129817_01_cow	Sensory GPCR	Sensory_tr|A0A833WB92|A0A833WB92_9CERV	1.2e-127	186	170	20	91.398
01_cow	NC_037353.1_OR287_pseudogene_short_rev_25561036_25561578_01_cow	Sensory GPCR	Sensory_tr|A0A6P3I0J9|A0A6P3I0J9_BISBB	6.05e-48	124	82	20	66.129
01_cow	NC_037353.1_OR1030_pseudogene_nonsense_short_rev_338904_339695_01_cow	Sensory GPCR	Sensory_tr|A0A5N3XY54|A0A5N3XY54_MUNRE	4.39e-154	263	215	33	81.749
01_cow	NC_037353.1_OR1030_pseudogene_short_rev_355694_356038_01_cow	Sensory GPCR	Sensory_tr|A0A5N3XY54|A0A5N3XY54_MUNRE	7.73e-47	116	82	33	70.69
01_cow	NC_037353.1_OR10AG1_pseudogene_nonsense_short_rev_489791_490480_01_cow	Sensory GPCR	Sensory_tr|A0A8C6CKJ4|A0A8C6CKJ4_MOSMO	1.76e-91	230	167	33	72.609
01_cow	NC_037353.1_OR12J1_pseudogene_short_rev_50206723_50207232_01_cow	Sensory GPCR	Sensory_tr|L8HWJ9|L8HWJ9_9CETA	3.24e-117	169	166	33	98.225
01_cow	NC_037353.1_OR12J1_pseudogene_short_rev_50452110_50452619_01_cow	Sensory GPCR	Sensory_tr|L8HWJ9|L8HWJ9_9CETA	3.24e-117	169	166	33	98.225
01_cow	NC_037353.1_OR8K3_pseudogene_nonsense_fwd_192628_193665_01_cow	Sensory GPCR	Sensory_tr|A0A835ZUC6|A0A835ZUC6_SHEEP	3.44e-110	206	163	20	79.126
01_cow	NC_037353.1_OR8K3_pseudogene_short_fwd_204114_204773_01_cow	Sensory GPCR	Sensory_tr|L8HNV8|L8HNV8_9CETA	9.8e-131	215	182	33	84.651
01_cow	NC_037353.1_OR5W2_pseudogene_nonsense_short_rev_414479_415318_01_cow	Sensory GPCR	Sensory_tr|W5PTN5|W5PTN5_SHEEP	2.65e-83	218	154	25	70.642
01_cow	NC_037353.1_OR8J1_pseudogene_nonsense_short_fwd_246177_246902_01_cow	Sensory GPCR	Sensory_tr|A0A6P5CW72|A0A6P5CW72_BOSIN	3.63e-42	201	118	26	58.706
01_cow	NC_037353.1_OR8K3_pseudogene_nonsense_short_fwd_205623_205967_01_cow	Sensory GPCR	Sensory_tr|A0A6J0YEI2|A0A6J0YEI2_ODOVR	2.04e-32	49	45	14	91.837
01_cow	NW_020191540.1_OR5M9_pseudogene_short_rev_15221_15808_01_cow	Sensory GPCR	Sensory_tr|A0A6P3IL09|A0A6P3IL09_BISBB	8.24e-131	195	179	33	91.795
01_cow	NC_037350.1_OR2B8_functional_fwd_30631701_30632639_01_cow	Sensory GPCR	Sensory_tr|A0A4W2HMD2|A0A4W2HMD2_BOBOX	0	312	312	33	100
01_cow	NC_037350.1_OR2B8_functional_fwd_30669159_30670097_01_cow	Sensory GPCR	Sensory_tr|A0A4W2CM44|A0A4W2CM44_BOBOX	0	312	311	33	99.679
01_cow	NC_037350.1_OR12D2_functional_rev_29218012_29218926_01_cow	Sensory GPCR	Sensory_tr|A0A3Q1LTP8|A0A3Q1LTP8_BOVIN	0	304	304	33	100
01_cow	NC_037350.1_OR2W6_functional_fwd_30881509_30882438_01_cow	Sensory GPCR	Sensory_tr|F1N486|F1N486_BOVIN	0	309	309	33	100
01_cow	NC_037350.1_OR2B8_functional_fwd_30652837_30653775_01_cow	Sensory GPCR	Sensory_tr|A0A4W2FS69|A0A4W2FS69_BOBOX	0	312	310	33	99.359
01_cow	NC_037350.1_OR2B8_functional_fwd_30739646_30740584_01_cow	Sensory GPCR	Sensory_tr|A0A3Q1LYU8|A0A3Q1LYU8_BOVIN	0	312	312	33	100
01_cow	NC_037350.1_OR2B8_functional_fwd_30752711_30753640_01_cow	Sensory GPCR	Sensory_tr|L8HX20|L8HX20_9CETA	0	309	306	33	99.029
01_cow	NC_037350.1_OR2J3_functional_rev_29835220_29836146_01_cow	Sensory GPCR	Sensory_tr|A0A3Q1MAC1|A0A3Q1MAC1_BOVIN	0	308	308	33	100
01_cow	NC_037350.1_OR4C45_pseudogene_short_fwd_21548979_21549377_01_cow	Sensory GPCR	Sensory_tr|A0A4W2BVP0|A0A4W2BVP0_BOBOX	5.91e-87	132	130	33	98.485
01_cow	NC_037350.1_OR12D2_pseudogene_short_rev_29211651_29212091_01_cow	Sensory GPCR	Sensory_tr|G3MXW3|G3MXW3_BOVIN	3.16e-89	146	141	33	96.575
01_cow	NC_037350.1_OR12D2_pseudogene_short_rev_29249630_29250424_01_cow	Sensory GPCR	Sensory_tr|A0A8B9XXM3|A0A8B9XXM3_BOSMU	4.03e-175	256	252	32	98.438
01_cow	NC_037350.1_OR2B8_pseudogene_short_fwd_30782444_30782890_01_cow	Sensory GPCR	Sensory_tr|L8I0I1|L8I0I1_9CETA	6.38e-98	140	138	31	98.571
01_cow	NC_037350.1_OR2W1_pseudogene_short_fwd_29595603_29596082_01_cow	Sensory GPCR	Sensory_tr|A0A6P3GK38|A0A6P3GK38_BISBB	1.37e-109	159	152	33	95.597
01_cow	NC_037350.1_OR2W1_pseudogene_nonsense_fwd_29608805_29609782_01_cow	Sensory GPCR	Sensory_tr|L8I6S8|L8I6S8_9CETA	9.37e-126	199	165	20	82.915
01_cow	NC_037350.1_OR5M10_pseudogene_nonsense_fwd_21678729_21679790_01_cow	Sensory GPCR	Sensory_tr|A0A6P3HF80|A0A6P3HF80_BISBB	2.6e-135	167	147	16	88.024
01_cow	NC_037350.1_OR1361_pseudogene_short_rev_29222731_29223429_01_cow	Sensory GPCR	Sensory_tr|A0A4W2CLM7|A0A4W2CLM7_BOBOX	4.45e-166	230	227	33	98.696
01_cow	NC_037350.1_OR4C5_pseudogene_nonsense_fwd_21536136_21537260_01_cow	Sensory GPCR	Sensory_tr|A0A6J0XNE4|A0A6J0XNE4_ODOVR	5.21e-150	242	214	22	88.43
01_cow	NC_037350.1_OR1361_pseudogene_nonsense_rev_29282850_29283812_01_cow	Sensory GPCR	Sensory_tr|F1N0J4|F1N0J4_BOVIN	7.29e-138	222	198	23	89.189
01_cow	NC_037350.1_OR2W1_pseudogene_short_fwd_29960273_29960632_01_cow	Sensory GPCR	Sensory_tr|G3MWN5|G3MWN5_BOVIN	1.71e-71	119	119	33	100
01_cow	NC_037350.1_OR1030_pseudogene_short_fwd_21744193_21744927_01_cow	Sensory GPCR	Sensory_tr|A0A3Q1LZM8|A0A3Q1LZM8_BOVIN	2.94e-166	228	228	31	100
01_cow	NC_037350.1_OR1030_pseudogene_short_fwd_21777014_21777748_01_cow	Sensory GPCR	Sensory_tr|A0A3Q1LZM8|A0A3Q1LZM8_BOVIN	2.94e-166	228	228	31	100
01_cow	NC_037350.1_OR5M9_pseudogene_short_fwd_52436859_52437203_01_cow	Sensory GPCR	Sensory_tr|A0A6P5AWJ9|A0A6P5AWJ9_BOSIN	1.6e-26	86	83	25	96.512
01_cow	NC_037350.1_OR2B11_pseudogene_nonsense_fwd_29831143_29832180_01_cow	Sensory GPCR	Sensory_tr|A0A6P3GX46|A0A6P3GX46_BISBB	1.04e-173	244	239	24	97.951
01_cow	NC_037350.1_OR1361_pseudogene_nonsense_short_rev_29296128_29296673_01_cow	Sensory GPCR	Sensory_tr|A0A6P3GL66|A0A6P3GL66_BISBB	2.26e-63	109	104	20	95.413
01_cow	NC_037350.1_OR1361_pseudogene_nonsense_short_rev_29207333_29208034_01_cow	Sensory GPCR	Sensory_tr|A0A8C6DD44|A0A8C6DD44_MOSMO	2.01e-58	85	72	12	84.706
01_cow	NC_037350.1_OR1030_pseudogene_short_fwd_21726461_21726772_01_cow	Sensory GPCR	Sensory_tr|A0A6J0YJF2|A0A6J0YJF2_ODOVR	3.53e-46	99	88	32	88.889
01_cow	NC_037350.1_OR5D13_pseudogene_short_fwd_82266_82763_01_cow	Sensory GPCR	Sensory_tr|A0A5N3VX26|A0A5N3VX26_MUNRE	3.18e-75	121	112	24	92.562
01_cow	NC_037350.1_OR1361_pseudogene_short_rev_29264786_29265088_01_cow	Sensory GPCR	Sensory_tr|L8HNH7|L8HNH7_9CETA	3.66e-46	99	76	32	76.768
01_cow	NC_037350.1_OR2H2_functional_rev_29568995_29569939_01_cow	Sensory GPCR	Sensory_tr|A0A3Q1NC37|A0A3Q1NC37_BOVIN	0	314	314	33	100
01_cow	NC_037350.1_OR2H2_pseudogene_short_rev_29615214_29616017_01_cow	Sensory GPCR	Sensory_tr|A0A4W2FRD5|A0A4W2FRD5_BOBOX	9.24e-148	238	228	30	95.798
01_cow	NC_037350.1_OR10C1_functional_fwd_29717196_29718152_01_cow	Sensory GPCR	Sensory_tr|F1MRY6|F1MRY6_BOVIN	0	318	318	33	100
01_cow	NC_037350.1_OR5M11_pseudogene_nonsense_rev_21709873_21711066_01_cow	Sensory GPCR	Sensory_tr|A0A836CQ60|A0A836CQ60_SHEEP	4.75e-166	236	214	20	90.678
01_cow	NC_037350.1_OR1038_pseudogene_nonsense_rev_52443389_52444315_01_cow	Sensory GPCR	Sensory_tr|A0A833WB92|A0A833WB92_9CERV	1.44e-127	186	170	20	91.398
01_cow	NC_037350.1_OR2W3_functional_rev_30788954_30789874_01_cow	Sensory GPCR	Sensory_tr|F1N7S5|F1N7S5_BOVIN	0	306	306	33	100
01_cow	NC_037350.1_OR4P4_pseudogene_short_rev_54727_55125_01_cow	Sensory GPCR	Sensory_tr|A0A8C6CR55|A0A8C6CR55_MOSMO	2.27e-58	107	100	27	93.458
01_cow	NC_037350.1_OR5M11_pseudogene_nonsense_short_rev_21687476_21688090_01_cow	Sensory GPCR	Sensory_tr|A0A384CCA3|A0A384CCA3_URSMA	4.09e-46	59	51	10	86.441
01_cow	NC_037350.1_OR2G3_pseudogene_short_rev_29457596_29458126_01_cow	Sensory GPCR	Sensory_tr|L8HQX9|L8HQX9_9CETA	1.76e-105	176	170	33	96.591
01_cow	NC_037350.1_OR2I1_pseudogene_nonsense_rev_29121175_29122200_01_cow	Sensory GPCR	Sensory_tr|A0A6P5DRM4|A0A6P5DRM4_BOSIN	0	327	323	32	98.777
01_cow	NC_037350.1_OR1020_pseudogene_nonsense_fwd_21671206_21672333_01_cow	Sensory GPCR	Sensory_tr|A0A2Y9JN15|A0A2Y9JN15_ENHLU	6.67e-91	326	174	27	53.374
01_cow	NC_037350.1_OR2I1_pseudogene_nonsense_short_fwd_29070614_29071126_01_cow	Sensory GPCR	Sensory_tr|A0A8C6D1Y5|A0A8C6D1Y5_MOSMO	4.78e-21	127	68	24	53.543
01_cow	NC_037350.1_OR2W1_pseudogene_nonsense_fwd_29942419_29943312_01_cow	Sensory GPCR	Sensory_tr|A0A8D0IMK4|A0A8D0IMK4_PIG	3.5e-112	238	175	27	73.529
01_cow	NC_037350.1_OR2W6_pseudogene_short_rev_30921190_30921879_01_cow	Sensory GPCR	Sensory_tr|A0A6P5DRQ0|A0A6P5DRQ0_BOSIN	6.76e-104	167	165	24	98.802
01_cow	NC_037350.1_OR10C1_functional_fwd_29751566_29752528_01_cow	Sensory GPCR	Sensory_tr|F1MBY4|F1MBY4_BOVIN	0	320	320	33	100
01_cow	NC_037350.1_OR2I1_pseudogene_short_fwd_29062974_29063297_01_cow	Sensory GPCR	Sensory_tr|A0A8B9Y685|A0A8B9Y685_BOSMU	1.08e-26	68	52	21	76.471
01_cow	NC_037350.1_OR4P4_pseudogene_short_rev_63949_64488_01_cow	Sensory GPCR	Sensory_tr|A0A452EE40|A0A452EE40_CAPHI	7.13e-83	169	147	31	86.982
01_cow	NC_037350.1_OR14J1_pseudogene_nonsense_short_rev_29305183_29305863_01_cow	Sensory GPCR	Sensory_tr|A0A5G2Q9G9|A0A5G2Q9G9_PIG	1.06e-41	226	106	32	46.903
01_cow	NC_037350.1_OR14J1_pseudogene_nonsense_short_rev_29247827_29248294_01_cow	Sensory GPCR	Sensory_tr|A0A8D0IUK7|A0A8D0IUK7_PIG	1.35e-33	122	70	25	57.377
01_cow	NC_037356.1_OR8G1_pseudogene_short_fwd_27238561_27238920_01_cow	Sensory GPCR	Sensory_tr|A0A6P5AZZ4|A0A6P5AZZ4_BOSIN	1.15e-46	79	79	22	100
01_cow	NC_037356.1_OR8G2_pseudogene_nonsense_fwd_27470736_27471767_01_cow	Sensory GPCR	Sensory_tr|A0A8C0VX35|A0A8C0VX35_CASCN	1.15e-88	76	55	7	72.368
01_cow	NC_037356.1_OR145_pseudogene_short_rev_27098242_27099078_01_cow	Sensory GPCR	Sensory_tr|A0A3Q1LW54|A0A3Q1LW54_BOVIN	1.89e-135	244	219	29	89.754
01_cow	NC_037356.1_OR8B3_functional_rev_27704540_27705520_01_cow	Sensory GPCR	Sensory_tr|E1B6Y4|E1B6Y4_BOVIN	0	326	326	33	100
01_cow	NC_037356.1_OR145_pseudogene_short_rev_27109042_27109539_01_cow	Sensory GPCR	Sensory_tr|A0A4W2DNF0|A0A4W2DNF0_BOBOX	7.56e-107	165	153	33	92.727
01_cow	NC_037356.1_OR145_pseudogene_nonsense_fwd_27395968_27396957_01_cow	Sensory GPCR	Sensory_tr|A0A2Y9HK41|A0A2Y9HK41_NEOSC	3.19e-77	104	78	11	75
01_cow	NC_037356.1_OR145_pseudogene_short_rev_27121530_27122291_01_cow	Sensory GPCR	Sensory_tr|L8I595|L8I595_9CETA	3.85e-148	253	246	33	97.233
01_cow	NC_037356.1_OR8B8_functional_rev_27710043_27710972_01_cow	Sensory GPCR	Sensory_tr|A0A6P5BJB1|A0A6P5BJB1_BOSIN	0	309	309	33	100
01_cow	NC_037356.1_OR10G9_functional_fwd_26705453_26706391_01_cow	Sensory GPCR	Sensory_tr|A0A3Q1MIG8|A0A3Q1MIG8_BOVIN	0	312	312	33	100
01_cow	NC_037356.1_OR145_pseudogene_short_rev_27350311_27351105_01_cow	Sensory GPCR	Sensory_tr|A0A6P3G7I2|A0A6P3G7I2_BISBB	4.04e-179	264	249	33	94.318
01_cow	NC_037356.1_OR10G4_functional_rev_26880189_26881121_01_cow	Sensory GPCR	Sensory_tr|A0A835ZWZ9|A0A835ZWZ9_SHEEP	2.1e-162	241	226	26	93.776
01_cow	NC_037356.1_OR145_pseudogene_short_fwd_26673259_26673618_01_cow	Sensory GPCR	Sensory_tr|A0A6P5BJN7|A0A6P5BJN7_BOSIN	1.18e-45	90	87	25	96.667
01_cow	NC_037356.1_OR148_pseudogene_nonsense_rev_26820775_26821791_01_cow	Sensory GPCR	Sensory_tr|A0A8B9YJS0|A0A8B9YJS0_BOSMU	0	297	274	29	92.256
01_cow	NC_037356.1_OR148_pseudogene_short_rev_26838291_26838908_01_cow	Sensory GPCR	Sensory_tr|A0A6P3J1V3|A0A6P3J1V3_BISBB	1.88e-128	195	188	32	96.41
01_cow	NC_037356.1_OR148_pseudogene_short_fwd_26728891_26729655_01_cow	Sensory GPCR	Sensory_tr|A0A8B9YNP2|A0A8B9YNP2_BOSMU	0	254	251	33	98.819
01_cow	NC_037356.1_OR8G5_functional_fwd_27515888_27516823_01_cow	Sensory GPCR	Sensory_tr|A0A3Q1LS78|A0A3Q1LS78_BOVIN	0	311	311	33	100
01_cow	NC_037356.1_OR8G3P_functional_fwd_27488736_27489659_01_cow	Sensory GPCR	Sensory_tr|A0A6P3GLQ9|A0A6P3GLQ9_BISBB	0	307	306	33	99.674
01_cow	NC_037356.1_OR8G3P_pseudogene_short_fwd_27080847_27081194_01_cow	Sensory GPCR	Sensory_tr|A0A8B9YMK7|A0A8B9YMK7_BOSMU	7.14e-57	114	101	33	88.596
01_cow	NC_037356.1_OR8G2P_pseudogene_nonsense_fwd_27250869_27251846_01_cow	Sensory GPCR	Sensory_tr|L8I766|L8I766_9CETA	7.98e-116	157	132	16	84.076
01_cow	NC_037356.1_OR150_pseudogene_short_fwd_27285588_27285917_01_cow	Sensory GPCR	Sensory_tr|A0A3Q1N450|A0A3Q1N450_BOVIN	1.54e-63	109	97	33	88.991
01_cow	NC_037356.1_OR8G3P_pseudogene_nonsense_fwd_27288198_27289487_01_cow	Sensory GPCR	Sensory_tr|A0A452FJY3|A0A452FJY3_CAPHI	2.43e-96	206	148	16	71.845
01_cow	NC_037356.1_OR147_functional_rev_26903612_26904541_01_cow	Sensory GPCR	Sensory_tr|E1BH55|E1BH55_BOVIN	0	308	308	33	100
01_cow	NC_037356.1_OR8B8_pseudogene_short_rev_27189478_27190017_01_cow	Sensory GPCR	Sensory_tr|A0A4W2BQJ0|A0A4W2BQJ0_BOBOX	3.22e-90	177	146	33	82.486
01_cow	NC_037356.1_OR8D1_pseudogene_nonsense_fwd_27563016_27564113_01_cow	Sensory GPCR	Sensory_tr|A0A8B9YTI7|A0A8B9YTI7_BOSMU	1.56e-133	110	99	10	90
01_cow	NC_037356.1_OR145_functional_rev_27330651_27331577_01_cow	Sensory GPCR	Sensory_tr|A0A3Q1LW54|A0A3Q1LW54_BOVIN	0	308	308	33	100
01_cow	NC_037356.1_OR145_pseudogene_short_rev_27317972_27318547_01_cow	Sensory GPCR	Sensory_tr|A0A4W2GXB5|A0A4W2GXB5_BOBOX	9.65e-126	191	190	33	99.476
01_cow	NC_037356.1_OR148_pseudogene_short_rev_26852073_26852417_01_cow	Sensory GPCR	Sensory_tr|A0A6P5BJ82|A0A6P5BJ82_BOSIN	2.43e-47	78	72	23	92.308
01_cow	NC_037356.1_OR145_functional_rev_27587411_27588343_01_cow	Sensory GPCR	Sensory_tr|G3N1J3|G3N1J3_BOVIN	0	310	310	33	100
01_cow	NC_037356.1_OR8B3_pseudogene_short_rev_27337119_27337625_01_cow	Sensory GPCR	Sensory_tr|A0A4W2ID85|A0A4W2ID85_BOBOX	3.84e-78	153	150	30	98.039
01_cow	NC_037356.1_OR8B3_pseudogene_short_rev_27183791_27184330_01_cow	Sensory GPCR	Sensory_tr|A0A6P5BIX5|A0A6P5BIX5_BOSIN	1.63e-114	165	163	31	98.788
01_cow	NC_037356.1_OR8B3_pseudogene_short_fwd_27385548_27385880_01_cow	Sensory GPCR	Sensory_tr|A0A4W2GXP6|A0A4W2GXP6_BOBOX	1.45e-45	107	103	32	96.262
01_cow	NC_037356.1_OR145_pseudogene_short_rev_27373186_27373539_01_cow	Sensory GPCR	Sensory_tr|A0A6P3G7I2|A0A6P3G7I2_BISBB	9.68e-43	97	77	27	79.381
01_cow	NC_037356.1_OR8G3P_pseudogene_nonsense_fwd_27523738_27524688_01_cow	Sensory GPCR	Sensory_tr|A0A5N3URW1|A0A5N3URW1_MUNMU	7.65e-99	146	123	15	84.247
01_cow	NC_037356.1_OR8G3P_pseudogene_nonsense_fwd_27278644_27279669_01_cow	Sensory GPCR	Sensory_tr|W5Q1L6|W5Q1L6_SHEEP	1.11e-128	198	170	19	85.859
01_cow	NC_037356.1_OR8G3P_pseudogene_short_fwd_27039131_27039547_01_cow	Sensory GPCR	Sensory_tr|A0A8B9YLW1|A0A8B9YLW1_BOSMU	3.77e-78	138	128	33	92.754
01_cow	NC_037356.1_OR8B3_pseudogene_nonsense_rev_27581773_27582663_01_cow	Sensory GPCR	Sensory_tr|A0A8C0M105|A0A8C0M105_CANLF	1.25e-85	133	93	15	69.925
01_cow	NC_037356.1_OR145_pseudogene_short_rev_27344379_27344681_01_cow	Sensory GPCR	Sensory_tr|A0A833S4R4|A0A833S4R4_9CERV	4.58e-35	93	64	31	68.817
01_cow	NC_037356.1_OR145_pseudogene_nonsense_short_rev_27088737_27089423_01_cow	Sensory GPCR	Sensory_tr|A0A5N3WCX9|A0A5N3WCX9_MUNMU	5.71e-71	185	128	27	69.189
01_cow	NC_037356.1_OR145_pseudogene_nonsense_rev_27602033_27602944_01_cow	Sensory GPCR	Sensory_tr|A0A5N3XT25|A0A5N3XT25_MUNRE	2.84e-92	287	177	30	61.672
01_cow	NC_037356.1_OR143_pseudogene_short_rev_27682533_27683081_01_cow	Sensory GPCR	Sensory_tr|A0A8C2QYC2|A0A8C2QYC2_CAPHI	1.6e-67	188	129	33	68.617
01_cow	NC_037356.1_OR6T1_pseudogene_short_rev_26596355_26596750_01_cow	Sensory GPCR	Sensory_tr|A0A6P3IX11|A0A6P3IX11_BISBB	2.18e-64	130	118	33	90.769
01_cow	NC_037356.1_OR10D3_functional_fwd_26786880_26787812_01_cow	Sensory GPCR	Sensory_tr|G3N254|G3N254_BOVIN	0	310	310	33	100
01_cow	NC_037356.1_OR10D3_pseudogene_short_fwd_26739447_26739755_01_cow	Sensory GPCR	Sensory_tr|A0A6J0VQT2|A0A6J0VQT2_ODOVR	1.32e-18	58	56	19	96.552
01_cow	NC_037356.1_OR145_pseudogene_nonsense_short_rev_27635408_27636115_01_cow	Sensory GPCR	Sensory_tr|A0A833S4R4|A0A833S4R4_9CERV	2.09e-70	169	105	22	62.13
01_cow	NC_037356.1_OR8G3P_pseudogene_nonsense_short_fwd_27071192_27071629_01_cow	Sensory GPCR	Sensory_tr|A0A5N3XTE9|A0A5N3XTE9_MUNRE	5.19e-54	134	107	31	79.851
01_cow	NC_037356.1_OR8G1_pseudogene_nonsense_short_fwd_27042452_27042886_01_cow	Sensory GPCR	Sensory_tr|A0A8C6EBR7|A0A8C6EBR7_MOSMO	5.16e-44	63	54	14	85.714
01_cow	NC_037356.1_OR149_pseudogene_nonsense_fwd_27543817_27544773_01_cow	Sensory GPCR	Sensory_tr|A0A4W2DS14|A0A4W2DS14_BOBOX	1.09e-145	266	227	28	85.338
01_cow	NC_037356.1_OR8A1_pseudogene_short_truncated_fwd_28012672_28012971_01_cow	Sensory GPCR	Sensory_tr|A0A6J0Z428|A0A6J0Z428_ODOVR	2.92e-42	98	77	33	78.571
01_cow	NC_037356.1_OR145_pseudogene_nonsense_fwd_27374418_27375398_01_cow	Sensory GPCR	Sensory_tr|A0A8U0MNK8|A0A8U0MNK8_MUSPF	1.05e-46	136	67	14	49.265
01_cow	NC_037356.1_OR147_pseudogene_short_rev_27135018_27135425_01_cow	Sensory GPCR	Sensory_tr|A0A6J0VNA7|A0A6J0VNA7_ODOVR	9.57e-54	112	92	27	82.143
01_cow	NC_037356.1_OR151_pseudogene_nonsense_short_fwd_27997763_27998149_01_cow	Sensory GPCR	Sensory_tr|A0A3Q1MWY6|A0A3Q1MWY6_BOVIN	2.77e-48	105	80	27	76.19
01_cow	NC_037336.1_OR145_functional_fwd_104440502_104441428_01_cow	Sensory GPCR	Sensory_tr|A0A4W2GXP6|A0A4W2GXP6_BOBOX	0	308	308	33	100
01_cow	NC_037336.1_TAAR7a_pseudogene_short_rev_70608538_70609248_01_cow	Sensory GPCR	Sensory_tr|A0A4W2DAM5|A0A4W2DAM5_BOBOX	8.59e-171	236	234	33	99.153
01_cow	NC_037336.1_TAAR7a_pseudogene_short_rev_70738458_70739159_01_cow	Sensory GPCR	Sensory_tr|F1MIP2|F1MIP2_BOVIN	3.74e-158	235	219	33	93.191
01_cow	NC_037336.1_TAAR6_pseudogene_short_rev_70744262_70744567_01_cow	Sensory GPCR	Sensory_tr|A0A8C6E5I2|A0A8C6E5I2_MOSMO	1.34e-24	51	46	17	90.196
01_cow	NC_037336.1_TAAR8_pseudogene_nonsense_fwd_70686414_70687349_01_cow	Sensory GPCR	Sensory_tr|A0A6J0YLT6|A0A6J0YLT6_ODOVR	1.59e-119	212	175	21	82.547
01_cow	NC_037336.1_TAAR6_pseudogene_nonsense_fwd_70552107_70553069_01_cow	Sensory GPCR	Sensory_tr|A0A6B0RFI4|A0A6B0RFI4_9CETA	7.86e-99	152	123	16	80.921
01_cow	NC_037336.1_OR4P4_pseudogene_nonsense_fwd_161363_162472_01_cow	Sensory GPCR	Sensory_tr|F1MSZ3|F1MSZ3_BOVIN	5.11e-137	163	147	15	90.184
01_cow	NC_037336.1_TAAR8_pseudogene_short_rev_70618754_70619233_01_cow	Sensory GPCR	Sensory_tr|A0A6P3HHA9|A0A6P3HHA9_BISBB	3.14e-77	143	118	28	82.517
01_cow	NC_037336.1_OR145_pseudogene_nonsense_fwd_104432669_104433721_01_cow	Sensory GPCR	Sensory_tr|A0A8C3VQ93|A0A8C3VQ93_9CETA	3.68e-110	205	134	19	65.366
01_cow	NC_037336.1_TAAR7a_pseudogene_short_rev_70724065_70724400_01_cow	Sensory GPCR	Sensory_tr|A0A4W2H895|A0A4W2H895_BOBOX	1.78e-54	71	70	21	98.592
01_cow	NC_037336.1_TAAR7a_pseudogene_short_fwd_70518751_70519470_01_cow	Sensory GPCR	Sensory_tr|W5PY76|W5PY76_SHEEP	1.4e-155	239	227	33	94.979
01_cow	NC_037336.1_OR8G3P_pseudogene_short_fwd_104345363_104345893_01_cow	Sensory GPCR	Sensory_tr|W5PKH6|W5PKH6_SHEEP	1.6e-110	173	159	33	91.908
01_cow	NC_037336.1_OR8G3P_functional_fwd_104355740_104356674_01_cow	Sensory GPCR	Sensory_tr|G3N2M3|G3N2M3_BOVIN	0	311	311	33	100
01_cow	NC_037336.1_TAAR7a_pseudogene_nonsense_rev_70650823_70651695_01_cow	Sensory GPCR	Sensory_tr|L8HR97|L8HR97_9CETA	0	289	276	33	95.502
01_cow	NC_037336.1_OR8D2_pseudogene_short_rev_104403655_104404095_01_cow	Sensory GPCR	Sensory_tr|G3MY88|G3MY88_BOVIN	3.23e-75	126	113	29	89.683
01_cow	NC_037336.1_OR10AG1_pseudogene_short_rev_243978_244319_01_cow	Sensory GPCR	Sensory_tr|W5NUZ3|W5NUZ3_SHEEP	2.64e-25	85	74	25	87.059
01_cow	NC_037336.1_OR7A10_pseudogene_short_rev_265370_265882_01_cow	Sensory GPCR	Sensory_tr|A0A8C6CKJ4|A0A8C6CKJ4_MOSMO	3.35e-98	170	156	33	91.765
01_cow	NC_037336.1_OR5D13_pseudogene_short_fwd_192789_193322_01_cow	Sensory GPCR	Sensory_tr|L8IZR9|L8IZR9_9CETA	3.11e-120	177	168	33	94.915
01_cow	NC_037336.1_OR5D13_pseudogene_short_fwd_189607_190101_01_cow	Sensory GPCR	Sensory_tr|L8IZR9|L8IZR9_9CETA	9.29e-67	136	135	27	99.265
01_cow	NC_037334.1_OR7A17_pseudogene_short_fwd_8623485_8623955_01_cow	Sensory GPCR	Sensory_tr|L8IPI5|L8IPI5_9CETA	4.63e-106	151	151	32	100
01_cow	NC_037334.1_OR7A17_functional_fwd_9688412_9689383_01_cow	Sensory GPCR	Sensory_tr|A0A6P3HXR4|A0A6P3HXR4_BISBB	0	323	316	33	97.833
01_cow	NC_037334.1_OR7A10_pseudogene_short_fwd_13597683_13598327_01_cow	Sensory GPCR	Sensory_tr|A0A8P0P2Y1|A0A8P0P2Y1_CANLF	3.7e-69	207	131	30	63.285
01_cow	NC_037334.1_OR7A17_functional_fwd_8679664_8680533_01_cow	Sensory GPCR	Sensory_tr|L8ITI6|L8ITI6_9CETA	0	286	276	33	96.503
01_cow	NC_037334.1_OR7A17_functional_fwd_10428882_10429844_01_cow	Sensory GPCR	Sensory_tr|A0A6P3GP11|A0A6P3GP11_BISBB	0	320	318	33	99.375
01_cow	NC_037334.1_OR7D4_pseudogene_short_fwd_13697483_13698271_01_cow	Sensory GPCR	Sensory_tr|A0A8B9WLW4|A0A8B9WLW4_BOSMU	2.3e-169	254	252	32	99.213
01_cow	NC_037334.1_ORPROTEINOLF4_pseudogene_short_rev_9562689_9563342_01_cow	Sensory GPCR	Sensory_tr|A0A5N3WFL4|A0A5N3WFL4_MUNMU	7.52e-112	217	203	33	93.548
01_cow	NC_037334.1_ORPROTEINOLF4_functional_rev_9490925_9491923_01_cow	Sensory GPCR	Sensory_tr|A0A3Q1NBS6|A0A3Q1NBS6_BOVIN	0	332	332	33	100
01_cow	NC_037334.1_OR7A10_functional_rev_9461761_9462765_01_cow	Sensory GPCR	Sensory_tr|L8HME8|L8HME8_9CETA	0	333	331	33	99.399
01_cow	NC_037334.1_OR7A10_functional_fwd_10456412_10457380_01_cow	Sensory GPCR	Sensory_tr|A0A3Q1MQ09|A0A3Q1MQ09_BOVIN	0	322	322	33	100
01_cow	NC_037334.1_OR2L8_functional_rev_41584783_41585721_01_cow	Sensory GPCR	Sensory_tr|A0A3Q1MFC8|A0A3Q1MFC8_BOVIN	0	312	312	33	100
01_cow	NC_037334.1_OR2L3_pseudogene_short_fwd_41710925_41711254_01_cow	Sensory GPCR	Sensory_tr|A0A5J5MZA8|A0A5J5MZA8_MUNRE	2.53e-56	103	87	31	84.466
01_cow	NC_037334.1_OR2L8_pseudogene_nonsense_fwd_41744713_41745672_01_cow	Sensory GPCR	Sensory_tr|A0A5J5MZA8|A0A5J5MZA8_MUNRE	1.46e-133	182	158	19	86.813
01_cow	NC_037334.1_OR18_functional_fwd_14179530_14180447_01_cow	Sensory GPCR	Sensory_tr|G3N2T8|G3N2T8_BOVIN	0	305	305	33	100
01_cow	NC_037334.1_OR2M3_functional_rev_40178438_40179370_01_cow	Sensory GPCR	Sensory_tr|G3MWV2|G3MWV2_BOVIN	0	310	310	33	100
01_cow	NC_037334.1_OR7A17_functional_fwd_8640062_8641153_01_cow	Sensory GPCR	Sensory_tr|A0A3Q1LQC1|A0A3Q1LQC1_BOVIN	0	363	363	33	100
01_cow	NC_037334.1_OR7A17_functional_rev_8888829_8889914_01_cow	Sensory GPCR	Sensory_tr|A0A3Q1LMB4|A0A3Q1LMB4_BOVIN	0	361	361	33	100
01_cow	NC_037334.1_ORPROTEINOLF4_functional_fwd_10416394_10417392_01_cow	Sensory GPCR	Sensory_tr|A0A3Q1LV00|A0A3Q1LV00_BOVIN	0	332	332	33	100
01_cow	NC_037334.1_VN2R116_pseudogene_short_fwd_15962825_15984532_01_cow	Non-sensory GPCR	tr|A0A6J3BHA1|A0A6J3BHA1_VICPA	8.59e-92	203	144	14	70.936
01_cow	NC_037334.1_ORPROTEINOLF4_functional_rev_8241549_8242502_01_cow	Sensory GPCR	Sensory_tr|A0A3Q1MSM0|A0A3Q1MSM0_BOVIN	0	317	317	33	100
01_cow	NC_037334.1_OR7A10_pseudogene_short_fwd_10177740_10178081_01_cow	Sensory GPCR	Sensory_tr|D2I7I3|D2I7I3_AILME	2.02e-47	115	77	31	66.957
01_cow	NC_037334.1_OR7A17_pseudogene_short_rev_9867920_9868360_01_cow	Sensory GPCR	Sensory_tr|A0A6J0Z1C1|A0A6J0Z1C1_ODOVR	6.78e-85	145	126	33	86.897
01_cow	NC_037334.1_OR7A17_pseudogene_short_fwd_9722069_9722413_01_cow	Sensory GPCR	Sensory_tr|L8I0L1|L8I0L1_9CETA	4.53e-66	103	101	30	98.058
01_cow	NC_037334.1_OR7A17_functional_rev_9453718_9454650_01_cow	Sensory GPCR	Sensory_tr|G3MXT5|G3MXT5_BOVIN	0	299	299	32	100
01_cow	NC_037334.1_ORPROTEINOLF4_pseudogene_nonsense_fwd_10334138_10335241_01_cow	Sensory GPCR	Sensory_tr|A0A8B7QFG6|A0A8B7QFG6_HIPAR	4.74e-118	181	141	16	77.901
01_cow	NC_037334.1_OR7A5_pseudogene_short_fwd_9119301_9119618_01_cow	Sensory GPCR	Sensory_tr|A0A6P3IWT1|A0A6P3IWT1_BISBB	1.77e-64	102	98	32	96.078
01_cow	NC_037334.1_ORPROTEINOLF4_pseudogene_short_rev_9425937_9426257_01_cow	Sensory GPCR	Sensory_tr|A0A3Q1MY48|A0A3Q1MY48_BOVIN	4e-56	87	85	27	97.701
01_cow	NC_037334.1_OR7A10_functional_rev_10165175_10166128_01_cow	Sensory GPCR	Sensory_tr|A0A3Q1N7Q7|A0A3Q1N7Q7_BOVIN	0	317	317	33	100
01_cow	NC_037334.1_OR7A10_functional_fwd_9792240_9793190_01_cow	Sensory GPCR	Sensory_tr|A0A4W2G9X5|A0A4W2G9X5_BOBOX	0	317	314	33	99.054
01_cow	NC_037334.1_ORPROTEINOLF4_pseudogene_short_fwd_9141880_9142263_01_cow	Sensory GPCR	Sensory_tr|L8IB15|L8IB15_9CETA	6.08e-64	127	124	33	97.638
01_cow	NC_037334.1_OR7A17_pseudogene_short_fwd_8750058_8750564_01_cow	Sensory GPCR	Sensory_tr|L8I7P5|L8I7P5_9CETA	4.52e-111	162	158	32	97.531
01_cow	NC_037334.1_OR10H3_functional_rev_7081038_7081967_01_cow	Sensory GPCR	Sensory_tr|F1N087|F1N087_BOVIN	0	309	309	33	100
01_cow	NC_037334.1_OR10H3_pseudogene_short_rev_7191608_7192240_01_cow	Sensory GPCR	Sensory_tr|F1MUP8|F1MUP8_BOVIN	2.27e-153	210	210	33	100
01_cow	NC_037334.1_OR10H3_pseudogene_short_rev_7151627_7152475_01_cow	Sensory GPCR	Sensory_tr|A0A6P5C010|A0A6P5C010_BOSIN	0	275	274	32	99.636
01_cow	NC_037334.1_OR10H3_pseudogene_short_fwd_7297362_7298210_01_cow	Sensory GPCR	Sensory_tr|A0A8B9YLM3|A0A8B9YLM3_BOSMU	0	282	281	33	99.645
01_cow	NC_037334.1_OR10H3_pseudogene_short_rev_7268541_7269389_01_cow	Sensory GPCR	Sensory_tr|A0A4W2DK42|A0A4W2DK42_BOBOX	0	282	282	33	100
01_cow	NC_037334.1_OR2L3_pseudogene_nonsense_short_rev_41563238_41564035_01_cow	Sensory GPCR	Sensory_tr|A0A8C3YGC1|A0A8C3YGC1_9CETA	6.37e-95	122	98	15	80.328
01_cow	NC_037334.1_OR2M3_pseudogene_short_rev_41909352_41909714_01_cow	Sensory GPCR	Sensory_tr|A0A8D2C902|A0A8D2C902_PIG	1.67e-61	118	98	33	83.051
01_cow	NC_037334.1_OR1571_functional_fwd_9126371_9127303_01_cow	Sensory GPCR	Sensory_tr|A0A3Q1MJS3|A0A3Q1MJS3_BOVIN	0	310	310	33	100
01_cow	NC_037334.1_OR7A5_pseudogene_short_rev_9878795_9879439_01_cow	Sensory GPCR	Sensory_tr|A0A6P3I1K4|A0A6P3I1K4_BISBB	6.79e-149	215	210	33	97.674
01_cow	NC_037334.1_OR18_functional_rev_13731626_13732555_01_cow	Sensory GPCR	Sensory_tr|F1MDB0|F1MDB0_BOVIN	0	309	309	33	100
01_cow	NC_037334.1_ORPROTEINOLF4_pseudogene_nonsense_fwd_10464380_10465543_01_cow	Sensory GPCR	Sensory_tr|A0A5N3WHQ5|A0A5N3WHQ5_MUNMU	3.01e-133	142	132	12	92.958
01_cow	NC_037334.1_OR7A10_pseudogene_short_rev_9000590_9001363_01_cow	Sensory GPCR	Sensory_tr|L8HXX4|L8HXX4_9CETA	8.7e-132	241	220	31	91.286
01_cow	NC_037334.1_ORPROTEINOLF4_pseudogene_short_rev_8357597_8358286_01_cow	Sensory GPCR	Sensory_tr|A0A6P3IQV6|A0A6P3IQV6_BISBB	1.08e-164	229	225	33	98.253
01_cow	NC_037334.1_OR2H1_pseudogene_short_rev_42152543_42152863_01_cow	Sensory GPCR	Sensory_tr|A0A6P3J0I3|A0A6P3J0I3_BISBB	2.48e-72	106	106	33	100
01_cow	NC_037334.1_OR10H3_pseudogene_short_rev_7136785_7137144_01_cow	Sensory GPCR	Sensory_tr|A0A6P3GL52|A0A6P3GL52_BISBB	1.37e-80	119	119	33	100
01_cow	NC_037334.1_OR10H1_functional_fwd_7043986_7044972_01_cow	Sensory GPCR	Sensory_tr|A0A6P3HZP3|A0A6P3HZP3_BISBB	0	302	302	31	100
01_cow	NC_037334.1_OR7A17_pseudogene_short_rev_10259312_10259806_01_cow	Sensory GPCR	Sensory_tr|A0A836D550|A0A836D550_SHEEP	1.15e-110	164	156	33	95.122
01_cow	NC_037334.1_OR7A17_pseudogene_short_rev_8932657_8933334_01_cow	Sensory GPCR	Sensory_tr|A0A6P5C0C6|A0A6P5C0C6_BOSIN	3.19e-99	201	189	30	94.03
01_cow	NC_037334.1_OR7A17_functional_fwd_10090682_10091650_01_cow	Sensory GPCR	Sensory_tr|A0A3Q1N4Y6|A0A3Q1N4Y6_BOVIN	0	322	322	33	100
01_cow	NC_037334.1_OR10H1_pseudogene_short_fwd_7110287_7111141_01_cow	Sensory GPCR	Sensory_tr|A0A4W2EZY7|A0A4W2EZY7_BOBOX	4.12e-164	265	265	31	100
01_cow	NC_037334.1_OR7A17_pseudogene_nonsense_fwd_9153984_9154916_01_cow	Sensory GPCR	Sensory_tr|A0A6P3IYY3|A0A6P3IYY3_BISBB	3.73e-165	310	287	33	92.581
01_cow	NC_037334.1_OR7A5_pseudogene_short_fwd_8796022_8796417_01_cow	Sensory GPCR	Sensory_tr|A0A6J0Z3C4|A0A6J0Z3C4_ODOVR	1.94e-80	131	117	33	89.313
01_cow	NC_037334.1_OR7A5_pseudogene_short_rev_9896003_9896398_01_cow	Sensory GPCR	Sensory_tr|A0A6J0Z3C4|A0A6J0Z3C4_ODOVR	1.94e-80	131	117	33	89.313
01_cow	NC_037334.1_OR7A5_pseudogene_short_fwd_10006472_10006867_01_cow	Sensory GPCR	Sensory_tr|A0A6J0Z3C4|A0A6J0Z3C4_ODOVR	1.94e-80	131	117	33	89.313
01_cow	NC_037334.1_OR7A10_pseudogene_nonsense_fwd_10441560_10442492_01_cow	Sensory GPCR	Sensory_tr|A0A287AW21|A0A287AW21_PIG	1.38e-153	308	239	33	77.597
01_cow	NC_037334.1_OR7A5_pseudogene_short_fwd_39878804_39879220_01_cow	Sensory GPCR	Sensory_tr|A0A6P5C0G9|A0A6P5C0G9_BOSIN	3.33e-95	138	138	33	100
01_cow	NC_037334.1_OR1571_pseudogene_short_rev_9802074_9802922_01_cow	Sensory GPCR	Sensory_tr|A0A6J0Z3C4|A0A6J0Z3C4_ODOVR	2.46e-163	282	248	33	87.943
01_cow	NC_037334.1_OR7A17_pseudogene_nonsense_fwd_10035651_10036574_01_cow	Sensory GPCR	Sensory_tr|A0A6J0Z1C1|A0A6J0Z1C1_ODOVR	1.36e-173	307	264	33	85.993
01_cow	NC_037334.1_OR7A17_pseudogene_short_rev_10188125_10188793_01_cow	Sensory GPCR	Sensory_tr|G5E6A6|G5E6A6_BOVIN	2.01e-119	204	201	30	98.529
01_cow	NC_037334.1_OR7A17_pseudogene_short_fwd_9735464_9736129_01_cow	Sensory GPCR	Sensory_tr|A0A6P5BZZ8|A0A6P5BZZ8_BOSIN	2.04e-133	221	215	33	97.285
01_cow	NC_037334.1_ORPROTEINOLF4_pseudogene_short_rev_8878490_8879062_01_cow	Sensory GPCR	Sensory_tr|G3N0S2|G3N0S2_BOVIN	3.49e-125	190	189	33	99.474
01_cow	NC_037334.1_OR7A10_pseudogene_short_fwd_8579079_8579636_01_cow	Sensory GPCR	Sensory_tr|A0A6P5BZY8|A0A6P5BZY8_BOSIN	3.78e-114	184	175	33	95.109
01_cow	NC_037334.1_OR7A5_pseudogene_short_fwd_8562253_8562660_01_cow	Sensory GPCR	Sensory_tr|A0A4W2G8I4|A0A4W2G8I4_BOBOX	8.73e-92	132	132	32	100
01_cow	NC_037334.1_OR7A10_pseudogene_short_fwd_8602812_8603207_01_cow	Sensory GPCR	Sensory_tr|A0A5N3WIY8|A0A5N3WIY8_MUNMU	9.37e-84	131	120	33	91.603
01_cow	NC_037334.1_OR1571_pseudogene_nonsense_short_fwd_10130374_10131162_01_cow	Sensory GPCR	Sensory_tr|A0A6J0Z5M0|A0A6J0Z5M0_ODOVR	4.04e-106	142	118	18	83.099
01_cow	NC_037334.1_OR7A17_pseudogene_short_rev_10196844_10197509_01_cow	Sensory GPCR	Sensory_tr|A0A6P5BZZ8|A0A6P5BZZ8_BOSIN	1.12e-130	206	196	31	95.146
01_cow	NC_037334.1_OR7A17_pseudogene_nonsense_short_rev_8895928_8896695_01_cow	Sensory GPCR	Sensory_tr|L8J427|L8J427_9CETA	1.2e-66	78	60	10	76.923
01_cow	NC_037334.1_OR10T2_pseudogene_short_fwd_7978330_7979097_01_cow	Sensory GPCR	Sensory_tr|F1MXN2|F1MXN2_BOVIN	1.07e-169	255	255	33	100
01_cow	NC_037334.1_OR7A10_pseudogene_nonsense_rev_8444283_8445263_01_cow	Sensory GPCR	Sensory_tr|A0A4W2GAD2|A0A4W2GAD2_BOBOX	1.26e-132	331	227	33	68.58
01_cow	NC_037334.1_OR7A10_pseudogene_short_fwd_9757946_9758641_01_cow	Sensory GPCR	Sensory_tr|A0A452FKH9|A0A452FKH9_CAPHI	1.66e-145	225	212	32	94.222
01_cow	NC_037334.1_OR7A10_pseudogene_short_rev_9528965_9529747_01_cow	Sensory GPCR	Sensory_tr|L8IB51|L8IB51_9CETA	3.23e-144	235	221	30	94.043
01_cow	NC_037334.1_OR7A17_pseudogene_nonsense_fwd_9743491_9744690_01_cow	Sensory GPCR	Sensory_tr|L8HX51|L8HX51_9CETA	5.13e-120	272	220	23	80.882
01_cow	NC_037334.1_OR7A10_pseudogene_nonsense_fwd_9107040_9108026_01_cow	Sensory GPCR	Sensory_tr|A0A667FQ51|A0A667FQ51_LYNCA	1.31e-98	142	103	14	72.535
01_cow	NC_037334.1_ORPROTEINOLF4_pseudogene_short_rev_8694795_8695157_01_cow	Sensory GPCR	Sensory_tr|A0A8B9XST0|A0A8B9XST0_BOSMU	3.01e-40	99	73	27	73.737
01_cow	NC_037334.1_OR7A17_pseudogene_nonsense_fwd_10043866_10044807_01_cow	Sensory GPCR	Sensory_tr|A0A6J0YN63|A0A6J0YN63_ODOVR	2.32e-92	323	185	33	57.276
01_cow	NC_037334.1_ORPROTEINOLF4_pseudogene_short_fwd_8816934_8817299_01_cow	Sensory GPCR	Sensory_tr|A0A3Q1MSM0|A0A3Q1MSM0_BOVIN	3.55e-51	122	104	33	85.246
01_cow	NC_037334.1_ORPROTEINOLF4_pseudogene_short_fwd_10386971_10387315_01_cow	Sensory GPCR	Sensory_tr|G1QAX7|G1QAX7_MYOLU	1.71e-33	117	70	33	59.829
01_cow	NC_037334.1_OR7A10_pseudogene_nonsense_short_rev_9860350_9861099_01_cow	Sensory GPCR	Sensory_tr|A0A6J0YN63|A0A6J0YN63_ODOVR	3.97e-51	260	133	33	51.154
01_cow	NC_037334.1_OR7A17_pseudogene_short_fwd_9667414_9667749_01_cow	Sensory GPCR	Sensory_tr|A0A8C0CC47|A0A8C0CC47_BALMU	2.36e-38	77	65	23	84.416
01_cow	NC_037334.1_ORPROTEINOLF4_pseudogene_nonsense_rev_8825871_8827061_01_cow	Sensory GPCR	Sensory_tr|A0A8C6E6Q1|A0A8C6E6Q1_MOSMO	5.11e-121	143	131	12	91.608
01_cow	NC_037334.1_OR7A5_pseudogene_short_rev_8923869_8924315_01_cow	Sensory GPCR	Sensory_tr|A0A5J5N801|A0A5J5N801_MUNRE	2.26e-91	148	131	33	88.514
01_cow	NC_037334.1_OR7A17_pseudogene_nonsense_short_rev_9511946_9512719_01_cow	Sensory GPCR	Sensory_tr|A0A5J5N3W8|A0A5J5N3W8_MUNRE	5.22e-93	165	115	21	69.697
01_cow	NC_037334.1_OR7A17_pseudogene_short_rev_9588849_9589184_01_cow	Sensory GPCR	Sensory_tr|W5Q3V7|W5Q3V7_SHEEP	1.65e-36	48	40	14	83.333
01_cow	NC_037334.1_OR7C2_pseudogene_nonsense_fwd_9176313_9177311_01_cow	Sensory GPCR	Sensory_tr|A0A5N3UQW8|A0A5N3UQW8_MUNMU	4.76e-128	218	196	22	89.908
01_cow	NC_037334.1_OR7A10_pseudogene_nonsense_short_fwd_10316895_10317683_01_cow	Sensory GPCR	Sensory_tr|W5Q3V7|W5Q3V7_SHEEP	6.42e-63	136	102	17	75
01_cow	NC_037334.1_OR7C2_pseudogene_short_fwd_9088236_9088673_01_cow	Sensory GPCR	Sensory_tr|A0A6J0VLP4|A0A6J0VLP4_ODOVR	1.24e-94	145	133	33	91.724
01_cow	NC_037334.1_OR7C2_pseudogene_nonsense_rev_8704338_8705201_01_cow	Sensory GPCR	Sensory_tr|A0A6P5C078|A0A6P5C078_BOSIN	3.28e-179	287	267	33	93.031
01_cow	NC_037334.1_OR7C2_pseudogene_nonsense_fwd_8806467_8807429_01_cow	Sensory GPCR	Sensory_tr|A0A6P5C078|A0A6P5C078_BOSIN	0	320	298	33	93.125
01_cow	NC_037334.1_OR18_pseudogene_short_fwd_14066991_14067566_01_cow	Sensory GPCR	Sensory_tr|L8IG24|L8IG24_9CETA	3.71e-85	178	149	31	83.708
01_cow	NC_037334.1_OR18_pseudogene_short_fwd_14005067_14005702_01_cow	Sensory GPCR	Sensory_tr|F1MNY6|F1MNY6_BOVIN	9.54e-139	211	211	33	100
01_cow	NC_037334.1_OR18_pseudogene_short_rev_13907235_13907864_01_cow	Sensory GPCR	Sensory_tr|G5E6C9|G5E6C9_BOVIN	8.9e-138	209	209	33	100
01_cow	NC_037334.1_OR18_functional_fwd_14104608_14105654_01_cow	Sensory GPCR	Sensory_tr|A0A3Q1M8X4|A0A3Q1M8X4_BOVIN	0	330	330	32	100
01_cow	NC_037334.1_OR7G2_pseudogene_nonsense_short_rev_13496417_13497208_01_cow	Sensory GPCR	Sensory_tr|A0A8C8XRK9|A0A8C8XRK9_PANLE	3.57e-86	283	159	33	56.184
01_cow	NC_037334.1_OR18_functional_rev_13877024_13878013_01_cow	Sensory GPCR	Sensory_tr|A0A3Q1LVJ2|A0A3Q1LVJ2_BOVIN	0	313	313	32	100
01_cow	NC_037334.1_OR7A17_pseudogene_short_rev_10671473_10671967_01_cow	Sensory GPCR	Sensory_tr|A0A3Q1LR01|A0A3Q1LR01_BOVIN	2.38e-83	164	154	33	93.902
01_cow	NC_037334.1_OR7A10_pseudogene_short_rev_10269227_10269688_01_cow	Sensory GPCR	Sensory_tr|W5Q3X6|W5Q3X6_SHEEP	5.54e-72	148	110	32	74.324
01_cow	NC_037334.1_OR7A10_pseudogene_nonsense_short_rev_9478298_9479125_01_cow	Sensory GPCR	Sensory_tr|A0A5N4CM44|A0A5N4CM44_CAMDR	5.71e-93	139	105	17	75.54
01_cow	NC_037334.1_OR18_pseudogene_short_rev_13716312_13716905_01_cow	Sensory GPCR	Sensory_tr|A0A8C2SL63|A0A8C2SL63_CAPHI	1.9e-95	174	153	28	87.931
01_cow	NC_037334.1_OR5W2_pseudogene_short_rev_314548_314898_01_cow	Sensory GPCR	Sensory_tr|A0A835ZNP8|A0A835ZNP8_SHEEP	2.38e-36	61	54	17	88.525
01_cow	NC_037334.1_OR18_pseudogene_short_rev_13929462_13930064_01_cow	Sensory GPCR	Sensory_tr|L8IH07|L8IH07_9CETA	5.26e-117	200	193	33	96.5
01_cow	NC_037334.1_OR7G3_pseudogene_nonsense_short_rev_13551108_13551641_01_cow	Sensory GPCR	Sensory_tr|A0A6P6H717|A0A6P6H717_PUMCO	1.58e-60	84	69	16	82.143
01_cow	NC_037334.1_OR7A17_pseudogene_short_fwd_8546049_8546504_01_cow	Sensory GPCR	Sensory_tr|L8I7P5|L8I7P5_9CETA	1.34e-72	146	112	32	76.712
01_cow	NC_037334.1_OR18_functional_rev_13922642_13923679_01_cow	Sensory GPCR	Sensory_tr|E1B938|E1B938_BOVIN	0	324	317	31	97.84
01_cow	NC_037334.1_OR7A5_pseudogene_short_fwd_10015448_10015801_01_cow	Sensory GPCR	Sensory_tr|L8J427|L8J427_9CETA	2.9e-45	94	71	26	75.532
01_cow	NC_037334.1_OR7A17_pseudogene_short_rev_8978826_8979155_01_cow	Sensory GPCR	Sensory_tr|A0A6P3I1K4|A0A6P3I1K4_BISBB	1.43e-51	103	83	31	80.583
01_cow	NC_037334.1_OR7A5_pseudogene_short_rev_9887073_9887423_01_cow	Sensory GPCR	Sensory_tr|A0A6P3HB69|A0A6P3HB69_BISBB	2.44e-36	61	49	17	80.328
01_cow	NC_037334.1_OR2AJ1_pseudogene_short_rev_42804461_42804802_01_cow	Sensory GPCR	Sensory_tr|A0A384DMS9|A0A384DMS9_URSMA	9.85e-36	91	67	25	73.626
01_cow	NC_037334.1_OR14A16_functional_rev_41097990_41098928_01_cow	Sensory GPCR	Sensory_tr|G3N366|G3N366_BOVIN	0	312	312	33	100
01_cow	NC_037334.1_OR18_pseudogene_short_fwd_14124798_14125451_01_cow	Sensory GPCR	Sensory_tr|G3X8B2|G3X8B2_BOVIN	2.37e-146	217	217	33	100
01_cow	NC_037334.1_OR7D4_pseudogene_short_rev_14314761_14315129_01_cow	Sensory GPCR	Sensory_tr|A0A8C5YZZ1|A0A8C5YZZ1_MARMA	8.15e-37	123	77	33	62.602
01_cow	NC_037334.1_OR18_pseudogene_short_fwd_14048543_14048953_01_cow	Sensory GPCR	Sensory_tr|W5PV19|W5PV19_SHEEP	1e-61	136	118	33	86.765
01_cow	NC_037334.1_OR7A17_pseudogene_short_fwd_9645536_9646105_01_cow	Sensory GPCR	Sensory_tr|A0A8B7QPQ0|A0A8B7QPQ0_HIPAR	2.81e-76	147	113	26	76.871
01_cow	NC_037334.1_ORPROTEINOLF4_pseudogene_nonsense_short_fwd_10373406_10373834_01_cow	Sensory GPCR	Sensory_tr|A0A5J5N429|A0A5J5N429_MUNRE	1.01e-30	60	41	14	68.333
01_cow	NC_037334.1_OR7A17_pseudogene_short_fwd_8632932_8633747_01_cow	Sensory GPCR	Sensory_tr|A0A8B7QPQ0|A0A8B7QPQ0_HIPAR	1.28e-69	206	122	25	59.223
01_cow	NC_037334.1_ORPROTEINOLF4_pseudogene_nonsense_short_rev_9527364_9527870_01_cow	Sensory GPCR	Sensory_tr|A0A836A5H3|A0A836A5H3_SHEEP	1.65e-25	50	37	10	74
01_cow	NC_037334.1_OR7A17_pseudogene_short_rev_10550712_10551053_01_cow	Sensory GPCR	Sensory_tr|A0A5J5N776|A0A5J5N776_MUNRE	2.91e-49	99	87	29	87.879
01_cow	NC_037334.1_OR7A17_pseudogene_nonsense_short_fwd_9370665_9371015_01_cow	Sensory GPCR	Sensory_tr|A0A836AG91|A0A836AG91_SHEEP	2.13e-46	100	91	28	91
01_cow	NC_037334.1_OR7A17_pseudogene_nonsense_short_fwd_9778706_9779071_01_cow	Sensory GPCR	Sensory_tr|Q70Z97|Q70Z97_CANLF	2.7e-27	82	62	22	75.61
01_cow	NC_037334.1_OR18_functional_fwd_13970023_13971072_01_cow	Sensory GPCR	Sensory_tr|A0A3Q1NMH6|A0A3Q1NMH6_BOVIN	0	345	345	33	100
01_cow	NC_037334.1_OR7D4_pseudogene_short_fwd_13667849_13668157_01_cow	Sensory GPCR	Sensory_tr|A0A5J5N5E8|A0A5J5N5E8_MUNRE	4.02e-49	90	77	29	85.556
01_cow	NC_037334.1_OR7D2_pseudogene_nonsense_rev_14276310_14277431_01_cow	Sensory GPCR	Sensory_tr|A0A8D1D8Y3|A0A8D1D8Y3_PIG	1.72e-77	180	131	16	72.778
01_cow	NC_037334.1_OR2H2_functional_rev_40719319_40720191_01_cow	Sensory GPCR	Sensory_tr|A0A4W2D6T1|A0A4W2D6T1_BOBOX	0	290	290	33	100
01_cow	NC_037334.1_OR18_pseudogene_short_fwd_14168374_14169000_01_cow	Sensory GPCR	Sensory_tr|A0A4W2DHZ1|A0A4W2DHZ1_BOBOX	1.5e-138	208	208	33	100
01_cow	NC_037334.1_OR7A17_pseudogene_short_fwd_10398808_10399110_01_cow	Sensory GPCR	Sensory_tr|A0A3Q1MSM0|A0A3Q1MSM0_BOVIN	1.44e-26	78	50	26	64.103
01_cow	NC_037334.1_OR18_pseudogene_nonsense_fwd_14090117_14091106_01_cow	Sensory GPCR	Sensory_tr|A0A8U0NH23|A0A8U0NH23_MUSPF	1.37e-77	298	152	29	51.007
01_cow	NC_037334.1_OR18_pseudogene_nonsense_short_rev_13948155_13948532_01_cow	Sensory GPCR	Sensory_tr|A0A6P3GJ59|A0A6P3GJ59_BISBB	2.94e-51	82	80	22	97.561
01_cow	NC_037334.1_OR2AJ1_pseudogene_short_fwd_41647141_41647665_01_cow	Sensory GPCR	Sensory_tr|L8HQD5|L8HQD5_9CETA	1.34e-58	138	135	26	97.826
01_cow	NC_037334.1_OR2M3_pseudogene_nonsense_fwd_40187696_40188589_01_cow	Sensory GPCR	Sensory_tr|A0A5N4EAU0|A0A5N4EAU0_CAMDR	9.44e-75	201	130	22	64.677
01_cow	NC_037334.1_OR2T11_functional_rev_40528177_40529151_01_cow	Sensory GPCR	Sensory_tr|L8IWF3|L8IWF3_9CETA	0	324	320	33	98.765
01_cow	NC_037334.1_OR5W2_pseudogene_short_rev_335533_335934_01_cow	Sensory GPCR	Sensory_tr|A0A8C6FUU9|A0A8C6FUU9_MOSMO	7.37e-57	134	110	33	82.09
01_cow	NC_037334.1_ORPROTEINOLF4_pseudogene_nonsense_short_fwd_9772036_9772398_01_cow	Sensory GPCR	Sensory_tr|A0A3Q1MSM0|A0A3Q1MSM0_BOVIN	6.38e-26	77	59	21	76.623
01_cow	NC_037334.1_OR56_functional_rev_40196749_40197699_01_cow	Sensory GPCR	Sensory_tr|E1BGM4|E1BGM4_BOVIN	0	316	316	33	100
01_cow	NC_037334.1_OR1361_functional_fwd_7213731_7214669_01_cow	Sensory GPCR	Sensory_tr|G3N3W2|G3N3W2_BOVIN	0	312	312	33	100
01_cow	NC_037334.1_OR2AJ1_pseudogene_short_fwd_41543481_41543885_01_cow	Sensory GPCR	Sensory_tr|A0A5N3WMB9|A0A5N3WMB9_MUNMU	9.94e-63	108	98	27	90.741
01_cow	NC_037334.1_OR6M1_pseudogene_short_fwd_41195658_41196128_01_cow	Sensory GPCR	Sensory_tr|A0A8D1SZR6|A0A8D1SZR6_PIG	3.35e-61	165	113	33	68.485
01_cow	NC_037334.1_OR7A17_pseudogene_nonsense_rev_10661952_10662884_01_cow	Sensory GPCR	Sensory_tr|G3U6X0|G3U6X0_LOXAF	1.79e-50	125	73	13	58.4
01_cow	NC_037334.1_OR5W7_pseudogene_nonsense_rev_345713_346807_01_cow	Sensory GPCR	Sensory_tr|A0A8C6FUN5|A0A8C6FUN5_MOSMO	2e-136	184	158	16	85.87
01_cow	NC_037334.1_OR7A10_pseudogene_nonsense_fwd_9233128_9234198_01_cow	Sensory GPCR	Sensory_tr|D2I5H3|D2I5H3_AILME	9.86e-61	118	73	11	61.864
01_cow	NC_037334.1_OR1361_pseudogene_short_rev_7327460_7328155_01_cow	Sensory GPCR	Sensory_tr|L8I288|L8I288_9CETA	6.39e-143	231	213	33	92.208
01_cow	NC_037334.1_VN2R116_pseudogene_short_rev_17307167_17307916_01_cow	Sensory GPCR	Sensory_tr|A0A6B0R1E6|A0A6B0R1E6_9CETA	9.16e-123	192	173	26	90.104
01_cow	NC_037334.1_OR2L3_pseudogene_nonsense_fwd_42913750_42914730_01_cow	Sensory GPCR	Sensory_tr|A0A3Q1LKV9|A0A3Q1LKV9_BOVIN	1.21e-127	257	213	26	82.879
01_cow	NC_037334.1_OR2L3_pseudogene_short_fwd_42922323_42923174_01_cow	Sensory GPCR	Sensory_tr|G3MZV9|G3MZV9_BOVIN	8.85e-173	274	267	32	97.445
01_cow	NC_037334.1_OR2L3_pseudogene_short_fwd_42904876_42905283_01_cow	Sensory GPCR	Sensory_tr|L8IST3|L8IST3_9CETA	1.57e-87	133	129	33	96.992
01_cow	NC_037334.1_VN2R116_pseudogene_short_rev_42975191_42999900_01_cow	Non-sensory GPCR	tr|T0NS23|T0NS23_CAMFR	6.61e-20	74	58	23	78.378
01_cow	NC_037334.1_OR2W6_functional_fwd_40807018_40807959_01_cow	Sensory GPCR	Sensory_tr|L8IT73|L8IT73_9CETA	0	294	291	31	98.98
01_cow	NC_037334.1_OR2T27_functional_fwd_42476000_42476878_01_cow	Sensory GPCR	Sensory_tr|A0A6P3J6N1|A0A6P3J6N1_BISBB	0	292	292	33	100
01_cow	NC_037334.1_OR14A16_pseudogene_nonsense_short_rev_41152189_41152935_01_cow	Sensory GPCR	Sensory_tr|A0A6P5C089|A0A6P5C089_BOSIN	1.84e-141	257	211	33	82.101
01_cow	NC_037334.1_OR14C36_pseudogene_nonsense_fwd_41979811_41980734_01_cow	Sensory GPCR	Sensory_tr|A0A6J3A7H5|A0A6J3A7H5_VICPA	1.32e-63	210	122	22	58.095
01_cow	NC_037334.1_OR24_pseudogene_short_rev_13423428_13424087_01_cow	Sensory GPCR	Sensory_tr|A0A6P5C0A8|A0A6P5C0A8_BOSIN	1.4e-147	219	218	33	99.543
01_cow	NC_037334.1_OR5M9_pseudogene_nonsense_fwd_110658328_110659305_01_cow	Sensory GPCR	Sensory_tr|A0A6P3I0U0|A0A6P3I0U0_BISBB	3.17e-105	159	154	16	96.855
01_cow	NC_037334.1_OR7G2_pseudogene_nonsense_short_fwd_13803902_13804369_01_cow	Sensory GPCR	Sensory_tr|L9JUB7|L9JUB7_TUPCH	5.51e-37	73	52	16	71.233
01_cow	NC_037334.1_OR1030_pseudogene_nonsense_short_fwd_72039707_72040075_01_cow	Sensory GPCR	Sensory_tr|A0A8C7C0G7|A0A8C7C0G7_NEOVI	5.61e-34	91	69	25	75.824
01_cow	NC_037347.1_OR5W2_pseudogene_short_rev_207210_207542_01_cow	Sensory GPCR	Sensory_tr|A0A6P5CX27|A0A6P5CX27_BOSIN	2.88e-63	102	95	31	93.137
01_cow	NC_037347.1_OR5D13_pseudogene_nonsense_rev_9883_11076_01_cow	Sensory GPCR	Sensory_tr|A0A6J0Z791|A0A6J0Z791_ODOVR	3.57e-122	238	186	20	78.151
01_cow	NC_037347.1_OR5D13_pseudogene_short_fwd_199697_200203_01_cow	Sensory GPCR	Sensory_tr|A0A6J0Z791|A0A6J0Z791_ODOVR	6.29e-71	158	123	31	77.848
01_cow	NC_037347.1_OR5I1_pseudogene_short_rev_217818_218279_01_cow	Sensory GPCR	Sensory_tr|F1MQY6|F1MQY6_BOVIN	9.33e-100	149	144	32	96.644
01_cow	NC_037347.1_OR5D13_pseudogene_short_fwd_151585_152241_01_cow	Sensory GPCR	Sensory_tr|G3X8B6|G3X8B6_BOVIN	1.8e-152	213	213	32	100
01_cow	NC_037347.1_OR5D13_pseudogene_short_rev_64883_65539_01_cow	Sensory GPCR	Sensory_tr|G5E6B6|G5E6B6_BOVIN	4.24e-152	213	213	32	100
01_cow	NC_037347.1_OR5W2_pseudogene_short_rev_212527_213018_01_cow	Sensory GPCR	Sensory_tr|A0A5N3USP7|A0A5N3USP7_MUNMU	2.69e-54	69	59	14	85.507
01_cow	NC_037347.1_OR10AG1_pseudogene_nonsense_short_rev_236658_237497_01_cow	Sensory GPCR	Sensory_tr|G3N3V5|G3N3V5_BOVIN	4.51e-117	183	172	22	93.989
01_cow	NC_037347.1_OR5D18_pseudogene_short_rev_46036_46512_01_cow	Sensory GPCR	Sensory_tr|A0A452DWC2|A0A452DWC2_CAPHI	8.04e-56	131	103	27	78.626
01_cow	NC_037347.1_OR5D18_pseudogene_nonsense_short_rev_31628_32458_01_cow	Sensory GPCR	Sensory_tr|A0A833SH51|A0A833SH51_9CERV	1.57e-115	146	125	18	85.616
01_cow	NC_037347.1_OR1038_pseudogene_nonsense_short_rev_71875130_71875894_01_cow	Sensory GPCR	Sensory_tr|A0A833WB92|A0A833WB92_9CERV	2.29e-109	149	131	19	87.919
01_cow	NC_037347.1_OR4P4_pseudogene_short_fwd_101398_101856_01_cow	Sensory GPCR	Sensory_tr|A0A8C6CR55|A0A8C6CR55_MOSMO	8.51e-56	107	101	23	94.393
01_cow	NC_037347.1_OR5D13_pseudogene_short_fwd_144280_144642_01_cow	Sensory GPCR	Sensory_tr|A0A6P3H7Q7|A0A6P3H7Q7_BISBB	3.8e-72	108	106	30	98.148
01_cow	NC_037347.1_OR5D13_pseudogene_short_rev_72575_72880_01_cow	Sensory GPCR	Sensory_tr|A0A5N3VDK8|A0A5N3VDK8_MUNMU	6.81e-50	95	80	31	84.211
01_cow	NC_037347.1_OR5D18_pseudogene_short_fwd_164436_164912_01_cow	Sensory GPCR	Sensory_tr|A0A452DWC2|A0A452DWC2_CAPHI	2.64e-78	131	116	27	88.55
01_cow	NC_037347.1_OR4P4_pseudogene_short_fwd_91823_92362_01_cow	Sensory GPCR	Sensory_tr|A0A452EE40|A0A452EE40_CAPHI	1.17e-96	169	152	31	89.941
01_cow	NC_037347.1_OR4P4_pseudogene_nonsense_rev_127060_128028_01_cow	Sensory GPCR	Sensory_tr|A0A452EE40|A0A452EE40_CAPHI	1.51e-120	118	106	12	89.831
01_cow	NC_037347.1_OR5D13_pseudogene_nonsense_short_rev_17379_18113_01_cow	Sensory GPCR	Sensory_tr|A0A5N3UPH6|A0A5N3UPH6_MUNRE	9.36e-101	163	146	22	89.571
01_cow	NC_037347.1_OR5D13_pseudogene_short_fwd_193220_193555_01_cow	Sensory GPCR	Sensory_tr|A0A6J0Z8Y6|A0A6J0Z8Y6_ODOVR	6.28e-70	111	104	33	93.694
01_cow	NC_037337.1_OR11H6_functional_rev_26886948_26887871_01_cow	Sensory GPCR	Sensory_tr|F1MBW8|F1MBW8_BOVIN	0	307	307	33	100
01_cow	NC_037337.1_OR4F6_functional_rev_27582681_27583667_01_cow	Sensory GPCR	Sensory_tr|A0A6P3I474|A0A6P3I474_BISBB	0	328	322	33	98.171
01_cow	NC_037337.1_OR11H1_functional_rev_27099127_27100173_01_cow	Sensory GPCR	Sensory_tr|F1MVU3|F1MVU3_BOVIN	0	348	348	33	100
01_cow	NC_037337.1_OR4S2_functional_fwd_27173611_27174489_01_cow	Sensory GPCR	Sensory_tr|F1MIF7|F1MIF7_BOVIN	0	292	292	33	100
01_cow	NC_037337.1_OR4K15_functional_fwd_27353751_27354695_01_cow	Sensory GPCR	Sensory_tr|G5E586|G5E586_BOVIN	0	314	314	33	100
01_cow	NC_037337.1_OR4K15_pseudogene_short_fwd_27367002_27367664_01_cow	Sensory GPCR	Sensory_tr|A0A6P3GNZ5|A0A6P3GNZ5_BISBB	4.95e-119	194	189	29	97.423
01_cow	NC_037337.1_OR4K14_pseudogene_short_fwd_27110087_27110638_01_cow	Sensory GPCR	Sensory_tr|A0A4W2CXA2|A0A4W2CXA2_BOBOX	1.08e-107	178	178	32	100
01_cow	NC_037337.1_OR4Q3_functional_fwd_27158209_27159156_01_cow	Sensory GPCR	Sensory_tr|E1BAT2|E1BAT2_BOVIN	0	315	315	33	100
01_cow	NC_037337.1_OR4F3_pseudogene_short_fwd_28149419_28149925_01_cow	Sensory GPCR	Sensory_tr|L8HSM6|L8HSM6_9CETA	2.46e-107	164	157	32	95.732
01_cow	NC_037337.1_OR4K14_pseudogene_short_rev_27402051_27402806_01_cow	Sensory GPCR	Sensory_tr|E1B7Y6|E1B7Y6_BOVIN	4.43e-173	251	251	33	100
01_cow	NC_037337.1_OR4K15_pseudogene_short_fwd_27290144_27290692_01_cow	Sensory GPCR	Sensory_tr|A0A6J0ZDB9|A0A6J0ZDB9_ODOVR	7.27e-117	178	165	32	92.697
01_cow	NC_037337.1_OR6J1_pseudogene_nonsense_fwd_22184111_22184983_01_cow	Sensory GPCR	Sensory_tr|A0A8C3YSI9|A0A8C3YSI9_9CETA	1.5e-86	119	89	14	74.79
01_cow	NC_037337.1_OR4F21_pseudogene_short_fwd_27713553_27714398_01_cow	Sensory GPCR	Sensory_tr|A0A6P3GYZ7|A0A6P3GYZ7_BISBB	1.88e-132	210	207	25	98.571
01_cow	NC_037337.1_OR4F3_functional_rev_28173165_28174037_01_cow	Sensory GPCR	Sensory_tr|A0A6P3HT65|A0A6P3HT65_BISBB	0	290	287	33	98.966
01_cow	NC_037337.1_OR5W2_pseudogene_nonsense_rev_409715_410722_01_cow	Sensory GPCR	Sensory_tr|A0A8B9WFJ8|A0A8B9WFJ8_BOSMU	4.73e-123	179	158	17	88.268
01_cow	NC_037337.1_OR5W2_pseudogene_short_rev_416611_417216_01_cow	Sensory GPCR	Sensory_tr|A0A836CV20|A0A836CV20_SHEEP	1.58e-74	136	116	22	85.294
01_cow	NC_037337.1_OR11H6_pseudogene_short_rev_27120273_27120722_01_cow	Sensory GPCR	Sensory_tr|A0A5N3UT43|A0A5N3UT43_MUNMU	1.25e-98	150	139	33	92.667
01_cow	NC_037337.1_OR4F15_pseudogene_short_fwd_27753557_27754036_01_cow	Sensory GPCR	Sensory_tr|A0A6J0YRL4|A0A6J0YRL4_ODOVR	7.26e-77	159	136	33	85.535
01_cow	NC_037337.1_OR4K1_pseudogene_short_fwd_27320166_27320930_01_cow	Sensory GPCR	Sensory_tr|F1MDY8|F1MDY8_BOVIN	2.47e-177	254	254	33	100
01_cow	NC_037337.1_OR4F4_pseudogene_short_fwd_27616826_27617170_01_cow	Sensory GPCR	Sensory_tr|L5MB55|L5MB55_MYODS	1.19e-53	95	83	28	87.368
01_cow	NC_037337.1_OR11H6_pseudogene_short_rev_27370531_27370944_01_cow	Sensory GPCR	Sensory_tr|A0A6J0Y3Z0|A0A6J0Y3Z0_ODOVR	8.43e-43	102	82	24	80.392
01_cow	NC_037337.1_OR4K13_pseudogene_short_fwd_27450463_27451128_01_cow	Sensory GPCR	Sensory_tr|A0A6P3TIJ5|A0A6P3TIJ5_SHEEP	2.65e-124	220	205	33	93.182
01_cow	NC_037337.1_OR4F4_pseudogene_nonsense_fwd_27577801_27578868_01_cow	Sensory GPCR	Sensory_tr|A0A6J0Y3Z4|A0A6J0Y3Z4_ODOVR	9.56e-118	325	208	29	64
01_cow	NC_037337.1_OR11G2_pseudogene_short_rev_26894566_26895141_01_cow	Sensory GPCR	Sensory_tr|F1N2W1|F1N2W1_BOVIN	1.57e-114	191	191	33	100
01_cow	NC_037337.1_OR4F4_pseudogene_nonsense_short_fwd_27594551_27595399_01_cow	Sensory GPCR	Sensory_tr|A0A6J0Y3Z4|A0A6J0Y3Z4_ODOVR	6.04e-60	283	145	31	51.237
01_cow	NC_037341.1_OR10AG1_pseudogene_short_rev_169851_170669_01_cow	Sensory GPCR	Sensory_tr|A0A6P3HE64|A0A6P3HE64_BISBB	5.94e-114	172	156	21	90.698
01_cow	NC_037341.1_OR5D13_pseudogene_short_rev_46237_46623_01_cow	Sensory GPCR	Sensory_tr|A0A6P3GUQ3|A0A6P3GUQ3_BISBB	6.1e-54	124	92	31	74.194
01_cow	NC_037341.1_OR5D13_pseudogene_short_rev_38356_38724_01_cow	Sensory GPCR	Sensory_tr|A0A6J0Z791|A0A6J0Z791_ODOVR	2.69e-55	95	85	26	89.474
01_cow	NC_037341.1_VN1R4_pseudogene_short_rev_19106847_19107626_01_cow	Sensory GPCR	Sensory_tr|A0A4W2H350|A0A4W2H350_BOBOX	3.93e-134	259	256	33	98.842
01_cow	NC_037341.1_OR5D18_pseudogene_short_rev_52678_53001_01_cow	Sensory GPCR	Sensory_tr|A0A3Q1LMU0|A0A3Q1LMU0_BOVIN	8.66e-56	86	86	27	100
01_cow	NC_037341.1_OR5W2_pseudogene_short_fwd_26036_26398_01_cow	Sensory GPCR	Sensory_tr|A0A4W2D481|A0A4W2D481_BOBOX	3.67e-64	107	97	29	90.654
01_cow	NC_037341.1_OR5W2_pseudogene_short_rev_135589_136209_01_cow	Sensory GPCR	Sensory_tr|A0A5N3UMW0|A0A5N3UMW0_MUNRE	1.28e-100	207	163	33	78.744
01_cow	NC_037341.1_OR5W2_pseudogene_short_rev_127492_127974_01_cow	Sensory GPCR	Sensory_tr|A0A6P5CX27|A0A6P5CX27_BOSIN	2.93e-82	152	133	31	87.5
01_cow	NC_037341.1_OR5D13_pseudogene_short_rev_86546_86872_01_cow	Sensory GPCR	Sensory_tr|G3N1K9|G3N1K9_BOVIN	2.48e-60	95	93	29	97.895
01_cow	NC_037341.1_OR5D18_pseudogene_nonsense_short_rev_69499_70164_01_cow	Sensory GPCR	Sensory_tr|A0A452DX65|A0A452DX65_CAPHI	2.18e-70	223	135	32	60.538
01_cow	NC_037341.1_OR5D13_pseudogene_short_rev_94062_94373_01_cow	Sensory GPCR	Sensory_tr|A0A4W2BWE1|A0A4W2BWE1_BOBOX	3.71e-67	102	101	33	99.02
01_cow	NC_037341.1_OR5W2_pseudogene_nonsense_short_fwd_24308_24901_01_cow	Sensory GPCR	Sensory_tr|A0A8C6FFU7|A0A8C6FFU7_MOSMO	4.74e-44	93	73	16	78.495
01_cow	NC_037341.1_OR5I1_pseudogene_short_rev_140748_141308_01_cow	Sensory GPCR	Sensory_tr|A0A4W2GHS1|A0A4W2GHS1_BOBOX	1.07e-82	122	113	22	92.623
01_cow	NC_037341.1_OR7G2_pseudogene_nonsense_short_rev_80321968_80322378_01_cow	Sensory GPCR	Sensory_tr|A0A8C9BRF2|A0A8C9BRF2_PHOSS	4.5e-39	114	73	28	64.035
01_cow	NC_037333.1_OR5D13_pseudogene_nonsense_fwd_72688_73632_01_cow	Sensory GPCR	Sensory_tr|A0A5N3UPH6|A0A5N3UPH6_MUNRE	8.14e-94	105	87	11	82.857
01_cow	NC_037333.1_OR5D13_pseudogene_short_fwd_80584_80955_01_cow	Sensory GPCR	Sensory_tr|A0A6J0Z791|A0A6J0Z791_ODOVR	1.03e-72	123	107	33	86.992
01_cow	NC_037333.1_OR5D18_pseudogene_short_fwd_66325_66645_01_cow	Sensory GPCR	Sensory_tr|A0A3Q1LMU0|A0A3Q1LMU0_BOVIN	1.03e-46	86	79	26	91.86
01_cow	NC_037333.1_OR5D13_pseudogene_short_fwd_32498_33157_01_cow	Sensory GPCR	Sensory_tr|G3N1K9|G3N1K9_BOVIN	9.78e-144	201	201	30	100
01_cow	NC_037333.1_OR5D13_pseudogene_short_fwd_48890_49237_01_cow	Sensory GPCR	Sensory_tr|W5QB22|W5QB22_SHEEP	1.73e-28	95	63	26	66.316
01_cow	NC_037333.1_OR5D13_pseudogene_nonsense_fwd_24688_25806_01_cow	Sensory GPCR	Sensory_tr|A0A8C9IMX9|A0A8C9IMX9_9PRIM	2.21e-71	198	90	18	45.455
01_cow	NC_037333.1_ORPROTEINOLF2_pseudogene_nonsense_rev_92258_93382_01_cow	Sensory GPCR	Sensory_tr|A0A8W4FK44|A0A8W4FK44_PIG	1.85e-76	212	107	18	50.472
01_cow	NC_037333.1_OR5W2_pseudogene_nonsense_short_rev_94420_94998_01_cow	Sensory GPCR	Sensory_tr|W5PTN5|W5PTN5_SHEEP	3.38e-35	142	83	24	58.451
01_cow	NC_037349.1_VN1R90_pseudogene_short_rev_58105925_58106653_01_cow	Sensory GPCR	Sensory_tr|A0A8C6G1R1|A0A8C6G1R1_MOSMO	5.77e-117	197	170	27	86.294
01_cow	NC_037349.1_OR5D13_pseudogene_nonsense_fwd_73590_74774_01_cow	Sensory GPCR	Sensory_tr|A0A8C0YXM0|A0A8C0YXM0_CANLF	2.73e-112	142	89	12	62.676
01_cow	NC_037349.1_VN1R3_functional_fwd_51516771_51517679_01_cow	Sensory GPCR	Sensory_tr|A0A836CSW1|A0A836CSW1_SHEEP	0	302	278	33	92.053
01_cow	NC_037349.1_OR5D13_pseudogene_short_fwd_11252_11851_01_cow	Sensory GPCR	Sensory_tr|A0A5N3VDK8|A0A5N3VDK8_MUNMU	2.54e-99	165	146	28	88.485
01_cow	NC_037349.1_OR5D13_pseudogene_short_fwd_18766_19230_01_cow	Sensory GPCR	Sensory_tr|A0A6P3H5U8|A0A6P3H5U8_BISBB	3.38e-97	152	142	33	93.421
01_cow	NC_037349.1_OR5M9_pseudogene_short_fwd_60733490_60733840_01_cow	Sensory GPCR	Sensory_tr|A0A6P3GSJ4|A0A6P3GSJ4_BISBB	7.06e-40	84	83	24	98.81
01_cow	NC_037349.1_OR5D18_pseudogene_short_fwd_37895_38371_01_cow	Sensory GPCR	Sensory_tr|A0A452DWC2|A0A452DWC2_CAPHI	2.17e-69	131	117	27	89.313
01_cow	NC_037349.1_OR1038_pseudogene_nonsense_rev_60739551_60740462_01_cow	Sensory GPCR	Sensory_tr|A0A833WB92|A0A833WB92_9CERV	7.49e-115	174	161	19	92.529
01_cow	NC_037349.1_OR5D18_pseudogene_short_fwd_51973_52695_01_cow	Sensory GPCR	Sensory_tr|A0A833SH51|A0A833SH51_9CERV	6.93e-133	222	189	31	85.135
01_cow	NC_037349.1_OR5D13_pseudogene_nonsense_short_fwd_66311_67045_01_cow	Sensory GPCR	Sensory_tr|A0A5N3UPH6|A0A5N3UPH6_MUNRE	2.93e-103	163	148	22	90.798
01_cow	NC_037348.1_OR5W2_pseudogene_short_rev_446029_446511_01_cow	Sensory GPCR	Sensory_tr|A0A6P5CX27|A0A6P5CX27_BOSIN	9.41e-74	152	132	31	86.842
01_cow	NC_037348.1_OR5D13_pseudogene_short_fwd_438524_439096_01_cow	Sensory GPCR	Sensory_tr|A0A6J0Z791|A0A6J0Z791_ODOVR	2.89e-120	190	170	33	89.474
01_cow	NC_037348.1_OR5I1_pseudogene_short_rev_459001_459732_01_cow	Sensory GPCR	Sensory_tr|A0A8C6FUN5|A0A8C6FUN5_MOSMO	4.42e-106	207	174	28	84.058
01_cow	NC_037348.1_OR5W2_pseudogene_short_rev_454424_454846_01_cow	Sensory GPCR	Sensory_tr|A0A3Q2HAA4|A0A3Q2HAA4_HORSE	3.64e-74	138	111	33	80.435
01_cow	NC_037348.1_OR5D18_pseudogene_nonsense_fwd_417830_418846_01_cow	Sensory GPCR	Sensory_tr|A0A833SH51|A0A833SH51_9CERV	8.34e-131	116	102	11	87.931
01_cow	NC_037355.1_OR4C46_pseudogene_nonsense_fwd_114079_115008_01_cow	Sensory GPCR	Sensory_tr|A0A452E2G6|A0A452E2G6_CAPHI	0	309	286	33	92.557
01_cow	NC_037355.1_OR5D14_functional_fwd_73472_74395_01_cow	Sensory GPCR	Sensory_tr|A0A4W2EEX8|A0A4W2EEX8_BOBOX	0	307	307	33	100
01_cow	NC_037355.1_OR5D13_pseudogene_nonsense_fwd_53230_54291_01_cow	Sensory GPCR	Sensory_tr|L9JI51|L9JI51_TUPCH	3.85e-92	169	104	16	61.538
01_cow	NC_037355.1_OR5D18_pseudogene_nonsense_rev_89857_90801_01_cow	Sensory GPCR	Sensory_tr|A0A6P3GH02|A0A6P3GH02_BISBB	3.98e-104	175	169	19	96.571
01_cow	NC_037355.1_OR5L1_pseudogene_short_fwd_96609_97370_01_cow	Sensory GPCR	Sensory_tr|A0A6P3GVJ7|A0A6P3GVJ7_BISBB	0	253	253	33	100
01_cow	NC_037355.1_OR5L1_pseudogene_short_fwd_79706_80086_01_cow	Sensory GPCR	Sensory_tr|A0A8C6FV28|A0A8C6FV28_MOSMO	1.12e-67	126	111	33	88.095
01_cow	NC_037355.1_OR5W2_pseudogene_short_fwd_473580_474314_01_cow	Sensory GPCR	Sensory_tr|A0A8B9WFJ8|A0A8B9WFJ8_BOSMU	7.02e-125	236	210	32	88.983
01_cow	NC_037355.1_OR5W2_pseudogene_nonsense_fwd_441924_443165_01_cow	Sensory GPCR	Sensory_tr|A0A8D0WZM6|A0A8D0WZM6_PIG	3.59e-119	116	96	9	82.759
01_cow	NC_037355.1_OR5W2_pseudogene_short_fwd_422447_422887_01_cow	Sensory GPCR	Sensory_tr|A0A8C6FUU9|A0A8C6FUU9_MOSMO	2.88e-52	111	88	25	79.279
01_cow	NC_037355.1_OR5W2_pseudogene_nonsense_short_fwd_467039_467842_01_cow	Sensory GPCR	Sensory_tr|W5PTN5|W5PTN5_SHEEP	1.72e-59	182	124	22	68.132
01_cow	NC_037355.1_OR5W2_pseudogene_nonsense_fwd_402659_403663_01_cow	Sensory GPCR	Sensory_tr|A0A6I9IK40|A0A6I9IK40_VICPA	6.4e-85	106	83	11	78.302
01_cow	NC_037355.1_OR5L1_pseudogene_short_fwd_81560_81931_01_cow	Sensory GPCR	Sensory_tr|A0A8C4L908|A0A8C4L908_EQUAS	2.21e-61	109	91	29	83.486
01_cow	NC_037355.1_OR5D13_pseudogene_short_fwd_241524_241934_01_cow	Sensory GPCR	Sensory_tr|A0A8C6CGS0|A0A8C6CGS0_MOSMO	8.79e-55	119	98	29	82.353
01_cow	NC_037355.1_OR5D17P_pseudogene_nonsense_fwd_255032_256180_01_cow	Sensory GPCR	Sensory_tr|A0A6I9MNQ1|A0A6I9MNQ1_PERMB	5.34e-91	244	129	19	52.869
01_cow	NC_037355.1_OR6C75_pseudogene_short_rev_44466553_44467041_01_cow	Sensory GPCR	Sensory_tr|A0A6J0XLF2|A0A6J0XLF2_ODOVR	8.76e-84	147	127	30	86.395
01_cow	NC_037355.1_OR6C75_pseudogene_short_fwd_44504079_44504621_01_cow	Sensory GPCR	Sensory_tr|A0A6J0XLF2|A0A6J0XLF2_ODOVR	7.58e-67	193	120	33	62.176
01_cow	NC_037355.1_OR6C75_pseudogene_nonsense_rev_44547871_44548764_01_cow	Sensory GPCR	Sensory_tr|A0A8C7BS02|A0A8C7BS02_NEOVI	6.8e-59	321	179	33	55.763
01_cow	NC_037355.1_OR4P4_pseudogene_nonsense_fwd_137615_138571_01_cow	Sensory GPCR	Sensory_tr|A0A5N3WU61|A0A5N3WU61_MUNMU	3.21e-100	287	183	29	63.763
01_cow	NC_037355.1_OR6C74_functional_fwd_44491803_44492792_01_cow	Sensory GPCR	Sensory_tr|F1MIK9|F1MIK9_BOVIN	7.59e-178	300	300	30	100
01_cow	NC_037355.1_OR4P4_pseudogene_short_rev_198977_199501_01_cow	Sensory GPCR	Sensory_tr|A0A6J0Z785|A0A6J0Z785_ODOVR	1.85e-89	151	130	29	86.093
01_cow	NC_037355.1_OR10AG1_pseudogene_short_fwd_370884_371441_01_cow	Sensory GPCR	Sensory_tr|A0A6J0VNV1|A0A6J0VNV1_ODOVR	4.87e-105	184	165	33	89.674
01_cow	NC_037355.1_OR4P4_functional_rev_209607_210491_01_cow	Sensory GPCR	Sensory_tr|L8IWI8|L8IWI8_9CETA	0	281	251	32	89.324
01_cow	NC_037355.1_OR1052_pseudogene_short_rev_311297_311887_01_cow	Sensory GPCR	Sensory_tr|L8IZN1|L8IZN1_9CETA	7.75e-116	196	193	33	98.469
01_cow	NC_037355.1_OR4P4_pseudogene_short_fwd_195414_196106_01_cow	Sensory GPCR	Sensory_tr|A0A6P3GW70|A0A6P3GW70_BISBB	5.4e-168	230	228	33	99.13
01_cow	NC_037355.1_OR1052_pseudogene_nonsense_short_rev_313102_313545_01_cow	Sensory GPCR	Sensory_tr|L5KPF5|L5KPF5_PTEAL	3.91e-33	86	66	19	76.744
01_cow	NC_037355.1_OR10AG1_pseudogene_nonsense_short_fwd_387564_388331_01_cow	Sensory GPCR	Sensory_tr|A0A6J0YNZ5|A0A6J0YNZ5_ODOVR	3.34e-73	109	89	14	81.651
01_cow	NC_037330.1_OR1052_pseudogene_short_fwd_23506_23967_01_cow	Sensory GPCR	Sensory_tr|G3N2V9|G3N2V9_BOVIN	1.47e-77	129	114	28	88.372
01_cow	NC_037330.1_OR5V1_functional_rev_22244048_22244992_01_cow	Sensory GPCR	Sensory_tr|G3MX96|G3MX96_BOVIN	0	314	314	33	100
01_cow	NC_037330.1_OR6K3_pseudogene_short_fwd_10967376_10967744_01_cow	Sensory GPCR	Sensory_tr|A0A8D0Q5A5|A0A8D0Q5A5_PIG	6.59e-48	121	91	33	75.207
01_cow	NC_037330.1_OR6K3_functional_fwd_10932754_10933797_01_cow	Sensory GPCR	Sensory_tr|E1B6Y6|E1B6Y6_BOVIN	0	308	306	29	99.351
01_cow	NC_037330.1_OR10J1_pseudogene_short_rev_10270004_10270846_01_cow	Sensory GPCR	Sensory_tr|G3MZB9|G3MZB9_BOVIN	0	280	280	33	100
01_cow	NC_037330.1_OR10K2_functional_fwd_11341077_11342015_01_cow	Sensory GPCR	Sensory_tr|A0A4W2F0Y2|A0A4W2F0Y2_BOBOX	0	312	312	33	100
01_cow	NC_037330.1_OR5L1_pseudogene_short_fwd_8247_8573_01_cow	Sensory GPCR	Sensory_tr|A0A6P5CAB1|A0A6P5CAB1_BOSIN	8.73e-50	88	84	27	95.455
01_cow	NC_037330.1_OR4P4_pseudogene_short_rev_113349_113831_01_cow	Sensory GPCR	Sensory_tr|A0A6P3EHQ6|A0A6P3EHQ6_SHEEP	1.67e-89	148	129	31	87.162
01_cow	NC_037330.1_OR5V1_functional_rev_22205675_22206640_01_cow	Sensory GPCR	Sensory_tr|A0A6P3GYY3|A0A6P3GYY3_BISBB	0	321	318	33	99.065
01_cow	NC_037330.1_OR12_functional_fwd_118994960_118995910_01_cow	Sensory GPCR	Sensory_tr|A0A3Q1MHR0|A0A3Q1MHR0_BOVIN	0	316	316	33	100
01_cow	NC_037330.1_OR12_pseudogene_short_fwd_119331433_119331780_01_cow	Sensory GPCR	Sensory_tr|A0A3Q1MQB7|A0A3Q1MQB7_BOVIN	5.51e-55	103	103	30	100
01_cow	NC_037330.1_OR12_pseudogene_short_fwd_118982229_118982783_01_cow	Sensory GPCR	Sensory_tr|A0A6P3HI04|A0A6P3HI04_BISBB	1.28e-104	162	162	29	100
01_cow	NC_037330.1_OR10J1_pseudogene_nonsense_short_rev_10388575_10389288_01_cow	Sensory GPCR	Sensory_tr|A0A452F321|A0A452F321_CAPHI	9.63e-91	136	123	19	90.441
01_cow	NC_037330.1_OR5D13_pseudogene_nonsense_short_fwd_130895_131659_01_cow	Sensory GPCR	Sensory_tr|A0A5N3VDK8|A0A5N3VDK8_MUNMU	1.27e-167	254	228	33	89.764
01_cow	NC_037330.1_OR12_functional_fwd_119308579_119309529_01_cow	Sensory GPCR	Sensory_tr|A0A3Q1NLU0|A0A3Q1NLU0_BOVIN	0	316	316	33	100
01_cow	NC_037330.1_OR12_pseudogene_short_rev_119197054_119197881_01_cow	Sensory GPCR	Sensory_tr|G3X868|G3X868_BOVIN	6.25e-176	275	275	33	100
01_cow	NC_037330.1_OR8K3_pseudogene_short_rev_10118939_10119433_01_cow	Sensory GPCR	Sensory_tr|A0A2K6EEB8|A0A2K6EEB8_PROCO	6.56e-58	127	93	26	73.228
01_cow	NC_037330.1_OR12_pseudogene_nonsense_short_rev_119159957_119160784_01_cow	Sensory GPCR	Sensory_tr|A0A4W2GIU5|A0A4W2GIU5_BOBOX	3.71e-43	288	134	32	46.528
01_cow	NC_037330.1_OR12_pseudogene_short_rev_119124465_119125085_01_cow	Sensory GPCR	Sensory_tr|A0A3Q1MB38|A0A3Q1MB38_BOVIN	2.52e-129	203	196	33	96.552
01_cow	NC_037330.1_OR12_pseudogene_short_rev_119229676_119230287_01_cow	Sensory GPCR	Sensory_tr|A0A3Q1MI70|A0A3Q1MI70_BOVIN	1.26e-135	190	190	31	100
01_cow	NC_037330.1_OR12_pseudogene_short_rev_119126395_119126718_01_cow	Sensory GPCR	Sensory_tr|A0A3Q1MID8|A0A3Q1MID8_BOVIN	8.95e-52	102	98	31	96.078
01_cow	NC_037330.1_OR12_pseudogene_short_fwd_119358184_119358621_01_cow	Sensory GPCR	Sensory_tr|A0A3Q1MID8|A0A3Q1MID8_BOVIN	2.57e-31	93	75	21	80.645
01_cow	NC_037330.1_ORPROTEINOLF2_pseudogene_short_rev_35262_35693_01_cow	Sensory GPCR	Sensory_tr|A0A8C4LY90|A0A8C4LY90_EQUAS	2.87e-69	133	104	31	78.195
01_cow	NC_037330.1_OR2A12_functional_rev_103052583_103053515_01_cow	Sensory GPCR	Sensory_tr|A0A4W2EX68|A0A4W2EX68_BOBOX	0	310	310	33	100
01_cow	NC_037330.1_OR2A12_functional_rev_103098859_103099806_01_cow	Sensory GPCR	Sensory_tr|A0A4W2DA37|A0A4W2DA37_BOBOX	0	313	313	33	100
01_cow	NC_037330.1_OR10T2_pseudogene_nonsense_fwd_11329214_11330308_01_cow	Sensory GPCR	Sensory_tr|A0A1U7TJ23|A0A1U7TJ23_CARSF	3.59e-73	279	172	24	61.649
01_cow	NC_037330.1_OR2A12_pseudogene_short_rev_103071730_103072167_01_cow	Sensory GPCR	Sensory_tr|A0A6P3JCK7|A0A6P3JCK7_BISBB	1.15e-87	145	142	33	97.931
01_cow	NC_037330.1_OR5D18_pseudogene_short_fwd_12043_12666_01_cow	Sensory GPCR	Sensory_tr|A0A6P3ICV4|A0A6P3ICV4_BISBB	2.58e-47	95	77	15	81.053
01_cow	NC_037330.1_OR4P4_pseudogene_nonsense_short_rev_57435_58181_01_cow	Sensory GPCR	Sensory_tr|A0A5N3UNG9|A0A5N3UNG9_MUNMU	1.28e-120	248	214	33	86.29
01_cow	NC_037330.1_OR6K3_pseudogene_nonsense_short_fwd_10976467_10977021_01_cow	Sensory GPCR	Sensory_tr|A0A6J1YHW1|A0A6J1YHW1_ACIJB	9.75e-72	190	122	32	64.211
01_cow	NC_037330.1_OR5W2_pseudogene_short_rev_136665_136991_01_cow	Sensory GPCR	Sensory_tr|A0A5N3UMW0|A0A5N3UMW0_MUNRE	8.55e-39	102	72	31	70.588
01_cow	NC_037330.1_OR10R2_pseudogene_short_rev_11252188_11252493_01_cow	Sensory GPCR	Sensory_tr|A0A5J5N573|A0A5J5N573_MUNRE	4.91e-55	95	86	31	90.526
01_cow	NC_037330.1_ORPROTEINCOR9_pseudogene_nonsense_short_truncated_rev_22268255_22268671_01_cow	Sensory GPCR	Sensory_tr|A0A643BN73|A0A643BN73_BALPH	1.36e-43	72	54	17	75
01_cow	NC_037330.1_OR5W2_pseudogene_short_rev_40128_40478_01_cow	Sensory GPCR	Sensory_tr|G5E6A0|G5E6A0_BOVIN	3.58e-72	115	110	33	95.652
01_cow	NC_037330.1_OR2A12_pseudogene_short_truncated_rev_103003184_103003528_01_cow	Sensory GPCR	Sensory_tr|A0A9B0T5E0|A0A9B0T5E0_CHRAS	1.44e-46	103	75	30	72.816
01_cow	NC_037330.1_ORPROTEINOLF2_pseudogene_nonsense_short_rev_140596_141114_01_cow	Sensory GPCR	Sensory_tr|A0A9B0UEV9|A0A9B0UEV9_CHRAS	2.7e-79	145	116	28	80
01_cow	NC_037330.1_OR4P4_pseudogene_short_fwd_99089_99493_01_cow	Sensory GPCR	Sensory_tr|A0A8C3WBL4|A0A8C3WBL4_9CETA	4.52e-58	107	92	26	85.981
01_cow	NC_037331.1_OR2A1_pseudogene_nonsense_fwd_107595774_107596880_01_cow	Sensory GPCR	Sensory_tr|L8I585|L8I585_9CETA	2.75e-137	225	198	20	88
01_cow	NC_037331.1_TAS2R134_pseudogene_short_fwd_106839957_106840379_01_cow	Sensory GPCR	Sensory_tr|A0A4X2M107|A0A4X2M107_VOMUR	4.2e-15	142	48	31	33.803
01_cow	NC_037331.1_TAS2R40_pseudogene_nonsense_fwd_106631492_106632679_01_cow	Sensory GPCR	Sensory_tr|A0A4X2M6W7|A0A4X2M6W7_VOMUR	2.07e-60	196	107	16	54.592
01_cow	NC_037331.1_TAS2R9_functional_fwd_20556638_20557546_01_cow	Sensory GPCR	Sensory_tr|A0A4X2L2M7|A0A4X2L2M7_VOMUR	9.07e-49	296	98	32	33.108
01_cow	NC_037331.1_OR9A4_pseudogene_short_rev_106345524_106345865_01_cow	Sensory GPCR	Sensory_tr|A0A6P3INE3|A0A6P3INE3_BISBB	3.62e-60	112	103	33	91.964
01_cow	NC_037331.1_OR13_pseudogene_nonsense_fwd_107505536_107506645_01_cow	Sensory GPCR	Sensory_tr|A0A4W2ES07|A0A4W2ES07_BOBOX	1.63e-179	263	262	24	99.62
01_cow	NC_037331.1_OR2A12_functional_fwd_107430032_107430961_01_cow	Sensory GPCR	Sensory_tr|A0A6P5BRM5|A0A6P5BRM5_BOSIN	0	309	300	33	97.087
01_cow	NC_037331.1_OR9A4_pseudogene_short_fwd_105125887_105126255_01_cow	Sensory GPCR	Sensory_sp|Q8NGU1|OR9A1_HUMAN	1.66e-17	124	48	31	38.71
01_cow	NC_037331.1_TAS2R5_pseudogene_short_fwd_105061164_105061568_01_cow	Sensory GPCR	Sensory_tr|A0A8J6AM51|A0A8J6AM51_GALPY	1.33e-40	113	73	28	64.602
01_cow	NC_037331.1_OR9A4_pseudogene_short_fwd_105170652_105170963_01_cow	Sensory GPCR	Sensory_tr|A0A8C6FFJ7|A0A8C6FFJ7_MOSMO	2.83e-40	101	84	32	83.168
01_cow	NC_037331.1_ORPROTEINOLF3_functional_fwd_107188484_107189425_01_cow	Sensory GPCR	Sensory_tr|A0A6P5BRI0|A0A6P5BRI0_BOSIN	0	313	309	33	98.722
01_cow	NC_037331.1_ORPROTEINOLF3_pseudogene_short_rev_106889480_106889923_01_cow	Sensory GPCR	Sensory_tr|F1MGP4|F1MGP4_BOVIN	2.23e-54	133	105	29	78.947
01_cow	NC_037331.1_OPN1SW_functional_rev_92745939_92748928_01_cow	Sensory GPCR	Sensory_tr|A0A8B9YM70|A0A8B9YM70_BOSMU	0	349	349	33	100
01_cow	NC_037331.1_OR6W1P_pseudogene_short_rev_106432370_106432684_01_cow	Sensory GPCR	Sensory_tr|A0A1S2ZP74|A0A1S2ZP74_ERIEU	7.45e-39	104	78	33	75
01_cow	NC_037352.1_OR1F1_pseudogene_short_fwd_2663003_2663626_01_cow	Sensory GPCR	Sensory_tr|G3N008|G3N008_BOVIN	1.62e-152	207	207	33	100
01_cow	NC_037352.1_OR1F1_pseudogene_short_fwd_2655859_2656488_01_cow	Sensory GPCR	Sensory_tr|G3N317|G3N317_BOVIN	1.29e-154	209	209	33	100
01_cow	NC_037352.1_OR1361_pseudogene_short_fwd_36790055_36790591_01_cow	Sensory GPCR	Sensory_tr|A0A8C3YIF3|A0A8C3YIF3_9CETA	1.8e-62	88	69	16	78.409
01_cow	NC_037352.1_OR2AE1_functional_fwd_36502917_36503777_01_cow	Sensory GPCR	Sensory_tr|G5E5X2|G5E5X2_BOVIN	0	286	286	33	100
01_cow	NC_037352.1_OR1038_pseudogene_nonsense_rev_42267672_42268571_01_cow	Sensory GPCR	Sensory_tr|A0A833WB92|A0A833WB92_9CERV	4.1e-115	174	154	19	88.506
01_cow	NC_037352.1_OR4P4_pseudogene_short_rev_4971_5429_01_cow	Sensory GPCR	Sensory_tr|A0A8C6CR55|A0A8C6CR55_MOSMO	8.51e-56	107	101	23	94.393
01_cow	NC_037329.1_OR10AG1_pseudogene_short_rev_292432_292743_01_cow	Sensory GPCR	Sensory_tr|A0A5N3UN83|A0A5N3UN83_MUNRE	2.26e-56	112	88	33	78.571
01_cow	NC_037329.1_OR5T1_pseudogene_nonsense_fwd_278780_280009_01_cow	Sensory GPCR	Sensory_tr|A0A6P5CV95|A0A6P5CV95_BOSIN	1.24e-143	162	146	13	90.123
01_cow	NC_037329.1_OR5F1_pseudogene_nonsense_rev_306053_307153_01_cow	Sensory GPCR	Sensory_tr|A0A6P3IX30|A0A6P3IX30_BISBB	2.3e-119	200	136	18	68
01_cow	NC_037329.1_OR1444_functional_fwd_118157129_118158172_01_cow	Non-sensory GPCR	tr|A0A4W2CTY6|A0A4W2CTY6_BOBOX	0	347	347	33	100
01_cow	NC_037329.1_OR10AG1_pseudogene_nonsense_rev_261597_262559_01_cow	Sensory GPCR	Sensory_tr|A0A6P3HB63|A0A6P3HB63_BISBB	6.62e-156	241	215	25	89.212
01_cow	NC_037329.1_TAS1R2_functional_fwd_133800882_133813306_01_cow	Sensory GPCR	Sensory_tr|F1N5V2|F1N5V2_BOVIN	0	837	837	33	100
01_cow	NC_037344.1_OR5F1_pseudogene_short_rev_133075_133596_01_cow	Sensory GPCR	Sensory_tr|A0A4W2EKN7|A0A4W2EKN7_BOBOX	2.87e-108	173	158	33	91.329
01_cow	NC_037344.1_OR5F1_pseudogene_nonsense_rev_100657_101688_01_cow	Sensory GPCR	Sensory_tr|A0A452QH97|A0A452QH97_URSAM	5.89e-111	168	112	16	66.667
01_cow	NC_037344.1_OR5I1_pseudogene_short_rev_81644_82054_01_cow	Sensory GPCR	Sensory_tr|H2Q3L7|H2Q3L7_PANTR	1.77e-36	91	73	22	80.22
01_cow	NC_037344.1_OR10AG1_pseudogene_nonsense_short_rev_118425_119156_01_cow	Sensory GPCR	Sensory_tr|A0A4W2GI63|A0A4W2GI63_BOBOX	3.39e-92	230	152	30	66.087
01_cow	NC_037344.1_OR5F1_pseudogene_nonsense_short_rev_113159_113767_01_cow	Sensory GPCR	Sensory_tr|A0A5N3UL13|A0A5N3UL13_MUNRE	1.4e-65	91	70	15	76.923
01_cow	NC_037344.1_OR5F1_pseudogene_nonsense_short_rev_105093_105425_01_cow	Sensory GPCR	Sensory_tr|A0A6P5CZ30|A0A6P5CZ30_BOSIN	3.2e-40	85	67	25	78.824
01_cow	NC_037338.1_OR1N1_functional_rev_93704194_93705057_01_cow	Sensory GPCR	Sensory_tr|L8I6Y8|L8I6Y8_9CETA	5.76e-177	287	278	33	96.864
01_cow	NC_037338.1_OR1J4_functional_rev_93672201_93673142_01_cow	Sensory GPCR	Sensory_tr|G3MY54|G3MY54_BOVIN	0	313	313	33	100
01_cow	NC_037338.1_OR1J4_functional_rev_93686020_93686961_01_cow	Sensory GPCR	Sensory_tr|G3MZP4|G3MZP4_BOVIN	0	313	313	33	100
01_cow	NC_037338.1_OR1J4_functional_fwd_93525906_93526847_01_cow	Sensory GPCR	Sensory_tr|E1B9W8|E1B9W8_BOVIN	0	313	313	33	100
01_cow	NC_037338.1_OR1J4_functional_fwd_93492129_93493070_01_cow	Sensory GPCR	Sensory_tr|E1BBT1|E1BBT1_BOVIN	0	313	313	33	100
01_cow	NC_037338.1_OR1N1_functional_fwd_93633129_93634064_01_cow	Sensory GPCR	Sensory_tr|F1MPC7|F1MPC7_BOVIN	0	311	311	33	100
01_cow	NC_037338.1_OR1J4_functional_fwd_93604203_93605144_01_cow	Sensory GPCR	Sensory_tr|E1BEP1|E1BEP1_BOVIN	0	313	313	33	100
01_cow	NC_037338.1_OR1L8_pseudogene_short_rev_93350814_93351260_01_cow	Sensory GPCR	Sensory_tr|A0A6P5CJK8|A0A6P5CJK8_BOSIN	3.33e-82	147	143	33	97.279
01_cow	NC_037338.1_OR1L8_functional_rev_93455938_93456876_01_cow	Sensory GPCR	Sensory_tr|L8I4E1|L8I4E1_9CETA	0	312	300	33	96.154
01_cow	NC_037338.1_OR1J4_functional_fwd_93515909_93516847_01_cow	Sensory GPCR	Sensory_tr|A0A6P3G524|A0A6P3G524_BISBB	0	312	309	33	99.038
01_cow	NC_037338.1_OR1J4_pseudogene_nonsense_fwd_93482757_93483815_01_cow	Sensory GPCR	Sensory_tr|A0A6P3GX41|A0A6P3GX41_BISBB	1.31e-165	246	241	23	97.967
01_cow	NC_037338.1_OR1J4_pseudogene_short_fwd_93553656_93554471_01_cow	Sensory GPCR	Sensory_tr|A0A8B9XI51|A0A8B9XI51_BOSMU	1.06e-158	246	242	30	98.374
01_cow	NC_037338.1_OR1361_functional_fwd_93726340_93727440_01_cow	Sensory GPCR	Sensory_tr|G5E676|G5E676_BOVIN	0	366	366	33	100
01_cow	NC_037338.1_OR1L8_pseudogene_short_rev_93425185_93425814_01_cow	Sensory GPCR	Sensory_tr|G5E6G4|G5E6G4_BOVIN	9.42e-124	196	196	31	100
01_cow	NC_037338.1_OR1L8_pseudogene_short_rev_93446638_93447306_01_cow	Sensory GPCR	Sensory_tr|A0A836AJT6|A0A836AJT6_SHEEP	4.15e-121	220	188	33	85.455
01_cow	NC_037338.1_OR10AG1_pseudogene_nonsense_rev_63463_64404_01_cow	Sensory GPCR	Sensory_tr|A0A384CD11|A0A384CD11_URSMA	6.33e-158	287	233	30	81.185
01_cow	NC_037338.1_OR5M9_pseudogene_short_fwd_106968158_106968511_01_cow	Sensory GPCR	Sensory_tr|A0A6P3IL09|A0A6P3IL09_BISBB	9.13e-41	86	86	24	100
01_cow	NC_037338.1_OR1G1_pseudogene_short_fwd_93926654_93927100_01_cow	Sensory GPCR	Sensory_tr|A0A4W2CTA7|A0A4W2CTA7_BOBOX	2.94e-101	148	148	33	100
01_cow	NC_037338.1_OR1038_pseudogene_nonsense_short_rev_106975119_106975883_01_cow	Sensory GPCR	Sensory_tr|A0A833WB92|A0A833WB92_9CERV	1.44e-120	233	184	30	78.97
01_cow	NC_037338.1_OR1G1_functional_fwd_93697087_93698031_01_cow	Sensory GPCR	Sensory_tr|F1N4U0|F1N4U0_BOVIN	0	314	314	33	100
01_cow	NC_037338.1_OR10AG1_pseudogene_short_rev_82893_83291_01_cow	Sensory GPCR	Sensory_tr|A0A4W2FGS7|A0A4W2FGS7_BOBOX	6.22e-48	94	77	24	81.915
01_cow	NC_037346.1_OR4A15_pseudogene_short_rev_75711_76439_01_cow	Sensory GPCR	Sensory_tr|A0A5N3XWW1|A0A5N3XWW1_MUNRE	6.23e-147	235	200	32	85.106
01_cow	NC_037346.1_OR1D2_pseudogene_short_fwd_23999293_23999922_01_cow	Sensory GPCR	Sensory_tr|A0A4W2BPE0|A0A4W2BPE0_BOBOX	2.36e-143	209	198	33	94.737
01_cow	NC_037346.1_ORproteinDTMT_pseudogene_nonsense_short_fwd_23903474_23904214_01_cow	Sensory GPCR	Sensory_tr|A0A6J0YKB9|A0A6J0YKB9_ODOVR	1.24e-124	198	181	27	91.414
01_cow	NC_037346.1_OR4A15_pseudogene_nonsense_rev_53214_54209_01_cow	Sensory GPCR	Sensory_tr|A0A5N3XWW1|A0A5N3XWW1_MUNRE	5.56e-112	156	136	16	87.179
01_cow	NC_037346.1_OR4D1_functional_fwd_8946910_8947842_01_cow	Sensory GPCR	Sensory_tr|L8I9H9|L8I9H9_9CETA	7.96e-176	251	249	27	99.203
01_cow	NC_037346.1_OR4D2_pseudogene_nonsense_fwd_9100444_9101385_01_cow	Sensory GPCR	Sensory_tr|A0A8B6YRG4|A0A8B6YRG4_CAMFR	2.25e-77	70	63	7	90
01_cow	NC_037346.1_OR4A15_pseudogene_short_rev_101728_102153_01_cow	Sensory GPCR	Sensory_tr|A0A6P3HX98|A0A6P3HX98_BISBB	4.31e-65	125	125	29	100
01_cow	NC_037346.1_OR140_functional_rev_121078_122004_01_cow	Sensory GPCR	Sensory_tr|G3X8A5|G3X8A5_BOVIN	0	308	308	33	100
01_cow	NC_037346.1_OR4A47_pseudogene_nonsense_short_rev_242063_242788_01_cow	Sensory GPCR	Sensory_tr|A0A5N3Y1T8|A0A5N3Y1T8_MUNRE	4.89e-73	107	97	15	90.654
01_cow	NC_037346.1_OR1D2_pseudogene_short_fwd_24014364_24014771_01_cow	Sensory GPCR	Sensory_tr|A0A6B0R4T9|A0A6B0R4T9_9CETA	4.08e-72	108	105	26	97.222
01_cow	NC_037346.1_OR1D2_pseudogene_short_fwd_24031107_24031595_01_cow	Sensory GPCR	Sensory_tr|A0A6B0R4T9|A0A6B0R4T9_9CETA	1.49e-94	140	134	29	95.714
01_cow	NC_037346.1_OR4A47_pseudogene_short_rev_254806_255522_01_cow	Sensory GPCR	Sensory_tr|A0A8B9YAJ1|A0A8B9YAJ1_BOSMU	7.86e-143	230	208	32	90.435
01_cow	NC_037346.1_OR140_pseudogene_nonsense_short_rev_153563_154252_01_cow	Sensory GPCR	Sensory_tr|L8ITA7|L8ITA7_9CETA	8.89e-82	225	141	32	62.667
01_cow	NC_037346.1_OR4A47_pseudogene_short_rev_106074_106448_01_cow	Sensory GPCR	Sensory_tr|A0A8B6Y6E8|A0A8B6Y6E8_CAMFR	2.42e-46	124	89	33	71.774
01_cow	NC_037346.1_OR4A47_pseudogene_short_rev_141622_142170_01_cow	Sensory GPCR	Sensory_tr|A0A6P3I673|A0A6P3I673_BISBB	1.21e-104	156	150	28	96.154
01_cow	NC_037346.1_OR4A47_pseudogene_short_rev_172090_172650_01_cow	Sensory GPCR	Sensory_tr|A0A833SR84|A0A833SR84_9CERV	3.99e-78	149	132	27	88.591
01_cow	NC_037346.1_OR4A47_pseudogene_nonsense_short_rev_278946_279671_01_cow	Sensory GPCR	Sensory_tr|A0A6J0ZCA8|A0A6J0ZCA8_ODOVR	3.13e-41	165	104	20	63.03
01_cow	NC_037346.1_OR4A15_pseudogene_nonsense_short_rev_276735_277130_01_cow	Sensory GPCR	Sensory_tr|A0A5N4DLY2|A0A5N4DLY2_CAMDR	6.5e-54	89	77	22	86.517
01_cow	NC_037328.1_OR5H8_pseudogene_short_fwd_42605935_42606432_01_cow	Sensory GPCR	Sensory_tr|A0A6P3HL94|A0A6P3HL94_BISBB	3.89e-114	162	161	33	99.383
01_cow	NC_037328.1_OR1052_pseudogene_short_fwd_715011_715472_01_cow	Sensory GPCR	Sensory_tr|A0A6P7DCK5|A0A6P7DCK5_SHEEP	7.95e-80	129	118	28	91.473
01_cow	NC_037328.1_OR5D18_pseudogene_short_fwd_689193_689555_01_cow	Sensory GPCR	Sensory_tr|A0A8C6FV17|A0A8C6FV17_MOSMO	2.2e-69	115	103	32	89.565
01_cow	NC_037328.1_ORPROTEINOLF2_pseudogene_short_rev_749078_749752_01_cow	Sensory GPCR	Sensory_tr|A0A5N3W6U8|A0A5N3W6U8_MUNMU	5.64e-127	226	184	32	81.416
01_cow	NC_037328.1_OR5AC2_functional_fwd_42326821_42327972_01_cow	Sensory GPCR	Sensory_tr|G3MXT6|G3MXT6_BOVIN	0	305	305	26	100
01_cow	NC_037328.1_OR5K1_functional_fwd_42685180_42686106_01_cow	Sensory GPCR	Sensory_tr|A0A4W2F2M2|A0A4W2F2M2_BOBOX	0	308	308	33	100
01_cow	NC_037328.1_OR5H8_pseudogene_nonsense_fwd_42552965_42553894_01_cow	Sensory GPCR	Sensory_tr|A0A6J0YD34|A0A6J0YD34_ODOVR	2.83e-125	83	74	9	89.157
01_cow	NC_037328.1_OR5L1_pseudogene_short_fwd_699142_699468_01_cow	Sensory GPCR	Sensory_tr|A0A6P5CAB1|A0A6P5CAB1_BOSIN	8.06e-45	88	82	27	93.182
01_cow	NC_037328.1_OR5H8_pseudogene_nonsense_fwd_42498368_42499531_01_cow	Sensory GPCR	Sensory_tr|A0A5N3W1W6|A0A5N3W1W6_MUNRE	7.72e-122	233	187	20	80.258
01_cow	NC_037328.1_OR5H8_pseudogene_nonsense_short_fwd_42471637_42472317_01_cow	Sensory GPCR	Sensory_tr|A0A4W2I4C8|A0A4W2I4C8_BOBOX	7.83e-67	168	104	24	61.905
01_cow	NC_037328.1_ORPROTEINOLF2_pseudogene_short_rev_745216_745644_01_cow	Sensory GPCR	Sensory_tr|A0A6B0SAB4|A0A6B0SAB4_9CETA	6.76e-88	142	141	33	99.296
01_cow	NC_037328.1_OR5AC1_pseudogene_short_fwd_42369226_42369918_01_cow	Sensory GPCR	Sensory_tr|A0A6P3I4B6|A0A6P3I4B6_BISBB	3.92e-165	229	227	33	99.127
01_cow	NC_037328.1_OR5K1_pseudogene_short_fwd_42675861_42676415_01_cow	Sensory GPCR	Sensory_tr|A0A6J0YCQ6|A0A6J0YCQ6_ODOVR	2.53e-65	114	105	20	92.105
01_cow	NC_037328.1_OR5H8_pseudogene_nonsense_fwd_42428056_42429045_01_cow	Sensory GPCR	Sensory_tr|A0A6J0YD34|A0A6J0YD34_ODOVR	1.05e-111	116	85	12	73.276
01_cow	NC_037328.1_OR5K1_pseudogene_nonsense_short_fwd_42723369_42723998_01_cow	Sensory GPCR	Sensory_tr|A0A8C3YJM4|A0A8C3YJM4_9CETA	1.15e-36	75	52	12	69.333
01_cow	NC_037328.1_OR5AC1_pseudogene_short_fwd_42338393_42338758_01_cow	Sensory GPCR	Sensory_tr|A0A8B9WAB6|A0A8B9WAB6_BOSMU	1.73e-79	117	116	32	99.145
01_cow	NC_037328.1_OR1052_functional_rev_724483_725415_01_cow	Sensory GPCR	Sensory_tr|L8HND7|L8HND7_9CETA	0	310	305	33	98.387
01_cow	NC_037328.1_OR5D18_pseudogene_short_fwd_703049_703480_01_cow	Sensory GPCR	Sensory_tr|A0A6P3ICV4|A0A6P3ICV4_BISBB	5.07e-47	95	76	22	80
01_cow	NC_037328.1_VN2R1_functional_rev_111642907_111681747_01_cow	Sensory GPCR	Sensory_tr|A0A6P5C7Z0|A0A6P5C7Z0_BOSIN	0	645	598	32	92.713
01_cow	NC_037351.1_OR5L1_pseudogene_short_fwd_234969_235550_01_cow	Sensory GPCR	Sensory_tr|A0A452FAU8|A0A452FAU8_CAPHI	3.16e-107	182	156	31	85.714
01_cow	NC_037351.1_OR1052_pseudogene_short_fwd_262585_263184_01_cow	Sensory GPCR	Sensory_tr|A0A6B0SHQ0|A0A6B0SHQ0_9CETA	4.1e-124	178	174	30	97.753
01_cow	NC_037351.1_OR5D13_pseudogene_nonsense_fwd_77090_78346_01_cow	Sensory GPCR	Sensory_tr|A0A8C6FVA1|A0A8C6FVA1_MOSMO	2.78e-128	154	136	12	88.312
01_cow	NC_037351.1_ORPROTEINOLF2_pseudogene_short_rev_293911_294216_01_cow	Sensory GPCR	Sensory_tr|A0A4W2GS87|A0A4W2GS87_BOBOX	9.56e-48	79	75	26	94.937
01_cow	NC_037351.1_OR5L1_pseudogene_short_rev_135681_136127_01_cow	Sensory GPCR	Sensory_tr|A0A452FAU8|A0A452FAU8_CAPHI	4.37e-82	148	123	33	83.108
01_cow	NC_037351.1_OR5L1_pseudogene_short_rev_163095_163538_01_cow	Sensory GPCR	Sensory_tr|A0A6P3GPX4|A0A6P3GPX4_BISBB	2.47e-90	147	139	33	94.558
01_cow	NC_037351.1_OR5I1_pseudogene_short_rev_280279_280707_01_cow	Sensory GPCR	Sensory_tr|A0A4W2GQ90|A0A4W2GQ90_BOBOX	6.69e-94	142	140	33	98.592
01_cow	NC_037351.1_OR5D18_pseudogene_short_rev_172732_173106_01_cow	Sensory GPCR	Sensory_tr|A0A8C6FV17|A0A8C6FV17_MOSMO	8.98e-72	124	107	33	86.29
01_cow	NC_037351.1_ORPROTEINOLF2_pseudogene_short_fwd_85646_86158_01_cow	Sensory GPCR	Sensory_tr|A0A6P3IG20|A0A6P3IG20_BISBB	1.51e-88	140	133	27	95
01_cow	NC_037351.1_OR4P4_pseudogene_short_rev_15959_16498_01_cow	Sensory GPCR	Sensory_tr|A0A452EE40|A0A452EE40_CAPHI	3.2e-108	169	152	31	89.941
01_cow	NC_037351.1_OR1052_functional_fwd_111635_112567_01_cow	Sensory GPCR	Sensory_tr|G3N2V9|G3N2V9_BOVIN	0	310	310	33	100
01_cow	NC_037351.1_OR5D13_pseudogene_short_fwd_40755_41444_01_cow	Sensory GPCR	Sensory_tr|A0A6P3HYI3|A0A6P3HYI3_BISBB	1.21e-123	189	181	27	95.767
01_cow	NC_037351.1_OR5D18_pseudogene_short_fwd_53073_53882_01_cow	Sensory GPCR	Sensory_tr|A0A835ZUS3|A0A835ZUS3_SHEEP	1.26e-162	269	230	33	85.502
01_cow	NC_037351.1_OR5D18_pseudogene_short_fwd_64875_65174_01_cow	Sensory GPCR	Sensory_tr|A0A833RLQ6|A0A833RLQ6_9CERV	8.26e-45	99	86	33	86.869
01_cow	NC_037351.1_OR4P4_pseudogene_short_rev_6602_7060_01_cow	Sensory GPCR	Sensory_tr|A0A8C6CR55|A0A8C6CR55_MOSMO	7.94e-54	107	98	23	91.589
01_cow	NC_037351.1_OR5I1_pseudogene_short_fwd_99405_99833_01_cow	Sensory GPCR	Sensory_tr|A0A6B0SE09|A0A6B0SE09_9CETA	2.05e-98	142	138	33	97.183
01_cow	NC_037343.1_OR1052_pseudogene_nonsense_fwd_528274_529467_01_cow	Sensory GPCR	Sensory_tr|A0A6P5CBP2|A0A6P5CBP2_BOSIN	1.4e-122	147	117	12	79.592
01_cow	NC_037343.1_OR5L1_pseudogene_short_fwd_494392_494802_01_cow	Sensory GPCR	Sensory_tr|A0A452DKK5|A0A452DKK5_CAPHI	3.2e-78	139	120	33	86.331
01_cow	NC_037343.1_OR5I1_pseudogene_short_rev_544868_545392_01_cow	Sensory GPCR	Sensory_tr|A0A6P7DCK5|A0A6P7DCK5_SHEEP	7.52e-74	148	114	28	77.027
01_cow	NC_037343.1_ORPROTEINOLF2_pseudogene_short_rev_583517_583879_01_cow	Sensory GPCR	Sensory_tr|A0A6P3IG20|A0A6P3IG20_BISBB	1.37e-75	116	105	32	90.517
01_cow	NC_037343.1_OR5I1_pseudogene_short_rev_597830_598129_01_cow	Sensory GPCR	Sensory_tr|X5CVV1|X5CVV1_CARPS	1.77e-46	98	72	33	73.469
01_cow	NC_037343.1_OR5D18_pseudogene_nonsense_fwd_486076_487164_01_cow	Sensory GPCR	Sensory_tr|A0A4W2GY82|A0A4W2GY82_BOBOX	3.55e-113	171	139	16	81.287
01_cow	NC_037343.1_OR5D18_pseudogene_nonsense_fwd_450906_451778_01_cow	Sensory GPCR	Sensory_tr|A0A485NJ43|A0A485NJ43_LYNPA	4.91e-87	130	98	15	75.385
01_cow	NC_037343.1_OR5W2_pseudogene_short_rev_619682_620230_01_cow	Sensory GPCR	Sensory_tr|A0A6P3GWG8|A0A6P3GWG8_BISBB	9.18e-102	182	156	33	85.714
01_cow	NC_037343.1_OR5D18_pseudogene_nonsense_fwd_515443_516465_01_cow	Sensory GPCR	Sensory_tr|A0A6P3ICV4|A0A6P3ICV4_BISBB	2.64e-143	171	160	17	93.567
01_cow	NC_037343.1_OR10AG1_pseudogene_short_rev_679472_679783_01_cow	Sensory GPCR	Sensory_tr|A0A6P5CW50|A0A6P5CW50_BOSIN	3.26e-60	103	96	33	93.204
01_cow	NC_037343.1_OR5W2_pseudogene_short_rev_610457_610903_01_cow	Sensory GPCR	Sensory_tr|A0A2U3WRV0|A0A2U3WRV0_ODORO	1.95e-66	129	99	29	76.744
01_cow	NC_037343.1_OR5D17P_pseudogene_short_fwd_628845_629150_01_cow	Sensory GPCR	Sensory_tr|A0A452DWC2|A0A452DWC2_CAPHI	2.66e-54	101	89	33	88.119
01_cow	NC_037343.1_OR1038_pseudogene_short_rev_80993523_80993987_01_cow	Sensory GPCR	Sensory_tr|A0A6J0Z2R2|A0A6J0Z2R2_ODOVR	3.67e-81	134	122	29	91.045
01_cow	NC_037343.1_OR10AG1_pseudogene_short_rev_644010_644348_01_cow	Sensory GPCR	Sensory_tr|A0A8C0AL28|A0A8C0AL28_BOSMU	2.06e-72	104	102	31	98.077
01_cow	NC_037343.1_TAS1R1_functional_rev_46823946_46831825_01_cow	Sensory GPCR	Sensory_tr|A0A4W2EL37|A0A4W2EL37_BOBOX	0	841	841	33	100
01_cow	NC_037343.1_TAS1R3_functional_rev_51192931_51195727_01_cow	Sensory GPCR	Sensory_tr|A0A3Q1NND8|A0A3Q1NND8_BOVIN	0	778	778	33	100
01_cow	NC_037343.1_OR1052_pseudogene_short_rev_536649_537068_01_cow	Sensory GPCR	Sensory_tr|A0A5N3W5G6|A0A5N3W5G6_MUNMU	1.21e-60	130	121	31	93.077
01_cow	NC_037343.1_OR10AG1_pseudogene_short_rev_663981_664325_01_cow	Sensory GPCR	Sensory_tr|A0A6P3IDI2|A0A6P3IDI2_BISBB	3.61e-47	112	105	32	93.75
01_cow	NC_037343.1_OR10AG1_pseudogene_nonsense_fwd_654802_655776_01_cow	Sensory GPCR	Sensory_tr|A0A6I9M554|A0A6I9M554_PERMB	1.2e-65	171	85	17	49.708
01_cow	NC_037340.1_OR8I2_pseudogene_short_rev_396346_397077_01_cow	Sensory GPCR	Sensory_tr|A0A6P5CUA3|A0A6P5CUA3_BOSIN	9.85e-169	237	234	32	98.734
01_cow	NC_037340.1_OR4S2_pseudogene_short_rev_443607_444026_01_cow	Sensory GPCR	Sensory_tr|A0A4W2H613|A0A4W2H613_BOBOX	2.78e-60	87	73	21	83.908
01_cow	NC_037340.1_OR4C15_pseudogene_nonsense_rev_494096_495145_01_cow	Sensory GPCR	Sensory_tr|A0A6P5CR53|A0A6P5CR53_BOSIN	0	273	265	26	97.07
01_cow	NC_037340.1_OR8H3_pseudogene_nonsense_short_rev_387622_388413_01_cow	Sensory GPCR	Sensory_tr|A0A5N3VQI9|A0A5N3VQI9_MUNMU	2.16e-91	106	86	13	81.132
01_cow	NC_037340.1_OR5M9_pseudogene_nonsense_fwd_83456513_83457523_01_cow	Sensory GPCR	Sensory_tr|A0A6P3GDI9|A0A6P3GDI9_BISBB	9.4e-149	221	204	22	92.308
01_cow	NC_037340.1_OR1038_pseudogene_nonsense_rev_83462857_83463738_01_cow	Sensory GPCR	Sensory_tr|A0A833WB92|A0A833WB92_9CERV	2.79e-123	143	130	16	90.909
01_cow	NC_037340.1_OR4C6_pseudogene_short_rev_514002_514592_01_cow	Sensory GPCR	Sensory_tr|L8I3H8|L8I3H8_9CETA	4.6e-84	120	100	20	83.333
01_cow	NC_037354.1_OR5M9_pseudogene_short_fwd_45607965_45608318_01_cow	Sensory GPCR	Sensory_tr|A0A6J0VGL9|A0A6J0VGL9_ODOVR	1.7e-30	86	76	24	88.372
01_cow	NC_037345.1_OR5D13_pseudogene_short_fwd_302881_303204_01_cow	Sensory GPCR	Sensory_tr|A0A8B9Y6G5|A0A8B9Y6G5_BOSMU	2.78e-61	97	96	30	98.969
01_cow	NC_037345.1_VN1R1_functional_rev_64816465_64817409_01_cow	Sensory GPCR	Sensory_tr|G3MYT5|G3MYT5_BOVIN	0	314	314	33	100
01_cow	NC_037345.1_VN1R4_functional_fwd_58038843_58039784_01_cow	Sensory GPCR	Sensory_tr|A0A3Q1LY11|A0A3Q1LY11_BOVIN	0	313	313	33	100
01_cow	NC_037345.1_VN1R4_functional_fwd_58076829_58077854_01_cow	Sensory GPCR	Sensory_tr|L8I1U2|L8I1U2_9CETA	0	314	309	31	98.408
01_cow	NC_037345.1_VN1R4_functional_fwd_57997362_57998300_01_cow	Sensory GPCR	Sensory_tr|A0A4W2G4X0|A0A4W2G4X0_BOBOX	0	312	312	33	100
01_cow	NC_037345.1_VN1R4_functional_fwd_57937160_57938110_01_cow	Sensory GPCR	Sensory_tr|L8I031|L8I031_9CETA	0	302	299	32	99.007
01_cow	NC_037345.1_VN1R4_functional_fwd_57977460_57978395_01_cow	Sensory GPCR	Sensory_tr|E1CEU6|E1CEU6_CAPHI	0	311	298	33	95.82
01_cow	NC_037345.1_VN1R4_functional_rev_57741088_57741972_01_cow	Sensory GPCR	Sensory_tr|L8HZA3|L8HZA3_9CETA	7.28e-179	296	287	33	96.959
01_cow	NC_037345.1_VN1R2_pseudogene_short_rev_54931752_54932183_01_cow	Sensory GPCR	Sensory_tr|A0A8C6CEU9|A0A8C6CEU9_MOSMO	9.56e-59	125	90	29	72
01_cow	NC_037345.1_VN1R4_functional_rev_61746452_61747381_01_cow	Sensory GPCR	Sensory_tr|A0A3Q1MQR9|A0A3Q1MQR9_BOVIN	0	309	309	33	100
01_cow	NC_037345.1_VN1R1_pseudogene_short_rev_64827590_64827940_01_cow	Sensory GPCR	Sensory_tr|A0A8C6CU45|A0A8C6CU45_MOSMO	2e-67	115	103	33	89.565
01_cow	NC_037345.1_VN1R4_pseudogene_short_fwd_63313082_63313486_01_cow	Sensory GPCR	Sensory_tr|A0A6P5D6M7|A0A6P5D6M7_BOSIN	6.65e-82	129	123	32	95.349
01_cow	NC_037345.1_VN1R4_functional_fwd_58051643_58052743_01_cow	Sensory GPCR	Sensory_tr|L8HZ92|L8HZ92_9CETA	0	310	308	28	99.355
01_cow	NC_037345.1_VN1R1_functional_fwd_52029841_52030767_01_cow	Sensory GPCR	Sensory_tr|A0A4W2I677|A0A4W2I677_BOBOX	0	301	299	32	99.336
01_cow	NC_037345.1_VN1R4_functional_fwd_58191619_58192650_01_cow	Sensory GPCR	Sensory_tr|A0A3Q1NEE9|A0A3Q1NEE9_BOVIN	0	343	343	33	100
01_cow	NC_037345.1_VN1R4_pseudogene_nonsense_fwd_58181091_58182131_01_cow	Sensory GPCR	Sensory_tr|A0A5N3VAG8|A0A5N3VAG8_MUNRE	4.02e-123	155	130	15	83.871
01_cow	NC_037345.1_VN1R4_pseudogene_short_fwd_61826795_61827289_01_cow	Sensory GPCR	Sensory_tr|A0A8C3YH10|A0A8C3YH10_9CETA	1.51e-65	148	98	30	66.216
01_cow	NC_037345.1_VN1R4_functional_fwd_57958000_57958938_01_cow	Sensory GPCR	Sensory_tr|A0A3Q1LYJ2|A0A3Q1LYJ2_BOVIN	0	312	312	33	100
01_cow	NC_037345.1_VN1R4_pseudogene_short_fwd_58147154_58147969_01_cow	Sensory GPCR	Sensory_tr|A0A6P5DB99|A0A6P5DB99_BOSIN	1.76e-180	264	249	32	94.318
01_cow	NC_037345.1_VN1R4_pseudogene_short_fwd_61847513_61848220_01_cow	Sensory GPCR	Sensory_tr|A0A4W2D142|A0A4W2D142_BOBOX	4.01e-175	235	235	33	100
01_cow	NC_037345.1_VN1R4_functional_fwd_63335949_63336857_01_cow	Sensory GPCR	Sensory_tr|A0A3Q1M1B4|A0A3Q1M1B4_BOVIN	0	302	302	33	100
01_cow	NC_037345.1_VN1R4_functional_fwd_61863507_61864439_01_cow	Sensory GPCR	Sensory_tr|L8I7W9|L8I7W9_9CETA	1.66e-107	281	183	29	65.125
01_cow	NC_037345.1_VN1R4_pseudogene_short_fwd_63395004_63395357_01_cow	Sensory GPCR	Sensory_tr|A0A4W2EFN3|A0A4W2EFN3_BOBOX	1.2e-63	108	97	31	89.815
01_cow	NC_037345.1_VN1R4_pseudogene_short_fwd_63348697_63349050_01_cow	Sensory GPCR	Sensory_tr|W5NYS7|W5NYS7_SHEEP	3.83e-51	116	97	33	83.621
01_cow	NC_037345.1_VN1R4_functional_fwd_58130183_58131136_01_cow	Sensory GPCR	Sensory_tr|A0A6P5DEK0|A0A6P5DEK0_BOSIN	0	317	316	33	99.685
01_cow	NC_037345.1_VN1R4_functional_fwd_57930676_57931614_01_cow	Sensory GPCR	Sensory_tr|A0A3Q1LYJ2|A0A3Q1LYJ2_BOVIN	0	312	309	33	99.038
01_cow	NC_037345.1_VN1R4_functional_rev_58342620_58343612_01_cow	Sensory GPCR	Sensory_tr|A0A4W2CIX5|A0A4W2CIX5_BOBOX	0	330	328	33	99.394
01_cow	NC_037345.1_OR4P4_pseudogene_short_rev_293860_294438_01_cow	Sensory GPCR	Sensory_tr|M3Z5G4|M3Z5G4_MUSPF	5.35e-105	175	146	30	83.429
01_cow	NC_037345.1_VN1R2_pseudogene_short_fwd_54955129_54955755_01_cow	Sensory GPCR	Sensory_tr|A0A6P3HZS9|A0A6P3HZS9_BISBB	1.18e-70	140	107	22	76.429
01_cow	NC_037345.1_OR4P4_pseudogene_short_fwd_285150_285494_01_cow	Sensory GPCR	Sensory_tr|A0A8B9XPU4|A0A8B9XPU4_BOSMU	8.28e-61	113	92	33	81.416
01_cow	NC_037345.1_OR4C13_pseudogene_short_rev_258602_259090_01_cow	Sensory GPCR	Sensory_tr|G3X765|G3X765_BOVIN	9.43e-88	162	138	33	85.185
01_cow	NC_037345.1_OR4P4_pseudogene_short_fwd_272823_273233_01_cow	Sensory GPCR	Sensory_tr|A0A4W2HLE1|A0A4W2HLE1_BOBOX	4.17e-71	120	119	29	99.167
01_cow	NC_037345.1_VN1R4_pseudogene_short_fwd_58293466_58293834_01_cow	Sensory GPCR	Sensory_tr|A0A5F4W7N9|A0A5F4W7N9_CALJA	1.46e-37	106	64	29	60.377
01_cow	NC_037345.1_OR10A7_pseudogene_nonsense_fwd_63934034_63935269_01_cow	Sensory GPCR	Sensory_tr|A0A9B0TQS5|A0A9B0TQS5_CHRAS	1.32e-33	159	70	12	44.025
01_cow	NC_037357.1_OR1009_pseudogene_nonsense_rev_15386297_15387199_01_cow	Sensory GPCR	Sensory_tr|A0A6J0XB23|A0A6J0XB23_ODOVR	8.65e-141	179	168	20	93.855
01_cow	NC_037357.1_OR5BH1P_pseudogene_short_rev_15460136_15460459_01_cow	Sensory GPCR	Sensory_tr|F6SXW1|F6SXW1_HORSE	1.05e-37	101	74	31	73.267
01_cow	NC_037357.1_OR10A7_pseudogene_short_fwd_15208091_15208465_01_cow	Sensory GPCR	Sensory_tr|A0A8C6DBU7|A0A8C6DBU7_MOSMO	5.53e-61	104	95	28	91.346
01_cow	NC_037357.1_OR10A4_pseudogene_short_rev_15365575_15366015_01_cow	Sensory GPCR	Sensory_tr|A0A3Q1M9C5|A0A3Q1M9C5_BOVIN	4.69e-89	146	146	33	100
01_cow	NC_037357.1_OR13H1_pseudogene_nonsense_fwd_15570178_15571107_01_cow	Sensory GPCR	Sensory_tr|A0A6P5BL06|A0A6P5BL06_BOSIN	8.02e-135	158	158	17	100
01_cow	NC_037357.1_OR13H1_pseudogene_short_fwd_15639194_15639772_01_cow	Sensory GPCR	Sensory_tr|A0A8W4FIT1|A0A8W4FIT1_PIG	6.14e-86	117	103	20	88.034
01_cow	NC_037357.1_OR2B8_pseudogene_nonsense_short_truncated_fwd_85417111_85417668_01_cow	Sensory GPCR	Sensory_tr|A0A6J3BH35|A0A6J3BH35_VICPA	2.38e-50	76	59	13	77.632
01_cow	NC_037357.1_VN2R26_pseudogene_short_rev_8472438_8473076_01_cow	Sensory GPCR	Sensory_tr|A0A8B9X4U3|A0A8B9X4U3_BOSMU	6e-127	210	202	33	96.19
01_cow	NC_037357.1_VN2R116_pseudogene_short_rev_8473183_8475360_01_cow	Sensory GPCR	Sensory_tr|A0A3Q1LTC0|A0A3Q1LTC0_BOVIN	1.93e-59	111	109	13	98.198
01_cow	NC_037357.1_OPN1LW_functional_fwd_37321404_37333520_01_cow	Sensory GPCR	Sensory_tr|L8HTE1|L8HTE1_9CETA	0	339	339	31	100
01_cow	NC_037357.1_OR10W1_pseudogene_short_rev_37828733_37829275_01_cow	Sensory GPCR	Sensory_tr|A0A6J0Z2Z3|A0A6J0Z2Z3_ODOVR	1.02e-93	149	133	27	89.262
01_cow	NC_037339.1_OR5M9_pseudogene_short_fwd_87122140_87122961_01_cow	Sensory GPCR	Sensory_tr|A0A4W2EB48|A0A4W2EB48_BOBOX	6.28e-170	249	247	30	99.197
01_cow	NC_037339.1_OR1038_pseudogene_nonsense_rev_87127498_87128634_01_cow	Sensory GPCR	Sensory_tr|A0A5N3VFM3|A0A5N3VFM3_MUNMU	7.2e-148	220	199	19	90.455
01_cow	NW_020190982.1_OR8G2_pseudogene_nonsense_fwd_29630_30661_01_cow	Sensory GPCR	Sensory_tr|A0A8C0VX35|A0A8C0VX35_CASCN	9.54e-88	98	75	9	76.531
01_cow	NW_020191943.1_OR1J4_pseudogene_nonsense_rev_592_1770_01_cow	Sensory GPCR	Sensory_tr|A0A8C6CPS0|A0A8C6CPS0_MOSMO	7.4e-84	150	120	12	80
01_cow	NW_020190486.1_OR4P4_pseudogene_nonsense_rev_1517_2410_01_cow	Sensory GPCR	Sensory_tr|A0A8C6CR55|A0A8C6CR55_MOSMO	2.56e-117	139	119	16	85.612
01_cow	NW_020190660.1_OR12_pseudogene_short_fwd_4157_4483_01_cow	Sensory GPCR	Sensory_tr|A0A4W2GIU5|A0A4W2GIU5_BOBOX	2.41e-24	68	52	19	76.471
01_cow	NW_020191180.1_OR10AG1_pseudogene_nonsense_fwd_42586_43596_01_cow	Sensory GPCR	Sensory_tr|A0A384CD11|A0A384CD11_URSMA	1.54e-157	287	233	28	81.185
01_cow	NW_020191180.1_OR10AG1_pseudogene_nonsense_fwd_23702_24616_01_cow	Sensory GPCR	Sensory_tr|A0A8B7BBI9|A0A8B7BBI9_ORYAF	9.79e-87	115	87	13	75.652
01_cow	NW_020191229.1_OR4P4_pseudogene_short_rev_1242_1667_01_cow	Sensory GPCR	Sensory_tr|A0A8C6CR55|A0A8C6CR55_MOSMO	1.39e-66	130	116	31	89.231
01_dog	NC_006593.4_OR2S2_functional_rev_51040177_51041070_01_dog	Sensory GPCR	Sensory_tr|A0A8I3NRD4|A0A8I3NRD4_CANLF	0	294	284	33	96.599
01_dog	NC_006593.4_OR2S2_pseudogene_short_rev_51016716_51017267_01_dog	Sensory GPCR	Sensory_tr|A0A8C0ML42|A0A8C0ML42_CANLF	4.03e-131	183	183	33	100
01_dog	NC_006593.4_OR2S2_pseudogene_nonsense_short_rev_51020496_51021341_01_dog	Sensory GPCR	Sensory_tr|A0A3Q7Q064|A0A3Q7Q064_CALUR	2.26e-94	142	99	16	69.718
01_dog	NC_006593.4_OR13C4_functional_rev_58956979_58957935_01_dog	Sensory GPCR	Sensory_tr|A0A8I3NBK2|A0A8I3NBK2_CANLF	0	318	318	33	100
01_dog	NC_006593.4_OR13C7_pseudogene_nonsense_short_rev_51037382_51037993_01_dog	Sensory GPCR	Sensory_tr|A0A8P0NML2|A0A8P0NML2_CANLF	2.47e-80	220	141	33	64.091
01_dog	NC_006593.4_OR13C7_pseudogene_nonsense_rev_72807382_72808314_01_dog	Sensory GPCR	Sensory_tr|A0A3Q7SSE5|A0A3Q7SSE5_VULVU	1.18e-71	209	119	22	56.938
01_dog	NC_006593.4_OR1361_pseudogene_short_rev_2829428_2829841_01_dog	Sensory GPCR	Sensory_tr|A0A8I3N896|A0A8I3N896_CANLF	5.93e-36	99	68	24	68.687
01_dog	NC_006593.4_VN2R116_pseudogene_short_rev_2993952_3002248_01_dog	Sensory GPCR	Sensory_tr|A0A4X2LC34|A0A4X2LC34_VOMUR	4.29e-45	265	125	28	47.17
01_dog	NC_006593.4_OR2M3_pseudogene_nonsense_short_rev_360446_360967_01_dog	Sensory GPCR	Sensory_tr|I3NE00|I3NE00_ICTTR	7.51e-49	76	60	15	78.947
01_dog	NC_006609.4_VN2R309P_pseudogene_short_rev_9034826_9043431_01_dog	Sensory GPCR	Sensory_tr|I3MZM4|I3MZM4_ICTTR	1.25e-15	79	52	17	65.823
01_dog	NC_006609.4_OR6C75_pseudogene_nonsense_fwd_46051436_46052581_01_dog	Sensory GPCR	Sensory_tr|A0A8C0RNP8|A0A8C0RNP8_CANLF	1.14e-65	258	139	21	53.876
01_dog	NC_006609.4_TAS2R8_pseudogene_short_rev_11554303_11554677_01_dog	Sensory GPCR	Sensory_tr|A0A7N5KKC9|A0A7N5KKC9_AILME	4.31e-46	125	96	33	76.8
01_dog	NC_006609.4_OR8S1_functional_fwd_40329314_40330252_01_dog	Sensory GPCR	Sensory_tr|A0A8P0NQX8|A0A8P0NQX8_CANLF	0	312	312	33	100
01_dog	NC_006609.4_OR10AD1_pseudogene_short_rev_39798773_39799072_01_dog	Sensory GPCR	Sensory_tr|A0A8C0KK87|A0A8C0KK87_CANLU	1.63e-56	99	86	32	86.869
01_dog	NC_006609.4_OR8S1_pseudogene_short_rev_39995144_39995944_01_dog	Sensory GPCR	Sensory_tr|A0A3Q7S9A1|A0A3Q7S9A1_VULVU	0	266	264	33	99.248
01_dog	NC_006609.4_TAS2R42_pseudogene_nonsense_short_rev_11650431_11650886_01_dog	Sensory GPCR	Sensory_tr|L5M8L0|L5M8L0_MYODS	2.79e-10	139	53	30	38.129
01_dog	NC_006609.4_TAS2R110_pseudogene_nonsense_short_rev_11623288_11623686_01_dog	Sensory GPCR	Sensory_tr|A0A8C4M590|A0A8C4M590_EQUAS	2.6e-14	47	34	12	72.34
01_dog	NC_006585.4_OR6C1_pseudogene_short_fwd_33106190_33106759_01_dog	Sensory GPCR	Sensory_tr|A0A811YIY9|A0A811YIY9_NYCPR	3.32e-119	184	182	32	98.913
01_dog	NC_006585.4_OR6C1_pseudogene_short_fwd_34022498_34022824_01_dog	Sensory GPCR	Sensory_tr|A0A8I3PE21|A0A8I3PE21_CANLF	2.52e-55	106	103	32	97.17
01_dog	NC_006585.4_OR6C1_pseudogene_short_fwd_33285454_33285783_01_dog	Sensory GPCR	Sensory_tr|G3FJD6|G3FJD6_CANLF	1.61e-42	93	75	28	80.645
01_dog	NC_006585.4_OR6C7P_pseudogene_nonsense_fwd_33112363_33113523_01_dog	Sensory GPCR	Sensory_tr|A0A452QF91|A0A452QF91_URSAM	1.21e-51	226	118	19	52.212
01_dog	NC_006585.4_OR6C2_pseudogene_nonsense_rev_33210207_33211286_01_dog	Sensory GPCR	Sensory_tr|A0A8I3NCJ7|A0A8I3NCJ7_CANLF	0	256	251	24	98.047
01_dog	NC_006585.4_OR6C2_pseudogene_nonsense_fwd_33488114_33489169_01_dog	Sensory GPCR	Sensory_tr|A0A3Q7RGP1|A0A3Q7RGP1_VULVU	8.05e-89	319	181	29	56.74
01_dog	NC_006585.4_OR6C2_pseudogene_short_rev_33457848_33458642_01_dog	Sensory GPCR	Sensory_tr|A0A3Q7RRT5|A0A3Q7RRT5_VULVU	7.82e-155	235	227	29	96.596
01_dog	NC_006585.4_OR6C2_pseudogene_short_fwd_33397012_33397326_01_dog	Sensory GPCR	Sensory_tr|A0A384BHZ9|A0A384BHZ9_URSMA	4.69e-33	96	72	30	75
01_dog	NC_006585.4_OR6C76_pseudogene_short_fwd_33331426_33332022_01_dog	Sensory GPCR	Sensory_tr|A0A8C4LRY2|A0A8C4LRY2_EQUAS	4.91e-128	198	178	33	89.899
01_dog	NC_006585.4_OR6C2_pseudogene_short_fwd_33987608_33987976_01_dog	Sensory GPCR	Sensory_tr|H0XTV0|H0XTV0_OTOGA	4.38e-28	36	34	10	94.444
01_dog	NC_006585.4_OR6C1_pseudogene_nonsense_short_rev_33133579_33134403_01_dog	Sensory GPCR	Sensory_tr|A0A2Y9FVX9|A0A2Y9FVX9_TRIMA	1.13e-24	166	64	19	38.554
01_dog	NC_006585.4_OR6C2_pseudogene_nonsense_short_fwd_33493781_33494503_01_dog	Sensory GPCR	Sensory_tr|A0A3Q7RGP1|A0A3Q7RGP1_VULVU	7.02e-48	167	107	22	64.072
01_dog	NC_006585.4_OR6C2_pseudogene_short_rev_33055885_33056712_01_dog	Sensory GPCR	Sensory_tr|A0A811YRK2|A0A811YRK2_NYCPR	0	258	254	31	98.45
01_dog	NC_006587.4_OR8B12_functional_fwd_9916678_9917541_01_dog	Sensory GPCR	Sensory_tr|A0A8C0T744|A0A8C0T744_CANLF	5.07e-171	287	287	33	100
01_dog	NC_006587.4_OR2AP1_pseudogene_short_rev_85969_86325_01_dog	Sensory GPCR	Sensory_tr|G3TY06|G3TY06_LOXAF	1.96e-14	44	28	12	63.636
01_dog	NC_006587.4_VN1R3_pseudogene_nonsense_fwd_56165635_56166540_01_dog	Sensory GPCR	Sensory_tr|A0A8C0L3G0|A0A8C0L3G0_CANLU	4.18e-108	195	159	22	81.538
01_dog	NC_006587.4_OR6C76_pseudogene_nonsense_rev_138802_139749_01_dog	Sensory GPCR	Sensory_tr|M3XQA6|M3XQA6_MUSPF	3.76e-28	296	121	29	40.878
01_dog	NC_006587.4_OR6C6_pseudogene_nonsense_short_rev_155590_156081_01_dog	Sensory GPCR	Sensory_tr|A0A8P0TVD6|A0A8P0TVD6_CANLF	8.17e-91	151	138	31	91.391
01_dog	NC_006600.4_OR5F1_functional_fwd_39371109_39372080_01_dog	Sensory GPCR	Sensory_tr|A0A8I3MT34|A0A8I3MT34_CANLF	0	323	323	33	100
01_dog	NC_006600.4_OR5J2_functional_fwd_39131826_39132713_01_dog	Sensory GPCR	Sensory_tr|A0A8P0NAI6|A0A8P0NAI6_CANLF	0	295	295	33	100
01_dog	NC_006600.4_OR9I1_functional_rev_37762238_37763179_01_dog	Sensory GPCR	Sensory_tr|A0A8I3P358|A0A8I3P358_CANLF	0	313	313	33	100
01_dog	NC_006600.4_OR8K3_functional_rev_39151724_39152665_01_dog	Sensory GPCR	Sensory_tr|A0A8P0TIM9|A0A8P0TIM9_CANLF	0	313	313	33	100
01_dog	NC_006600.4_OR5D13_pseudogene_short_rev_39644798_39645448_01_dog	Sensory GPCR	Sensory_tr|A0A8P0T2B6|A0A8P0T2B6_CANLF	4.47e-142	216	216	33	100
01_dog	NC_006600.4_OR1020_functional_fwd_38902335_38903273_01_dog	Sensory GPCR	Sensory_tr|A0A3Q7UMX1|A0A3Q7UMX1_VULVU	0	312	309	33	99.038
01_dog	NC_006600.4_OR5M11_functional_fwd_38969457_38970425_01_dog	Sensory GPCR	Sensory_tr|A0A811YSG0|A0A811YSG0_NYCPR	0	322	319	33	99.068
01_dog	NC_006600.4_OR5T3_pseudogene_short_truncated_rev_39259250_39259600_01_dog	Sensory GPCR	Sensory_tr|A0A8P0SQQ9|A0A8P0SQQ9_CANLF	3.18e-75	117	114	33	97.436
01_dog	NC_006600.4_OR8U9_functional_rev_39073087_39074046_01_dog	Sensory GPCR	Sensory_tr|A0A8C0M6S8|A0A8C0M6S8_CANLF	0	319	319	33	100
01_dog	NC_006600.4_OR9Q3_functional_rev_37695902_37696846_01_dog	Sensory GPCR	Sensory_tr|A0A8P0SCV7|A0A8P0SCV7_CANLF	0	314	314	33	100
01_dog	NC_006600.4_OR5AL1_pseudogene_nonsense_rev_39067767_39068747_01_dog	Sensory GPCR	Sensory_tr|A0A6J2C0J8|A0A6J2C0J8_ZALCA	3.63e-55	214	99	21	46.262
01_dog	NC_006600.4_OR8K3_pseudogene_nonsense_short_rev_39199194_39199601_01_dog	Sensory GPCR	Sensory_tr|A0A8D0RDF6|A0A8D0RDF6_PIG	3.9e-21	72	46	17	63.889
01_dog	NC_006600.4_OR5B2_pseudogene_nonsense_short_rev_37473339_37474001_01_dog	Sensory GPCR	Sensory_tr|A0A8P0NTB0|A0A8P0NTB0_CANLF	5.61e-47	67	55	10	82.09
01_dog	NC_006600.4_OR2G3_pseudogene_nonsense_rev_38821660_38822625_01_dog	Sensory GPCR	Sensory_tr|A0A8I3PKJ3|A0A8I3PKJ3_CANLF	2.83e-140	222	222	23	100
01_dog	NC_006600.4_OR5B12_pseudogene_nonsense_short_fwd_37504962_37505699_01_dog	Sensory GPCR	Sensory_tr|A0A3Q7TG15|A0A3Q7TG15_VULVU	3.44e-105	253	174	33	68.775
01_dog	NC_006600.4_OR2G3_pseudogene_nonsense_fwd_38872258_38873499_01_dog	Sensory GPCR	Sensory_tr|A0A6P3RH81|A0A6P3RH81_PTEVA	2.99e-49	65	62	5	95.385
01_dog	NC_006600.4_OR4P4_pseudogene_nonsense_short_truncated_fwd_39896703_39897149_01_dog	Sensory GPCR	Sensory_tr|A0A384CBT0|A0A384CBT0_URSMA	1.67e-30	58	43	13	74.138
01_dog	NC_006600.4_OR10V1_pseudogene_nonsense_short_rev_36696406_36696750_01_dog	Sensory GPCR	Sensory_tr|M3YT24|M3YT24_MUSPF	1.29e-36	103	71	28	68.932
01_dog	NC_006590.4_OR4Q2_pseudogene_short_rev_885869_886168_01_dog	Sensory GPCR	Sensory_tr|A0A2K5ZKV6|A0A2K5ZKV6_MANLE	2.91e-52	98	80	33	81.633
01_dog	NC_006597.4_OR4M1_functional_rev_17765757_17766707_01_dog	Sensory GPCR	Sensory_tr|A0A8I3S4J5|A0A8I3S4J5_CANLF	0	316	316	33	100
01_dog	NC_006597.4_OR4K13_pseudogene_short_fwd_17275843_17276607_01_dog	Sensory GPCR	Sensory_tr|A0A811YR63|A0A811YR63_NYCPR	2.33e-170	254	253	33	99.606
01_dog	NC_006597.4_OR2AP1_pseudogene_short_rev_17462014_17462355_01_dog	Sensory GPCR	Sensory_tr|A0A8C0NQN1|A0A8C0NQN1_CANLF	1.53e-44	88	81	26	92.045
01_dog	NC_006597.4_OR11H2_pseudogene_short_fwd_17942575_17943366_01_dog	Sensory GPCR	Sensory_tr|A0A8C0MUC7|A0A8C0MUC7_CANLF	4.3e-141	241	214	30	88.797
01_dog	NC_006597.4_OR2A12_pseudogene_short_rev_562858_563160_01_dog	Sensory GPCR	Sensory_tr|L5L7Y6|L5L7Y6_PTEAL	2.4e-50	100	79	33	79
01_dog	NC_006597.4_OR6C76_pseudogene_short_fwd_17454579_17454962_01_dog	Sensory GPCR	Sensory_tr|A0A8I3QA69|A0A8I3QA69_CANLF	2.76e-50	127	116	33	91.339
01_dog	NC_006597.4_OR11H12_pseudogene_short_fwd_17844995_17845579_01_dog	Sensory GPCR	Sensory_tr|A0A384DPG6|A0A384DPG6_URSMA	1.62e-92	193	156	33	80.829
01_dog	NC_006617.4_OR2H2_pseudogene_nonsense_fwd_26018298_26019578_01_dog	Sensory GPCR	Sensory_tr|A0A3Q7RHC1|A0A3Q7RHC1_VULVU	4.41e-127	277	215	21	77.617
01_dog	NC_006617.4_OR2B6_functional_rev_24934284_24935225_01_dog	Sensory GPCR	Sensory_tr|A0A8C0S3S1|A0A8C0S3S1_CANLF	0	300	300	32	100
01_dog	NC_006617.4_OR2J3_pseudogene_nonsense_fwd_25946423_25947370_01_dog	Sensory GPCR	Sensory_tr|A0A8B7B3H6|A0A8B7B3H6_ORYAF	2.17e-114	96	75	10	78.125
01_dog	NC_006617.4_VN1R43_pseudogene_short_fwd_24355558_24356415_01_dog	Sensory GPCR	Sensory_tr|A0A6P9FDY0|A0A6P9FDY0_ZALCA	1.41e-118	295	205	33	69.492
01_dog	NC_006617.4_VN1R43_pseudogene_short_rev_24325521_24325973_01_dog	Sensory GPCR	Sensory_tr|A0A2Y9ICI0|A0A2Y9ICI0_ENHLU	6.75e-49	120	76	24	63.333
01_dog	NC_006617.4_VN1R1_pseudogene_short_fwd_24340572_24341198_01_dog	Sensory GPCR	Sensory_tr|A0A8P0NX55|A0A8P0NX55_CANLF	2.54e-91	117	114	19	97.436
01_dog	NC_006602.4_OR7A17_functional_fwd_47616149_47617117_01_dog	Sensory GPCR	Sensory_tr|A0A8P0SPW5|A0A8P0SPW5_CANLF	0	322	322	33	100
01_dog	NC_006602.4_OR7A10_functional_fwd_47499940_47500908_01_dog	Sensory GPCR	Sensory_tr|A0A811Z9S7|A0A811Z9S7_NYCPR	0	322	312	33	96.894
01_dog	NC_006602.4_OR10H3_pseudogene_nonsense_short_rev_46366467_46366964_01_dog	Sensory GPCR	Sensory_tr|A0A6P9EZH4|A0A6P9EZH4_ZALCA	5.38e-42	119	80	22	67.227
01_dog	NC_006602.4_OR2Z1_functional_rev_46329059_46329934_01_dog	Sensory GPCR	Sensory_tr|A0A8C0RRB4|A0A8C0RRB4_CANLF	9.95e-144	269	259	31	96.283
01_dog	NC_006602.4_OR7A17_pseudogene_short_rev_47626023_47626370_01_dog	Sensory GPCR	Sensory_tr|A0A384DSF8|A0A384DSF8_URSMA	1.45e-68	114	103	33	90.351
01_dog	NC_006602.4_OR867_pseudogene_short_rev_47650650_47651159_01_dog	Sensory GPCR	Sensory_tr|A0A8C0K3E0|A0A8C0K3E0_CANLU	5.45e-46	147	87	28	59.184
01_dog	NC_006602.4_OR7A17_pseudogene_nonsense_short_rev_47402280_47402882_01_dog	Sensory GPCR	Sensory_tr|A0A6P9FBC2|A0A6P9FBC2_ZALCA	3.77e-52	168	119	27	70.833
01_dog	NC_006620.4_OR6K3_functional_fwd_23048967_23050043_01_dog	Sensory GPCR	Sensory_tr|G3FJD1|G3FJD1_CANLF	0	358	358	33	100
01_dog	NC_006620.4_OR6K3_functional_fwd_23043709_23044665_01_dog	Sensory GPCR	Sensory_tr|G3FJC0|G3FJC0_CANLF	0	318	318	33	100
01_dog	NC_006607.4_OR9S25_pseudogene_short_fwd_50704018_50704830_01_dog	Sensory GPCR	Sensory_tr|A0A8P0TKA9|A0A8P0TKA9_CANLF	0	270	270	33	100
01_dog	NC_006607.4_OR1444_functional_fwd_43021994_43022872_01_dog	Non-sensory GPCR	tr|A0A8C0PCJ1|A0A8C0PCJ1_CANLF	0	292	292	33	100
01_dog	NC_006607.4_OR9S25_pseudogene_short_fwd_50571273_50572067_01_dog	Sensory GPCR	Sensory_tr|A0A8P0TKA9|A0A8P0TKA9_CANLF	9.59e-95	168	112	20	66.667
01_dog	NC_006607.4_OR9S25_pseudogene_short_fwd_50631357_50631818_01_dog	Sensory GPCR	Sensory_tr|A0A3Q7SN82|A0A3Q7SN82_VULVU	4.41e-68	131	105	28	80.153
01_dog	NC_006603.4_OR10A4_pseudogene_nonsense_short_rev_30191314_30192099_01_dog	Sensory GPCR	Sensory_tr|C3VEW8|C3VEW8_CANLU	3.02e-67	105	99	13	94.286
01_dog	NC_006603.4_OR10A4_pseudogene_nonsense_short_rev_30220852_30221631_01_dog	Sensory GPCR	Sensory_tr|A0A8I3NNN9|A0A8I3NNN9_CANLF	1.09e-69	105	99	13	94.286
01_dog	NC_006603.4_OR52A5_pseudogene_short_rev_27808864_27809241_01_dog	Sensory GPCR	Sensory_tr|A0A811Y3V2|A0A811Y3V2_NYCPR	1.47e-54	69	67	18	97.101
01_dog	NC_006603.4_OR52N2_functional_fwd_28724339_28725298_01_dog	Sensory GPCR	Sensory_tr|A0A8P0N8X6|A0A8P0N8X6_CANLF	0	319	319	33	100
01_dog	NC_006603.4_OR10A5_pseudogene_short_fwd_30108115_30108486_01_dog	Sensory GPCR	Sensory_tr|A0A8C0KAL8|A0A8C0KAL8_CANLU	1.92e-36	44	42	12	95.455
01_dog	NC_006603.4_OR10A6_functional_rev_31030493_31031575_01_dog	Sensory GPCR	Sensory_tr|A0A8C0KBX7|A0A8C0KBX7_CANLU	0	314	314	29	100
01_dog	NC_006603.4_OR10A4_pseudogene_nonsense_fwd_30119195_30120139_01_dog	Sensory GPCR	Sensory_tr|A0A8I3NNN9|A0A8I3NNN9_CANLF	7.39e-134	316	233	33	73.734
01_dog	NC_006603.4_OR51A7_functional_fwd_27104367_27105305_01_dog	Sensory GPCR	Sensory_tr|A0A8P0NZS7|A0A8P0NZS7_CANLF	0	312	312	33	100
01_dog	NC_006603.4_OR51D1_functional_fwd_26790922_26791938_01_dog	Sensory GPCR	Sensory_tr|A0A8C0NTH8|A0A8C0NTH8_CANLF	0	338	338	33	100
01_dog	NC_006603.4_OR56B3P_functional_fwd_29162088_29163053_01_dog	Sensory GPCR	Sensory_tr|A0A8I3MYT2|A0A8I3MYT2_CANLF	0	321	321	33	100
01_dog	NC_006603.4_OR52H1_pseudogene_nonsense_rev_28318803_28319765_01_dog	Sensory GPCR	Sensory_tr|A0A1S3ADW9|A0A1S3ADW9_ERIEU	2.79e-152	174	155	18	89.08
01_dog	NC_006603.4_OR51I1_functional_rev_28106302_28107246_01_dog	Sensory GPCR	Sensory_tr|A0A8I3S223|A0A8I3S223_CANLF	0	314	314	33	100
01_dog	NC_006603.4_OR52E4_functional_fwd_27363703_27364566_01_dog	Sensory GPCR	Sensory_tr|A0A8I3P960|A0A8I3P960_CANLF	0	285	285	33	100
01_dog	NC_006603.4_OR2D2_pseudogene_nonsense_rev_30122374_30123315_01_dog	Sensory GPCR	Sensory_tr|A0A8I3RVC1|A0A8I3RVC1_CANLF	0	316	280	33	88.608
01_dog	NC_006603.4_OR2D2_pseudogene_nonsense_rev_29953664_29954569_01_dog	Sensory GPCR	Sensory_tr|A0A8C5KEW7|A0A8C5KEW7_JACJA	6.55e-94	99	89	11	89.899
01_dog	NC_006603.4_OR51F2_functional_fwd_27006944_27007888_01_dog	Sensory GPCR	Sensory_tr|A0A8C0TKL0|A0A8C0TKL0_CANLF	0	314	314	33	100
01_dog	NC_006603.4_OR51I2_pseudogene_nonsense_fwd_28124039_28125070_01_dog	Sensory GPCR	Sensory_tr|A0A8C0N302|A0A8C0N302_CANLF	8.59e-140	217	184	21	84.793
01_dog	NC_006603.4_OR52B6_functional_fwd_28363547_28364527_01_dog	Sensory GPCR	Sensory_tr|A0A8P0N8U0|A0A8P0N8U0_CANLF	0	326	326	33	100
01_dog	NC_006603.4_OR52Z1_functional_rev_27540390_27541364_01_dog	Sensory GPCR	Sensory_tr|A0A8P0T008|A0A8P0T008_CANLF	0	324	324	33	100
01_dog	NC_006603.4_OR52P1_pseudogene_short_rev_26595821_26596348_01_dog	Sensory GPCR	Sensory_tr|A0A8I3NET6|A0A8I3NET6_CANLF	1.75e-105	151	151	29	100
01_dog	NC_006603.4_OR52A5_pseudogene_nonsense_fwd_27765312_27766271_01_dog	Sensory GPCR	Sensory_tr|A0A811Y298|A0A811Y298_NYCPR	2.49e-51	316	150	31	47.468
01_dog	NC_006603.4_OR52D1_functional_rev_27323930_27324880_01_dog	Sensory GPCR	Sensory_tr|A0A811Y3Z4|A0A811Y3Z4_NYCPR	0	316	315	33	99.684
01_dog	NC_006603.4_OR2AT4_pseudogene_short_fwd_23173491_23174141_01_dog	Sensory GPCR	Sensory_tr|A0A8I3NNG1|A0A8I3NNG1_CANLF	5.35e-136	205	205	31	100
01_dog	NC_006603.4_OR51I2_pseudogene_short_rev_27556608_27557381_01_dog	Sensory GPCR	Sensory_tr|A0A811Y464|A0A811Y464_NYCPR	0	257	254	33	98.833
01_dog	NC_006603.4_OR52A1_pseudogene_short_rev_27584458_27584901_01_dog	Sensory GPCR	Sensory_tr|A0A8C0P3T5|A0A8C0P3T5_CANLF	1.72e-92	139	137	31	98.561
01_dog	NC_006603.4_OR52R1_pseudogene_short_rev_26971531_26971956_01_dog	Sensory GPCR	Sensory_tr|A0A8C0TMP2|A0A8C0TMP2_CANLF	1.88e-77	114	114	27	100
01_dog	NC_006603.4_OR2AG1_pseudogene_short_rev_29866277_29866615_01_dog	Sensory GPCR	Sensory_tr|A0A8C0RK21|A0A8C0RK21_CANLF	2.06e-34	76	75	22	98.684
01_dog	NC_006603.4_OR51J1_functional_fwd_28064177_28065130_01_dog	Sensory GPCR	Sensory_tr|A0A811Y2B3|A0A811Y2B3_NYCPR	0	317	317	33	100
01_dog	NC_006603.4_OR52D1_pseudogene_short_fwd_27578348_27578794_01_dog	Sensory GPCR	Sensory_tr|A0A811Y803|A0A811Y803_NYCPR	1.68e-62	134	103	30	76.866
01_dog	NC_006603.4_OR51V1_pseudogene_nonsense_short_rev_27881955_27882671_01_dog	Sensory GPCR	Sensory_tr|A0A811Y4Z7|A0A811Y4Z7_NYCPR	6.97e-65	228	135	29	59.211
01_dog	NC_006603.4_OR52A5_pseudogene_nonsense_short_truncated_rev_27793885_27794217_01_dog	Sensory GPCR	Sensory_tr|A0A8P0TMS9|A0A8P0TMS9_CANLF	3.8e-52	84	84	25	100
01_dog	NC_006603.4_OR51F1_pseudogene_nonsense_fwd_26902942_26903925_01_dog	Sensory GPCR	Sensory_tr|A0A6J0XJ48|A0A6J0XJ48_ODOVR	4.91e-110	133	105	14	78.947
01_dog	NC_006603.4_OR52A5_pseudogene_short_truncated_rev_27815637_27815954_01_dog	Sensory GPCR	Sensory_tr|S9W898|S9W898_CAMFR	1.08e-48	101	87	32	86.139
01_dog	NC_006603.4_OR56A4_pseudogene_short_rev_28997496_28997795_01_dog	Sensory GPCR	Sensory_tr|A0A3Q7RAG6|A0A3Q7RAG6_VULVU	1.12e-39	84	84	28	100
01_dog	NC_006603.4_OR51L1_pseudogene_nonsense_short_fwd_27252998_27253513_01_dog	Sensory GPCR	Sensory_tr|A0A384DPR1|A0A384DPR1_URSMA	1.6e-47	95	85	18	89.474
01_dog	NC_006598.4_TAS2R134_functional_rev_7250056_7250961_01_dog	Sensory GPCR	Sensory_tr|Q2AB84|Q2AB84_MONDO	3.2e-56	290	122	32	42.069
01_dog	NC_006598.4_OR2F1_pseudogene_nonsense_short_truncated_fwd_7210981_7211367_01_dog	Sensory GPCR	Sensory_tr|A0A8I3NEY7|A0A8I3NEY7_CANLF	7.88e-33	53	39	14	73.585
01_dog	NC_006598.4_TAS2R60_pseudogene_nonsense_short_rev_7244246_7244902_01_dog	Sensory GPCR	Sensory_tr|A0A5F9CBA3|A0A5F9CBA3_RABIT	2.22e-10	65	34	10	52.308
01_dog	NC_006598.4_OR4F15_pseudogene_nonsense_fwd_43526868_43527809_01_dog	Sensory GPCR	Sensory_tr|A0A1S2ZMR5|A0A1S2ZMR5_ERIEU	3.33e-53	158	77	17	48.734
01_dog	NC_006596.4_OR14C36_pseudogene_short_fwd_2033830_2034129_01_dog	Sensory GPCR	Sensory_tr|A0A3Q7SMA2|A0A3Q7SMA2_VULVU	5.68e-35	64	61	21	95.312
01_dog	NC_006596.4_OR2T8_functional_fwd_1790386_1791324_01_dog	Sensory GPCR	Sensory_tr|A0A8P0NZA9|A0A8P0NZA9_CANLF	0	312	312	33	100
01_dog	NC_006596.4_OR2L13_functional_rev_1824802_1825794_01_dog	Sensory GPCR	Sensory_tr|A0A8P0N4F4|A0A8P0N4F4_CANLF	0	330	330	33	100
01_dog	NC_006596.4_OR2T29_functional_rev_2362357_2363319_01_dog	Sensory GPCR	Sensory_tr|A0A8C0KCF7|A0A8C0KCF7_CANLU	0	320	319	33	99.688
01_dog	NC_006596.4_OR2AK2_pseudogene_nonsense_fwd_1732456_1733505_01_dog	Sensory GPCR	Sensory_tr|A0A811YX29|A0A811YX29_NYCPR	1.86e-117	215	174	20	80.93
01_dog	NC_006592.4_OR10P1_pseudogene_short_fwd_113320_113946_01_dog	Sensory GPCR	Sensory_tr|A0A811YIY2|A0A811YIY2_NYCPR	4.39e-139	208	196	33	94.231
01_dog	NC_006592.4_OR4Q2_pseudogene_nonsense_short_fwd_16395856_16396626_01_dog	Sensory GPCR	Sensory_tr|A0A811YHZ0|A0A811YHZ0_NYCPR	1.88e-92	97	92	13	94.845
01_dog	NC_006592.4_OR6C2_pseudogene_short_rev_16326416_16326745_01_dog	Sensory GPCR	Sensory_tr|Q70Z71|Q70Z71_CANLF	8.9e-71	103	102	31	99.029
01_dog	NC_006592.4_OR6C6_functional_fwd_16232463_16233371_01_dog	Sensory GPCR	Sensory_tr|A0A8P0TVD6|A0A8P0TVD6_CANLF	0	294	294	32	100
01_dog	NC_006592.4_OR4K14_pseudogene_nonsense_rev_16073089_16074288_01_dog	Sensory GPCR	Sensory_tr|A0A8I3PN35|A0A8I3PN35_CANLF	2.64e-57	289	145	23	50.173
01_dog	NC_006592.4_OR6C74_pseudogene_short_rev_16245108_16245701_01_dog	Sensory GPCR	Sensory_tr|A0A8I3PNN3|A0A8I3PNN3_CANLF	3.36e-137	197	197	33	100
01_dog	NC_006591.4_OR1D2_functional_fwd_46332734_46333675_01_dog	Sensory GPCR	Sensory_tr|A0A8C0K707|A0A8C0K707_CANLU	0	313	313	33	100
01_dog	NC_006591.4_OR1D4_pseudogene_short_rev_46245818_46246411_01_dog	Sensory GPCR	Sensory_tr|A0A384CG88|A0A384CG88_URSMA	1.01e-95	197	160	33	81.218
01_dog	NC_006591.4_ORproteinDTMT_functional_rev_46471055_46471996_01_dog	Sensory GPCR	Sensory_tr|A0A8I3NXN7|A0A8I3NXN7_CANLF	0	313	313	33	100
01_dog	NC_006591.4_OR1L8_pseudogene_short_rev_60309912_60310739_01_dog	Sensory GPCR	Sensory_tr|A0A8C0KRA9|A0A8C0KRA9_CANLU	0	259	258	31	99.614
01_dog	NC_006591.4_ORproteinDTMT_functional_rev_46462090_46463037_01_dog	Sensory GPCR	Sensory_tr|A0A8P0SNI7|A0A8P0SNI7_CANLF	0	314	314	33	100
01_dog	NC_006591.4_OR1L4_pseudogene_nonsense_short_rev_59217679_59218068_01_dog	Sensory GPCR	Sensory_tr|A0A8P0T9M3|A0A8P0T9M3_CANLF	1.2e-44	79	70	20	88.608
01_dog	NC_006615.4_OR5K1_functional_fwd_5467602_5468531_01_dog	Sensory GPCR	Sensory_tr|A0A8P0P8B1|A0A8P0P8B1_CANLF	0	309	309	33	100
01_dog	NC_006612.4_OR4F3_pseudogene_nonsense_short_fwd_108632_108994_01_dog	Sensory GPCR	Sensory_tr|A0A8I3S2X8|A0A8I3S2X8_CANLF	5.83e-46	91	78	25	85.714
01_dog	NC_006612.4_OR4F21_pseudogene_nonsense_rev_512028_512963_01_dog	Sensory GPCR	Sensory_tr|A0A8P0TFT5|A0A8P0TFT5_CANLF	8.55e-179	260	247	28	95
01_dog	NC_006621.4_OR13H1_pseudogene_short_fwd_88813693_88814322_01_dog	Sensory GPCR	Sensory_tr|A0A452S3Q9|A0A452S3Q9_URSAM	1.25e-132	207	188	33	90.821
01_dog	NC_006621.4_OR4A5_pseudogene_nonsense_fwd_39365405_39366535_01_dog	Sensory GPCR	Sensory_tr|A0A8C0KAS0|A0A8C0KAS0_CANLU	0	268	259	24	96.642
01_dog	NC_006621.4_OR1468_pseudogene_nonsense_fwd_88736319_88737410_01_dog	Sensory GPCR	Sensory_tr|A0A8C8XAH7|A0A8C8XAH7_PANLE	4.73e-140	328	240	30	73.171
01_dog	NC_006621.4_OR6C2_pseudogene_short_fwd_40094258_40094893_01_dog	Sensory GPCR	Sensory_tr|A0A6J2ND56|A0A6J2ND56_9CHIR	6.94e-100	178	148	28	83.146
01_dog	NC_006621.4_Olfr1320_pseudogene_nonsense_fwd_88467164_88468261_01_dog	Sensory GPCR	Sensory_tr|G1M8A5|G1M8A5_AILME	1.44e-92	121	95	11	78.512
01_dog	NC_006621.4_OR3A3_pseudogene_short_rev_107538995_107539345_01_dog	Sensory GPCR	Sensory_tr|L8Y0A6|L8Y0A6_TUPCH	1.72e-26	110	59	31	53.636
01_dog	NC_006621.4_OR10A4_pseudogene_short_rev_88597111_88597470_01_dog	Sensory GPCR	Sensory_tr|A0A811Z171|A0A811Z171_NYCPR	6.3e-46	105	92	29	87.619
01_dog	NC_006621.4_VN1R4_pseudogene_nonsense_short_fwd_52422235_52422882_01_dog	Sensory GPCR	Sensory_tr|A0A3Q7U9J7|A0A3Q7U9J7_VULVU	4.4e-76	126	119	19	94.444
01_dog	NC_006621.4_OR13H1_pseudogene_nonsense_short_rev_107642615_107642986_01_dog	Sensory GPCR	Sensory_tr|A0A2R2WZB0|A0A2R2WZB0_ROULA	6.75e-57	108	88	29	81.481
01_dog	NC_006621.4_OR3A3_pseudogene_short_rev_107466694_107467005_01_dog	Sensory GPCR	Sensory_tr|X5DD31|X5DD31_PTEPA	1.31e-15	47	32	15	68.085
01_dog	NC_006621.4_OR5AK3_pseudogene_nonsense_short_fwd_61153970_61154359_01_dog	Sensory GPCR	Sensory_tr|A0A811ZF17|A0A811ZF17_NYCPR	3.4e-46	88	75	23	85.227
01_dog	NC_006610.4_OR6C75_pseudogene_short_rev_2567029_2567634_01_dog	Sensory GPCR	Sensory_tr|A0A8C0LIE7|A0A8C0LIE7_CANLU	3.51e-120	196	195	32	99.49
01_dog	NC_006610.4_OR6B1_functional_rev_41088857_41089813_01_dog	Sensory GPCR	Sensory_tr|E2R4C4|E2R4C4_CANLF	0	301	301	31	100
01_dog	NC_006583.4_TAAR2_pseudogene_nonsense_rev_26653693_26654778_01_dog	Sensory GPCR	Sensory_tr|A0A3Q7S4A3|A0A3Q7S4A3_VULVU	1.05e-148	191	178	18	93.194
01_dog	NC_006583.4_VN1R2_pseudogene_short_fwd_103607481_103608023_01_dog	Sensory GPCR	Sensory_tr|A0A8M1M085|A0A8M1M085_NEOSC	2.87e-97	180	140	33	77.778
01_dog	NC_006583.4_VN1R4_functional_rev_104635494_104636504_01_dog	Sensory GPCR	Sensory_tr|A0A8C0LRI7|A0A8C0LRI7_CANLF	0	336	336	33	100
01_dog	NC_006583.4_VN1R4_functional_rev_104597770_104598786_01_dog	Sensory GPCR	Sensory_tr|A0A8C0R3W2|A0A8C0R3W2_CANLU	0	338	335	33	99.112
01_dog	NC_006583.4_OR5_pseudogene_short_rev_101496554_101496856_01_dog	Sensory GPCR	Sensory_tr|A0A8C0R1M7|A0A8C0R1M7_CANLU	6.84e-19	33	31	11	93.939
01_dog	NC_006583.4_VN1R4_pseudogene_short_rev_104665910_104666476_01_dog	Sensory GPCR	Sensory_tr|A0A3Q7U9J7|A0A3Q7U9J7_VULVU	5.86e-105	184	176	32	95.652
01_dog	NC_006583.4_VN1R1_pseudogene_nonsense_short_rev_110824244_110825101_01_dog	Sensory GPCR	Sensory_tr|A0A811ZUG3|A0A811ZUG3_NYCPR	1.04e-135	221	213	26	96.38
01_dog	NC_006583.4_VN1R4_pseudogene_nonsense_fwd_104513486_104514670_01_dog	Sensory GPCR	Sensory_tr|A0A2Y9GDP0|A0A2Y9GDP0_NEOSC	9.82e-128	216	167	18	77.315
01_dog	NC_006583.4_VN1R2_pseudogene_short_rev_104354350_104355072_01_dog	Sensory GPCR	Sensory_tr|A0A8C0L303|A0A8C0L303_CANLU	1.15e-179	240	240	33	100
01_dog	NC_006583.4_OR10A7_pseudogene_short_rev_101507786_101508400_01_dog	Sensory GPCR	Sensory_tr|A0A8C0QEV1|A0A8C0QEV1_CANLF	5.62e-73	131	131	21	100
01_dog	NC_006583.4_TAAR6_pseudogene_short_fwd_26621428_26622075_01_dog	Non-sensory GPCR	tr|A0A8P0PLI3|A0A8P0PLI3_CANLF	1.61e-117	168	165	26	98.214
01_dog	NC_006583.4_VN1R4_pseudogene_short_fwd_107553672_107554088_01_dog	Sensory GPCR	Sensory_tr|G3U8F1|G3U8F1_LOXAF	2.71e-51	119	78	29	65.546
01_dog	NC_006608.4_OR7A17_pseudogene_nonsense_short_fwd_24855178_24855711_01_dog	Sensory GPCR	Sensory_tr|A0A452R2C9|A0A452R2C9_URSAM	4.04e-30	177	77	31	43.503
01_duck	NC_051772.1_OR51Q1_pseudogene_short_fwd_206918061_206918774_01_duck	Sensory GPCR	Sensory_tr|A0A8C6E754|A0A8C6E754_MOSMO	1.29e-61	229	125	31	54.585
01_duck	NC_051772.1_OR52E4_functional_fwd_206909571_206910530_01_duck	Sensory GPCR	Sensory_tr|A0A1U7UAA8|A0A1U7UAA8_CARSF	8.69e-136	315	202	32	64.127
01_duck	NC_051772.1_OR14C36_functional_fwd_100436540_100437454_01_duck	Sensory GPCR	Sensory_tr|A0A6P6HJK6|A0A6P6HJK6_PUMCO	1.17e-103	304	169	33	55.592
01_duck	NC_051772.1_OR14C36_functional_rev_100391033_100391947_01_duck	Sensory GPCR	Sensory_tr|A0A6J0AAC9|A0A6J0AAC9_ACIJB	1.84e-101	303	166	33	54.785
01_duck	NC_051772.1_OR52E4_functional_fwd_206900147_206901106_01_duck	Sensory GPCR	Sensory_tr|A0A8C3WA73|A0A8C3WA73_9CETA	1.13e-132	315	197	32	62.54
01_duck	NC_051772.1_OR52E4_functional_rev_206933346_206934305_01_duck	Sensory GPCR	Sensory_tr|A0A1U7UAA8|A0A1U7UAA8_CARSF	2.04e-140	315	200	32	63.492
01_duck	NC_051772.1_OR52B2_functional_rev_206947035_206948027_01_duck	Sensory GPCR	Sensory_tr|L5KCY6|L5KCY6_PTEAL	8.8e-56	88	56	9	63.636
01_duck	NW_024009690.1_OR14J1_functional_rev_273503_274462_01_duck	Sensory GPCR	Sensory_tr|F6Q2M6|F6Q2M6_ORNAN	5.4e-108	307	164	32	53.42
01_duck	NW_024009690.1_OR14C36_functional_rev_342011_342955_01_duck	Sensory GPCR	Sensory_tr|A0A384DNH4|A0A384DNH4_URSMA	3.19e-106	306	165	32	53.922
01_duck	NW_024009690.1_OR14J1_functional_rev_220404_221426_01_duck	Sensory GPCR	Sensory_tr|A0A667G1Y7|A0A667G1Y7_LYNCA	3e-86	257	141	25	54.864
01_duck	NW_024009690.1_OR14C36_functional_rev_154072_155031_01_duck	Sensory GPCR	Sensory_tr|F6Q2M6|F6Q2M6_ORNAN	1.26e-110	307	161	32	52.443
01_duck	NW_024009690.1_OR14J1_functional_rev_197291_198397_01_duck	Sensory GPCR	Sensory_tr|A0A6J3ET42|A0A6J3ET42_SAPAP	4.39e-90	257	143	23	55.642
01_duck	NW_024009690.1_OR14J1_functional_rev_173724_174623_01_duck	Sensory GPCR	Sensory_tr|F6Q2M6|F6Q2M6_ORNAN	2.68e-92	273	145	30	53.114
01_duck	NW_024009690.1_OR14C36_pseudogene_nonsense_rev_236162_237178_01_duck	Sensory GPCR	Sensory_tr|A0A452RJP3|A0A452RJP3_URSAM	1.43e-99	269	153	26	56.877
01_duck	NW_024009690.1_OR14C36_functional_fwd_74974_75933_01_duck	Sensory GPCR	Sensory_tr|M3VX43|M3VX43_FELCA	7.03e-114	306	167	32	54.575
01_duck	NW_024009690.1_OR14J1_functional_rev_130039_131001_01_duck	Sensory GPCR	Sensory_tr|A0A2Y9G225|A0A2Y9G225_TRIMA	7.73e-98	306	166	31	54.248
01_duck	NW_024009690.1_OR14C36_functional_fwd_331689_332642_01_duck	Sensory GPCR	Sensory_tr|A0A384DNH4|A0A384DNH4_URSMA	7.3e-106	303	170	32	56.106
01_duck	NW_024009690.1_OR14J1_functional_rev_253268_254227_01_duck	Sensory GPCR	Sensory_tr|A0A384DNH4|A0A384DNH4_URSMA	8.27e-116	303	167	32	55.116
01_duck	NW_024009690.1_OR14C36_functional_fwd_313940_314881_01_duck	Sensory GPCR	Sensory_tr|A0A4X2KE19|A0A4X2KE19_VOMUR	5.91e-106	303	155	32	51.155
01_duck	NW_024009690.1_OR14C36_pseudogene_nonsense_short_rev_350957_351781_01_duck	Sensory GPCR	Sensory_tr|A0A673U5J5|A0A673U5J5_SURSU	4.26e-72	203	113	25	55.665
01_duck	NW_024009690.1_OR14J1_pseudogene_nonsense_short_fwd_241719_242345_01_duck	Sensory GPCR	Sensory_tr|G3UGP7|G3UGP7_LOXAF	6.56e-47	118	58	19	49.153
01_duck	NW_024009690.1_OR14C36_pseudogene_short_fwd_165198_165767_01_duck	Sensory GPCR	Sensory_tr|A0A673U5J5|A0A673U5J5_SURSU	3.34e-73	188	107	33	56.915
01_duck	NW_024009690.1_OR14C36_pseudogene_short_fwd_83754_84521_01_duck	Sensory GPCR	Sensory_tr|A0A673U5J5|A0A673U5J5_SURSU	2.5e-75	251	135	33	53.785
01_duck	NW_024009690.1_OR14C36_functional_rev_319423_320433_01_duck	Sensory GPCR	Sensory_tr|A0A9B0UCL1|A0A9B0UCL1_CHRAS	5.81e-113	306	165	30	53.922
01_duck	NW_024009690.1_OR14C36_pseudogene_nonsense_short_rev_375964_376527_01_duck	Sensory GPCR	Sensory_tr|A0A091EJU7|A0A091EJU7_FUKDA	1.64e-39	118	72	21	61.017
01_duck	NW_024009690.1_OR14C36_pseudogene_short_fwd_287749_288102_01_duck	Sensory GPCR	Sensory_tr|F7AAQ7|F7AAQ7_ORNAN	1.95e-26	105	58	27	55.238
01_duck	NW_024009690.1_OR14J1_pseudogene_short_fwd_325464_326102_01_duck	Sensory GPCR	Sensory_tr|A0A8U0NPD8|A0A8U0NPD8_MUSPF	5.63e-67	186	106	29	56.989
01_duck	NW_024009690.1_OR14C36_pseudogene_short_rev_191133_191522_01_duck	Sensory GPCR	Sensory_tr|F7ED81|F7ED81_ORNAN	3.74e-25	91	56	23	61.538
01_duck	NW_024009690.1_OR14C36_pseudogene_short_rev_171758_172477_01_duck	Sensory GPCR	Sensory_tr|L9KPK9|L9KPK9_TUPCH	7.21e-62	224	110	31	49.107
01_duck	NW_024009690.1_OR14C36_pseudogene_short_rev_271585_272295_01_duck	Sensory GPCR	Sensory_tr|A0A9B0U8C2|A0A9B0U8C2_CHRAS	3.29e-59	228	95	32	41.667
01_duck	NW_024009690.1_OR14J1_pseudogene_nonsense_short_truncated_rev_213848_214207_01_duck	Sensory GPCR	Sensory_tr|A0A9B0WZE5|A0A9B0WZE5_CHRAS	1.15e-26	71	32	20	45.07
01_duck	NW_024009690.1_OR14J1_pseudogene_short_rev_152160_152879_01_duck	Sensory GPCR	Sensory_tr|F6RHL2|F6RHL2_ORNAN	9.2e-60	235	106	31	45.106
01_duck	NW_024009690.1_OR14J1_pseudogene_short_fwd_127160_127525_01_duck	Sensory GPCR	Sensory_tr|A0A8C5Z7R1|A0A8C5Z7R1_MARMA	2.12e-38	103	63	28	61.165
01_duck	NW_024009689.1_OR14C36_functional_rev_233060_234019_01_duck	Sensory GPCR	Sensory_tr|A0A384DNH4|A0A384DNH4_URSMA	3.7e-102	304	168	31	55.263
01_duck	NW_024009689.1_OR14C36_pseudogene_short_rev_19071_19919_01_duck	Sensory GPCR	Sensory_tr|A0A452RJP3|A0A452RJP3_URSAM	1.72e-103	280	156	33	55.714
01_duck	NW_024009689.1_OR14J1_pseudogene_short_rev_348822_349508_01_duck	Sensory GPCR	Sensory_tr|F6U482|F6U482_MONDO	5.36e-67	198	110	29	55.556
01_duck	NW_024009689.1_OR14C36_pseudogene_short_fwd_390026_390712_01_duck	Sensory GPCR	Sensory_tr|A0A2Y9G225|A0A2Y9G225_TRIMA	7.67e-64	217	116	31	53.456
01_duck	NW_024009689.1_OR14A16_functional_fwd_372959_373915_01_duck	Sensory GPCR	Sensory_tr|A0A384DNH4|A0A384DNH4_URSMA	1.01e-100	303	163	32	53.795
01_duck	NW_024009689.1_OR14J1_functional_rev_49306_50469_01_duck	Sensory GPCR	Sensory_tr|A0A1S3GW40|A0A1S3GW40_DIPOR	8.35e-75	221	126	19	57.014
01_duck	NW_024009689.1_OR14J1_functional_fwd_30297_31229_01_duck	Sensory GPCR	Sensory_tr|A0A452RJP3|A0A452RJP3_URSAM	7.69e-111	296	166	32	56.081
01_duck	NW_024009689.1_OR14J1_functional_fwd_299533_300546_01_duck	Sensory GPCR	Sensory_tr|A0A452RJP3|A0A452RJP3_URSAM	6.42e-96	257	144	25	56.031
01_duck	NW_024009689.1_OR14J1_functional_rev_377508_378443_01_duck	Sensory GPCR	Sensory_tr|A0A384DNH4|A0A384DNH4_URSMA	2.09e-112	303	163	32	53.795
01_duck	NW_024009689.1_OR14J1_pseudogene_short_fwd_13054_13368_01_duck	Sensory GPCR	Sensory_tr|A0A2Y9G225|A0A2Y9G225_TRIMA	8.83e-21	78	49	25	62.821
01_duck	NW_024009689.1_OR14J1_functional_fwd_328811_329770_01_duck	Sensory GPCR	Sensory_tr|A0A8B6YKX8|A0A8B6YKX8_CAMFR	1.52e-105	310	164	32	52.903
01_duck	NW_024009689.1_OR14C36_functional_fwd_1232_2188_01_duck	Sensory GPCR	Sensory_tr|A0A384DNH4|A0A384DNH4_URSMA	7.6e-90	303	146	32	48.185
01_duck	NW_024009689.1_OR14C36_pseudogene_short_fwd_55920_56531_01_duck	Sensory GPCR	Sensory_tr|A0A2Y9G225|A0A2Y9G225_TRIMA	4.65e-51	150	83	25	55.333
01_duck	NW_024009689.1_OR14C36_functional_fwd_98949_99902_01_duck	Sensory GPCR	Sensory_tr|A0A4X2KE19|A0A4X2KE19_VOMUR	1.82e-105	307	163	32	53.094
01_duck	NW_024009689.1_OR14J1_functional_fwd_165394_166329_01_duck	Sensory GPCR	Sensory_tr|A0A0D9R9C6|A0A0D9R9C6_CHLSB	2.93e-111	299	164	32	54.849
01_duck	NW_024009689.1_OR14J1_functional_fwd_73165_74079_01_duck	Sensory GPCR	Sensory_tr|A0A673U5J5|A0A673U5J5_SURSU	6.76e-102	303	169	33	55.776
01_duck	NW_024009689.1_OR14J1_functional_rev_203967_204926_01_duck	Sensory GPCR	Sensory_tr|F6Q2M6|F6Q2M6_ORNAN	4.05e-114	303	164	32	54.125
01_duck	NW_024009689.1_OR14C36_pseudogene_short_rev_294599_295243_01_duck	Sensory GPCR	Sensory_tr|A0A673U5J5|A0A673U5J5_SURSU	1.02e-76	200	110	31	55
01_duck	NW_024009689.1_OR14A16_functional_rev_4690_5652_01_duck	Sensory GPCR	Sensory_tr|F6U482|F6U482_MONDO	2e-102	304	159	32	52.303
01_duck	NW_024009689.1_OR14J1_pseudogene_short_fwd_88785_89633_01_duck	Sensory GPCR	Sensory_tr|A0A673U5J5|A0A673U5J5_SURSU	9.21e-85	260	145	31	55.769
01_duck	NW_024009689.1_OR14C36_functional_fwd_141875_142879_01_duck	Sensory GPCR	Sensory_tr|A0A6P6HJK6|A0A6P6HJK6_PUMCO	9.05e-98	275	155	27	56.364
01_duck	NW_024009689.1_OR14C36_pseudogene_short_rev_285929_286696_01_duck	Sensory GPCR	Sensory_tr|A0A673U5J5|A0A673U5J5_SURSU	3.76e-80	251	135	33	53.785
01_duck	NW_024009689.1_OR14C36_functional_fwd_124473_125507_01_duck	Sensory GPCR	Sensory_tr|A0A4X2KE19|A0A4X2KE19_VOMUR	3.87e-96	329	158	32	48.024
01_duck	NW_024009689.1_OR14J1_pseudogene_short_rev_25349_25675_01_duck	Sensory GPCR	Sensory_tr|G3UGP7|G3UGP7_LOXAF	5.61e-16	38	21	12	55.263
01_duck	NW_024009689.1_OR14C36_pseudogene_nonsense_short_rev_67981_68409_01_duck	Sensory GPCR	Sensory_tr|A0A4X2LBH2|A0A4X2LBH2_VOMUR	4.05e-33	95	52	22	54.737
01_duck	NW_024009689.1_OR14C36_pseudogene_nonsense_short_rev_83542_84063_01_duck	Sensory GPCR	Sensory_tr|A0A6I9IUZ3|A0A6I9IUZ3_VICPA	4.78e-28	169	71	30	42.012
01_duck	NW_024009689.1_OR14C36_pseudogene_nonsense_short_fwd_76819_77559_01_duck	Sensory GPCR	Sensory_tr|A0A5J5N3P1|A0A5J5N3P1_MUNRE	3.77e-42	103	69	14	66.99
01_duck	NW_024009689.1_OR14J1_pseudogene_nonsense_short_truncated_fwd_92679_93134_01_duck	Sensory GPCR	Sensory_tr|A0A673U5J5|A0A673U5J5_SURSU	3.58e-39	91	56	20	61.538
01_duck	NW_024009689.1_OR14C36_pseudogene_short_rev_43116_43550_01_duck	Sensory GPCR	Sensory_tr|A0A0D9R9C6|A0A0D9R9C6_CHLSB	5.53e-39	128	72	29	56.25
01_duck	NW_024009689.1_OR14C36_pseudogene_short_rev_257374_258045_01_duck	Sensory GPCR	Sensory_tr|L9KPK9|L9KPK9_TUPCH	3.11e-56	221	103	33	46.606
01_duck	NW_024009698.1_OR14C36_functional_rev_284947_285861_01_duck	Sensory GPCR	Sensory_tr|F6Q2M6|F6Q2M6_ORNAN	1.66e-105	303	169	33	55.776
01_duck	NW_024009698.1_OR14J1_functional_rev_305865_306800_01_duck	Sensory GPCR	Sensory_tr|A0A384DNH4|A0A384DNH4_URSMA	2.39e-111	306	170	32	55.556
01_duck	NW_024009698.1_OR14C36_functional_rev_38556_39482_01_duck	Sensory GPCR	Sensory_tr|A0A384DNH4|A0A384DNH4_URSMA	1.28e-112	303	164	33	54.125
01_duck	NW_024009698.1_OR14J1_functional_fwd_298620_299555_01_duck	Sensory GPCR	Sensory_tr|A0A8C8XVB1|A0A8C8XVB1_PANLE	4.1e-99	305	170	32	55.738
01_duck	NW_024009698.1_OR14C36_pseudogene_short_rev_225298_225738_01_duck	Sensory GPCR	Sensory_tr|F7CAK2|F7CAK2_MONDO	4.42e-36	137	73	31	53.285
01_duck	NW_024009698.1_OR14C36_functional_rev_26236_27171_01_duck	Sensory GPCR	Sensory_tr|A0A2Y9G225|A0A2Y9G225_TRIMA	7.39e-105	308	160	32	51.948
01_duck	NW_024009698.1_OR14C36_functional_fwd_149418_150353_01_duck	Sensory GPCR	Sensory_tr|A0A2Y9G225|A0A2Y9G225_TRIMA	4.44e-106	308	163	32	52.922
01_duck	NW_024009698.1_OR14C36_functional_fwd_333007_333921_01_duck	Sensory GPCR	Sensory_tr|A0A384DNH4|A0A384DNH4_URSMA	2.42e-113	301	167	33	55.482
01_duck	NW_024009698.1_OR14C36_pseudogene_short_rev_3606_4136_01_duck	Sensory GPCR	Sensory_tr|A0A9B0UCL1|A0A9B0UCL1_CHRAS	3.64e-46	103	60	19	58.252
01_duck	NW_024009698.1_OR14C36_functional_fwd_51908_52819_01_duck	Sensory GPCR	Sensory_tr|A0A452RJP3|A0A452RJP3_URSAM	1.61e-102	302	158	32	52.318
01_duck	NW_024009698.1_OR14J1_functional_rev_209374_210333_01_duck	Sensory GPCR	Sensory_tr|A0A4X2KE19|A0A4X2KE19_VOMUR	4.59e-112	306	163	32	53.268
01_duck	NW_024009698.1_OR14C36_functional_rev_161222_162157_01_duck	Sensory GPCR	Sensory_tr|A0A8C8XVB1|A0A8C8XVB1_PANLE	5.83e-110	304	163	32	53.618
01_duck	NW_024009698.1_OR14C36_functional_fwd_98199_99140_01_duck	Sensory GPCR	Sensory_tr|A0A4X2KE19|A0A4X2KE19_VOMUR	8.81e-111	308	157	33	50.974
01_duck	NW_024009698.1_OR14C36_functional_fwd_235939_236937_01_duck	Sensory GPCR	Sensory_tr|A0A5J5N3P1|A0A5J5N3P1_MUNRE	4.23e-107	308	165	31	53.571
01_duck	NW_024009698.1_OR14C36_functional_rev_181990_182922_01_duck	Sensory GPCR	Sensory_tr|F6Q2M6|F6Q2M6_ORNAN	5.1e-92	310	165	33	53.226
01_duck	NW_024009698.1_OR14C36_functional_rev_156484_157416_01_duck	Sensory GPCR	Sensory_tr|F6YTL5|F6YTL5_ORNAN	2.31e-105	304	159	33	52.303
01_duck	NW_024009698.1_OR14C36_functional_rev_174443_175369_01_duck	Sensory GPCR	Sensory_tr|A0A4X2KE19|A0A4X2KE19_VOMUR	2.06e-108	303	154	33	50.825
01_duck	NW_024009698.1_OR14C36_pseudogene_short_rev_317626_318237_01_duck	Sensory GPCR	Sensory_tr|F6U482|F6U482_MONDO	2.09e-61	198	106	32	53.535
01_duck	NW_024009698.1_OR14J1_functional_rev_263604_264539_01_duck	Sensory GPCR	Sensory_tr|G3VMW3|G3VMW3_SARHA	1.95e-91	302	158	32	52.318
01_duck	NW_024009698.1_OR14C36_functional_rev_342283_343197_01_duck	Sensory GPCR	Sensory_tr|A0A5J5N3P1|A0A5J5N3P1_MUNRE	9.67e-102	304	162	33	53.289
01_duck	NW_024009698.1_OR14C36_functional_fwd_325753_326679_01_duck	Sensory GPCR	Sensory_tr|A0A9B0UCL1|A0A9B0UCL1_CHRAS	5.92e-101	305	154	33	50.492
01_duck	NW_024009698.1_OR14C36_pseudogene_short_rev_59478_60191_01_duck	Sensory GPCR	Sensory_tr|F7ED81|F7ED81_ORNAN	1.47e-20	99	56	14	56.566
01_duck	NW_024009698.1_OR14C36_pseudogene_short_fwd_276905_277297_01_duck	Sensory GPCR	Sensory_tr|A0A2K5SJM3|A0A2K5SJM3_CEBIM	4.05e-18	70	36	18	51.429
01_duck	NW_024009701.1_OR14C36_functional_rev_266559_267500_01_duck	Sensory GPCR	Sensory_tr|A0A4X2KE19|A0A4X2KE19_VOMUR	4.67e-109	302	162	32	53.642
01_duck	NW_024009701.1_OR14C36_functional_rev_307880_308815_01_duck	Sensory GPCR	Sensory_tr|A0A5J5N3P1|A0A5J5N3P1_MUNRE	3.6e-117	305	172	32	56.393
01_duck	NW_024009701.1_OR14C36_functional_fwd_148601_149536_01_duck	Sensory GPCR	Sensory_tr|A0A384DNH4|A0A384DNH4_URSMA	4.46e-105	302	160	32	52.98
01_duck	NW_024009701.1_OR14C36_pseudogene_short_fwd_225461_225985_01_duck	Sensory GPCR	Sensory_tr|A0A9B0UCL1|A0A9B0UCL1_CHRAS	1.92e-53	170	95	32	55.882
01_duck	NW_024009701.1_OR14C36_functional_rev_54454_55431_01_duck	Sensory GPCR	Sensory_tr|A0A384DNH4|A0A384DNH4_URSMA	2.27e-107	302	164	31	54.305
01_duck	NW_024009701.1_OR14C36_pseudogene_short_rev_116973_117659_01_duck	Sensory GPCR	Sensory_tr|F6U482|F6U482_MONDO	1.86e-59	218	113	31	51.835
01_duck	NW_024009701.1_OR14C36_functional_rev_23520_24461_01_duck	Sensory GPCR	Sensory_tr|M3VX43|M3VX43_FELCA	2.47e-96	311	163	33	52.412
01_duck	NW_024009701.1_OR14C36_functional_rev_315304_316230_01_duck	Sensory GPCR	Sensory_tr|A0A4X2KE19|A0A4X2KE19_VOMUR	2.76e-78	248	134	27	54.032
01_duck	NW_024009701.1_OR14C36_pseudogene_short_fwd_105400_105933_01_duck	Sensory GPCR	Sensory_tr|A0A2Y9G225|A0A2Y9G225_TRIMA	1.27e-42	128	72	24	56.25
01_duck	NW_024009701.1_OR14C36_pseudogene_short_fwd_81716_82387_01_duck	Sensory GPCR	Sensory_tr|A0A9B0UCL1|A0A9B0UCL1_CHRAS	2.16e-57	181	97	27	53.591
01_duck	NW_024009701.1_OR14C36_pseudogene_short_fwd_90698_91309_01_duck	Sensory GPCR	Sensory_tr|A0A2Y9G225|A0A2Y9G225_TRIMA	8.24e-50	165	87	27	52.727
01_duck	NW_024009701.1_OR14C36_pseudogene_short_fwd_47080_47412_01_duck	Sensory GPCR	Sensory_tr|F7ED81|F7ED81_ORNAN	9.99e-31	105	63	32	60
01_duck	NW_024009701.1_OR14C36_functional_rev_229924_231039_01_duck	Sensory GPCR	Sensory_tr|F6Q2M6|F6Q2M6_ORNAN	2.8e-75	192	97	17	50.521
01_duck	NW_024009701.1_OR14C36_functional_rev_37740_38675_01_duck	Sensory GPCR	Sensory_tr|A0A8C8XVB1|A0A8C8XVB1_PANLE	5.09e-106	303	160	32	52.805
01_duck	NC_051773.1_OR10AG1_pseudogene_short_fwd_59074167_59074475_01_duck	Sensory GPCR	Sensory_tr|G5BIA0|G5BIA0_HETGA	9.2e-39	97	53	31	54.639
01_duck	NC_051773.1_OR14J1_functional_fwd_7480706_7481641_01_duck	Sensory GPCR	Sensory_tr|A0A384DNH4|A0A384DNH4_URSMA	2.39e-111	306	170	32	55.556
01_duck	NC_051773.1_OR14C36_pseudogene_short_fwd_7517347_7518033_01_duck	Sensory GPCR	Sensory_tr|F6U482|F6U482_MONDO	7.91e-58	211	113	31	53.555
01_duck	NC_051773.1_OR14C36_functional_rev_6284043_6284981_01_duck	Sensory GPCR	Sensory_tr|A0A9B0UCL1|A0A9B0UCL1_CHRAS	3.24e-108	309	165	33	53.398
01_duck	NC_051773.1_OR14C36_pseudogene_short_rev_7561758_7562198_01_duck	Sensory GPCR	Sensory_tr|A0A7N4V5J6|A0A7N4V5J6_SARHA	1.9e-40	137	74	31	54.015
01_duck	NC_051773.1_OR14C36_functional_fwd_6347006_6347941_01_duck	Sensory GPCR	Sensory_tr|A0A4X2KE19|A0A4X2KE19_VOMUR	7.47e-102	301	159	32	52.824
01_duck	NC_051773.1_OR14C36_functional_rev_6531124_6532122_01_duck	Sensory GPCR	Sensory_tr|A0A5J5N3P1|A0A5J5N3P1_MUNRE	2.4e-107	311	170	31	54.662
01_duck	NC_051773.1_OR14C36_functional_fwd_6393369_6394328_01_duck	Sensory GPCR	Sensory_tr|F6U482|F6U482_MONDO	2.13e-113	304	168	32	55.263
01_duck	NC_051773.1_OR14J1_functional_fwd_6438262_6439197_01_duck	Sensory GPCR	Sensory_tr|A0A4X2KE19|A0A4X2KE19_VOMUR	3.32e-105	302	156	32	51.656
01_duck	NC_051773.1_OR14J1_functional_rev_7466021_7466956_01_duck	Sensory GPCR	Sensory_tr|A0A8C8XVB1|A0A8C8XVB1_PANLE	1.46e-100	302	170	32	56.291
01_duck	NC_051773.1_OR14C36_pseudogene_short_rev_6803305_6803838_01_duck	Sensory GPCR	Sensory_tr|A0A2Y9G225|A0A2Y9G225_TRIMA	1.56e-43	114	63	21	55.263
01_duck	NC_051773.1_OR14C36_pseudogene_short_fwd_7506837_7507427_01_duck	Sensory GPCR	Sensory_tr|A0A4X2LBI2|A0A4X2LBI2_VOMUR	2.41e-72	188	102	32	54.255
01_duck	NC_051773.1_OR14J1_functional_rev_7590165_7591157_01_duck	Sensory GPCR	Sensory_tr|A0A673U5J5|A0A673U5J5_SURSU	4.05e-102	307	168	31	54.723
01_duck	NC_051773.1_OR14J1_functional_fwd_6149285_6150244_01_duck	Sensory GPCR	Sensory_tr|A0A4X2KE19|A0A4X2KE19_VOMUR	2.06e-108	306	167	32	54.575
01_duck	NC_051773.1_OR14C36_pseudogene_short_rev_6441470_6441784_01_duck	Sensory GPCR	Sensory_tr|F7ED81|F7ED81_ORNAN	2.16e-18	54	33	17	61.111
01_duck	NC_051773.1_OR14J1_functional_rev_7440269_7441183_01_duck	Sensory GPCR	Sensory_tr|A0A4X2KE19|A0A4X2KE19_VOMUR	4.47e-103	303	157	33	51.815
01_duck	NC_051773.1_OR14C36_pseudogene_nonsense_fwd_58968776_58969732_01_duck	Sensory GPCR	Sensory_tr|A0A4X2KE19|A0A4X2KE19_VOMUR	9.9e-83	262	133	27	50.763
01_duck	NC_051773.1_OR14C36_functional_fwd_6847678_6848592_01_duck	Sensory GPCR	Sensory_tr|A0A667G1Y7|A0A667G1Y7_LYNCA	1.87e-113	301	170	33	56.478
01_duck	NC_051773.1_OR14J1_functional_rev_7573511_7574470_01_duck	Sensory GPCR	Sensory_tr|G3VMW3|G3VMW3_SARHA	1.05e-113	304	163	32	53.618
01_duck	NC_051773.1_OR14C36_functional_fwd_6266084_6267145_01_duck	Sensory GPCR	Sensory_tr|A0A8C8XVB1|A0A8C8XVB1_PANLE	1.36e-98	304	165	29	54.276
01_duck	NC_051773.1_OR14C36_functional_fwd_7425234_7426172_01_duck	Sensory GPCR	Sensory_tr|A0A5J5N3P1|A0A5J5N3P1_MUNRE	1.53e-102	307	167	32	54.397
01_duck	NC_051773.1_OR14C36_functional_fwd_6195119_6196078_01_duck	Sensory GPCR	Sensory_tr|A0A8C8XVB1|A0A8C8XVB1_PANLE	4.03e-95	302	164	31	54.305
01_duck	NC_051773.1_OR14C36_functional_fwd_6560098_6561039_01_duck	Sensory GPCR	Sensory_tr|A0A8C8XVB1|A0A8C8XVB1_PANLE	6.84e-109	312	172	33	55.128
01_duck	NC_051773.1_OR14C36_functional_rev_6065944_6066879_01_duck	Sensory GPCR	Sensory_tr|G3UK52|G3UK52_LOXAF	2.6e-106	302	158	32	52.318
01_duck	NC_051773.1_OR14C36_functional_rev_5826499_5827434_01_duck	Sensory GPCR	Sensory_tr|F6U482|F6U482_MONDO	4.15e-102	305	158	33	51.803
01_duck	NC_051773.1_OR14C36_functional_rev_6176254_6177189_01_duck	Sensory GPCR	Sensory_tr|A0A4X2KE19|A0A4X2KE19_VOMUR	3.01e-104	302	156	32	51.656
01_duck	NC_051773.1_OR14C36_functional_rev_6478154_6479089_01_duck	Sensory GPCR	Sensory_tr|F6YTL5|F6YTL5_ORNAN	1.62e-101	303	159	32	52.475
01_duck	NC_051773.1_OR14C36_pseudogene_short_fwd_6095398_6096069_01_duck	Sensory GPCR	Sensory_tr|A0A8D0QRI0|A0A8D0QRI0_PIG	5.09e-53	111	60	17	54.054
01_duck	NC_051773.1_OR14C36_functional_rev_6157732_6158667_01_duck	Sensory GPCR	Sensory_tr|A0A5J5N3P1|A0A5J5N3P1_MUNRE	2.52e-109	302	164	32	54.305
01_duck	NC_051773.1_OR14C36_functional_rev_59380039_59380974_01_duck	Sensory GPCR	Sensory_tr|F7F7G3|F7F7G3_ORNAN	1.78e-107	307	162	33	52.769
01_duck	NC_051773.1_OR14C36_pseudogene_short_fwd_5954440_5955120_01_duck	Sensory GPCR	Sensory_tr|A0A8J5ZSJ4|A0A8J5ZSJ4_GALPY	1.27e-53	136	69	20	50.735
01_duck	NC_051773.1_OR14C36_functional_fwd_6207479_6208417_01_duck	Sensory GPCR	Sensory_tr|A0A6P6HJK6|A0A6P6HJK6_PUMCO	3.92e-98	309	170	33	55.016
01_duck	NC_051773.1_OR14C36_pseudogene_short_fwd_7548935_7549525_01_duck	Sensory GPCR	Sensory_tr|A0A673U5J5|A0A673U5J5_SURSU	1.88e-69	179	101	30	56.425
01_duck	NC_051773.1_OR14C36_functional_rev_6400970_6401905_01_duck	Sensory GPCR	Sensory_tr|A0A5J5N3P1|A0A5J5N3P1_MUNRE	2.36e-113	308	170	32	55.195
01_duck	NC_051773.1_OR14C36_pseudogene_short_fwd_6420632_6421396_01_duck	Sensory GPCR	Sensory_tr|A0A8D1ZB85|A0A8D1ZB85_PIG	2.71e-82	250	131	33	52.4
01_duck	NC_051773.1_OR14C36_functional_rev_5881259_5882200_01_duck	Sensory GPCR	Sensory_tr|G3VMW3|G3VMW3_SARHA	3.84e-98	302	158	32	52.318
01_duck	NC_051773.1_OR14C36_functional_fwd_59443243_59444199_01_duck	Sensory GPCR	Sensory_tr|F6Q2M6|F6Q2M6_ORNAN	2.14e-106	307	167	32	54.397
01_duck	NC_051773.1_OR14C36_pseudogene_short_fwd_6018079_6018384_01_duck	Sensory GPCR	Sensory_tr|F7ED81|F7ED81_ORNAN	1.7e-27	101	61	33	60.396
01_duck	NC_051773.1_OR14J1_pseudogene_short_fwd_6248975_6249508_01_duck	Sensory GPCR	Sensory_tr|A0A2Y9G225|A0A2Y9G225_TRIMA	7.42e-41	126	73	23	57.937
01_duck	NC_051773.1_OR14C36_functional_fwd_7567201_7568154_01_duck	Sensory GPCR	Sensory_tr|A0A4X2KE19|A0A4X2KE19_VOMUR	1.42e-102	302	163	32	53.974
01_duck	NC_051773.1_OR14C36_pseudogene_short_fwd_59084734_59085048_01_duck	Sensory GPCR	Sensory_tr|F7ED81|F7ED81_ORNAN	5.68e-28	101	61	32	60.396
01_duck	NC_051773.1_OR14J1_pseudogene_short_fwd_59337628_59338161_01_duck	Sensory GPCR	Sensory_tr|A0A2Y9G225|A0A2Y9G225_TRIMA	1.92e-43	164	91	31	55.488
01_duck	NC_051773.1_OR14C36_functional_fwd_6649597_6650529_01_duck	Sensory GPCR	Sensory_tr|A0A4X2KE19|A0A4X2KE19_VOMUR	9.91e-103	302	154	32	50.993
01_duck	NC_051773.1_OR14C36_functional_rev_6686845_6687804_01_duck	Sensory GPCR	Sensory_tr|A0A667G1Y7|A0A667G1Y7_LYNCA	2.92e-114	302	166	31	54.967
01_duck	NC_051773.1_OR14C36_pseudogene_short_rev_6743397_6743771_01_duck	Sensory GPCR	Sensory_tr|A0A2Y9G225|A0A2Y9G225_TRIMA	9.03e-39	124	75	33	60.484
01_duck	NC_051773.1_OR14C36_pseudogene_nonsense_fwd_6794022_6795011_01_duck	Sensory GPCR	Sensory_tr|G3VMW3|G3VMW3_SARHA	5.41e-63	245	115	24	46.939
01_duck	NC_051773.1_OR14C36_functional_fwd_6570428_6571357_01_duck	Sensory GPCR	Sensory_tr|A0A5J5N3P1|A0A5J5N3P1_MUNRE	3.82e-113	309	169	33	54.693
01_duck	NC_051773.1_OR14C36_pseudogene_short_fwd_6926342_6926950_01_duck	Sensory GPCR	Sensory_tr|A0A091EJU7|A0A091EJU7_FUKDA	2.6e-67	178	107	29	60.112
01_duck	NC_051773.1_OR14C36_pseudogene_short_fwd_6316581_6317084_01_duck	Sensory GPCR	Sensory_tr|G3UCD0|G3UCD0_LOXAF	8.12e-49	167	94	33	56.287
01_duck	NC_051773.1_OR14C36_functional_rev_6700906_6701841_01_duck	Sensory GPCR	Sensory_tr|A0A5E4D6G3|A0A5E4D6G3_MARMO	6.95e-112	303	166	32	54.785
01_duck	NC_051773.1_OR14C36_pseudogene_short_rev_6940079_6940795_01_duck	Sensory GPCR	Sensory_tr|A0A1S3GW40|A0A1S3GW40_DIPOR	4.23e-81	223	119	31	53.363
01_duck	NC_051773.1_OR14C36_functional_rev_5983194_5984129_01_duck	Sensory GPCR	Sensory_tr|F6Q2M6|F6Q2M6_ORNAN	1.33e-109	310	161	33	51.935
01_duck	NC_051773.1_OR14C36_functional_fwd_6762517_6763443_01_duck	Sensory GPCR	Sensory_tr|A0A4X2KE19|A0A4X2KE19_VOMUR	8.29e-92	305	159	33	52.131
01_duck	NC_051773.1_OR14C36_functional_fwd_7637494_7638420_01_duck	Sensory GPCR	Sensory_tr|A0A4X2KE19|A0A4X2KE19_VOMUR	1.55e-90	305	157	33	51.475
01_duck	NC_051773.1_OR14C36_functional_fwd_5835222_5836157_01_duck	Sensory GPCR	Sensory_tr|A0A8C8XVB1|A0A8C8XVB1_PANLE	3.23e-109	303	163	32	53.795
01_duck	NC_051773.1_OR14I1_pseudogene_short_fwd_6675176_6675538_01_duck	Sensory GPCR	Sensory_tr|F7ED81|F7ED81_ORNAN	5.15e-35	120	68	33	56.667
01_duck	NC_051773.1_OR14C36_functional_fwd_7525653_7526579_01_duck	Sensory GPCR	Sensory_tr|A0A8C8XVB1|A0A8C8XVB1_PANLE	2.38e-96	287	163	31	56.794
01_duck	NC_051773.1_OR14C36_pseudogene_short_rev_59056563_59056952_01_duck	Sensory GPCR	Sensory_tr|G3VBN9|G3VBN9_SARHA	3.6e-41	129	78	33	60.465
01_duck	NC_051773.1_OR14J1_functional_fwd_59416899_59417834_01_duck	Sensory GPCR	Sensory_tr|A0A8C5Z7R1|A0A8C5Z7R1_MARMA	4.14e-106	303	162	32	53.465
01_duck	NC_051773.1_OR14C36_pseudogene_short_rev_59077071_59077844_01_duck	Sensory GPCR	Sensory_tr|F6U482|F6U482_MONDO	4.08e-80	241	126	31	52.282
01_duck	NC_051773.1_OR14C36_functional_rev_6256896_6257831_01_duck	Sensory GPCR	Sensory_tr|A0A8B6YKX8|A0A8B6YKX8_CAMFR	6.3e-101	304	161	32	52.961
01_duck	NC_051773.1_OR14C36_functional_rev_7368502_7369437_01_duck	Sensory GPCR	Sensory_tr|A0A8C8XVB1|A0A8C8XVB1_PANLE	8.01e-112	306	166	32	54.248
01_duck	NC_051773.1_OR14C36_functional_fwd_7748196_7749155_01_duck	Sensory GPCR	Sensory_tr|A0A667G1Y7|A0A667G1Y7_LYNCA	6.37e-107	292	156	30	53.425
01_duck	NC_051773.1_OR14C36_functional_rev_6386327_6387268_01_duck	Sensory GPCR	Sensory_tr|A0A384DNH4|A0A384DNH4_URSMA	2.02e-100	307	169	32	55.049
01_duck	NC_051773.1_OR14C36_functional_rev_5966489_5967403_01_duck	Sensory GPCR	Sensory_tr|G3VMW3|G3VMW3_SARHA	2.33e-96	303	154	33	50.825
01_duck	NC_051773.1_OR14C36_functional_fwd_6231009_6232016_01_duck	Sensory GPCR	Sensory_tr|F6Q2M6|F6Q2M6_ORNAN	9.42e-104	323	162	32	50.155
01_duck	NC_051773.1_OR14C36_pseudogene_short_rev_6891707_6892129_01_duck	Sensory GPCR	Sensory_tr|A0A7N4PBF2|A0A7N4PBF2_SARHA	6.44e-42	139	76	33	54.676
01_duck	NC_051773.1_OR14J1_pseudogene_short_fwd_59289396_59290199_01_duck	Sensory GPCR	Sensory_tr|A0A0D9R9C6|A0A0D9R9C6_CHLSB	1.49e-100	267	149	33	55.805
01_duck	NC_051773.1_OR14J1_functional_rev_59450194_59451108_01_duck	Sensory GPCR	Sensory_tr|A0A673U5J5|A0A673U5J5_SURSU	1.72e-101	303	168	33	55.446
01_duck	NC_051773.1_OR14C36_functional_rev_6105576_6106529_01_duck	Sensory GPCR	Sensory_tr|A0A4X2KE19|A0A4X2KE19_VOMUR	3.07e-111	302	162	32	53.642
01_duck	NC_051773.1_OR14C36_functional_fwd_6599674_6600627_01_duck	Sensory GPCR	Sensory_tr|F6U482|F6U482_MONDO	2.74e-110	302	165	32	54.636
01_duck	NC_051773.1_OR14C36_functional_fwd_5971764_5972699_01_duck	Sensory GPCR	Sensory_tr|A0A8C5Z7R1|A0A8C5Z7R1_MARMA	1.07e-105	298	169	32	56.711
01_duck	NC_051773.1_OR14C36_pseudogene_short_fwd_6733924_6734715_01_duck	Sensory GPCR	Sensory_tr|A0A8J5ZSJ4|A0A8J5ZSJ4_GALPY	7.07e-86	252	131	32	51.984
01_duck	NC_051773.1_OR14J1_functional_fwd_5906912_5907871_01_duck	Sensory GPCR	Sensory_tr|A0A4X2KE19|A0A4X2KE19_VOMUR	1.94e-105	306	165	32	53.922
01_duck	NC_051773.1_OR14C36_pseudogene_short_fwd_6292734_6293501_01_duck	Sensory GPCR	Sensory_tr|G3VMW3|G3VMW3_SARHA	2.01e-76	246	128	32	52.033
01_duck	NC_051773.1_OR14C36_functional_rev_7553356_7554282_01_duck	Sensory GPCR	Sensory_tr|F6Q2M6|F6Q2M6_ORNAN	2.79e-106	308	159	33	51.623
01_duck	NC_051773.1_OR14C36_functional_rev_7646226_7647152_01_duck	Sensory GPCR	Sensory_tr|F6Q2M6|F6Q2M6_ORNAN	1.31e-105	308	158	33	51.299
01_duck	NC_051773.1_OR14C36_functional_fwd_5924206_5925141_01_duck	Sensory GPCR	Sensory_tr|G3UK52|G3UK52_LOXAF	1.79e-104	301	162	32	53.821
01_duck	NC_051773.1_OR14C36_functional_fwd_6840421_6841347_01_duck	Sensory GPCR	Sensory_tr|A0A9B0UCL1|A0A9B0UCL1_CHRAS	2.25e-109	305	156	33	51.148
01_duck	NC_051773.1_OR14C36_functional_rev_6656803_6657744_01_duck	Sensory GPCR	Sensory_tr|A0A667G1Y7|A0A667G1Y7_LYNCA	1.29e-99	304	164	32	53.947
01_duck	NC_051773.1_OR14C36_pseudogene_short_rev_7532416_7533129_01_duck	Sensory GPCR	Sensory_tr|A0A9B0U5C6|A0A9B0U5C6_CHRAS	2.73e-58	224	103	31	45.982
01_duck	NC_051773.1_OR14C36_functional_fwd_5851375_5852322_01_duck	Sensory GPCR	Sensory_tr|A0A452RJP3|A0A452RJP3_URSAM	2.35e-94	299	160	31	53.512
01_duck	NC_051773.1_OR14C36_functional_rev_6521029_6521898_01_duck	Sensory GPCR	Sensory_tr|A0A667G1Y7|A0A667G1Y7_LYNCA	6.63e-101	285	154	33	54.035
01_duck	NC_051773.1_OR14C36_functional_rev_5894452_5895405_01_duck	Sensory GPCR	Sensory_tr|A0A4X2KE19|A0A4X2KE19_VOMUR	2.02e-100	302	160	32	52.98
01_duck	NC_051773.1_OR14C36_functional_rev_6087515_6088468_01_duck	Sensory GPCR	Sensory_tr|A0A4X2KE19|A0A4X2KE19_VOMUR	1.22e-113	302	159	32	52.649
01_duck	NC_051773.1_OR14C36_pseudogene_short_fwd_5777621_5778175_01_duck	Sensory GPCR	Sensory_tr|F6U482|F6U482_MONDO	5.95e-37	97	58	17	59.794
01_duck	NC_051773.1_OR14C36_functional_fwd_6165410_6166321_01_duck	Sensory GPCR	Sensory_tr|A0A667G1Y7|A0A667G1Y7_LYNCA	1.08e-105	306	161	33	52.614
01_duck	NC_051773.1_OR14C36_pseudogene_short_rev_59458088_59458615_01_duck	Sensory GPCR	Sensory_tr|A0A091EJU7|A0A091EJU7_FUKDA	2.67e-52	175	102	33	58.286
01_duck	NC_051773.1_OR14C36_functional_fwd_6664716_6665624_01_duck	Sensory GPCR	Sensory_tr|G3VMW3|G3VMW3_SARHA	8.55e-100	302	158	33	52.318
01_duck	NC_051773.1_OR14J1_pseudogene_short_rev_59276458_59276991_01_duck	Sensory GPCR	Sensory_tr|A0A2Y9G225|A0A2Y9G225_TRIMA	5.97e-43	133	78	25	58.647
01_duck	NC_051773.1_OR14C36_pseudogene_short_fwd_59305033_59305728_01_duck	Sensory GPCR	Sensory_tr|A0A6P3V9J6|A0A6P3V9J6_OCTDE	3.91e-15	181	62	25	34.254
01_duck	NC_051773.1_OR14C36_pseudogene_short_fwd_7609927_7610643_01_duck	Sensory GPCR	Sensory_tr|A0A4X2KE19|A0A4X2KE19_VOMUR	3.96e-82	223	116	31	52.018
01_duck	NC_051773.1_OR14C36_pseudogene_short_rev_6201512_6202039_01_duck	Sensory GPCR	Sensory_tr|G3TU45|G3TU45_LOXAF	7.29e-39	106	53	20	50
01_duck	NC_051773.1_OR14A16_functional_rev_59363189_59364148_01_duck	Sensory GPCR	Sensory_tr|A0A8C8XVB1|A0A8C8XVB1_PANLE	6.2e-98	304	166	32	54.605
01_duck	NC_051773.1_OR14J1_pseudogene_short_fwd_59093096_59093632_01_duck	Sensory GPCR	Sensory_tr|A0A673U5J5|A0A673U5J5_SURSU	4.85e-60	162	93	30	57.407
01_duck	NC_051773.1_OR14A16_pseudogene_nonsense_rev_59253500_59254438_01_duck	Sensory GPCR	Sensory_tr|A0A2U3X3T7|A0A2U3X3T7_ODORO	5.25e-70	127	73	14	57.48
01_duck	NC_051773.1_OR14J1_pseudogene_short_rev_59044863_59045354_01_duck	Sensory GPCR	Sensory_tr|A0A673U5J5|A0A673U5J5_SURSU	5.3e-62	162	94	33	58.025
01_duck	NC_051773.1_OR14C36_functional_fwd_59353081_59354085_01_duck	Sensory GPCR	Sensory_tr|A0A6P6HJK6|A0A6P6HJK6_PUMCO	2.9e-97	274	155	27	56.569
01_duck	NC_051773.1_OR14C36_functional_fwd_6186044_6186958_01_duck	Sensory GPCR	Sensory_tr|A0A4X2KE19|A0A4X2KE19_VOMUR	4.31e-84	303	147	33	48.515
01_duck	NC_051773.1_OR14C36_pseudogene_short_rev_6311700_6312203_01_duck	Sensory GPCR	Sensory_tr|A0A8C8XVB1|A0A8C8XVB1_PANLE	3.21e-55	167	91	33	54.491
01_duck	NC_051773.1_OR14C36_pseudogene_short_rev_6378176_6378766_01_duck	Sensory GPCR	Sensory_tr|F6U482|F6U482_MONDO	1.03e-66	190	105	32	55.263
01_duck	NC_051773.1_OR14A16_pseudogene_short_fwd_59069739_59070353_01_duck	Sensory GPCR	Sensory_tr|A0A1S3F3W9|A0A1S3F3W9_DIPOR	7.17e-75	198	102	32	51.515
01_duck	NC_051773.1_OR14C36_pseudogene_short_fwd_6984954_6985757_01_duck	Sensory GPCR	Sensory_tr|A0A8C8XVB1|A0A8C8XVB1_PANLE	7.46e-68	212	112	26	52.83
01_duck	NC_051773.1_OR14C36_pseudogene_nonsense_short_truncated_rev_6629003_6629410_01_duck	Sensory GPCR	Sensory_tr|G3UGY2|G3UGY2_LOXAF	3.97e-37	135	78	33	57.778
01_duck	NC_051773.1_OR14C36_pseudogene_short_fwd_6602817_6603158_01_duck	Sensory GPCR	Sensory_tr|A0A8J6A3U7|A0A8J6A3U7_GALPY	5.19e-31	100	59	29	59
01_duck	NC_051773.1_OR14C36_pseudogene_short_rev_5994568_5994882_01_duck	Sensory GPCR	Sensory_tr|F6TPE6|F6TPE6_ORNAN	9.02e-24	77	44	24	57.143
01_duck	NC_051773.1_OR14C36_functional_rev_6579497_6580450_01_duck	Sensory GPCR	Sensory_tr|F6U482|F6U482_MONDO	4.28e-110	302	164	32	54.305
01_duck	NC_051773.1_OR14C36_functional_rev_6429088_6430029_01_duck	Sensory GPCR	Sensory_tr|A0A4X2KE19|A0A4X2KE19_VOMUR	2.01e-106	307	157	33	51.14
01_duck	NC_051773.1_OR14C36_pseudogene_short_fwd_59375807_59376322_01_duck	Sensory GPCR	Sensory_tr|G5BU24|G5BU24_HETGA	4.95e-31	119	70	23	58.824
01_duck	NC_051773.1_OR14C36_functional_fwd_5804771_5805697_01_duck	Sensory GPCR	Sensory_tr|A0A4X2KE19|A0A4X2KE19_VOMUR	1.91e-99	303	150	33	49.505
01_duck	NC_051773.1_OR14C36_functional_fwd_6309239_6310165_01_duck	Sensory GPCR	Sensory_tr|F6Q2M6|F6Q2M6_ORNAN	1.49e-105	308	160	33	51.948
01_duck	NC_051773.1_OR14C36_pseudogene_short_fwd_59243822_59244154_01_duck	Sensory GPCR	Sensory_tr|A0A091EQ71|A0A091EQ71_FUKDA	2.21e-22	77	40	23	51.948
01_duck	NC_051773.1_OR14C36_pseudogene_short_rev_59292027_59292623_01_duck	Sensory GPCR	Sensory_tr|A0A667G1Y7|A0A667G1Y7_LYNCA	2.09e-21	148	62	24	41.892
01_duck	NC_051773.1_OR14C36_functional_fwd_7377534_7378532_01_duck	Sensory GPCR	Sensory_tr|A0A5J5N3P1|A0A5J5N3P1_MUNRE	2.18e-94	302	169	30	55.96
01_duck	NC_051773.1_OR14C36_pseudogene_nonsense_short_rev_59332300_59332788_01_duck	Sensory GPCR	Sensory_tr|A0A9B0UBR4|A0A9B0UBR4_CHRAS	3.06e-41	95	48	19	50.526
01_duck	NC_051773.1_OR14A16_pseudogene_short_rev_58957612_58958181_01_duck	Sensory GPCR	Sensory_tr|A0A9B0U8C8|A0A9B0U8C8_CHRAS	3.64e-69	187	100	33	53.476
01_duck	NC_051773.1_OR14C36_pseudogene_short_rev_59406070_59406582_01_duck	Sensory GPCR	Sensory_tr|A0A8B7B5Q8|A0A8B7B5Q8_ORYAF	9.82e-52	158	90	31	56.962
01_duck	NW_024010219.1_OR14C36_functional_fwd_890116_891075_01_duck	Sensory GPCR	Sensory_tr|F6U482|F6U482_MONDO	5.99e-110	304	167	32	54.934
01_duck	NW_024010219.1_OR14C36_functional_rev_433609_434568_01_duck	Sensory GPCR	Sensory_tr|F6U482|F6U482_MONDO	1.14e-109	304	167	32	54.934
01_duck	NW_024010219.1_OR14C36_functional_fwd_36600_37535_01_duck	Sensory GPCR	Sensory_tr|F6U482|F6U482_MONDO	1.07e-96	305	159	33	52.131
01_duck	NW_024010219.1_OR14C36_functional_rev_314868_315827_01_duck	Sensory GPCR	Sensory_tr|F6U482|F6U482_MONDO	1.32e-96	304	161	32	52.961
01_duck	NW_024010219.1_OR14C36_functional_rev_563470_564411_01_duck	Sensory GPCR	Sensory_tr|G3VMW3|G3VMW3_SARHA	2.44e-90	302	161	32	53.311
01_duck	NW_024010219.1_OR14A16_pseudogene_short_fwd_495622_496446_01_duck	Sensory GPCR	Sensory_tr|A0A673U5J5|A0A673U5J5_SURSU	1.15e-92	251	138	30	54.98
01_duck	NW_024010219.1_OR14C36_functional_rev_423182_424117_01_duck	Sensory GPCR	Sensory_tr|A0A384DNH4|A0A384DNH4_URSMA	7.03e-111	305	169	32	55.41
01_duck	NW_024010219.1_OR14C36_functional_rev_252542_253456_01_duck	Sensory GPCR	Sensory_tr|A0A4X2KE19|A0A4X2KE19_VOMUR	8.1e-101	303	156	33	51.485
01_duck	NW_024010219.1_OR14C36_functional_fwd_885560_886495_01_duck	Sensory GPCR	Sensory_tr|A0A9B0UCL1|A0A9B0UCL1_CHRAS	3.11e-101	302	159	32	52.649
01_duck	NW_024010219.1_OR14C36_functional_fwd_687098_688036_01_duck	Sensory GPCR	Sensory_tr|A0A9B0UCL1|A0A9B0UCL1_CHRAS	2.16e-106	311	166	33	53.376
01_duck	NW_024010219.1_OR14C36_pseudogene_short_fwd_952228_953001_01_duck	Sensory GPCR	Sensory_tr|A0A8C8XVB1|A0A8C8XVB1_PANLE	1.96e-70	237	130	30	54.852
01_duck	NW_024010219.1_OR14C36_pseudogene_short_rev_147256_147870_01_duck	Sensory GPCR	Sensory_tr|F6U482|F6U482_MONDO	1.34e-71	204	112	33	54.902
01_duck	NW_024010219.1_OR14C36_pseudogene_short_rev_164377_164991_01_duck	Sensory GPCR	Sensory_tr|F6U482|F6U482_MONDO	2.22e-66	204	112	33	54.902
01_duck	NW_024010219.1_OR14C36_pseudogene_nonsense_fwd_738388_739323_01_duck	Sensory GPCR	Sensory_tr|A0A667G1Y7|A0A667G1Y7_LYNCA	4.79e-95	303	154	32	50.825
01_duck	NW_024010219.1_OR14C36_functional_fwd_817646_818605_01_duck	Sensory GPCR	Sensory_tr|A0A1S3GW40|A0A1S3GW40_DIPOR	2.18e-96	307	173	32	56.352
01_duck	NW_024010219.1_OR14C36_pseudogene_short_rev_384082_384735_01_duck	Sensory GPCR	Sensory_tr|A0A4X2KE19|A0A4X2KE19_VOMUR	4.54e-72	217	117	33	53.917
01_duck	NW_024010219.1_OR14J1_pseudogene_nonsense_fwd_458448_459352_01_duck	Sensory GPCR	Sensory_tr|A0A384DNH4|A0A384DNH4_URSMA	2.8e-82	163	93	18	57.055
01_duck	NW_024010219.1_OR14C36_functional_fwd_286039_286974_01_duck	Sensory GPCR	Sensory_tr|A0A8C8XVB1|A0A8C8XVB1_PANLE	1.49e-102	304	165	32	54.276
01_duck	NW_024010219.1_OR14C36_functional_rev_874219_875133_01_duck	Sensory GPCR	Sensory_tr|A0A8C8XVB1|A0A8C8XVB1_PANLE	4.26e-106	301	169	33	56.146
01_duck	NW_024010219.1_OR14A16_pseudogene_short_fwd_579176_579823_01_duck	Sensory GPCR	Sensory_tr|A0A673U5J5|A0A673U5J5_SURSU	2.38e-74	192	107	30	55.729
01_duck	NW_024010219.1_OR14C36_functional_fwd_26731_27645_01_duck	Sensory GPCR	Sensory_tr|A0A5J5N3P1|A0A5J5N3P1_MUNRE	5.43e-112	301	167	33	55.482
01_duck	NW_024010219.1_OR14C36_functional_fwd_101208_102143_01_duck	Sensory GPCR	Sensory_tr|A0A1S3GW40|A0A1S3GW40_DIPOR	9.61e-97	302	166	32	54.967
01_duck	NW_024010219.1_OR14C36_functional_fwd_443634_444575_01_duck	Sensory GPCR	Sensory_tr|A0A4X2KE19|A0A4X2KE19_VOMUR	5.33e-109	303	165	32	54.455
01_duck	NW_024010219.1_OR14C36_functional_fwd_778536_779468_01_duck	Sensory GPCR	Sensory_tr|A0A4X2KE19|A0A4X2KE19_VOMUR	1.73e-107	300	161	32	53.667
01_duck	NW_024010219.1_OR14C36_functional_fwd_915958_916896_01_duck	Sensory GPCR	Sensory_tr|A0A667G1Y7|A0A667G1Y7_LYNCA	2.29e-97	286	153	30	53.497
01_duck	NW_024010219.1_OR14J1_functional_fwd_67047_68057_01_duck	Sensory GPCR	Sensory_tr|A0A2Y9G225|A0A2Y9G225_TRIMA	1.4e-110	305	170	30	55.738
01_duck	NW_024010219.1_OR14C36_functional_fwd_86977_87912_01_duck	Sensory GPCR	Sensory_tr|A0A4X2KE19|A0A4X2KE19_VOMUR	2.2e-107	302	160	32	52.98
01_duck	NW_024010219.1_OR14C36_functional_fwd_533095_533991_01_duck	Sensory GPCR	Sensory_tr|F6U482|F6U482_MONDO	7.82e-104	296	159	33	53.716
01_duck	NW_024010219.1_OR14C36_pseudogene_short_rev_59455_60066_01_duck	Sensory GPCR	Sensory_tr|F6U482|F6U482_MONDO	1.66e-46	147	79	24	53.741
01_duck	NW_024010219.1_OR14J1_functional_rev_614764_615699_01_duck	Sensory GPCR	Sensory_tr|A0A673U5J5|A0A673U5J5_SURSU	3.32e-109	303	164	32	54.125
01_duck	NW_024010219.1_OR14C36_functional_rev_801968_803083_01_duck	Sensory GPCR	Sensory_tr|A0A9B0UCL1|A0A9B0UCL1_CHRAS	1.23e-105	302	160	27	52.98
01_duck	NW_024010219.1_OR14C36_functional_rev_973793_974722_01_duck	Sensory GPCR	Sensory_tr|A0A384DNH4|A0A384DNH4_URSMA	1.26e-70	310	140	33	45.161
01_duck	NW_024010219.1_OR14C36_pseudogene_nonsense_rev_234031_234909_01_duck	Sensory GPCR	Sensory_tr|A0A8C8XVB1|A0A8C8XVB1_PANLE	4e-99	286	156	33	54.545
01_duck	NW_024010219.1_OR14C36_functional_rev_75775_76710_01_duck	Sensory GPCR	Sensory_tr|A0A8C8XVB1|A0A8C8XVB1_PANLE	2.26e-113	306	168	32	54.902
01_duck	NW_024010219.1_OR14C36_functional_rev_644353_645306_01_duck	Sensory GPCR	Sensory_tr|A0A4X2KE19|A0A4X2KE19_VOMUR	1.88e-110	302	158	32	52.318
01_duck	NW_024010219.1_OR14C36_functional_fwd_556501_557436_01_duck	Sensory GPCR	Sensory_tr|A0A4X2KE19|A0A4X2KE19_VOMUR	1.19e-98	303	159	32	52.475
01_duck	NW_024010219.1_OR14C36_functional_rev_326212_327147_01_duck	Sensory GPCR	Sensory_tr|F6U482|F6U482_MONDO	2.07e-99	302	160	32	52.98
01_duck	NW_024010219.1_OR14C36_pseudogene_short_rev_796594_796908_01_duck	Sensory GPCR	Sensory_tr|A0A4X2M072|A0A4X2M072_VOMUR	7.81e-21	104	60	33	57.692
01_duck	NW_024010219.1_OR14C36_functional_fwd_937074_938009_01_duck	Sensory GPCR	Sensory_tr|A0A384DNH4|A0A384DNH4_URSMA	3.17e-113	307	169	32	55.049
01_duck	NW_024010219.1_OR14J1_functional_rev_750454_751389_01_duck	Sensory GPCR	Sensory_tr|A0A673U5J5|A0A673U5J5_SURSU	4.04e-110	303	163	32	53.795
01_duck	NW_024010219.1_OR14C36_pseudogene_short_rev_54809_55339_01_duck	Sensory GPCR	Sensory_tr|A0A9B0UCL1|A0A9B0UCL1_CHRAS	1.44e-43	103	57	19	55.34
01_duck	NW_024010219.1_OR14C36_functional_rev_112854_113768_01_duck	Sensory GPCR	Sensory_tr|A0A2Y9G225|A0A2Y9G225_TRIMA	3.61e-92	302	158	33	52.318
01_duck	NW_024010219.1_OR14C36_pseudogene_short_rev_663624_664397_01_duck	Sensory GPCR	Sensory_tr|A0A4X2KE19|A0A4X2KE19_VOMUR	1.08e-83	250	129	32	51.6
01_duck	NW_024010219.1_OR14C36_pseudogene_short_rev_765259_765828_01_duck	Sensory GPCR	Sensory_tr|G3UGY2|G3UGY2_LOXAF	1.59e-65	188	105	33	55.851
01_duck	NW_024010219.1_OR14C36_functional_fwd_291700_292641_01_duck	Sensory GPCR	Sensory_tr|A0A8C8XVB1|A0A8C8XVB1_PANLE	9.51e-104	307	165	32	53.746
01_duck	NW_024010219.1_OR14C36_functional_fwd_588384_589415_01_duck	Sensory GPCR	Sensory_tr|A0A1S3GW40|A0A1S3GW40_DIPOR	1.25e-83	276	142	27	51.449
01_duck	NW_024010219.1_OR14C36_pseudogene_short_fwd_638850_639446_01_duck	Sensory GPCR	Sensory_tr|A0A4X2KE19|A0A4X2KE19_VOMUR	1.59e-44	137	71	23	51.825
01_duck	NW_024010219.1_OR14C36_pseudogene_short_rev_3032_3565_01_duck	Sensory GPCR	Sensory_tr|A0A6P6HJK6|A0A6P6HJK6_PUMCO	6.52e-60	174	94	33	54.023
01_duck	NW_024010219.1_OR14C36_functional_rev_134021_134962_01_duck	Sensory GPCR	Sensory_tr|A0A8C5Z7R1|A0A8C5Z7R1_MARMA	7.2e-102	307	162	33	52.769
01_duck	NW_024010219.1_OR14C36_functional_fwd_361578_362519_01_duck	Sensory GPCR	Sensory_tr|A0A667G1Y7|A0A667G1Y7_LYNCA	5.36e-113	303	166	32	54.785
01_duck	NW_024010219.1_OR14C36_functional_fwd_901662_902576_01_duck	Sensory GPCR	Sensory_tr|A0A5J5N3P1|A0A5J5N3P1_MUNRE	3.34e-105	304	163	33	53.618
01_duck	NW_024010219.1_OR14C36_pseudogene_short_fwd_844005_844526_01_duck	Sensory GPCR	Sensory_tr|A0A2Y9G225|A0A2Y9G225_TRIMA	8.66e-55	167	94	32	56.287
01_duck	NW_024010219.1_OR14C36_functional_fwd_652614_653612_01_duck	Sensory GPCR	Sensory_tr|A0A5J5N3P1|A0A5J5N3P1_MUNRE	2.18e-94	302	169	30	55.96
01_duck	NW_024010219.1_OR14C36_pseudogene_short_rev_215681_216292_01_duck	Sensory GPCR	Sensory_tr|A0A8B6YKX8|A0A8B6YKX8_CAMFR	5.47e-55	199	109	32	54.774
01_duck	NW_024010219.1_OR14C36_pseudogene_short_rev_826788_827234_01_duck	Sensory GPCR	Sensory_tr|G3UAJ2|G3UAJ2_LOXAF	1.06e-19	60	33	13	55
01_duck	NW_024010219.1_OR14J1_pseudogene_short_fwd_833975_834544_01_duck	Sensory GPCR	Sensory_tr|A0A673U5J5|A0A673U5J5_SURSU	9.23e-67	188	100	33	53.191
01_duck	NW_024010219.1_OR14C36_pseudogene_short_rev_911227_912024_01_duck	Sensory GPCR	Sensory_tr|A0A8J5ZSJ4|A0A8J5ZSJ4_GALPY	1.49e-76	249	125	31	50.201
01_duck	NW_024010219.1_OR14C36_pseudogene_short_rev_735274_735960_01_duck	Sensory GPCR	Sensory_tr|F7ED81|F7ED81_ORNAN	1.18e-20	99	56	14	56.566
01_duck	NW_024010219.1_OR14C36_pseudogene_short_fwd_608916_609317_01_duck	Sensory GPCR	Sensory_tr|F7ED81|F7ED81_ORNAN	1.56e-33	113	63	28	55.752
01_duck	NW_024010219.1_OR14C36_pseudogene_short_rev_483135_483569_01_duck	Sensory GPCR	Sensory_tr|A0A9J7FPN9|A0A9J7FPN9_CRIGR	5.04e-14	59	31	13	52.542
01_duck	NW_024010378.1_OR14C36_pseudogene_short_rev_302684_303367_01_duck	Sensory GPCR	Sensory_tr|A0A1S3F3X4|A0A1S3F3X4_DIPOR	4.99e-62	106	59	15	55.66
01_duck	NW_024010378.1_OR14C36_functional_rev_28215_29129_01_duck	Sensory GPCR	Sensory_tr|F6Q2M6|F6Q2M6_ORNAN	2.25e-95	303	162	33	53.465
01_duck	NW_024010378.1_OR14C36_functional_rev_109462_110376_01_duck	Sensory GPCR	Sensory_tr|G3VMW3|G3VMW3_SARHA	2.47e-93	304	151	33	49.671
01_duck	NW_024010378.1_OR14C36_functional_fwd_454426_455385_01_duck	Sensory GPCR	Sensory_tr|F7F7G3|F7F7G3_ORNAN	4.82e-113	300	166	31	55.333
01_duck	NW_024010378.1_OR14C36_functional_rev_503427_504341_01_duck	Sensory GPCR	Sensory_tr|F6U482|F6U482_MONDO	6.69e-99	304	162	33	53.289
01_duck	NW_024010378.1_OR14C36_pseudogene_short_rev_418411_418944_01_duck	Sensory GPCR	Sensory_tr|F7F7G3|F7F7G3_ORNAN	2.63e-56	157	88	29	56.051
01_duck	NW_024010378.1_OR14C36_functional_fwd_212904_213839_01_duck	Sensory GPCR	Sensory_tr|A0A667G1Y7|A0A667G1Y7_LYNCA	1.62e-110	303	162	32	53.465
01_duck	NW_024010378.1_OR14C36_functional_rev_340340_341323_01_duck	Sensory GPCR	Sensory_tr|F6U482|F6U482_MONDO	1.44e-98	305	161	31	52.787
01_duck	NW_024010378.1_OR14C36_functional_rev_549315_550274_01_duck	Sensory GPCR	Sensory_tr|A0A5E4D6G3|A0A5E4D6G3_MARMO	2.25e-70	211	110	22	52.133
01_duck	NW_024010378.1_OR14J1_functional_fwd_258864_259793_01_duck	Sensory GPCR	Sensory_tr|F7FVS4|F7FVS4_ORNAN	3.54e-102	303	166	33	54.785
01_duck	NW_024010378.1_OR14C36_functional_fwd_357103_358029_01_duck	Sensory GPCR	Sensory_tr|A0A5J5N3P1|A0A5J5N3P1_MUNRE	2.04e-109	303	166	32	54.785
01_duck	NW_024010378.1_OR14C36_functional_rev_613626_614552_01_duck	Sensory GPCR	Sensory_tr|A0A6P6HJK6|A0A6P6HJK6_PUMCO	3.4e-89	305	162	33	53.115
01_duck	NW_024010378.1_OR14J1_pseudogene_short_rev_316711_317247_01_duck	Sensory GPCR	Sensory_tr|A0A4X2KE19|A0A4X2KE19_VOMUR	7.26e-63	165	95	31	57.576
01_duck	NW_024010378.1_OR14C36_pseudogene_short_rev_15814_16128_01_duck	Sensory GPCR	Sensory_tr|G3UCT8|G3UCT8_LOXAF	4.21e-27	103	59	33	57.282
01_duck	NW_024010378.1_OR14C36_functional_fwd_394689_395603_01_duck	Sensory GPCR	Sensory_tr|A0A6I9IUZ3|A0A6I9IUZ3_VICPA	3.7e-112	306	170	33	55.556
01_duck	NW_024010378.1_OR14C36_functional_fwd_409199_410062_01_duck	Sensory GPCR	Sensory_tr|A0A8C8XVB1|A0A8C8XVB1_PANLE	2.03e-62	188	102	22	54.255
01_duck	NW_024010378.1_OR14C36_pseudogene_short_fwd_197302_197952_01_duck	Sensory GPCR	Sensory_tr|A0A9B0X3L0|A0A9B0X3L0_CHRAS	1.7e-44	217	104	33	47.926
01_duck	NW_024010378.1_OR14C36_functional_rev_463294_464157_01_duck	Sensory GPCR	Sensory_tr|A0A8C8XVB1|A0A8C8XVB1_PANLE	2.03e-62	188	102	22	54.255
01_duck	NW_024010378.1_OR14C36_functional_fwd_587572_588486_01_duck	Sensory GPCR	Sensory_tr|A0A8C8XVB1|A0A8C8XVB1_PANLE	6.11e-107	305	166	33	54.426
01_duck	NW_024010378.1_OR14C36_functional_fwd_564030_564962_01_duck	Sensory GPCR	Sensory_tr|A0A384DNH4|A0A384DNH4_URSMA	3.16e-111	302	164	32	54.305
01_duck	NW_024010378.1_OR14C36_pseudogene_short_fwd_136218_136985_01_duck	Sensory GPCR	Sensory_tr|A0A1S3GW40|A0A1S3GW40_DIPOR	8.77e-86	246	139	32	56.504
01_duck	NW_024010378.1_OR14C36_functional_rev_144716_145651_01_duck	Sensory GPCR	Sensory_tr|A0A667G1Y7|A0A667G1Y7_LYNCA	1.01e-102	303	160	32	52.805
01_duck	NW_024010378.1_OR14C36_pseudogene_short_fwd_296051_296476_01_duck	Sensory GPCR	Sensory_tr|A0A6P6HJK6|A0A6P6HJK6_PUMCO	4.05e-30	104	58	24	55.769
01_duck	NW_024010378.1_OR14C36_functional_fwd_97564_98496_01_duck	Sensory GPCR	Sensory_tr|A0A4X2KE19|A0A4X2KE19_VOMUR	2.45e-102	306	155	33	50.654
01_duck	NW_024010378.1_OR14C36_functional_rev_89646_90572_01_duck	Sensory GPCR	Sensory_tr|F6YTL5|F6YTL5_ORNAN	5.76e-103	305	159	33	52.131
01_duck	NW_024010378.1_OR14C36_pseudogene_short_rev_229492_229917_01_duck	Sensory GPCR	Sensory_tr|A0A6P6HJK6|A0A6P6HJK6_PUMCO	1.13e-29	104	58	24	55.769
01_duck	NW_024010378.1_OR14C36_functional_rev_125630_126556_01_duck	Sensory GPCR	Sensory_tr|F6Q2M6|F6Q2M6_ORNAN	8.36e-105	308	156	33	50.649
01_duck	NW_024010378.1_OR14C36_pseudogene_short_rev_509777_510352_01_duck	Sensory GPCR	Sensory_tr|A0A2Y9G225|A0A2Y9G225_TRIMA	2.56e-54	188	107	33	56.915
01_duck	NW_024010378.1_OR14C36_functional_fwd_490596_491528_01_duck	Sensory GPCR	Sensory_tr|A0A4X2KE19|A0A4X2KE19_VOMUR	1.94e-106	306	155	33	50.654
01_duck	NW_024010378.1_OR14C36_pseudogene_short_rev_442157_442525_01_duck	Sensory GPCR	Sensory_tr|F7ED81|F7ED81_ORNAN	5.22e-31	96	58	26	60.417
01_duck	NW_024010378.1_OR14C36_pseudogene_nonsense_short_rev_208585_209433_01_duck	Sensory GPCR	Sensory_tr|A0A9B0X3L0|A0A9B0X3L0_CHRAS	6.66e-58	180	92	21	51.111
01_duck	NW_024010378.1_OR14A16_functional_fwd_35531_36544_01_duck	Sensory GPCR	Sensory_tr|F6Q2M6|F6Q2M6_ORNAN	1.64e-68	304	129	25	42.434
01_duck	NW_024010378.1_OR14J1_pseudogene_short_rev_383491_383982_01_duck	Sensory GPCR	Sensory_tr|G3VMW3|G3VMW3_SARHA	1.09e-57	163	87	33	53.374
01_duck	NW_024010378.1_OR14C36_pseudogene_nonsense_short_fwd_24233_24679_01_duck	Sensory GPCR	Sensory_tr|A0A4X2KE19|A0A4X2KE19_VOMUR	8.04e-31	105	57	23	54.286
01_duck	NW_024010378.1_OR14C36_pseudogene_short_fwd_566986_567720_01_duck	Sensory GPCR	Sensory_tr|A0A8J6A3U7|A0A8J6A3U7_GALPY	2.65e-32	120	63	16	52.5
01_duck	NW_024010378.1_OR14A16_pseudogene_short_fwd_101470_101904_01_duck	Sensory GPCR	Sensory_tr|A0A1S3GF21|A0A1S3GF21_DIPOR	5.19e-19	73	38	17	52.055
01_duck	NW_024009697.1_OR14C36_functional_rev_99631_100512_01_duck	Sensory GPCR	Sensory_tr|A0A4X2KE19|A0A4X2KE19_VOMUR	1.69e-67	259	116	28	44.788
01_duck	NW_024009697.1_OR14C36_pseudogene_short_rev_349482_350009_01_duck	Sensory GPCR	Sensory_tr|A0A8C8XVB1|A0A8C8XVB1_PANLE	2.02e-59	174	98	33	56.322
01_duck	NW_024009697.1_OR14C36_functional_rev_146945_147871_01_duck	Sensory GPCR	Sensory_tr|A0A8C8XVB1|A0A8C8XVB1_PANLE	6.56e-99	302	167	33	55.298
01_duck	NW_024009697.1_OR14C36_functional_fwd_284233_285192_01_duck	Sensory GPCR	Sensory_tr|F6U482|F6U482_MONDO	1.6e-113	304	168	32	55.263
01_duck	NW_024009697.1_OR14C36_functional_fwd_272489_273427_01_duck	Sensory GPCR	Sensory_tr|A0A667G1Y7|A0A667G1Y7_LYNCA	1.3e-100	302	160	32	52.98
01_duck	NW_024009697.1_OR14C36_pseudogene_short_rev_160297_160983_01_duck	Sensory GPCR	Sensory_tr|A0A2Y9G225|A0A2Y9G225_TRIMA	1.16e-68	212	116	31	54.717
01_duck	NW_024009697.1_OR14C36_pseudogene_short_rev_10601_11275_01_duck	Sensory GPCR	Sensory_tr|A0A5N4EBB8|A0A5N4EBB8_CAMDR	4.31e-61	203	106	30	52.217
01_duck	NW_024009697.1_OR14C36_pseudogene_short_rev_131657_132190_01_duck	Sensory GPCR	Sensory_tr|A0A2Y9G225|A0A2Y9G225_TRIMA	7.08e-58	172	96	32	55.814
01_duck	NW_024009697.1_OR14J1_functional_fwd_69680_70609_01_duck	Sensory GPCR	Sensory_tr|A0A8C8XVB1|A0A8C8XVB1_PANLE	9.71e-96	303	165	33	54.455
01_duck	NW_024009697.1_OR14C36_functional_rev_314483_315418_01_duck	Sensory GPCR	Sensory_tr|A0A4X2KE19|A0A4X2KE19_VOMUR	8.39e-105	302	157	32	51.987
01_duck	NW_024009697.1_OR14C36_functional_fwd_63709_64644_01_duck	Sensory GPCR	Sensory_tr|A0A8C8XVB1|A0A8C8XVB1_PANLE	8.92e-109	304	161	32	52.961
01_duck	NW_024009697.1_OR14C36_functional_rev_49067_50002_01_duck	Sensory GPCR	Sensory_tr|A0A452RJP3|A0A452RJP3_URSAM	1.47e-111	296	163	32	55.068
01_duck	NW_024009697.1_OR14C36_functional_fwd_140275_141210_01_duck	Sensory GPCR	Sensory_tr|A0A384DNH4|A0A384DNH4_URSMA	2.2e-106	304	163	32	53.618
01_duck	NW_024009697.1_OR14C36_functional_rev_88410_89342_01_duck	Sensory GPCR	Sensory_tr|G3VMW3|G3VMW3_SARHA	2.13e-105	304	156	33	51.316
01_duck	NW_024009697.1_OR14C36_pseudogene_short_fwd_1154_1579_01_duck	Sensory GPCR	Sensory_tr|A0A8J5ZSJ4|A0A8J5ZSJ4_GALPY	5.95e-26	149	58	33	38.926
01_duck	NW_024009697.1_OR14I1_pseudogene_short_rev_277745_278146_01_duck	Sensory GPCR	Sensory_tr|A0A4X2M072|A0A4X2M072_VOMUR	1.07e-29	113	62	28	54.867
01_duck	NW_024009697.1_OR14I1_pseudogene_nonsense_short_fwd_168706_169134_01_duck	Sensory GPCR	Sensory_tr|A0A4X2M072|A0A4X2M072_VOMUR	1.63e-25	99	56	23	56.566
01_duck	NW_024009745.1_OR14C36_functional_rev_142608_143504_01_duck	Sensory GPCR	Sensory_tr|A0A4X2KE19|A0A4X2KE19_VOMUR	5.23e-82	248	134	28	54.032
01_duck	NW_024009745.1_OR14C36_functional_rev_146858_147793_01_duck	Sensory GPCR	Sensory_tr|A0A9B0UCL1|A0A9B0UCL1_CHRAS	3.11e-101	302	159	32	52.649
01_duck	NW_024009745.1_OR14C36_functional_rev_59718_60632_01_duck	Sensory GPCR	Sensory_tr|A0A667G1Y7|A0A667G1Y7_LYNCA	1.47e-113	301	170	33	56.478
01_duck	NW_024009745.1_OR14J1_functional_rev_42717_43676_01_duck	Sensory GPCR	Sensory_tr|G3VMW3|G3VMW3_SARHA	2.8e-108	304	162	32	53.289
01_duck	NW_024009745.1_OR14C36_functional_fwd_158221_159135_01_duck	Sensory GPCR	Sensory_tr|A0A8C8XVB1|A0A8C8XVB1_PANLE	4.26e-106	301	169	33	56.146
01_duck	NW_024009745.1_OR14C36_functional_fwd_34209_35150_01_duck	Sensory GPCR	Sensory_tr|A0A667G1Y7|A0A667G1Y7_LYNCA	4.7e-102	303	169	32	55.776
01_duck	NW_024009745.1_OR14C36_functional_fwd_106656_107591_01_duck	Sensory GPCR	Sensory_tr|A0A384DNH4|A0A384DNH4_URSMA	1.49e-109	303	160	32	52.805
01_duck	NW_024009745.1_OR14C36_pseudogene_short_fwd_93703_94059_01_duck	Sensory GPCR	Sensory_tr|A0A673U5J5|A0A673U5J5_SURSU	6.52e-16	35	23	10	65.714
01_duck	NW_024009705.1_OR14C36_functional_rev_239494_240561_01_duck	Sensory GPCR	Sensory_tr|A0A8C8XVB1|A0A8C8XVB1_PANLE	2.9e-85	302	162	27	53.642
01_duck	NW_024009705.1_OR14C36_functional_rev_14083_15015_01_duck	Sensory GPCR	Sensory_tr|A0A8B6YKX8|A0A8B6YKX8_CAMFR	5.95e-95	303	166	32	54.785
01_duck	NW_024009705.1_OR14C36_functional_fwd_100119_101033_01_duck	Sensory GPCR	Sensory_tr|A0A384DNH4|A0A384DNH4_URSMA	6.39e-113	301	168	33	55.814
01_duck	NW_024009705.1_OR14C36_functional_fwd_171548_172534_01_duck	Sensory GPCR	Sensory_tr|F6U482|F6U482_MONDO	8.26e-90	277	148	28	53.43
01_duck	NW_024009705.1_OR14C36_functional_fwd_250808_251749_01_duck	Sensory GPCR	Sensory_tr|A0A384DNH4|A0A384DNH4_URSMA	8.07e-111	307	165	32	53.746
01_duck	NW_024009705.1_OR14C36_functional_rev_39894_40835_01_duck	Sensory GPCR	Sensory_tr|A0A4X2KE19|A0A4X2KE19_VOMUR	5.1e-109	307	158	33	51.466
01_duck	NW_024009705.1_OR14C36_functional_rev_34376_35311_01_duck	Sensory GPCR	Sensory_tr|A0A9B0UCL1|A0A9B0UCL1_CHRAS	1.57e-110	302	162	32	53.642
01_duck	NW_024009705.1_OR14C36_functional_rev_188974_189942_01_duck	Sensory GPCR	Sensory_tr|A0A452RJP3|A0A452RJP3_URSAM	3.96e-90	253	139	26	54.941
01_duck	NW_024009705.1_OR14C36_pseudogene_short_rev_258156_258743_01_duck	Sensory GPCR	Sensory_tr|A0A6J0AAC9|A0A6J0AAC9_ACIJB	5.47e-46	183	102	31	55.738
01_duck	NW_024009705.1_OR14C36_pseudogene_short_rev_163639_163944_01_duck	Sensory GPCR	Sensory_tr|F7ED81|F7ED81_ORNAN	2.18e-29	101	63	33	62.376
01_duck	NW_024009705.1_OR14C36_functional_rev_29653_30585_01_duck	Sensory GPCR	Sensory_tr|A0A9B0UCL1|A0A9B0UCL1_CHRAS	1.45e-103	307	165	33	53.746
01_duck	NW_024009705.1_OR14A16_functional_rev_86899_87891_01_duck	Sensory GPCR	Sensory_tr|A0A5J5N3P1|A0A5J5N3P1_MUNRE	2.69e-104	311	168	31	54.019
01_duck	NW_024009705.1_OR14C36_functional_rev_109269_110183_01_duck	Sensory GPCR	Sensory_tr|A0A5J5N3P1|A0A5J5N3P1_MUNRE	1.05e-103	305	166	33	54.426
01_duck	NW_024009705.1_OR14C36_functional_fwd_271283_272236_01_duck	Sensory GPCR	Sensory_tr|A0A4X2KE19|A0A4X2KE19_VOMUR	7.69e-112	302	162	32	53.642
01_duck	NW_024009705.1_OR14C36_functional_rev_144806_145894_01_duck	Sensory GPCR	Sensory_tr|F6U482|F6U482_MONDO	1.21e-104	303	160	28	52.805
01_duck	NW_024009705.1_OR14C36_pseudogene_short_fwd_63696_64301_01_duck	Sensory GPCR	Sensory_tr|G3UGY2|G3UGY2_LOXAF	4.58e-43	128	68	21	53.125
01_duck	NW_024009705.1_OR14C36_functional_rev_74623_75621_01_duck	Sensory GPCR	Sensory_tr|A0A4X2KE19|A0A4X2KE19_VOMUR	6.07e-80	305	157	31	51.475
01_duck	NW_024009705.1_OR14C36_functional_fwd_196961_197902_01_duck	Sensory GPCR	Sensory_tr|A0A2Y9G225|A0A2Y9G225_TRIMA	1.09e-105	305	162	32	53.115
01_duck	NW_024009705.1_OR14C36_pseudogene_short_fwd_21897_22295_01_duck	Sensory GPCR	Sensory_tr|F6YSJ5|F6YSJ5_ORNAN	1.73e-29	102	58	26	56.863
01_duck	NW_024009705.1_OR14C36_pseudogene_nonsense_fwd_155896_156786_01_duck	Sensory GPCR	Sensory_tr|A0A1S2ZAS3|A0A1S2ZAS3_ERIEU	9.08e-86	261	135	29	51.724
01_duck	NW_024009705.1_OR14C36_functional_fwd_128296_129234_01_duck	Sensory GPCR	Sensory_tr|A0A5J5N3P1|A0A5J5N3P1_MUNRE	8.96e-110	303	162	32	53.465
01_duck	NW_024010097.1_OR14C36_pseudogene_short_fwd_2824_3435_01_duck	Sensory GPCR	Sensory_tr|A0A7N4PBF2|A0A7N4PBF2_SARHA	6.13e-46	134	78	22	58.209
01_duck	NW_024010097.1_OR14C36_pseudogene_nonsense_short_rev_29804_30544_01_duck	Sensory GPCR	Sensory_tr|A0A8U0NPD8|A0A8U0NPD8_MUSPF	5.16e-59	81	45	11	55.556
01_duck	NW_024010097.1_OR14C36_pseudogene_short_fwd_13843_14271_01_duck	Sensory GPCR	Sensory_tr|A0A8J5ZSJ4|A0A8J5ZSJ4_GALPY	1.07e-41	141	73	32	51.773
01_duck	NW_024010097.1_OR14C36_functional_rev_10191_11069_01_duck	Sensory GPCR	Sensory_tr|F7ED81|F7ED81_ORNAN	1.78e-20	99	56	11	56.566
01_duck	NC_051782.1_OR12D2_pseudogene_nonsense_fwd_11771763_11772983_01_duck	Sensory GPCR	Sensory_tr|G1TT39|G1TT39_RABIT	1.5e-92	317	169	25	53.312
01_duck	NC_051782.1_OR10A7_pseudogene_nonsense_short_rev_11659708_11660514_01_duck	Sensory GPCR	Sensory_tr|A0A9B0TQS5|A0A9B0TQS5_CHRAS	7.26e-66	189	94	23	49.735
01_duck	NC_051782.1_OR14C36_functional_rev_763790_764719_01_duck	Sensory GPCR	Sensory_tr|A0A4X2KE19|A0A4X2KE19_VOMUR	3.24e-108	306	162	33	52.941
01_duck	NC_051782.1_OR14C36_functional_fwd_705691_706617_01_duck	Sensory GPCR	Sensory_tr|A0A384DNH4|A0A384DNH4_URSMA	3.45e-113	303	165	33	54.455
01_duck	NC_051782.1_OR14C36_functional_rev_915136_916065_01_duck	Sensory GPCR	Sensory_tr|A0A4X2KE19|A0A4X2KE19_VOMUR	3.45e-101	306	156	33	50.98
01_duck	NC_051782.1_OR14C36_functional_fwd_691651_692610_01_duck	Sensory GPCR	Sensory_tr|F6U482|F6U482_MONDO	9.42e-99	304	165	32	54.276
01_duck	NC_051782.1_OR14C36_pseudogene_short_fwd_668019_668669_01_duck	Sensory GPCR	Sensory_tr|A0A4X2KE19|A0A4X2KE19_VOMUR	7.01e-66	196	106	30	54.082
01_duck	NC_051782.1_OR14C36_pseudogene_short_rev_676236_676988_01_duck	Sensory GPCR	Sensory_tr|A0A4X2KE19|A0A4X2KE19_VOMUR	1.61e-60	228	114	30	50
01_duck	NC_051782.1_OR14C36_functional_rev_814342_815277_01_duck	Sensory GPCR	Sensory_tr|A0A452RJP3|A0A452RJP3_URSAM	7.1e-104	294	158	31	53.741
01_duck	NC_051782.1_OR14C36_functional_rev_778140_779069_01_duck	Sensory GPCR	Sensory_tr|A0A5J5N3P1|A0A5J5N3P1_MUNRE	1.48e-104	301	166	32	55.15
01_duck	NC_051782.1_OR14C36_functional_rev_841457_842383_01_duck	Sensory GPCR	Sensory_tr|A0A8C8XVB1|A0A8C8XVB1_PANLE	8.89e-102	302	171	33	56.623
01_duck	NC_051782.1_OR14C36_pseudogene_short_fwd_809512_809889_01_duck	Sensory GPCR	Sensory_tr|A0A2U3X3T7|A0A2U3X3T7_ODORO	7.04e-26	100	58	26	58
01_duck	NC_051782.1_OR14J1_functional_rev_1002003_1002959_01_duck	Sensory GPCR	Sensory_tr|G3VMW3|G3VMW3_SARHA	7.35e-108	303	159	32	52.475
01_duck	NC_051782.1_OR11L1_pseudogene_nonsense_rev_11853230_11854267_01_duck	Sensory GPCR	Sensory_tr|G1TV26|G1TV26_RABIT	2.85e-44	233	105	21	45.064
01_duck	NC_051782.1_OR14C36_pseudogene_short_rev_797385_797975_01_duck	Sensory GPCR	Sensory_tr|A0A4X2KE19|A0A4X2KE19_VOMUR	1.4e-42	138	73	23	52.899
01_duck	NC_051782.1_OR14C36_functional_rev_826191_827123_01_duck	Sensory GPCR	Sensory_tr|A0A1S3GW40|A0A1S3GW40_DIPOR	4.42e-97	304	163	32	53.618
01_duck	NC_051782.1_OR14C36_functional_rev_697629_698564_01_duck	Sensory GPCR	Sensory_tr|A0A667G1Y7|A0A667G1Y7_LYNCA	1.95e-111	301	163	32	54.153
01_duck	NC_051782.1_OR14C36_functional_fwd_995326_996273_01_duck	Sensory GPCR	Sensory_tr|A0A4X2KE19|A0A4X2KE19_VOMUR	5.38e-113	303	163	32	53.795
01_duck	NC_051782.1_OR14C36_functional_fwd_937036_937986_01_duck	Sensory GPCR	Sensory_tr|A0A384DNH4|A0A384DNH4_URSMA	3.81e-114	302	166	32	54.967
01_duck	NC_051782.1_OR14C36_functional_fwd_832898_833830_01_duck	Sensory GPCR	Sensory_tr|A0A667G1Y7|A0A667G1Y7_LYNCA	1.72e-111	304	167	33	54.934
01_duck	NC_051782.1_OR14J1_functional_rev_744495_745436_01_duck	Sensory GPCR	Sensory_tr|A0A4X2KE19|A0A4X2KE19_VOMUR	6.53e-102	305	160	32	52.459
01_duck	NC_051782.1_OR14C36_pseudogene_short_rev_880740_881210_01_duck	Sensory GPCR	Sensory_tr|A0A2Y9G225|A0A2Y9G225_TRIMA	4.42e-48	156	86	33	55.128
01_duck	NC_051782.1_OR14C36_pseudogene_short_rev_896138_896680_01_duck	Sensory GPCR	Sensory_tr|A0A2Y9G225|A0A2Y9G225_TRIMA	3.33e-58	165	87	30	52.727
01_duck	NC_051782.1_OR6B1_functional_rev_11671180_11672154_01_duck	Sensory GPCR	Sensory_tr|A0A8C8W9A4|A0A8C8W9A4_PANLE	1.68e-137	301	189	31	62.791
01_duck	NC_051782.1_OR6B1_functional_rev_11777104_11778078_01_duck	Sensory GPCR	Sensory_tr|A0A8C8W9A4|A0A8C8W9A4_PANLE	1.68e-137	301	189	31	62.791
01_duck	NW_024009818.1_OR14C36_functional_fwd_54429_55355_01_duck	Sensory GPCR	Sensory_tr|A0A4X2KE19|A0A4X2KE19_VOMUR	6.67e-98	303	162	33	53.465
01_duck	NW_024009818.1_OR14C36_functional_fwd_66549_67481_01_duck	Sensory GPCR	Sensory_tr|A0A9B0UCL1|A0A9B0UCL1_CHRAS	1.05e-113	304	165	33	54.276
01_duck	NW_024009818.1_OR14C36_functional_rev_47408_48406_01_duck	Sensory GPCR	Sensory_tr|A0A4X2KE19|A0A4X2KE19_VOMUR	2.91e-106	303	159	30	52.475
01_duck	NW_024009818.1_OR14C36_pseudogene_short_rev_89635_90168_01_duck	Sensory GPCR	Sensory_tr|A0A8C8XVB1|A0A8C8XVB1_PANLE	5.99e-53	174	95	33	54.598
01_duck	NW_024009818.1_OR14J1_pseudogene_short_fwd_75200_75796_01_duck	Sensory GPCR	Sensory_tr|A0A673U5J5|A0A673U5J5_SURSU	3.94e-65	191	102	31	53.403
01_duck	NW_024009737.1_OR14J1_functional_rev_125976_126911_01_duck	Sensory GPCR	Sensory_tr|A0A9B0UCL1|A0A9B0UCL1_CHRAS	5.68e-107	294	159	31	54.082
01_duck	NW_024009737.1_OR14C36_functional_rev_135866_136780_01_duck	Sensory GPCR	Sensory_tr|A0A4X2KE19|A0A4X2KE19_VOMUR	1.13e-99	303	154	33	50.825
01_duck	NW_024009737.1_OR14J1_functional_rev_73473_74408_01_duck	Sensory GPCR	Sensory_tr|A0A667G1Y7|A0A667G1Y7_LYNCA	2.12e-108	303	164	32	54.125
01_duck	NW_024009737.1_OR14C36_functional_fwd_32192_33178_01_duck	Sensory GPCR	Sensory_tr|G3UK52|G3UK52_LOXAF	5.42e-105	301	162	30	53.821
01_duck	NW_024009737.1_OR14C36_functional_fwd_18826_19761_01_duck	Sensory GPCR	Sensory_tr|A0A452RJP3|A0A452RJP3_URSAM	2.55e-104	296	159	32	53.716
01_duck	NW_024009737.1_OR14C36_pseudogene_short_rev_97400_97990_01_duck	Sensory GPCR	Sensory_tr|A0A4X2KE19|A0A4X2KE19_VOMUR	6.16e-50	138	73	23	52.899
01_duck	NW_024009737.1_OR14J1_functional_rev_104449_105360_01_duck	Sensory GPCR	Sensory_tr|A0A4X2KE19|A0A4X2KE19_VOMUR	1.49e-107	303	156	33	51.485
01_duck	NW_024009737.1_OR14J1_functional_fwd_67718_68650_01_duck	Sensory GPCR	Sensory_tr|A0A452RJP3|A0A452RJP3_URSAM	6.37e-107	296	162	32	54.73
01_duck	NW_024009737.1_OR14C36_functional_fwd_47896_48822_01_duck	Sensory GPCR	Sensory_tr|A0A9B0UCL1|A0A9B0UCL1_CHRAS	1.76e-105	305	153	33	50.164
01_duck	NW_024009737.1_OR14I1_pseudogene_nonsense_short_rev_24041_24469_01_duck	Sensory GPCR	Sensory_tr|A0A4X2M072|A0A4X2M072_VOMUR	1.63e-25	99	56	23	56.566
01_duck	NW_024009696.1_OR14C36_functional_rev_307652_308587_01_duck	Sensory GPCR	Sensory_tr|A0A384DNH4|A0A384DNH4_URSMA	3.38e-112	303	163	32	53.795
01_duck	NW_024009696.1_OR14C36_pseudogene_nonsense_rev_365780_366829_01_duck	Sensory GPCR	Sensory_tr|A0A6I9IUZ3|A0A6I9IUZ3_VICPA	2.94e-67	163	91	16	55.828
01_duck	NW_024009696.1_OR14C36_functional_fwd_252332_253267_01_duck	Sensory GPCR	Sensory_tr|A0A384DNH4|A0A384DNH4_URSMA	2.77e-106	305	161	33	52.787
01_duck	NW_024009696.1_OR14J1_functional_rev_263740_264672_01_duck	Sensory GPCR	Sensory_tr|A0A4X2KE19|A0A4X2KE19_VOMUR	5.56e-110	302	162	32	53.642
01_duck	NW_024009696.1_OR14C36_pseudogene_nonsense_rev_317543_318574_01_duck	Sensory GPCR	Sensory_tr|F6U482|F6U482_MONDO	1.2e-75	208	104	20	50
01_duck	NC_051803.1_OR14C36_pseudogene_short_fwd_13000472_13000981_01_duck	Sensory GPCR	Sensory_tr|A0A8J6G6J8|A0A8J6G6J8_MICOH	7.75e-36	89	54	17	60.674
01_duck	NC_051803.1_OR14C36_pseudogene_short_fwd_13025751_13026260_01_duck	Sensory GPCR	Sensory_tr|A0A8J6G6J8|A0A8J6G6J8_MICOH	7.75e-36	89	54	17	60.674
01_duck	NC_051803.1_OR14C36_functional_fwd_16357212_16358132_01_duck	Sensory GPCR	Sensory_tr|A0A4X2KE19|A0A4X2KE19_VOMUR	4.74e-108	303	160	33	52.805
01_duck	NC_051803.1_OR14C36_pseudogene_short_fwd_12956810_12957232_01_duck	Sensory GPCR	Sensory_tr|A0A2U3X3T7|A0A2U3X3T7_ODORO	4.63e-40	140	78	33	55.714
01_duck	NC_051803.1_OR14C36_pseudogene_short_fwd_16337867_16338607_01_duck	Sensory GPCR	Sensory_tr|A0A8J5ZSJ4|A0A8J5ZSJ4_GALPY	5.3e-76	223	120	30	53.812
01_duck	NC_051803.1_OR14C36_functional_rev_16346960_16347826_01_duck	Sensory GPCR	Sensory_tr|A0A6P6HJK6|A0A6P6HJK6_PUMCO	8.51e-73	211	106	24	50.237
01_duck	NC_051803.1_OR14J1_functional_rev_13007779_13008711_01_duck	Sensory GPCR	Sensory_tr|A0A1S3GW40|A0A1S3GW40_DIPOR	2.35e-100	299	169	32	56.522
01_duck	NC_051803.1_OR14C36_functional_fwd_13015894_13016808_01_duck	Sensory GPCR	Sensory_tr|F6U482|F6U482_MONDO	1.19e-85	303	156	33	51.485
01_duck	NC_051803.1_OR14C36_pseudogene_short_rev_16335110_16335802_01_duck	Sensory GPCR	Sensory_tr|A0A8C8XVB1|A0A8C8XVB1_PANLE	2.19e-62	188	102	27	54.255
01_duck	NC_051803.1_OR14C36_pseudogene_short_fwd_16317753_16318364_01_duck	Sensory GPCR	Sensory_tr|F6YTL5|F6YTL5_ORNAN	4.82e-47	104	53	17	50.962
01_duck	NC_051803.1_OR14C36_functional_rev_13059516_13060451_01_duck	Sensory GPCR	Sensory_tr|A0A384DNH4|A0A384DNH4_URSMA	3.05e-101	305	168	32	55.082
01_duck	NC_051803.1_OR14J1_functional_rev_12871017_12871985_01_duck	Sensory GPCR	Sensory_tr|A0A673U5J5|A0A673U5J5_SURSU	8.27e-65	172	90	17	52.326
01_duck	NC_051803.1_OR14J1_functional_fwd_12873143_12874084_01_duck	Sensory GPCR	Sensory_tr|A0A8C5Z7R1|A0A8C5Z7R1_MARMA	1.22e-103	303	165	32	54.455
01_duck	NC_051803.1_OR14C36_pseudogene_short_fwd_12975761_12976183_01_duck	Sensory GPCR	Sensory_tr|A0A2U3X3T7|A0A2U3X3T7_ODORO	3.55e-38	140	76	33	54.286
01_duck	NC_051803.1_OR14C36_pseudogene_short_fwd_16297432_16298022_01_duck	Sensory GPCR	Sensory_tr|A0A8C3WBZ7|A0A8C3WBZ7_9CETA	3.22e-70	186	102	31	54.839
01_duck	NC_051803.1_OR14C36_pseudogene_short_rev_12992720_12993286_01_duck	Sensory GPCR	Sensory_tr|A0A4X2KLX2|A0A4X2KLX2_VOMUR	7.22e-60	188	98	33	52.128
01_duck	NC_051803.1_OR14C36_functional_fwd_12893175_12894092_01_duck	Sensory GPCR	Sensory_tr|A0A1S3GW40|A0A1S3GW40_DIPOR	1.96e-80	236	125	26	52.966
01_duck	NC_051803.1_OR14A16_pseudogene_short_rev_16404052_16404636_01_duck	Sensory GPCR	Sensory_tr|A0A1S2ZAS3|A0A1S2ZAS3_ERIEU	3.58e-57	160	86	27	53.75
01_duck	NC_051803.1_OR14C36_pseudogene_short_rev_16409688_16410008_01_duck	Sensory GPCR	Sensory_tr|F7ED81|F7ED81_ORNAN	5.05e-34	102	61	32	59.804
01_duck	NC_051803.1_OR14C36_pseudogene_short_fwd_16293041_16293397_01_duck	Sensory GPCR	Sensory_tr|F7ED81|F7ED81_ORNAN	7.59e-30	109	63	31	57.798
01_duck	NW_024010096.1_OR14C36_functional_fwd_17264_18178_01_duck	Sensory GPCR	Sensory_tr|A0A667G1Y7|A0A667G1Y7_LYNCA	3.48e-114	301	170	33	56.478
01_duck	NW_024010096.1_OR14C36_pseudogene_nonsense_short_rev_1753_2526_01_duck	Sensory GPCR	Sensory_tr|A0A452RJP3|A0A452RJP3_URSAM	6.51e-63	210	109	27	51.905
01_duck	NW_024010096.1_OR14C36_pseudogene_nonsense_rev_26597_27649_01_duck	Sensory GPCR	Sensory_tr|A0A2Y9G225|A0A2Y9G225_TRIMA	2.65e-72	277	131	26	47.292
01_duck	NW_024010096.1_OR14C36_functional_fwd_10027_10953_01_duck	Sensory GPCR	Sensory_tr|A0A9B0UCL1|A0A9B0UCL1_CHRAS	5.92e-101	305	154	33	50.492
[truncated: 18,133 more rows]

## Sheet: Sensory-GPCR-Blast-NCBI-DB
Query receptor	Test	Species	Classification	Top annotated hit BLASTX NCBI	Classification NEW
NC_037342.1_VN1R2_pseudogene_short_rev_81206782_81231615	1	cow	Non-sensory GPCR	endogenous retrovirus group PABLB member 1 Env polyprotein-like [Bos taurus]	Non-sensory GPCR
NC_037334.1_VN2R116_pseudogene_short_fwd_15962825_15984532	1	cow	Non-sensory GPCR	heterogeneous nuclear ribonucleoproteins A2/B1 [Bos taurus]	Non-sensory GPCR
NC_037334.1_VN2R116_pseudogene_short_rev_42975191_42999900	1	cow	Non-sensory GPCR	vomeronasal type-2 receptor 116-like [Dipodomys spectabilis]	Sensory-GPCR
NC_037329.1_OR1444_functional_fwd_118157129_118158172	1	cow	Non-sensory GPCR	PREDICTED: olfactory receptor 11H7-like [Capra hircus]	Sensory-GPCR
NC_006607.4_OR1444_functional_fwd_43021994_43022872	1	dog	Non-sensory GPCR	probable G-protein coupled receptor 148	Non-sensory GPCR
NC_006583.4_TAAR6_pseudogene_short_fwd_26621428_26622075	1	dog	Non-sensory GPCR	trace amine-associated receptor 8 [Ailuropoda melanoleuca]	Sensory-GPCR
NC_054383.1_VN2R26_pseudogene_short_rev_108069327_108079274	1	frog	Non-sensory GPCR	extracellular calcium-sensing receptor [Xenopus tropicalis]	Non-sensory GPCR
NC_054383.1_VN2R26_functional_rev_108189610_108201782	1	frog	Non-sensory GPCR	extracellular calcium-sensing receptor [Xenopus laevis]	Non-sensory GPCR
NC_054383.1_VN2R26_pseudogene_short_rev_108148400_108153042	1	frog	Non-sensory GPCR	extracellular calcium-sensing receptor [Xenopus laevis]	Non-sensory GPCR
NC_054383.1_VN2R26_functional_rev_108300060_108312103	1	frog	Non-sensory GPCR	extracellular calcium-sensing receptor [Xenopus laevis]	Non-sensory GPCR
NC_054383.1_VN2R26_functional_rev_108081532_108088582	1	frog	Non-sensory GPCR	extracellular calcium-sensing receptor [Xenopus laevis]	Non-sensory GPCR
NC_054375.1_VN2R26_functional_fwd_154479336_154483017	1	frog	Non-sensory GPCR	extracellular calcium-sensing receptor [Xenopus laevis]	Non-sensory GPCR
NC_054375.1_VN2R26_functional_rev_154707736_154714364	1	frog	Non-sensory GPCR	extracellular calcium-sensing receptor [Xenopus laevis]	Non-sensory GPCR
NC_054375.1_VN2R26_functional_rev_155038189_155044062	1	frog	Non-sensory GPCR	extracellular calcium-sensing receptor [Xenopus laevis]	Non-sensory GPCR
NC_054375.1_VN2R26_functional_fwd_154900113_154916988	1	frog	Non-sensory GPCR	extracellular calcium-sensing receptor [Xenopus laevis]	Non-sensory GPCR
NC_054375.1_VN2R26_functional_fwd_154617284_154626353	1	frog	Non-sensory GPCR	extracellular calcium-sensing receptor [Xenopus laevis]	Non-sensory GPCR
NC_054375.1_VN2R116_functional_fwd_154984245_155001864	1	frog	Non-sensory GPCR	extracellular calcium-sensing receptor-like [Pelobates cultripes]	Non-sensory GPCR
NC_054375.1_VN2R26_functional_fwd_154793496_154798915	1	frog	Non-sensory GPCR	extracellular calcium-sensing receptor [Xenopus laevis]	Non-sensory GPCR
NC_054375.1_VN2R26_functional_fwd_154524257_154536189	1	frog	Non-sensory GPCR	extracellular calcium-sensing receptor [Xenopus laevis]	Non-sensory GPCR
NC_054375.1_VN2R26_functional_fwd_154823394_154829563	1	frog	Non-sensory GPCR	extracellular calcium-sensing receptor [Xenopus laevis]	Non-sensory GPCR
NC_054375.1_VN2R26_functional_fwd_154929506_154941482	1	frog	Non-sensory GPCR	extracellular calcium-sensing receptor [Xenopus laevis]	Non-sensory GPCR
NC_054375.1_VN2R116_functional_fwd_154538075_154549160	1	frog	Non-sensory GPCR	extracellular calcium-sensing receptor [Xenopus laevis]	Non-sensory GPCR
NC_054375.1_VN2R26_functional_fwd_154457558_154461847	1	frog	Non-sensory GPCR	extracellular calcium-sensing receptor [Xenopus laevis]	Non-sensory GPCR
NC_054375.1_VN2R26_functional_fwd_154963429_154976610	1	frog	Non-sensory GPCR	extracellular calcium-sensing receptor [Xenopus laevis]	Non-sensory GPCR
NC_054375.1_VN2R116_functional_fwd_155016286_155019236	1	frog	Non-sensory GPCR	extracellular calcium-sensing receptor [Xenopus laevis]	Non-sensory GPCR
NC_054375.1_VN2R26_functional_rev_154758621_154765727	1	frog	Non-sensory GPCR	extracellular calcium-sensing receptor [Xenopus laevis]	Non-sensory GPCR
NC_054375.1_VN2R26_functional_fwd_154954059_154959448	1	frog	Non-sensory GPCR	extracellular calcium-sensing receptor [Xenopus laevis]	Non-sensory GPCR
NC_054375.1_VN2R116_pseudogene_short_fwd_154512770_154518464	1	frog	Non-sensory GPCR	extracellular calcium-sensing receptor [Xenopus laevis]	Non-sensory GPCR
NC_054375.1_VN2R26_functional_rev_154725751_154730406	1	frog	Non-sensory GPCR	extracellular calcium-sensing receptor [Xenopus laevis]	Non-sensory GPCR
NC_054375.1_VN2R26_functional_fwd_154588001_154593598	1	frog	Non-sensory GPCR	extracellular calcium-sensing receptor [Xenopus laevis]	Non-sensory GPCR
NC_054375.1_VN2R1_functional_fwd_155056884_155062298	1	frog	Non-sensory GPCR	extracellular calcium-sensing receptor [Xenopus laevis]	Non-sensory GPCR
NC_054375.1_VN2R26_functional_rev_154742314_154751543	1	frog	Non-sensory GPCR	extracellular calcium-sensing receptor [Xenopus laevis]	Non-sensory GPCR
NC_054375.1_VN2R116_functional_fwd_154579429_154584506	1	frog	Non-sensory GPCR	extracellular calcium-sensing receptor [Xenopus laevis]	Non-sensory GPCR
NC_054375.1_VN2R26_functional_fwd_154866037_154897121	1	frog	Non-sensory GPCR	extracellular calcium-sensing receptor [Xenopus laevis]	Non-sensory GPCR
NC_054375.1_VN2R26_functional_fwd_154659788_154665739	1	frog	Non-sensory GPCR	extracellular calcium-sensing receptor [Xenopus laevis]	Non-sensory GPCR
NC_054375.1_VN2R26_functional_fwd_154851821_154860336	1	frog	Non-sensory GPCR	extracellular calcium-sensing receptor [Xenopus laevis]	Non-sensory GPCR
NC_054375.1_VN2R26_functional_fwd_154598745_154606705	1	frog	Non-sensory GPCR	extracellular calcium-sensing receptor [Xenopus laevis]	Non-sensory GPCR
NC_054375.1_TAS1R1_functional_fwd_154566097_154573901	1	frog	Non-sensory GPCR	extracellular calcium-sensing receptor [Xenopus laevis]	Non-sensory GPCR
NC_054375.1_VN2R26_functional_fwd_154666960_154679209	1	frog	Non-sensory GPCR	extracellular calcium-sensing receptor [Xenopus laevis]	Non-sensory GPCR
NC_054375.1_VN2R116_functional_fwd_154628405_154639506	1	frog	Non-sensory GPCR	extracellular calcium-sensing receptor [Xenopus laevis]	Non-sensory GPCR
NC_054375.1_VN2R26_functional_fwd_155167666_155172466	1	frog	Non-sensory GPCR	extracellular calcium-sensing receptor [Xenopus laevis]	Non-sensory GPCR
NC_054375.1_VN2R26_pseudogene_short_fwd_155180270_155184209	1	frog	Non-sensory GPCR	extracellular calcium-sensing receptor [Xenopus laevis]	Non-sensory GPCR
NC_054375.1_VN2R26_functional_fwd_155138870_155147105	1	frog	Non-sensory GPCR	extracellular calcium-sensing receptor [Xenopus tropicalis]	Non-sensory GPCR
NC_054375.1_VN2R26_functional_fwd_155121843_155131925	1	frog	Non-sensory GPCR	extracellular calcium-sensing receptor [Xenopus tropicalis]	Non-sensory GPCR
NC_054375.1_VN2R26_functional_fwd_155102206_155110198	1	frog	Non-sensory GPCR	extracellular calcium-sensing receptor [Xenopus laevis]	Non-sensory GPCR
NC_054375.1_VN2R26_functional_fwd_155152249_155160842	1	frog	Non-sensory GPCR	extracellular calcium-sensing receptor [Xenopus laevis]	Non-sensory GPCR
NC_054375.1_VN2R26_functional_fwd_155069128_155074561	1	frog	Non-sensory GPCR	extracellular calcium-sensing receptor [Xenopus laevis]	Non-sensory GPCR
NC_054375.1_VN2R26_functional_fwd_155086380_155100605	1	frog	Non-sensory GPCR	extracellular calcium-sensing receptor [Xenopus laevis]	Non-sensory GPCR
NC_054375.1_VN2R26_functional_fwd_154340490_154354901	1	frog	Non-sensory GPCR	extracellular calcium-sensing receptor [Xenopus laevis]	Non-sensory GPCR
NC_054375.1_tas1r1_functional_fwd_154312923_154334426	1	frog	Non-sensory GPCR	extracellular calcium-sensing receptor [Xenopus laevis]	Non-sensory GPCR
NC_054375.1_VN2R26_functional_fwd_154421757_154435650	1	frog	Non-sensory GPCR	extracellular calcium-sensing receptor [Xenopus laevis]	Non-sensory GPCR
NC_054375.1_VN2R26_functional_fwd_154385462_154391995	1	frog	Non-sensory GPCR	extracellular calcium-sensing receptor [Xenopus laevis]	Non-sensory GPCR
NC_054375.1_VN2R26_functional_fwd_154410858_154419875	1	frog	Non-sensory GPCR	extracellular calcium-sensing receptor [Xenopus laevis]	Non-sensory GPCR
NC_054375.1_tas1r1_pseudogene_short_fwd_154445199_154450056	1	frog	Non-sensory GPCR	extracellular calcium-sensing receptor [Xenopus laevis]	Non-sensory GPCR
NC_054375.1_VN2R26_functional_fwd_154216363_154238906	1	frog	Non-sensory GPCR	extracellular calcium-sensing receptor [Xenopus laevis]	Non-sensory GPCR
NC_054375.1_VN2R26_functional_fwd_154358548_154369385	1	frog	Non-sensory GPCR	extracellular calcium-sensing receptor [Xenopus laevis]	Non-sensory GPCR
NC_054375.1_VN2R26_functional_fwd_154373479_154380340	1	frog	Non-sensory GPCR	extracellular calcium-sensing receptor [Xenopus laevis]	Non-sensory GPCR
NC_054376.1_VN2R26_functional_rev_128317888_128350918	1	frog	Non-sensory GPCR	extracellular calcium-sensing receptor-like [Pelobates cultripes]	Non-sensory GPCR
NC_054376.1_VN2R26_functional_rev_128352201_128361191	1	frog	Non-sensory GPCR	extracellular calcium-sensing receptor [Xenopus laevis]	Non-sensory GPCR
NC_054376.1_VN2R1_functional_rev_128284828_128296731	1	frog	Non-sensory GPCR	extracellular calcium-sensing receptor [Xenopus laevis]	Non-sensory GPCR
NC_054379.1_VN2R116_functional_rev_170644756_170665632	1	frog	Non-sensory GPCR	extracellular calcium-sensing receptor [Xenopus laevis]	Non-sensory GPCR
NC_054379.1_VN2R116_functional_rev_170616601_170620977	1	frog	Non-sensory GPCR	extracellular calcium-sensing receptor [Xenopus laevis]	Non-sensory GPCR
NC_054379.1_VN2R116_functional_rev_170600310_170609826	1	frog	Non-sensory GPCR	extracellular calcium-sensing receptor [Xenopus laevis]	Non-sensory GPCR
NC_054379.1_VN2R116_functional_rev_170557833_170591397	1	frog	Non-sensory GPCR	extracellular calcium-sensing receptor [Xenopus laevis]	Non-sensory GPCR
NC_054386.1_VN2R1_functional_rev_93821108_93862158	1	frog	Non-sensory GPCR	extracellular calcium-sensing receptor [Xenopus laevis]	Non-sensory GPCR
NC_054386.1_VN2R1_functional_rev_93783459_93792400	1	frog	Non-sensory GPCR	extracellular calcium-sensing receptor [Xenopus laevis]	Non-sensory GPCR
NC_054386.1_VN2R1_functional_rev_93875408_93902400	1	frog	Non-sensory GPCR	extracellular calcium-sensing receptor [Xenopus laevis]	Non-sensory GPCR
NC_054385.1_VN2R1_functional_rev_115622075_115628784	1	frog	Non-sensory GPCR	extracellular calcium-sensing receptor [Xenopus laevis]	Non-sensory GPCR
NC_054385.1_VN2R1_functional_rev_115637834_115652934	1	frog	Non-sensory GPCR	extracellular calcium-sensing receptor [Xenopus laevis]	Non-sensory GPCR
NC_054385.1_VN2R1_functional_rev_115681176_115695100	1	frog	Non-sensory GPCR	extracellular calcium-sensing receptor [Xenopus laevis]	Non-sensory GPCR
NC_054385.1_VN2R1_functional_rev_115703708_115715257	1	frog	Non-sensory GPCR	extracellular calcium-sensing receptor [Xenopus laevis]	Non-sensory GPCR
NC_054385.1_VN2R1_functional_rev_115728482_115745462	1	frog	Non-sensory GPCR	extracellular calcium-sensing receptor [Xenopus laevis]	Non-sensory GPCR
NC_054385.1_VN2R1_pseudogene_short_rev_115657587_115667728	1	frog	Non-sensory GPCR	extracellular calcium-sensing receptor [Xenopus laevis]	Non-sensory GPCR
NC_054385.1_VN2R1_functional_rev_119171379_119179057	1	frog	Non-sensory GPCR	extracellular calcium-sensing receptor [Xenopus laevis]	Non-sensory GPCR
NC_054385.1_VN2R1_functional_rev_119202784_119216198	1	frog	Non-sensory GPCR	extracellular calcium-sensing receptor [Xenopus laevis]	Non-sensory GPCR
NC_054385.1_VN2R1_functional_fwd_115832247_115840014	1	frog	Non-sensory GPCR	extracellular calcium-sensing receptor [Xenopus laevis]	Non-sensory GPCR
NC_054385.1_VN2R1_functional_rev_119077268_119083242	1	frog	Non-sensory GPCR	extracellular calcium-sensing receptor [Xenopus laevis]	Non-sensory GPCR
NC_054385.1_VN2R1_functional_rev_119134279_119140991	1	frog	Non-sensory GPCR	extracellular calcium-sensing receptor [Xenopus laevis]	Non-sensory GPCR
NC_054385.1_VN2R26_functional_fwd_115770106_115780634	1	frog	Non-sensory GPCR	extracellular calcium-sensing receptor [Xenopus laevis]	Non-sensory GPCR
NC_054385.1_VN2R26_functional_fwd_115792859_115800451	1	frog	Non-sensory GPCR	extracellular calcium-sensing receptor [Xenopus laevis]	Non-sensory GPCR
NC_009155.3_VN2R26_functional_fwd_22102344_22117403	1	horse	Non-sensory GPCR	extracellular calcium-sensing receptor-like [Cavia porcellus]	Non-sensory GPCR
NC_009155.3_VN2R26_pseudogene_short_rev_21496960_21503355	1	horse	Non-sensory GPCR	extracellular calcium-sensing receptor-like [Equus przewalskii]	Non-sensory GPCR
NW_003338740.1_TAS2R41_functional_fwd_11974619_11975605	1	lizard	Non-sensory GPCR	ancient vomeronasal 1 receptor [Anolis carolinensis]	Sensory-GPCR
NC_000073.7_Vmn2r54_functional_fwd_12201876_12228265	1	mouse	Non-sensory GPCR	zinc finger protein 606 isoform 3 [Mus musculus]	Non-sensory GPCR
NC_000073.7_Vmn2r40_pseudogene_short_rev_9410312_9421068	1	mouse	Non-sensory GPCR	vomeronasal type-2 receptor 116-like, partial [Meriones unguiculatus]	Sensory-GPCR
NC_000086.8_Vmn2r_pseudogene_short_rev_123664373_123677742	1	mouse	Non-sensory GPCR	vomeronasal type-2 receptor 116-like [Mus pahari]	Sensory-GPCR
NT_162750.1_OR2AG2_functional_rev_113163_114053	1	mouse	Non-sensory GPCR	component of Sp100-rs [Mus musculus]	Non-sensory GPCR
NT_166281.1_OR2AG2_functional_fwd_113868_114758	1	mouse	Non-sensory GPCR	proteinase-activated receptor 1-like [Mus musculus]	Non-sensory GPCR
NC_000087.8_Vmn2r_pseudogene_short_rev_24394262_24407583	1	mouse	Non-sensory GPCR	vomeronasal type-2 receptor 116-like [Mus pahari]	Sensory-GPCR
NC_000087.8_Vmn2r_pseudogene_short_rev_24907284_24920601	1	mouse	Non-sensory GPCR	vomeronasal type-2 receptor 116-like [Mus pahari]	Sensory-GPCR
NC_000087.8_Vmn2r_pseudogene_short_rev_25420357_25433681	1	mouse	Non-sensory GPCR	vomeronasal type-2 receptor 116-like [Mus pahari]	Sensory-GPCR
NC_000087.8_Vmn2r_pseudogene_short_rev_25933491_25946812	1	mouse	Non-sensory GPCR	vomeronasal type-2 receptor 116-like [Mus pahari]	Sensory-GPCR
NC_000087.8_Vmn2r_pseudogene_short_rev_26446570_26459815	1	mouse	Non-sensory GPCR	vomeronasal type-2 receptor 116-like [Mus pahari]	Sensory-GPCR
NC_000087.8_Vmn2r_pseudogene_short_rev_27191662_27204909	1	mouse	Non-sensory GPCR	vomeronasal type-2 receptor 116-like [Mus pahari]	Sensory-GPCR
NC_000087.8_Vmn2r_pseudogene_short_rev_27936591_27949831	1	mouse	Non-sensory GPCR	vomeronasal type-2 receptor 116-like [Mus pahari]	Sensory-GPCR
NC_000087.8_Vmn2r_pseudogene_short_rev_35287985_35301376	1	mouse	Non-sensory GPCR	vomeronasal type-2 receptor 116-like [Mus pahari]	Sensory-GPCR
NC_000087.8_Vmn2r_pseudogene_short_fwd_53052419_53065741	1	mouse	Non-sensory GPCR	vomeronasal type-2 receptor 116-like [Mus pahari]	Sensory-GPCR
NC_000087.8_Vmn2r_pseudogene_short_fwd_65662066_65675386	1	mouse	Non-sensory GPCR	vomeronasal type-2 receptor 116-like [Mus pahari]	Sensory-GPCR
NC_000087.8_Vmn2r_pseudogene_short_fwd_86885665_86899011	1	mouse	Non-sensory GPCR	vomeronasal type-2 receptor 116-like [Mus pahari]	Sensory-GPCR
NC_000087.8_Vmn2r_pseudogene_short_rev_28456052_28469271	1	mouse	Non-sensory GPCR	vomeronasal type-2 receptor 116-like [Mus pahari]	Sensory-GPCR
NC_000087.8_Vmn2r_pseudogene_short_fwd_50362066_50375433	1	mouse	Non-sensory GPCR	vomeronasal type-2 receptor 116-like [Mus pahari]	Sensory-GPCR
NC_000087.8_Vmn2r_pseudogene_short_fwd_50881777_50895137	1	mouse	Non-sensory GPCR	vomeronasal type-2 receptor 116-like [Acomys russatus]	Sensory-GPCR
NC_000087.8_Vmn2r_pseudogene_short_fwd_51607418_51620734	1	mouse	Non-sensory GPCR	vomeronasal type-2 receptor 116-like [Mus pahari]	Sensory-GPCR
NC_000087.8_Vmn2r_pseudogene_short_fwd_52189050_52202309	1	mouse	Non-sensory GPCR	vomeronasal type-2 receptor 116-like [Acomys russatus]	Sensory-GPCR
NC_000087.8_Vmn2r_pseudogene_short_fwd_54416438_54429774	1	mouse	Non-sensory GPCR	vomeronasal type-2 receptor 116-like [Mus pahari]	Sensory-GPCR
NC_000087.8_Vmn2r_pseudogene_short_fwd_55484914_55498219	1	mouse	Non-sensory GPCR	vomeronasal type-2 receptor 116-like [Mus pahari]	Sensory-GPCR
NC_000087.8_Vmn2r_pseudogene_short_fwd_56953992_56967339	1	mouse	Non-sensory GPCR	vomeronasal type-2 receptor 116-like [Mus pahari]	Sensory-GPCR
NC_000087.8_Vmn2r_pseudogene_short_fwd_57470830_57484129	1	mouse	Non-sensory GPCR	vomeronasal type-2 receptor 116-like [Mus pahari]	Sensory-GPCR
NC_000087.8_Vmn2r_pseudogene_short_fwd_62994025_63007392	1	mouse	Non-sensory GPCR	vomeronasal type-2 receptor 116-like [Mus pahari]	Sensory-GPCR
NC_000087.8_Vmn2r_pseudogene_short_fwd_63514465_63527825	1	mouse	Non-sensory GPCR	vomeronasal type-2 receptor 116-like [Acomys russatus]	Sensory-GPCR
NC_000087.8_Vmn2r_pseudogene_short_fwd_64797638_64810987	1	mouse	Non-sensory GPCR	vomeronasal type-2 receptor 116-like [Acomys russatus]	Sensory-GPCR
NC_000087.8_Vmn2r_pseudogene_short_fwd_66987428_67000750	1	mouse	Non-sensory GPCR	vomeronasal type-2 receptor 116-like [Mus pahari]	Sensory-GPCR
NC_000087.8_Vmn2r_pseudogene_short_fwd_71239614_71252990	1	mouse	Non-sensory GPCR	vomeronasal type-2 receptor 116-like [Mus pahari]	Sensory-GPCR
NC_000087.8_Vmn2r_pseudogene_short_fwd_87841191_87854578	1	mouse	Non-sensory GPCR	vomeronasal type-2 receptor 116-like [Mus pahari]	Sensory-GPCR
NC_000087.8_Vmn2r_pseudogene_short_rev_34793464_34806792	1	mouse	Non-sensory GPCR	vomeronasal type-2 receptor 116-like [Mus pahari]	Sensory-GPCR
NC_000087.8_Vmn2r_pseudogene_short_fwd_53343161_53356436	1	mouse	Non-sensory GPCR	vomeronasal type-2 receptor 116-like [Mus pahari]	Sensory-GPCR
NC_000087.8_Vmn2r_pseudogene_short_fwd_65952818_65966092	1	mouse	Non-sensory GPCR	vomeronasal type-2 receptor 116-like [Mus pahari]	Sensory-GPCR
NC_000087.8_Vmn2r_pseudogene_short_fwd_67280784_67294152	1	mouse	Non-sensory GPCR	vomeronasal type-2 receptor 116-like [Mus pahari]	Sensory-GPCR
NC_000087.8_Vmn2r_pseudogene_short_fwd_78777656_78791021	1	mouse	Non-sensory GPCR	vomeronasal type-2 receptor 116-like [Mus pahari]	Sensory-GPCR
NC_000087.8_Vmn2r_pseudogene_short_fwd_79899915_79913308	1	mouse	Non-sensory GPCR	vomeronasal type-2 receptor 116-like [Mus pahari]	Sensory-GPCR
NC_000087.8_Vmn2r_pseudogene_short_fwd_80698116_80711485	1	mouse	Non-sensory GPCR	vomeronasal type-2 receptor 116-like [Mus pahari]	Sensory-GPCR
NC_000087.8_Vmn2r_pseudogene_short_fwd_82035552_82048893	1	mouse	Non-sensory GPCR	vomeronasal type-2 receptor 116-like [Mus pahari]	Sensory-GPCR
NC_000087.8_Vmn2r_pseudogene_short_fwd_83868673_83882005	1	mouse	Non-sensory GPCR	vomeronasal type-2 receptor 116-like [Mus pahari]	Sensory-GPCR
NC_000087.8_Vmn2r_pseudogene_short_rev_21221431_21226128	1	mouse	Non-sensory GPCR	Reverse transcriptase containing protein [Cricetulus griseus]	Non-sensory GPCR
NC_000087.8_Vmn2r_pseudogene_short_fwd_73255516_73268808	1	mouse	Non-sensory GPCR	vomeronasal type-2 receptor 116-like [Mastomys coucha]	Sensory-GPCR
NC_000087.8_Vmn2r_pseudogene_short_fwd_83731390_83744875	1	mouse	Non-sensory GPCR	vomeronasal type-2 receptor 116-like [Mus pahari]	Sensory-GPCR
NC_000087.8_Vmn2r_pseudogene_short_fwd_84468546_84518742	1	mouse	Non-sensory GPCR	vomeronasal 2 receptor 26 isoform X2 [Rattus norvegicus]	Sensory-GPCR
NC_000087.8_Vmn2r_pseudogene_short_fwd_81740916_81754227	1	mouse	Non-sensory GPCR	vomeronasal type-2 receptor 116-like [Mastomys coucha]	Sensory-GPCR
NC_008805.1_VN2R615_functional_rev_292087529_292097248	1	opossum	Non-sensory GPCR	vomeronasal 2 receptor 615 [Monodelphis domestica]	Sensory-GPCR
NC_008805.1_VN2R616_functional_fwd_292287532_292299194	1	opossum	Non-sensory GPCR	vomeronasal 2 receptor 616 [Monodelphis domestica]	Sensory-GPCR
NC_036914.1_VN2R9P_pseudogene_short_fwd_16887759_16890475	1	orangutan	Non-sensory GPCR	extracellular calcium-sensing receptor-like [Mandrillus leucophaeus]	Non-sensory GPCR
NC_036909.1_TAAR2_pseudogene_short_rev_131088486_131088872	1	orangutan	Non-sensory GPCR	TAAR2 isoform 1 [Pongo abelii]	Sensory-GPCR
NC_041737.1_VN2R116_pseudogene_short_fwd_54175317_54176216	1	platypus	Non-sensory GPCR	extracellular calcium-sensing receptor-like [Ornithorhynchus anatinus]	Non-sensory GPCR
NC_051342.1_Vom2r55_pseudogene_short_fwd_13247733_13248692	1	rat	Non-sensory GPCR	vomeronasal 2 receptor 55 [Rattus norvegicus]	Sensory-GPCR
NC_051336.1_Vom2r75_functional_fwd_1224635_1266693	1	rat	Non-sensory GPCR	endonuclease/reverse transcriptase [Rattus norvegicus]	Non-sensory GPCR
NC_051336.1_Vom2r75_pseudogene_short_rev_1552954_1569787	1	rat	Non-sensory GPCR	putative pheromone receptor [Rattus norvegicus]	Sensory-GPCR
NC_051336.1_Vom2r28_pseudogene_short_fwd_63707213_63738412	1	rat	Non-sensory GPCR	vomeronasal type-2 receptor 116-like [Mus pahari]	Sensory-GPCR
NC_051336.1_Vom2r75_pseudogene_short_fwd_71410804_71416001	1	rat	Non-sensory GPCR	putative pheromone receptor [Rattus norvegicus]	Sensory-GPCR
NC_051336.1_Vom2r32_pseudogene_short_fwd_70621707_70632598	1	rat	Non-sensory GPCR	nucleic acid binding protein [Rattus norvegicus]	Non-sensory GPCR
NC_007117.7_OR6C74_functional_fwd_52889495_52890415	1	zebrafish	Non-sensory GPCR	odorant receptor 137-9 [Danio rerio]	Sensory-GPCR
NC_007129.7_v2ra1_pseudogene_short_rev_32705493_32707705	1	zebrafish	Non-sensory GPCR	extracellular calcium-sensing receptor-like isoform X1 [Danio rerio]	Non-sensory GPCR
NC_007129.7_v2ra1_pseudogene_short_fwd_32846006_32847744	1	zebrafish	Non-sensory GPCR	olfactory receptor CG1 precursor [Danio rerio]	Sensory-GPCR
NC_007129.7_v2ra1_pseudogene_short_fwd_32611673_32618647	1	zebrafish	Non-sensory GPCR	extracellular calcium-sensing receptor-like [Danio rerio]	Non-sensory GPCR
NC_007129.7_v2ra1_functional_fwd_32986275_33000125	1	zebrafish	Non-sensory GPCR	putative pheromone receptor CPpr4 [Cyprinidae sp. EA-2004]	Sensory-GPCR
NC_007129.7_v2ra1_pseudogene_short_fwd_32915455_32919974	1	zebrafish	Non-sensory GPCR	putative pheromone receptor CPpr1 [Cyprinidae sp. EA-2004]	Sensory-GPCR
NC_007129.7_v2rh7o_functional_fwd_33636570_33656425	1	zebrafish	Non-sensory GPCR	extracellular calcium-sensing receptor [Danio rerio]	Non-sensory GPCR
NC_007129.7_v2rh9_functional_fwd_33914525_33918356	1	zebrafish	Non-sensory GPCR	extracellular calcium-sensing receptor [Danio rerio]	Non-sensory GPCR
NC_007129.7_v2rh9_functional_fwd_33663125_33679250	1	zebrafish	Non-sensory GPCR	extracellular calcium-sensing receptor isoform X1 [Danio rerio]	Non-sensory GPCR
NC_007129.7_v2rh9_functional_fwd_33420940_33424553	1	zebrafish	Non-sensory GPCR	putative pheromone receptor CPpr6 [Cyprinidae sp. EA-2004]	Sensory-GPCR
NC_007129.7_v2rh9_functional_fwd_33467699_33473581	1	zebrafish	Non-sensory GPCR	extracellular calcium-sensing receptor isoform X1 [Danio rerio]	Non-sensory GPCR
NC_007129.7_v2rh9_functional_fwd_33588183_33595693	1	zebrafish	Non-sensory GPCR	extracellular calcium-sensing receptor [Danio rerio]	Non-sensory GPCR
NC_007129.7_v2rh9n_functional_fwd_33818688_33821891	1	zebrafish	Non-sensory GPCR	extracellular calcium-sensing receptor-like isoform X2 [Megalobrama amblycephala]	Non-sensory GPCR
NC_007129.7_v2rh1_pseudogene_short_fwd_33686582_33688455	1	zebrafish	Non-sensory GPCR	extracellular calcium-sensing receptor isoform X1 [Danio rerio]	Non-sensory GPCR
NC_007129.7_v2rh1_functional_fwd_33550760_33561739	1	zebrafish	Non-sensory GPCR	extracellular calcium-sensing receptor-like [Myxocyprinus asiaticus]	Non-sensory GPCR
NC_007129.7_v2ra18i_pseudogene_short_fwd_33132471_33135417	1	zebrafish	Non-sensory GPCR	extracellular calcium-sensing receptor [Megalobrama amblycephala]	Non-sensory GPCR
NC_007129.7_v2ra1_pseudogene_short_fwd_32446094_32456206	1	zebrafish	Non-sensory GPCR	extracellular calcium-sensing receptor-like isoform X1 [Danio rerio]	Non-sensory GPCR
NC_007129.7_v2ra1_pseudogene_short_rev_32136081_32146029	1	zebrafish	Non-sensory GPCR	olfactory receptor CW1 [Danio rerio]	Sensory-GPCR
NW_018395034.1_v2ra20w_pseudogene_short_fwd_90806_93163	1	zebrafish	Non-sensory GPCR	extracellular calcium-sensing receptor-like isoform X3 [Triplophysa dalaica]	Non-sensory GPCR
NW_018395032.1_v2ra1_pseudogene_short_rev_181813_185214	1	zebrafish	Non-sensory GPCR	olfactory receptor CW1 [Danio rerio]	Sensory-GPCR
NW_018395035.1_v2rh9_functional_fwd_77390_81201	1	zebrafish	Non-sensory GPCR	putative pheromone receptor CPpr10 [Cyprinidae sp. EA-2004]	Sensory-GPCR
NC_007132.7_OR2M5_functional_fwd_25354234_25355202	1	zebrafish	Non-sensory GPCR	odorant receptor 132-4 [Danio rerio]	Sensory-GPCR
NC_007132.7_OR2A1_functional_rev_21536373_21537323	1	zebrafish	Non-sensory GPCR	odorant receptor [Danio rerio]	Sensory-GPCR
NC_007132.7_OR8K5_functional_rev_21569063_21570016	1	zebrafish	Non-sensory GPCR	odorant receptor, family 93, subfamily A, member 6 [Danio rerio]	Sensory-GPCR
NC_007132.7_OR8K5_functional_rev_21579133_21580080	1	zebrafish	Non-sensory GPCR	odorant receptor, family 93, subfamily A, member 5 [Danio rerio]	Sensory-GPCR
NC_007132.7_OR4C15_functional_rev_21593779_21594708	1	zebrafish	Non-sensory GPCR	olfactory receptor, family 93, subfamily A, member 7 [Danio rerio]	Sensory-GPCR
NC_007126.7_OR4F6_pseudogene_short_rev_18222750_18223601	1	zebrafish	Non-sensory GPCR	odorant receptor 131-1 [Danio rerio]	Sensory-GPCR
NC_007113.7_OR2T2_pseudogene_short_fwd_16487821_16488660	1	zebrafish	Non-sensory GPCR	olfactory receptor 2T2-like [Danio rerio]	Sensory-GPCR
NC_007127.7_TAAR6_functional_fwd_40463365_40464426	1	zebrafish	Non-sensory GPCR	beta-2 adrenergic receptor-like [Danio rerio]	Non-sensory GPCR
NC_037342.1_VN2R9P_pseudogene_short_rev_81206782_81231615	2	cow	Non-sensory GPCR	endogenous retrovirus group PABLB member 1 Env polyprotein-like [Bos taurus]	Non-sensory GPCR
NC_037334.1_VN2R116_pseudogene_short_fwd_15962825_15984532	2	cow	Non-sensory GPCR	heterogeneous nuclear ribonucleoproteins A2/B1 [Bos taurus]	Non-sensory GPCR
NC_037334.1_VN2R116_pseudogene_short_rev_42975191_42999900	2	cow	Non-sensory GPCR	vomeronasal type-2 receptor 116-like [Dipodomys spectabilis]	Sensory-GPCR
NC_037329.1_OR1444_functional_fwd_118157129_118158172	2	cow	Non-sensory GPCR	PREDICTED: olfactory receptor 11H7-like [Capra hircus]	Sensory-GPCR
NC_006607.4_OR1444_functional_fwd_43021994_43022872	2	dog	Non-sensory GPCR	probable G-protein coupled receptor 148 [Canis lupus familiaris]	Sensory-GPCR
NC_006583.4_TAAR6_pseudogene_short_fwd_26621428_26622075	2	dog	Non-sensory GPCR	trace amine-associated receptor 8 [Ailuropoda melanoleuca]	Sensory-GPCR
NC_054383.1_VN2R26_functional_rev_108081532_108088582	2	frog	Non-sensory GPCR	extracellular calcium-sensing receptor [Xenopus laevis]	Non-sensory GPCR
NC_054383.1_VN2R26_pseudogene_short_rev_108069327_108079274	2	frog	Non-sensory GPCR	extracellular calcium-sensing receptor [Xenopus tropicalis]	Non-sensory GPCR
NC_054383.1_VN2R26_pseudogene_short_rev_108148400_108153042	2	frog	Non-sensory GPCR	extracellular calcium-sensing receptor [Xenopus laevis]	Non-sensory GPCR
NC_054383.1_VN2R26_pseudogene_short_rev_108281445_108287988	2	frog	Non-sensory GPCR	extracellular calcium-sensing receptor [Xenopus laevis]	Non-sensory GPCR
NC_054375.1_VN2R26_functional_rev_154725751_154730406	2	frog	Non-sensory GPCR	extracellular calcium-sensing receptor [Xenopus laevis]	Non-sensory GPCR
NC_054375.1_VN2R116_functional_fwd_154984245_155001864	2	frog	Non-sensory GPCR	extracellular calcium-sensing receptor-like [Pelobates cultripes]	Non-sensory GPCR
NC_054375.1_VN2R26_functional_rev_155038189_155044062	2	frog	Non-sensory GPCR	extracellular calcium-sensing receptor [Xenopus tropicalis]	Non-sensory GPCR
NC_054375.1_VN2R116_functional_fwd_155013759_155019236	2	frog	Non-sensory GPCR	extracellular calcium-sensing receptor [Xenopus laevis]	Non-sensory GPCR
NC_054375.1_VN2R26_functional_fwd_154524257_154549160	2	frog	Non-sensory GPCR	extracellular calcium-sensing receptor [Xenopus laevis]	Non-sensory GPCR
NC_054375.1_VN2R26_functional_fwd_154588001_154593598	2	frog	Non-sensory GPCR	extracellular calcium-sensing receptor [Xenopus laevis]	Non-sensory GPCR
NC_054375.1_VN2R26_functional_rev_154758621_154765727	2	frog	Non-sensory GPCR	extracellular calcium-sensing receptor [Xenopus laevis]	Non-sensory GPCR
NC_054375.1_TAS1R1_functional_fwd_154963429_154976610	2	frog	Non-sensory GPCR	extracellular calcium-sensing receptor [Xenopus tropicalis]	Non-sensory GPCR
NC_054375.1_VN2R26_functional_fwd_154648185_154657721	2	frog	Non-sensory GPCR	extracellular calcium-sensing receptor [Xenopus tropicalis]	Non-sensory GPCR
NC_054375.1_VN2R26_functional_fwd_154888268_154897121	2	frog	Non-sensory GPCR	extracellular calcium-sensing receptor [Xenopus laevis]	Non-sensory GPCR
NC_054375.1_VN2R26_functional_fwd_154457558_154461847	2	frog	Non-sensory GPCR	extracellular calcium-sensing receptor [Xenopus laevis]	Non-sensory GPCR
NC_054375.1_VN2R116_functional_fwd_154579558_154584506	2	frog	Non-sensory GPCR	extracellular calcium-sensing receptor [Xenopus laevis]	Non-sensory GPCR
NC_054375.1_VN2R26_functional_fwd_154598745_154606705	2	frog	Non-sensory GPCR	extracellular calcium-sensing receptor [Xenopus laevis]	Non-sensory GPCR
NC_054375.1_VN2R26_functional_rev_154742314_154751543	2	frog	Non-sensory GPCR	extracellular calcium-sensing receptor [Xenopus laevis]	Non-sensory GPCR
NC_054375.1_VN2R26_functional_fwd_154954059_154959448	2	frog	Non-sensory GPCR	extracellular calcium-sensing receptor [Xenopus laevis]	Non-sensory GPCR
NC_054375.1_TAS1R1_functional_fwd_154566097_154573901	2	frog	Non-sensory GPCR	extracellular calcium-sensing receptor [Xenopus tropicalis]	Non-sensory GPCR
NC_054375.1_VN2R26_functional_fwd_154666960_154679209	2	frog	Non-sensory GPCR	extracellular calcium-sensing receptor [Xenopus tropicalis]	Non-sensory GPCR
NC_054375.1_VN2R26_functional_fwd_154477357_154483017	2	frog	Non-sensory GPCR	extracellular calcium-sensing receptor [Xenopus tropicalis]	Non-sensory GPCR
NC_054375.1_VN2R116_functional_fwd_155056884_155070977	2	frog	Non-sensory GPCR	extracellular calcium-sensing receptor-like [Pelobates cultripes]	Non-sensory GPCR
NC_054375.1_VN2R116_functional_fwd_155027906_155033721	2	frog	Non-sensory GPCR	extracellular calcium-sensing receptor [Xenopus tropicalis]	Non-sensory GPCR
NC_054375.1_VN2R26_functional_fwd_154216363_154238906	2	frog	Non-sensory GPCR	extracellular calcium-sensing receptor [Xenopus laevis]	Non-sensory GPCR
NC_054375.1_VN2R116_functional_fwd_154628405_154639506	2	frog	Non-sensory GPCR	extracellular calcium-sensing receptor [Xenopus laevis]	Non-sensory GPCR
NC_054375.1_VN2R26_functional_fwd_155167666_155184209	2	frog	Non-sensory GPCR	extracellular calcium-sensing receptor [Xenopus laevis]	Non-sensory GPCR
NC_054375.1_VN2R26_functional_fwd_155113012_155131925	2	frog	Non-sensory GPCR	extracellular calcium-sensing receptor [Xenopus laevis]	Non-sensory GPCR
NC_054375.1_VN2R26_functional_fwd_155086380_155100605	2	frog	Non-sensory GPCR	extracellular calcium-sensing receptor [Xenopus laevis]	Non-sensory GPCR
NC_054375.1_VN2R26_functional_fwd_154340490_154354901	2	frog	Non-sensory GPCR	extracellular calcium-sensing receptor [Xenopus laevis]	Non-sensory GPCR
NC_054375.1_VN2R26_functional_fwd_154312923_154334426	2	frog	Non-sensory GPCR	extracellular calcium-sensing receptor [Xenopus laevis]	Non-sensory GPCR
NC_054375.1_VN2R26_functional_fwd_154358548_154369385	2	frog	Non-sensory GPCR	extracellular calcium-sensing receptor [Xenopus laevis]	Non-sensory GPCR
NC_054375.1_VN2R26_functional_fwd_154373479_154380340	2	frog	Non-sensory GPCR	extracellular calcium-sensing receptor [Xenopus laevis]	Non-sensory GPCR
NC_054375.1_VN2R26_functional_fwd_154385462_154391995	2	frog	Non-sensory GPCR	extracellular calcium-sensing receptor [Xenopus laevis]	Non-sensory GPCR
NC_054375.1_VN2R26_functional_fwd_154421757_154435650	2	frog	Non-sensory GPCR	extracellular calcium-sensing receptor [Xenopus laevis]	Non-sensory GPCR
NC_054375.1_VN2R26_functional_fwd_154410858_154419875	2	frog	Non-sensory GPCR	extracellular calcium-sensing receptor [Xenopus laevis]	Non-sensory GPCR
NC_054375.1_tas1r1_functional_fwd_154438187_154450056	2	frog	Non-sensory GPCR	extracellular calcium-sensing receptor [Xenopus laevis]	Non-sensory GPCR
NC_054376.1_VN2R26_functional_rev_128352201_128361191	2	frog	Non-sensory GPCR	extracellular calcium-sensing receptor [Xenopus laevis]	Non-sensory GPCR
NC_054376.1_TAS1R1_functional_rev_128317888_128350918	2	frog	Non-sensory GPCR	extracellular calcium-sensing receptor-like [Pelobates cultripes]	Non-sensory GPCR
NC_054376.1_TAS1R1_pseudogene_short_fwd_128307241_128311610	2	frog	Non-sensory GPCR	extracellular calcium-sensing receptor [Xenopus laevis]	Non-sensory GPCR
NC_054376.1_VN2R1_functional_rev_128284828_128296731	2	frog	Non-sensory GPCR	extracellular calcium-sensing receptor [Xenopus laevis]	Non-sensory GPCR
NC_054385.1_VN2R1_functional_rev_115622075_115628784	2	frog	Non-sensory GPCR	extracellular calcium-sensing receptor [Xenopus laevis]	Non-sensory GPCR
NC_054385.1_VN2R1_functional_rev_115637834_115652934	2	frog	Non-sensory GPCR	extracellular calcium-sensing receptor [Xenopus laevis]	Non-sensory GPCR
NC_054385.1_VN2R1_functional_rev_115681176_115690315	2	frog	Non-sensory GPCR	extracellular calcium-sensing receptor [Xenopus laevis]	Non-sensory GPCR
NC_054385.1_VN2R1_functional_rev_115703708_115715257	2	frog	Non-sensory GPCR	extracellular calcium-sensing receptor [Xenopus laevis]	Non-sensory GPCR
NC_054385.1_VN2R1_pseudogene_short_rev_115728482_115744974	2	frog	Non-sensory GPCR	extracellular calcium-sensing receptor [Xenopus laevis]	Non-sensory GPCR
NC_054385.1_VN2R1_pseudogene_short_rev_115657587_115667728	2	frog	Non-sensory GPCR	extracellular calcium-sensing receptor [Xenopus laevis]	Non-sensory GPCR
NC_054385.1_VN2R26_functional_rev_115575274_115598284	2	frog	Non-sensory GPCR	extracellular calcium-sensing receptor [Xenopus laevis]	Non-sensory GPCR
NC_054385.1_VN2R1_functional_rev_119171379_119179057	2	frog	Non-sensory GPCR	extracellular calcium-sensing receptor [Xenopus laevis]	Non-sensory GPCR
NC_054385.1_VN2R1_functional_rev_119202784_119216198	2	frog	Non-sensory GPCR	extracellular calcium-sensing receptor [Xenopus laevis]	Non-sensory GPCR
NC_054385.1_VN2R1_functional_rev_119134279_119140991	2	frog	Non-sensory GPCR	extracellular calcium-sensing receptor [Xenopus laevis]	Non-sensory GPCR
NC_054385.1_VN2R26_functional_fwd_115770106_115780634	2	frog	Non-sensory GPCR	extracellular calcium-sensing receptor [Xenopus laevis]	Non-sensory GPCR
NC_054385.1_VN2R26_functional_fwd_115792859_115800451	2	frog	Non-sensory GPCR	extracellular calcium-sensing receptor [Xenopus laevis]	Non-sensory GPCR
NC_054379.1_VN2R26_functional_rev_170557833_170591397	2	frog	Non-sensory GPCR	extracellular calcium-sensing receptor [Xenopus laevis]	Non-sensory GPCR
NC_054379.1_VN2R26_functional_rev_170644756_170665632	2	frog	Non-sensory GPCR	extracellular calcium-sensing receptor [Xenopus laevis]	Non-sensory GPCR
NC_054386.1_VN2R1_functional_rev_93821108_93862158	2	frog	Non-sensory GPCR	extracellular calcium-sensing receptor [Xenopus laevis]	Non-sensory GPCR
NC_054386.1_VN2R1_functional_rev_93783459_93792400	2	frog	Non-sensory GPCR	extracellular calcium-sensing receptor [Xenopus laevis]	Non-sensory GPCR
NC_054386.1_VN2R1_functional_rev_93875408_93902400	2	frog	Non-sensory GPCR	extracellular calcium-sensing receptor [Xenopus laevis]	Non-sensory GPCR
NC_009155.3_VN2R26_functional_fwd_22102344_22117403	2	horse	Non-sensory GPCR	extracellular calcium-sensing receptor-like [Cavia porcellus]	Non-sensory GPCR
NC_009155.3_VN2R26_pseudogene_short_rev_21496960_21503355	2	horse	Non-sensory GPCR	extracellular calcium-sensing receptor-like [Equus przewalskii]	Non-sensory GPCR
NW_003338740.1_TAS2R41_functional_fwd_11974619_11975605	2	lizard	Non-sensory GPCR	ancient vomeronasal 1 receptor [Anolis carolinensis]	Sensory-GPCR
NC_000073.7_Vom2r36_functional_fwd_12201876_12228265	2	mouse	Non-sensory GPCR	zinc finger protein 606 isoform 3 [Mus musculus]	Non-sensory GPCR
NC_000073.7_Vom2r66_pseudogene_short_rev_8957303_8977119	2	mouse	Non-sensory GPCR	putative pheromone receptor [Mus musculus]	Sensory-GPCR
NT_162750.1_OR2AG2_functional_rev_113163_114053	2	mouse	Non-sensory GPCR	component of Sp100-rs [Mus musculus]	Non-sensory GPCR
NT_166281.1_OR2AG2_functional_fwd_113868_114758	2	mouse	Non-sensory GPCR	proteinase-activated receptor 1-like [Mus musculus]	Non-sensory GPCR
NC_000087.8_Vom2r28_pseudogene_short_rev_23075625_23088992	2	mouse	Non-sensory GPCR	vomeronasal type-2 receptor 116-like [Mus pahari]	Sensory-GPCR
NC_000087.8_Vom2r28_pseudogene_short_rev_34793464_34806792	2	mouse	Non-sensory GPCR	vomeronasal type-2 receptor 116-like [Mus pahari]	Sensory-GPCR
NC_036914.1_VN2R9P_pseudogene_short_fwd_16887759_16890475	2	orangutan	Non-sensory GPCR	extracellular calcium-sensing receptor-like [Mandrillus leucophaeus]	Non-sensory GPCR
NC_036909.1_TAAR2_pseudogene_short_rev_131088486_131088872	2	orangutan	Non-sensory GPCR	TAAR2 isoform 1 [Pongo abelii]	Sensory-GPCR
NC_041737.1_VN2R26_pseudogene_short_fwd_54175317_54176216	2	platypus	Non-sensory GPCR	extracellular calcium-sensing receptor-like [Ornithorhynchus anatinus]	Non-sensory GPCR
NC_051342.1_Vmn2r83_pseudogene_short_fwd_13247733_13248692	2	rat	Non-sensory GPCR	vomeronasal 2 receptor 55 [Rattus norvegicus]	Sensory-GPCR
NC_051336.1_Vmn2r39_functional_fwd_1224635_1266693	2	rat	Non-sensory GPCR	endonuclease/reverse transcriptase [Rattus norvegicus]	Non-sensory GPCR
NC_051336.1_Vmn2r39_pseudogene_short_rev_1552954_1569787	2	rat	Non-sensory GPCR	putative pheromone receptor [Rattus norvegicus]	Sensory-GPCR
NC_051336.1_Vmn2r29_pseudogene_short_fwd_63707213_63738412	2	rat	Non-sensory GPCR	vomeronasal type-2 receptor 116-like [Mus pahari]	Sensory-GPCR
NC_051336.1_Vmn2r45_pseudogene_short_rev_65183294_65183593	2	rat	Non-sensory GPCR	vomeronasal 2 receptor, 32 isoform X1 [Rattus norvegicus]	Sensory-GPCR
NC_007129.7_VN2R1_functional_fwd_33914525_33918356	2	zebrafish	Non-sensory GPCR	extracellular calcium-sensing receptor [Danio rerio]	Non-sensory GPCR
NC_007129.7_VN2R26_functional_fwd_33663125_33679250	2	zebrafish	Non-sensory GPCR	extracellular calcium-sensing receptor-like [Onychostoma macrolepis]	Non-sensory GPCR
NC_007129.7_VN2R26_functional_fwd_33592425_33595693	2	zebrafish	Non-sensory GPCR	extracellular calcium-sensing receptor-like [Rhinichthys klamathensis goyatoka]	Non-sensory GPCR
NC_007129.7_VN2R26_pseudogene_short_fwd_33522976_33526012	2	zebrafish	Non-sensory GPCR	olfactory receptor CQ10 [Danio rerio]	Sensory-GPCR
NC_007129.7_VN2R26_functional_fwd_33818688_33821891	2	zebrafish	Non-sensory GPCR	extracellular calcium-sensing receptor-like isoform X2 [Megalobrama amblycephala]	Non-sensory GPCR
NC_007129.7_VN2R26_pseudogene_short_fwd_33686582_33688455	2	zebrafish	Non-sensory GPCR	extracellular calcium-sensing receptor isoform X1 [Danio rerio]	Non-sensory GPCR
NC_007129.7_VN2R1_functional_fwd_33551094_33561739	2	zebrafish	Non-sensory GPCR	extracellular calcium-sensing receptor-like [Myxocyprinus asiaticus]	Non-sensory GPCR
NC_007129.7_VN2R1_pseudogene_short_fwd_33102110_33103808	2	zebrafish	Non-sensory GPCR	PREDICTED: extracellular calcium-sensing receptor-like [Sinocyclocheilus grahami]	Non-sensory GPCR
NC_007129.7_VN2R1_functional_fwd_33374024_33378068	2	zebrafish	Non-sensory GPCR	olfactory receptor CQ3 precursor [Danio rerio]	Sensory-GPCR
NC_007129.7_VN2R1_pseudogene_short_fwd_33132471_33135417	2	zebrafish	Non-sensory GPCR	extracellular calcium-sensing receptor [Megalobrama amblycephala]	Non-sensory GPCR
NC_007129.7_VN2R1_pseudogene_short_fwd_32915455_32919974	2	zebrafish	Non-sensory GPCR	putative pheromone receptor CPpr1 [Cyprinidae sp. EA-2004]	Sensory-GPCR
NC_007129.7_VN2R1_pseudogene_short_fwd_32986275_33000125	2	zebrafish	Non-sensory GPCR	extracellular calcium-sensing receptor-like [Pimephales promelas]	Non-sensory GPCR
NC_007129.7_VN2R1_functional_fwd_33010300_33056327	2	zebrafish	Non-sensory GPCR	olfactory receptor CJ1 precursor [Danio rerio]	Sensory-GPCR
NC_007129.7_VN2R26_pseudogene_short_fwd_32611673_32618647	2	zebrafish	Non-sensory GPCR	extracellular calcium-sensing receptor-like [Danio rerio]	Non-sensory GPCR
NC_007129.7_VN2R1_functional_fwd_33200688_33216764	2	zebrafish	Non-sensory GPCR	extracellular calcium-sensing receptor isoform X1 [Danio rerio]	Non-sensory GPCR
NC_007129.7_VN2R26_pseudogene_short_rev_32705493_32708797	2	zebrafish	Non-sensory GPCR	extracellular calcium-sensing receptor-like isoform X1 [Danio rerio]	Non-sensory GPCR
NC_007129.7_VN2R26_pseudogene_short_fwd_32978035_32982171	2	zebrafish	Non-sensory GPCR	olfactory receptor CG4 precursor [Danio rerio]	Sensory-GPCR
NC_007129.7_VN2R26_pseudogene_short_fwd_32846006_32847744	2	zebrafish	Non-sensory GPCR	olfactory receptor CG1 precursor [Danio rerio]	Sensory-GPCR
NC_007129.7_VN2R1_pseudogene_short_rev_32136081_32146029	2	zebrafish	Non-sensory GPCR	olfactory receptor CW1 [Danio rerio]	Sensory-GPCR
NW_018395034.1_VN2R1_functional_fwd_90175_93163	2	zebrafish	Non-sensory GPCR	extracellular calcium-sensing receptor-like isoform X3 [Triplophysa dalaica]	Non-sensory GPCR
NW_018395034.1_VN2R1_pseudogene_short_fwd_15466_31542	2	zebrafish	Non-sensory GPCR	extracellular calcium-sensing receptor isoform X1 [Danio rerio]	Non-sensory GPCR
NW_018395035.1_VN2R1_functional_fwd_77390_81201	2	zebrafish	Non-sensory GPCR	putative pheromone receptor CPpr10 [Cyprinidae sp. EA-2004]	Sensory-GPCR
NC_007117.7_OR4K1_functional_fwd_52889495_52890415	2	zebrafish	Non-sensory GPCR	odorant receptor 137-9 [Danio rerio]	Sensory-GPCR
NC_007132.7_OR2M3_functional_fwd_25354234_25355202	2	zebrafish	Non-sensory GPCR	odorant receptor 132-4 [Danio rerio]	Sensory-GPCR
NC_007132.7_OR8K5_pseudogene_short_rev_21569063_21569896	2	zebrafish	Non-sensory GPCR	odorant receptor, family 93, subfamily A, member 6 [Danio rerio]	Sensory-GPCR
NC_007132.7_OR4C15_pseudogene_short_rev_21593779_21594279	2	zebrafish	Non-sensory GPCR	olfactory receptor, family 93, subfamily A, member 7 [Danio rerio]	Sensory-GPCR
NC_007132.7_OR8K5_pseudogene_short_rev_21579133_21579894	2	zebrafish	Non-sensory GPCR	odorant receptor, family 93, subfamily A, member 5 [Danio rerio]	Sensory-GPCR
NC_007126.7_OR6B1_pseudogene_short_rev_18222750_18223601	2	zebrafish	Non-sensory GPCR	odorant receptor 131-1 [Danio rerio]	Sensory-GPCR
NC_007113.7_OR2T2_pseudogene_short_fwd_16487821_16488660	2	zebrafish	Non-sensory GPCR	odorant receptor 131-1 [Danio rerio]	Sensory-GPCR
NC_007127.7_TAAR6_functional_fwd_40463365_40464426	2	zebrafish	Non-sensory GPCR	beta-2 adrenergic receptor-like [Danio rerio]	Non-sensory GPCR
NC_054375.1_VN2R26_functional_fwd_154579789_154664948	3	frog	Non-sensory GPCR	extracellular calcium-sensing receptor [Xenopus laevis]	Non-sensory GPCR
NC_054375.1_VN2R26_functional_fwd_154954059_155007182	3	frog	Non-sensory GPCR	extracellular calcium-sensing receptor [Xenopus laevis]	Non-sensory GPCR
NC_054375.1_VN2R26_pseudogene_short_fwd_154888268_154900271	3	frog	Non-sensory GPCR	extracellular calcium-sensing receptor [Xenopus laevis]	Non-sensory GPCR
NC_054375.1_VN2R26_functional_fwd_155086380_155110198	3	frog	Non-sensory GPCR	receptor-type tyrosine-protein phosphatase gamma-like [Chanos chanos]	Non-sensory GPCR
NC_041737.1_VN2R26_pseudogene_short_fwd_54175317_54176216	3	platypus	Non-sensory GPCR	extracellular calcium-sensing receptor-like [Ornithorhynchus anatinus]	Non-sensory GPCR
NC_051336.1_Vom2r75_pseudogene_short_rev_65045729_65046571	3	rat	Non-sensory GPCR	vomeronasal type-2 receptor 116-like isoform X2 [Rattus rattus]	Sensory-GPCR
NC_051336.1_Vom2r75_pseudogene_short_rev_1552954_1561425	3	rat	Non-sensory GPCR	vomeronasal type-2 receptor 116 isoform X2 [Rattus norvegicus]	Sensory-GPCR
NC_051336.1_Vom2r75_functional_fwd_1224635_1266693	3	rat	Non-sensory GPCR	endonuclease/reverse transcriptase [Rattus norvegicus]	Non-sensory GPCR
NC_051336.1_Vom2r75_pseudogene_short_fwd_68708528_68709325	3	rat	Non-sensory GPCR	vomeronasal type-2 receptor 116-like isoform X3 [Rattus rattus]	Sensory-GPCR
NC_051336.1_Vom2r75_pseudogene_short_fwd_70632203_70649968	3	rat	Non-sensory GPCR	vomeronasal type-2 receptor 116-like isoform X3 [Rattus rattus]	Sensory-GPCR
NC_051336.1_Vom2r75_pseudogene_short_fwd_71415615_71416001	3	rat	Non-sensory GPCR	putative pheromone receptor [Rattus norvegicus]	Sensory-GPCR
NC_051336.1_Vom2r16_pseudogene_short_fwd_63730627_63738412	3	rat	Non-sensory GPCR	vomeronasal type-2 receptor 116-like [Mus pahari]	Sensory-GPCR
NC_051342.1_Vom2r76_pseudogene_short_fwd_13247733_13248692	3	rat	Non-sensory GPCR	vomeronasal 2 receptor 55 [Rattus norvegicus]	Sensory-GPCR
NC_007117.7_OR4K1_functional_fwd_52889483_52890415	3	zebrafish	Non-sensory GPCR	odorant receptor 137-9 [Danio rerio]	Sensory-GPCR
NC_007126.7_OR4F6_pseudogene_short_rev_18222750_18223601	3	zebrafish	Non-sensory GPCR	odorant receptor 131-1 [Danio rerio]	Sensory-GPCR
NC_007132.7_OR2M5_functional_fwd_25354234_25355202	3	zebrafish	Non-sensory GPCR	odorant receptor 132-4 [Danio rerio]	Sensory-GPCR
NC_007132.7_OR2A1_functional_rev_21536373_21537323	3	zebrafish	Non-sensory GPCR	odorant receptor [Danio rerio]	Sensory-GPCR
NC_007132.7_OR8K5_functional_rev_21569063_21570016	3	zebrafish	Non-sensory GPCR	odorant receptor, family 93, subfamily A, member 6 [Danio rerio]	Sensory-GPCR
NC_007132.7_OR8K5_pseudogene_short_rev_21579133_21579960	3	zebrafish	Non-sensory GPCR	odorant receptor, family 93, subfamily A, member 5 [Danio rerio]	Sensory-GPCR
NC_007132.7_OR2A1_functional_rev_21593779_21594708	3	zebrafish	Non-sensory GPCR	olfactory receptor, family 93, subfamily A, member 7 [Danio rerio]	Sensory-GPCR
NC_007129.7_v2ra1_pseudogene_short_rev_32705493_32707705	3	zebrafish	Non-sensory GPCR	extracellular calcium-sensing receptor-like isoform X1 [Danio rerio]	Non-sensory GPCR
NC_007129.7_v2ra1_pseudogene_short_fwd_32611673_32618647	3	zebrafish	Non-sensory GPCR	extracellular calcium-sensing receptor-like [Danio rerio]	Non-sensory GPCR
NC_007129.7_v2ra1_pseudogene_short_fwd_32986275_33000125	3	zebrafish	Non-sensory GPCR	extracellular calcium-sensing receptor-like [Pimephales promelas]	Non-sensory GPCR
NC_007129.7_v2ra1_pseudogene_short_fwd_32917959_32919974	3	zebrafish	Non-sensory GPCR	putative pheromone receptor CPpr1 [Cyprinidae sp. EA-2004]	Sensory-GPCR
NC_007129.7_v2ra18_pseudogene_short_fwd_33132471_33135417	3	zebrafish	Non-sensory GPCR	extracellular calcium-sensing receptor [Megalobrama amblycephala]	Non-sensory GPCR
NW_018395033.1_v2ra1_pseudogene_short_fwd_245679_255791	3	zebrafish	Non-sensory GPCR	extracellular calcium-sensing receptor-like isoform X1 [Danio rerio]	Non-sensory GPCR

## Sheet: 01_chimp_deepTMHMM
Prediction	Length	#TM domains (deepTMHMM)	#TM domains (NCBI CDD search)
NC_036888.1_OR13C7_pseudogene_nonsense_rev_35808176_35809315	1140	7	na
NC_036888.1_OR13D1_pseudogene_short_fwd_76959172_76959723	552	4	na
NC_036888.1_OR1J1_pseudogene_short_rev_94758902_94759228	327	2	na
NC_036888.1_OR1J4_functional_fwd_94800171_94801112	942	7	na
NC_036888.1_OR1L3_pseudogene_short_fwd_94956963_94957697	735	5	na
NC_036888.1_OR1L4_functional_fwd_95006788_95007723	936	7	na
NC_036888.1_OR7E108P_pseudogene_short_fwd_62418664_62419167	504	3	na
NC_036888.1_OR7E106P_pseudogene_short_fwd_62401841_62402275	435	2	na
NC_036888.1_VN1R48P_pseudogene_nonsense_short_rev_38443822_38444601	780	6	na
NC_036888.1_VN1R48P_pseudogene_nonsense_short_rev_69269513_69270295	783	6	na
NC_036888.1_OR13C7_pseudogene_short_rev_35940134_35940880	747	5	na
NC_036888.1_OR2S2_pseudogene_nonsense_fwd_35961864_35962829	966	5	na
NC_036888.1_OR13C9_pseudogene_short_fwd_76867924_76868390	468	3	na
NC_036891.1_OR10AD1_pseudogene_nonsense_fwd_40852570_40853523	954	7	na
NC_036891.1_OR10P1_pseudogene_short_rev_33606158_33606703	546	4	na
NC_036891.1_OR7E106P_pseudogene_short_rev_36994671_36995105	435	0	2
NC_036891.1_OR8S1_pseudogene_short_rev_40570767_40571624	858	6	na
NC_036891.1_OR9R1P_pseudogene_nonsense_rev_33925240_33926286	1047	5	na
NC_036891.1_TAS2R12P_pseudogene_nonsense_rev_11105592_11106485	894	7	na
NC_036891.1_TAS2R30_functional_rev_11375181_11376140	960	7	na
NC_036891.1_TAS2R19_pseudogene_short_rev_11175274_11175882	609	5	na
NC_036891.1_TAS2R19_pseudogene_short_rev_11325373_11325741	369	3	na
NC_036891.1_TAS2R20_pseudogene_short_rev_11258930_11259274	345	3	na
NC_036891.1_TAS2R67P_pseudogene_nonsense_rev_11421600_11422469	870	6	na
NC_036891.1_TAS2R42_pseudogene_short_rev_11401461_11401865	405	4	na
NC_036891.1_OR6C6_pseudogene_short_rev_33812008_33812448	441	3	na
NC_036891.1_OR6C3_pseudogene_short_rev_33783527_33784045	519	4	na
NC_036891.1_OR2AP1_functional_rev_33631001_33631936	936	7	na
NC_036891.1_OR8S1_pseudogene_nonsense_fwd_40625489_40626571	1083	7	na
NC_036891.1_OR11A1_pseudogene_short_rev_40463398_40464078	681	4	na
NC_036891.1_OR10C1_pseudogene_short_fwd_33890391_33891224	834	4	na
NC_036891.1_OR9K2_pseudogene_short_rev_33968202_33969026	825	7	na
NC_036891.1_OR5BS1P_pseudogene_short_rev_40534172_40534966	795	6	na
NC_036891.1_OR8S1_pseudogene_nonsense_short_rev_40531605_40532051	447	1	na
NC_036891.1_OR7A10_pseudogene_nonsense_short_rev_42465800_42466270	471	2	na
NC_036890.1_OR51B5_pseudogene_short_rev_5203018_5203617	600	4	na
NC_036890.1_OR8B3_pseudogene_nonsense_rev_120131568_120132689	1122	5	na
NC_036890.1_OR5B12_pseudogene_short_rev_54312576_54313211	636	5	na
NC_036890.1_OR51A3P_pseudogene_short_rev_4824479_4824784	306	2	na
NC_036890.1_OR8U9_pseudogene_short_fwd_52244634_52245194	561	4	na
NC_036890.1_OR143_pseudogene_short_rev_120150515_120151342	828	7	na
NC_036890.1_OR52B6_pseudogene_short_fwd_5458979_5459482	504	3	na
NC_036890.1_OR8B10P_pseudogene_short_rev_120288665_120289102	438	2	na
NC_036890.1_OR8H1_pseudogene_short_rev_52151862_52152437	576	4	na
NC_036890.1_OR10G6_pseudogene_short_rev_119761049_119761810	762	6	na
NC_036890.1_OR10N1P_pseudogene_short_rev_119874248_119874850	603	4	na
NC_036890.1_OR10W1_pseudogene_short_rev_54130884_54131732	849	6	na
NC_036890.1_OR4A15_pseudogene_short_fwd_51290227_51290742	516	4	na
NC_036890.1_OR4A16_pseudogene_short_fwd_51123872_51124678	807	6	na
NC_036890.1_OR4A1P_pseudogene_short_fwd_51075207_51075980	774	6	na
NC_036890.1_OR4A5_pseudogene_short_fwd_50983436_50984011	576	4	na
NC_036890.1_OR4A1P_pseudogene_short_fwd_51092541_51092915	375	0	3
NC_036890.1_OR4A1P_pseudogene_nonsense_fwd_48323350_48324270	921	7	na
NC_036890.1_OR4A1P_pseudogene_nonsense_fwd_50843773_50844693	921	5	na
NC_036890.1_OR4A1P_pseudogene_short_fwd_50874578_50874943	366	3	na
NC_036890.1_OR4A5_pseudogene_short_fwd_51168993_51169553	561	4	na
NC_036890.1_OR4A1P_pseudogene_nonsense_fwd_50850976_50851920	945	7	na
NC_036890.1_OR4A1P_pseudogene_short_fwd_51058276_51058578	303	3	na
NC_036890.1_OR4A1P_pseudogene_nonsense_fwd_50253769_50254767	999	5	na
NC_036890.1_OR4A5_pseudogene_short_fwd_48333554_48334300	747	6	na
NC_036890.1_OR4A1P_pseudogene_nonsense_fwd_51224623_51225582	960	2	na
NC_036890.1_OR4A47_pseudogene_short_fwd_51036095_51036502	408	3	na
NC_036890.1_OR4A1P_pseudogene_short_fwd_48371449_48371829	381	3	na
NC_036890.1_OR4A5_pseudogene_nonsense_short_fwd_51210938_51211540	603	4	na
NC_036890.1_OR4C11_functional_rev_51486192_51487127	936	6	na
NC_036890.1_OR4C2P_pseudogene_short_fwd_48163977_48164612	636	5	na
NC_036890.1_OR4C13_pseudogene_short_rev_48207888_48208709	822	7	na
NC_036890.1_OR4C13_pseudogene_nonsense_short_rev_50196416_50197228	813	5	na
NC_036890.1_OR4C46_pseudogene_nonsense_rev_48175700_48176656	957	7	na
NC_036890.1_OR4C46_pseudogene_short_rev_50165002_50165430	429	3	na
NC_036890.1_OR4C3_functional_rev_49227518_49228426	909	7	na
NC_036890.1_OR4C5_pseudogene_short_fwd_49193175_49193825	651	5	na
NC_036890.1_OR4A15_functional_fwd_50228582_50229574	993	7	na
NC_036890.1_OR4D7P_pseudogene_nonsense_fwd_55374935_55375927	993	5	na
NC_036890.1_OR51B4_pseudogene_short_rev_5175017_5175676	660	5	na
NC_036890.1_OR51C4P_pseudogene_short_fwd_4608180_4608620	441	3	na
NC_036890.1_OR52A4P_pseudogene_nonsense_rev_4998788_4999711	924	7	na
NC_036890.1_OR52B2_pseudogene_short_rev_6046850_6047659	810	5	na
NC_036890.1_OR52E5_functional_fwd_5778892_5779962	1071	7	na
NC_036890.1_OR52J3_pseudogene_short_fwd_4915080_4915835	756	6	na
NC_036890.1_OR52N5_pseudogene_short_rev_5655421_5656272	852	7	na
NC_036890.1_OR56A1_pseudogene_short_rev_5922336_5923103	768	4	na
NC_036890.1_OR5B2_pseudogene_short_rev_54295427_54296230	804	6	na
NC_036890.1_OR5B19P_pseudogene_short_rev_54208729_54209085	357	3	na
NC_036890.1_OR5B21_pseudogene_short_rev_54393319_54394095	777	6	na
NC_036890.1_OR5D15P_pseudogene_short_fwd_51690688_51691059	372	3	na
NC_036890.1_OR5G5P_pseudogene_short_rev_52676618_52677094	477	3	na
NC_036890.1_OR1052_pseudogene_short_fwd_52027318_52027677	360	3	na
NC_036890.1_OR5M2P_pseudogene_short_rev_52346385_52347083	699	5	na
NC_036890.1_OR5M3_pseudogene_short_fwd_52315376_52315729	354	2	na
NC_036890.1_OR5M5P_pseudogene_short_rev_52393784_52394416	633	5	na
NC_036890.1_OR491_pseudogene_nonsense_rev_7609675_7610730	1056	6	na
NC_036890.1_OR5T3_functional_fwd_52114238_52115206	969	7	na
NC_036890.1_OR6T1_functional_rev_119710068_119711072	1005	7	na
NC_036890.1_OR7E4P_pseudogene_short_fwd_67429983_67430396	414	2	na
NC_036890.1_OR7E145P_pseudogene_short_fwd_67665102_67665515	414	2	na
NC_036890.1_OR7E8P_pseudogene_short_fwd_67397885_67398499	615	4	na
NC_036890.1_OR7E108P_pseudogene_short_rev_14794860_14795333	474	3	na
NC_036890.1_OR7E2P_pseudogene_short_rev_82607725_82608042	318	3	na
NC_036890.1_OR7E106P_pseudogene_short_fwd_16826893_16827351	459	2	na
NC_036890.1_OR7E39P_pseudogene_short_rev_82583238_82583708	471	2	na
NC_036890.1_OR7E162P_pseudogene_short_fwd_67674530_67674871	342	2	na
NC_036890.1_OR7E162P_pseudogene_short_rev_3281545_3281997	453	2	na
NC_036890.1_OR8B10P_pseudogene_short_rev_120254258_120254716	459	3	na
NC_036890.1_OR8B4_pseudogene_short_rev_120197809_120198300	492	4	na
NC_036890.1_OR8L1P_pseudogene_short_fwd_52250792_52251181	390	4	na
NC_036890.1_OR9G1_pseudogene_short_fwd_52614865_52615332	468	4	na
NC_036890.1_OR1013_pseudogene_short_rev_52626009_52626332	324	3	na
NC_036890.1_OR4C6_pseudogene_short_fwd_51333845_51334159	315	3	na
NC_036890.1_OR52H1_pseudogene_short_rev_5430446_5430838	393	2	na
NC_036890.1_OR5D13_functional_fwd_51629891_51630763	873	7	na
NC_036890.1_OR5E1P_pseudogene_short_fwd_7705143_7705682	540	4	na
NC_036890.1_OR4B1_pseudogene_short_fwd_47978484_47978816	333	4	na
NC_036890.1_OR51H1_pseudogene_short_rev_4748869_4749573	705	4	na
NC_036890.1_OR4A15_pseudogene_short_fwd_50912923_50913330	408	3	na
NC_036890.1_OR8I2_pseudogene_short_rev_52158298_52158705	408	1	na
NC_036890.1_OR51J1_functional_fwd_5272534_5273487	954	7	na
NC_036890.1_OR5B2_pseudogene_short_rev_54213400_54213993	594	4	na
NC_036890.1_OR8G1_pseudogene_short_fwd_119976405_119976851	447	3	na
NC_036890.1_OR5B3_pseudogene_short_rev_54236700_54237218	519	4	na
NC_036890.1_OR5AK2_pseudogene_short_fwd_52891578_52892024	447	3	na
NC_036890.1_OR1009_pseudogene_nonsense_short_rev_52665074_52665748	675	5	na
NC_036890.1_OR6M1_pseudogene_short_rev_119610150_119610746	597	4	na
NC_036890.1_OR52E8_pseudogene_nonsense_fwd_5751670_5752767	1098	7	na
NC_036890.1_OR4A5_pseudogene_short_fwd_48270339_48270674	336	3	na
NC_036890.1_OR4A5_pseudogene_short_fwd_51212440_51212829	390	3	na
NC_036890.1_OR4A5_pseudogene_short_truncated_fwd_50319245_50319607	363	3	na
NC_036890.1_OR4A5_pseudogene_nonsense_short_fwd_50967422_50967850	429	2	na
NC_036890.1_OR51R1P_pseudogene_nonsense_fwd_4343610_4344614	1005	7	na
NC_036890.1_OR52K2_pseudogene_short_fwd_4400696_4401328	633	5	na
NC_036890.1_OR56B3P_pseudogene_short_fwd_6006154_6006591	438	4	na
NC_036890.1_OR5AQ1P_pseudogene_short_fwd_51910837_51911334	498	4	na
NC_036890.1_OR5BE1P_pseudogene_short_fwd_51946927_51947349	423	3	na
NC_036890.1_OR5I1_pseudogene_short_rev_51791141_51791992	852	7	na
NC_036890.1_OR8G1_pseudogene_nonsense_short_fwd_120018581_120019039	459	3	na
NC_036890.1_OR8G2P_pseudogene_nonsense_short_fwd_120007235_120007732	498	2	na
NC_036890.1_OR8B3_pseudogene_short_rev_120140176_120140562	387	3	na
NC_036890.1_OR9I1_pseudogene_short_fwd_54009334_54010011	678	5	na
NC_036890.1_OR8B4_pseudogene_short_rev_120113334_120113720	387	3	na
NC_036890.1_OR52P1_functional_fwd_5603938_5604939	1002	7	na
NC_036890.1_OR52N2_pseudogene_short_fwd_5678444_5679019	576	4	na
NC_036890.1_OR5D13_pseudogene_short_fwd_51618852_51619664	813	6	na
NC_036890.1_OR4A15_pseudogene_short_fwd_48240364_48241113	750	6	na
NC_036890.1_OR52D1_pseudogene_short_rev_4954585_4954950	366	3	na
NC_036890.1_OR52J3_functional_fwd_4982249_4983148	900	4	na
NC_036890.1_OR5AL1_pseudogene_short_fwd_52262673_52263002	330	3	na
NC_036890.1_OR51C1P_functional_rev_4580370_4581374	1005	7	na
NC_036890.1_OR52B2_pseudogene_short_rev_6029130_6029942	813	6	na
NC_036890.1_OR10Q1_pseudogene_short_rev_54156808_54157107	300	3	na
NC_036890.1_OR5I1_pseudogene_short_rev_51759320_51759619	300	2	na
NC_036890.1_OR5B3_pseudogene_short_rev_54182538_54182849	312	2	na
NC_036890.1_OR56B2_functional_fwd_5642597_5643484	888	7	na
NC_036890.1_OR5AK2_pseudogene_nonsense_fwd_52911590_52912564	975	7	na
NC_036890.1_OR5G3_functional_rev_52694320_52695273	954	7	na
NC_036890.1_OR2AT4_pseudogene_short_rev_70833985_70834665	681	4	na
NC_036890.1_OR52D1_pseudogene_short_fwd_5596764_5597165	402	3	na
NC_036890.1_OR8A1_pseudogene_short_fwd_120233868_120234167	300	2	na
NC_036890.1_OR476_pseudogene_nonsense_short_rev_53786311_53787030	720	3	na
NC_036890.1_OR4A16_pseudogene_nonsense_short_fwd_51257156_51257611	456	4	na
NC_036890.1_OR8K5_pseudogene_short_rev_52022947_52023738	792	6	na
NC_036890.1_OR5M11_pseudogene_short_fwd_52488879_52489208	330	2	na
NC_036890.1_OR52E8_pseudogene_short_rev_4010299_4010613	315	2	na
NC_036890.1_OR51I2_pseudogene_short_rev_4550364_4550942	579	4	na
NC_036890.1_OR958_pseudogene_short_fwd_119822434_119822733	300	2	na
NC_036890.1_OR5M11_pseudogene_short_rev_52479721_52480065	345	3	na
NC_036890.1_OR2AT4_pseudogene_short_rev_70894097_70894615	519	3	na
NC_036890.1_OR4C45_pseudogene_short_rev_48096433_48096906	474	2	na
NC_036890.1_OR2G3_pseudogene_short_rev_52526946_52527314	369	3	na
NC_036890.1_OR51F1_pseudogene_short_rev_4641604_4641936	333	3	na
NC_036890.1_OR8K5_pseudogene_nonsense_fwd_52196425_52197309	885	8	na
NC_036890.1_OR10V1_pseudogene_short_fwd_55582311_55582871	561	4	na
NC_036890.1_OR52K1_pseudogene_short_rev_5943692_5944045	354	4	na
NC_036890.1_OR51B6_pseudogene_short_rev_5190958_5191506	549	4	na
NC_036890.1_OR1440_pseudogene_short_rev_55171564_55171878	315	2	na
NC_036890.1_OR51A7_pseudogene_short_rev_4779209_4779604	396	3	na
NC_036890.1_OR52E5_pseudogene_nonsense_short_fwd_5781949_5782641	693	6	na
NC_036890.1_OR52D1_pseudogene_short_rev_5405441_5405860	420	3	na
NC_036890.1_OR145_pseudogene_short_rev_120099541_120099861	321	2	na
NC_036890.1_OR4P4_pseudogene_nonsense_fwd_51585216_51586196	981	2	na
NC_036890.1_OR10AG1_pseudogene_nonsense_short_truncated_rev_51804230_51804541	312	2	na
NC_036890.1_OR6M1_pseudogene_nonsense_short_rev_119631001_119631663	663	4	na
NC_036890.1_OR10AG1_pseudogene_nonsense_short_rev_51812940_51813287	348	3	na
NC_036879.1_OR2T27_pseudogene_nonsense_rev_223897136_223898008	873	7	na
NC_036879.1_OR2T3_pseudogene_short_rev_223836310_223836816	507	4	na
NC_036879.1_OR14L1_pseudogene_short_fwd_223586886_223587392	507	4	na
NC_036879.1_OR14A2_pseudogene_short_rev_222929207_222929956	750	6	na
NC_036879.1_OR10J1_pseudogene_short_rev_134084152_134084514	363	2	na
NC_036879.1_OR10T1P_pseudogene_short_rev_133243797_133244600	804	6	na
NC_036879.1_OR2G6_pseudogene_short_rev_223786043_223786705	663	5	na
NC_036879.1_OR2L5_pseudogene_short_fwd_223236126_223236959	834	7	na
NC_036879.1_OR2L2_pseudogene_short_fwd_223188902_223189261	360	2	na
NC_036879.1_OR2T8_functional_fwd_223135433_223136521	1089	7	na
NC_036879.1_OR2T3_pseudogene_short_fwd_223731488_223732003	516	4	na
NC_036879.1_OR6K1P_pseudogene_nonsense_rev_133493124_133494029	906	7	na
NC_036879.1_OR6K5P_pseudogene_short_rev_133541503_133541919	417	3	na
NC_036879.1_VN1R5_pseudogene_short_rev_222425496_222426122	627	5	na
NC_036879.1_OR10J3_pseudogene_short_rev_134118038_134118889	852	5	na
NC_036879.1_OR6K3_functional_rev_133522941_133523936	996	7	na
NC_036879.1_OR10J1_functional_fwd_134157820_134158800	981	7	na
NC_036879.1_OR10C1_pseudogene_short_rev_133606970_133607689	720	5	na
NC_036879.1_OR14A16_functional_fwd_222957430_222958374	945	7	na
NC_036879.1_OR10J3_pseudogene_short_rev_134212208_134212591	384	3	na
NC_036879.1_OR5V1_pseudogene_nonsense_short_rev_121213498_121214175	678	3	na
NC_036879.1_OR14L1_functional_fwd_222811653_222812534	882	7	na
NC_036879.1_OR10R2_pseudogene_nonsense_fwd_133314178_133315146	969	6	na
NC_036879.1_OR5V1_pseudogene_nonsense_rev_121167704_121168780	1077	4	na
NC_036879.1_OR5V1_pseudogene_nonsense_short_rev_121187193_121187708	516	4	na
NC_036893.1_OR4K5_pseudogene_short_fwd_899182_899718	537	3	na
NC_036893.1_OR7E106P_pseudogene_short_rev_32614029_32614445	417	2	na
NC_036893.1_OR7E8P_pseudogene_short_fwd_32608084_32608527	444	4	na
NC_036893.1_OR7E115P_pseudogene_short_rev_32622472_32622792	321	2	na
NC_036893.1_OR4K15_pseudogene_short_fwd_884447_885091	645	5	na
NC_036893.1_OR4K15_pseudogene_short_fwd_934859_935359	501	3	na
NC_036893.1_OR4L1_pseudogene_short_fwd_1043557_1044162	606	5	na
NC_036893.1_OR4K13_pseudogene_nonsense_fwd_1076188_1077381	1194	6	na
NC_036893.1_OR4K13_pseudogene_nonsense_fwd_1027246_1028532	1287	9	na
NC_036885.1_OR2H2_pseudogene_short_fwd_29107282_29107959	678	5	na
NC_036885.1_OR2J2_functional_fwd_28723421_28724359	939	7	na
NC_036885.1_OR2J4P_pseudogene_short_fwd_28731356_28731922	567	4	na
NC_036885.1_VN1R13P_pseudogene_short_rev_26632808_26633224	417	4	na
NC_036885.1_VN1R13P_pseudogene_short_rev_26605677_26606291	615	4	na
NC_036885.1_OR2AD1P_pseudogene_short_rev_28577446_28577958	513	4	na
NC_036885.1_OR1F12P_pseudogene_short_fwd_27611536_27611886	351	3	na
NC_036885.1_OR2U2P_pseudogene_short_rev_28805972_28806511	540	4	na
NC_036885.1_VN1R4_pseudogene_short_fwd_26655252_26655707	456	4	na
NC_036885.1_OR2H2_pseudogene_short_fwd_28765353_28765964	612	5	na
NC_036885.1_OR2G3_pseudogene_short_fwd_28834393_28835163	771	6	na
NC_036885.1_OR2G3_pseudogene_nonsense_rev_28779145_28780161	1017	4	na
NC_036885.1_OR2I1_pseudogene_short_fwd_29086864_29087640	777	6	na
NC_036885.1_TAS2R19_pseudogene_nonsense_fwd_91644408_91645394	987	6	na
NC_036885.1_OR2B11_pseudogene_nonsense_short_rev_28621669_28622424	756	6	na
NC_036885.1_OR2B11_pseudogene_nonsense_short_rev_28008495_28008902	408	2	na
NC_036894.1_OR11J5P_pseudogene_short_rev_7850769_7851224	456	3	na
NC_036894.1_OR11G2_pseudogene_short_fwd_7842385_7842951	567	4	na
NC_036894.1_OR4K12P_pseudogene_nonsense_fwd_7578319_7579347	1029	5	na
NC_036894.1_OR11H6_pseudogene_short_rev_7903624_7904151	528	4	na
NC_036898.1_OR7A17_pseudogene_short_rev_15427031_15427468	438	3	na
NC_036898.1_OR7E18P_pseudogene_nonsense_short_rev_9815752_9816339	588	4	na
NC_036898.1_OR7E24_pseudogene_nonsense_short_fwd_9777342_9778127	786	2	na
NC_036898.1_OR7E2P_pseudogene_short_rev_9820089_9820691	603	5	na
NC_036898.1_VN1R104P_pseudogene_short_rev_52246723_52247091	369	3	na
NC_036898.1_VN1R4_pseudogene_short_rev_51186106_51186873	768	6	na
NC_036898.1_VN1R4_pseudogene_short_fwd_51232815_51233282	468	3	na
NC_036898.1_VN1R4_pseudogene_nonsense_fwd_51415197_51416393	1197	4	na
NC_036898.1_VN1R2_pseudogene_short_fwd_51176507_51177361	855	6	na
NC_036898.1_OR7A2_pseudogene_short_rev_15438301_15438930	630	5	na
NC_036898.1_OR7A2_pseudogene_short_fwd_15500424_15500984	561	8	na
NC_036898.1_OR7A17_pseudogene_short_fwd_15489947_15490636	690	5	na
NC_036898.1_OR7G1_pseudogene_short_rev_9701096_9701452	357	2	na
NC_036898.1_OR10G7_pseudogene_short_fwd_54844626_54844997	372	3	na
NC_036898.1_VN1R90_pseudogene_nonsense_short_fwd_25723135_25723890	756	4	na
NC_036898.1_VN1R3_pseudogene_short_fwd_21070009_21070338	330	3	na
NC_036898.1_VN1R4_pseudogene_short_rev_49793327_49793734	408	3	na
NC_036898.1_VN1R1_pseudogene_short_fwd_46178367_46178699	333	3	na
NC_036895.1_OR1F1_pseudogene_short_fwd_3537251_3538033	783	6	na
NC_036895.1_VN1R3_pseudogene_short_rev_30492030_30492329	300	3	na
NC_036886.1_TAS2R9_functional_fwd_12602279_12603190	912	7	na
NC_036886.1_VN1R25P_pseudogene_short_fwd_56876511_56877167	657	5	na
NC_036886.1_VN1R25P_pseudogene_short_rev_59589876_59590289	414	4	na
NC_036886.1_OR2A14_pseudogene_short_rev_140945559_140945906	348	2	na
NC_036886.1_OR6B1_pseudogene_short_fwd_140830539_140831321	783	6	na
NC_036886.1_OR9A1P_pseudogene_nonsense_fwd_138748081_138749049	969	5	na
NC_036886.1_OR9A2_pseudogene_short_rev_139986335_139986676	342	3	na
NC_036886.1_VN1R30P_pseudogene_short_fwd_59094768_59095115	348	2	na
NC_036886.1_VN1R30P_pseudogene_short_rev_59372608_59372952	345	2	na
NC_036886.1_VN1R28P_pseudogene_nonsense_short_rev_57576197_57577039	843	6	na
NC_036886.1_TAS2R5_pseudogene_nonsense_short_fwd_138673263_138673610	348	1	na
NC_036886.1_OR2F1_pseudogene_short_rev_140469572_140469979	408	2	na
NC_036886.1_OR2F1_pseudogene_short_rev_140452286_140452861	576	2	na
NC_036886.1_OR6W1P_pseudogene_short_rev_140022519_140022875	357	2	na
NC_036886.1_OR10AC1_functional_fwd_5250619_5251509	891	6	na
NC_036886.1_VN1R5_pseudogene_short_rev_59401406_59401735	330	3	na
NC_036882.1_OR5H14_pseudogene_short_fwd_96387654_96388274	621	5	na
NC_036882.1_OR5H14_pseudogene_nonsense_fwd_96358989_96360209	1221	7	na
NC_036882.1_OR5H1_functional_fwd_96369443_96370384	942	7	na
NC_036882.1_OR5H14_functional_fwd_96494113_96495042	930	7	na
NC_036882.1_OR5H6_pseudogene_short_fwd_96403599_96403967	369	2	na
NC_036882.1_OR7E106P_pseudogene_short_fwd_123850681_123851115	435	3	na
NC_036882.1_OR7E162P_pseudogene_short_rev_128146623_128147138	516	4	na
NC_036882.1_OR7E122P_pseudogene_short_fwd_8920273_8920707	435	4	na
NC_036882.1_OR7E108P_pseudogene_short_fwd_123842281_123842967	687	5	na
NC_036882.1_OR7E8P_pseudogene_short_rev_128134176_128135024	849	6	na
NC_036882.1_OR7E22P_pseudogene_short_rev_75582335_75583021	687	5	na
NC_036882.1_OR7E111P_pseudogene_short_rev_110743521_110743943	423	3	na
NC_036882.1_OR7E8P_pseudogene_nonsense_rev_75834657_75835754	1098	4	na
NC_036882.1_OR7E4P_pseudogene_short_fwd_123885807_123886220	414	4	na
NC_036882.1_OR7E4P_pseudogene_short_fwd_123863402_123863815	414	4	na
NC_036882.1_VN1R20P_pseudogene_short_fwd_14118022_14118384	363	4	na
NC_036882.1_OR5AC1_pseudogene_nonsense_short_fwd_96214627_96215010	384	3	na
NC_036882.1_OR5AC1_pseudogene_short_fwd_96265864_96266472	609	5	na
NW_019935049.1_OR7E8P_pseudogene_nonsense_rev_21615_22718	1104	9	na
NC_036883.1_OR4F4_pseudogene_short_rev_188622405_188623259	855	7	na
NC_036883.1_OR4G3P_pseudogene_short_rev_188640776_188641090	315	2	na
NC_036883.1_OR7E39P_functional_rev_4102574_4103494	921	6	na
NC_036883.1_OR7E4P_pseudogene_short_rev_4092148_4092597	450	4	na
NC_036883.1_OR7E85BP_pseudogene_nonsense_fwd_39677_40876	1200	7	na
NC_036883.1_OR7E87P_pseudogene_short_fwd_8875214_8875627	414	4	na
NC_036883.1_OR7E22P_pseudogene_short_fwd_49639309_49639716	408	2	na
NC_036883.1_ORGPCRLTM7_functional_fwd_188730579_188731517	939	7	na
NC_036883.1_ORGPCRLTM7_pseudogene_nonsense_fwd_188763738_188764757	1020	7	na
NC_036883.1_OR4F21_pseudogene_nonsense_rev_188706613_188707575	963	3	na
NC_036883.1_OR4F21_pseudogene_short_rev_188666927_188667283	357	3	na
NC_036883.1_OR1030_pseudogene_nonsense_short_rev_41077301_41077699	399	2	na
NC_036892.1_OR7E26P_pseudogene_short_fwd_49116543_49116962	420	2	na
NC_036892.1_OR7E106P_pseudogene_nonsense_rev_22410230_22411444	1215	7	na
NC_036892.1_OR7E106P_pseudogene_short_fwd_22435634_22436107	474	2	na
NC_036892.1_OR7E111P_pseudogene_short_fwd_49107548_49107931	384	4	na
NC_036892.1_OR7E155P_pseudogene_short_rev_22418469_22418861	393	3	na
NC_036892.1_OR7E155P_pseudogene_short_fwd_22427613_22427978	366	3	na
NC_036892.1_OR7E47P_pseudogene_nonsense_short_rev_26401855_26402508	654	4	na
NC_036892.1_OR7E26P_pseudogene_nonsense_short_fwd_44942774_44943325	552	4	na
NC_036892.1_OR7E26P_pseudogene_nonsense_short_rev_45037368_45037994	627	4	na
NC_036887.1_OR7E106P_pseudogene_nonsense_rev_12438147_12439061	915	4	na
NC_036887.1_OR7E162P_pseudogene_short_fwd_12045421_12046233	813	5	na
NC_036887.1_OR7E145P_pseudogene_nonsense_fwd_12223118_12224299	1182	4	na
NC_036887.1_OR7E8P_pseudogene_short_rev_12425500_12426186	687	5	na
NC_036887.1_OR7E8P_pseudogene_short_fwd_11803521_11804054	534	4	na
NC_036887.1_OR7E8P_pseudogene_nonsense_fwd_11840123_11841208	1086	4	na
NC_036887.1_OR7E8P_pseudogene_nonsense_fwd_11780454_11781548	1095	7	na
NC_036887.1_OR7E22P_pseudogene_short_rev_12445079_12445501	423	2	na
NC_036887.1_OR7E8P_pseudogene_short_fwd_12262614_12263063	450	3	na
NC_036887.1_OR7E39P_pseudogene_nonsense_short_rev_10904278_10905105	828	5	na
NC_036887.1_OR7E162P_pseudogene_nonsense_short_fwd_11790127_11790705	579	4	na
NC_036887.1_VN1R3_pseudogene_nonsense_short_rev_43052861_43053646	786	5	na
NC_036881.1_OR5S1P_pseudogene_nonsense_fwd_126738224_126739261	1038	3	na
NC_036881.1_OR7E8P_pseudogene_short_fwd_45412493_45412942	450	3	na
NC_036881.1_OR7E8P_pseudogene_nonsense_fwd_45445280_45446434	1155	6	na
NW_019933930.1_OR7E8P_pseudogene_short_rev_29702_30115	414	2	na
NW_019932934.1_OR7E8P_pseudogene_short_rev_9756_10127	372	4	na
NC_036889.1_OR6L1P_pseudogene_nonsense_rev_129549172_129550389	1218	5	na
NC_036889.1_OR6L1P_pseudogene_nonsense_rev_129718380_129719597	1218	5	na
NC_036889.1_OR7E106P_pseudogene_short_rev_15164575_15165231	657	6	na
NC_036889.1_OR7E115P_pseudogene_short_rev_15487266_15487640	375	3	na
NC_036889.1_OR7E8P_pseudogene_nonsense_rev_15173466_15174467	1002	6	na
NC_036889.1_OR7E162P_pseudogene_short_rev_15192055_15192609	555	2	na
NC_036889.1_OR6C74_pseudogene_short_rev_41551382_41551723	342	2	na
NC_036880.1_OR7E24_pseudogene_short_fwd_71213490_71214140	651	4	na
NC_036880.1_VN1R4_pseudogene_short_fwd_48176441_48176746	306	3	na
NC_036896.1_OR1D4_pseudogene_short_rev_2741540_2741917	378	3	na
NC_036896.1_OR1D4_pseudogene_short_fwd_2950291_2950788	498	4	na
NC_036896.1_OR1R1P_functional_fwd_3076393_3077253	861	5	na
NC_036896.1_OR3A4_pseudogene_short_fwd_2992145_2992654	510	4	na
NC_036896.1_OR1P1_pseudogene_short_rev_2831649_2832272	624	5	na
NW_019935210.1_OR1D4_pseudogene_short_rev_14651_15139	489	4	na
NW_019932928.1_OR1D4_pseudogene_short_rev_14144_14908	765	6	na
NW_019934971.1_OR1D4_pseudogene_short_rev_14669_15157	489	4	na
NW_019934803.1_OR1D4_pseudogene_short_rev_14637_15125	489	4	na
NC_036902.1_OR5AW1P_pseudogene_nonsense_short_rev_126479748_126480509	762	3	na
NC_036902.1_OR5BH1P_pseudogene_nonsense_short_rev_126536417_126537190	774	3	na
NC_036902.1_OR13H1_pseudogene_nonsense_fwd_126757980_126758948	969	5	na
NC_036902.1_OR1468_pseudogene_nonsense_fwd_126562427_126563572	1146	4	na
NC_036902.1_OR10A7_pseudogene_nonsense_fwd_126343483_126344586	1104	4	na
NC_036902.1_OR3A3_pseudogene_nonsense_fwd_151460742_151461911	1170	7	na
NC_036902.1_OR3A3_pseudogene_nonsense_fwd_151500613_151501782	1170	7	na
NC_036902.1_OR13H1_functional_fwd_126701414_126702298	885	7	na
NC_036902.1_VN1R5_pseudogene_nonsense_fwd_48469718_48470632	915	5	na
NC_036900.1_OR4K12P_pseudogene_nonsense_short_rev_480193_481023	831	4	na
NC_036900.1_OR4K8P_pseudogene_short_rev_437068_437433	366	3	na
NW_019932997.1_OR4K8P_pseudogene_short_fwd_35061_35600	540	4	na
NC_036884.1_OR2W6_functional_rev_158670920_158671849	930	7	na
NC_036884.1_OR1X1P_pseudogene_nonsense_fwd_154154010_154155251	1242	4	na
NW_019933964.1_VN1R4_pseudogene_short_rev_29865_30505	642	2	na
NC_036897.1_OR4K12P_pseudogene_nonsense_short_rev_322347_323177	831	3	na
NW_019932886.1_VN1R3_pseudogene_short_rev_559692_560294	603	4	na
NW_019932886.1_VN1R1_pseudogene_short_rev_387569_388294	726	5	na

## Sheet: 02_chimp_deepTMHMM
Prediction	Length	#TM domains (deepTMHMM)	#TM domains (NCBI CDD search)
NC_036890.1_OR51B5_pseudogene_short_rev_5203018_5203617	600	4	na
NC_036890.1_OR8B3_pseudogene_nonsense_rev_120131568_120132689	1122	5	na
NC_036890.1_OR5B12_pseudogene_short_rev_54312576_54313211	636	5	na
NC_036890.1_OR51A7_pseudogene_short_rev_4823843_4824427	585	4	na
NC_036890.1_OR8U9_pseudogene_short_fwd_52244634_52245194	561	4	na
NC_036890.1_OR143_pseudogene_short_rev_120150515_120151342	828	7	na
NC_036890.1_OR52B6_pseudogene_short_fwd_5458979_5459482	504	3	na
NC_036890.1_OR8B12_pseudogene_short_rev_120288665_120289102	438	2	na
NC_036890.1_OR8H1_pseudogene_short_rev_52151862_52152437	576	4	na
NC_036890.1_OR4D9_pseudogene_nonsense_short_fwd_55375224_55375919	696	2	na
NC_036890.1_OR4C13_pseudogene_nonsense_rev_48207888_48209174	1287	7	na
NC_036890.1_OR4C6_pseudogene_short_fwd_51333845_51334159	315	3	na
NC_036890.1_OR52H1_pseudogene_short_rev_5430446_5430838	393	2	na
NC_036890.1_OR5D13_pseudogene_short_fwd_51690688_51691059	372	3	na
NC_036890.1_OR51H1_pseudogene_short_rev_4748869_4749573	705	4	na
NC_036890.1_OR4C13_pseudogene_nonsense_rev_48175700_48176656	957	7	na
NC_036890.1_OR4A15_pseudogene_short_fwd_51290227_51290742	516	4	na
NC_036890.1_OR8I2_pseudogene_short_rev_52158298_52158705	408	2	na
NC_036890.1_OR51J1_functional_fwd_5272534_5273487	954	7	na
NC_036890.1_OR8G1_pseudogene_short_fwd_119976405_119976851	447	3	na
NC_036890.1_OR56A1_pseudogene_short_rev_5922336_5923103	768	4	na
NC_036890.1_OR5D13_functional_fwd_51629891_51630763	873	7	na
NC_036890.1_OR4A15_functional_fwd_50228582_50229574	993	7	na
NC_036890.1_OR5B3_pseudogene_short_rev_54236700_54237218	519	4	na
NC_036890.1_OR5AK3_pseudogene_short_fwd_52891578_52892024	447	3	na
NC_036890.1_OR6M1_pseudogene_short_rev_119610150_119610746	597	4	na
NC_036890.1_OR4C11_functional_rev_51486192_51487127	936	6	na
NC_036890.1_OR10W1_pseudogene_short_rev_54130884_54131732	849	6	na
NC_036890.1_OR52A5_pseudogene_nonsense_rev_4998788_4999711	924	7	na
NC_036890.1_OR8B12_pseudogene_short_rev_120254258_120254716	459	3	na
NC_036890.1_OR52E8_pseudogene_nonsense_fwd_5751670_5752767	1098	7	na
NC_036890.1_OR1030_pseudogene_short_rev_52393784_52394416	633	5	na
NC_036890.1_OR4C13_pseudogene_nonsense_rev_50196416_50197603	1188	5	na
NC_036890.1_OR8B3_pseudogene_short_rev_120140176_120140562	387	3	na
NC_036890.1_OR4C13_pseudogene_short_rev_50165002_50165412	411	3	na
NC_036890.1_OR9I1_pseudogene_short_fwd_54009334_54010011	678	5	na
NC_036890.1_OR5M3_pseudogene_short_fwd_52315376_52315729	354	2	na
NC_036890.1_OR8B4_pseudogene_short_rev_120113334_120113720	387	3	na
NC_036890.1_OR52P1_functional_fwd_5603938_5604939	1002	7	na
NC_036890.1_OR52N2_pseudogene_short_fwd_5678444_5679019	576	4	na
NC_036890.1_OR52E5_functional_fwd_5778892_5779962	1071	7	na
NC_036890.1_OR5D13_pseudogene_short_fwd_51618852_51619664	813	6	na
NC_036890.1_OR4A15_pseudogene_short_fwd_48240364_48241113	750	6	na
NC_036890.1_OR4A47_pseudogene_short_fwd_51036095_51036502	408	3	na
NC_036890.1_OR8B4_pseudogene_short_rev_120197809_120198300	492	4	na
NC_036890.1_OR9G1_pseudogene_short_fwd_52614865_52615332	468	4	na
NC_036890.1_OR4A5_pseudogene_short_fwd_51092541_51092915	375	0	1
NC_036890.1_OR51B2_pseudogene_short_rev_5175017_5175676	660	5	na
NC_036890.1_OR52D1_pseudogene_short_rev_4954585_4954950	366	3	na
NC_036890.1_OR148_pseudogene_short_rev_119874248_119874850	603	4	na
NC_036890.1_OR6T1_functional_rev_119710068_119711072	1005	7	na
NC_036890.1_OR52J3_functional_fwd_4982249_4983148	900	4	na
NC_036890.1_OR5B2_pseudogene_short_rev_54213400_54213993	594	4	na
NC_036890.1_OR5AL1_pseudogene_short_fwd_52250792_52251181	390	4	na
NC_036890.1_OR52B2_pseudogene_short_rev_6029130_6029942	813	6	na
NC_036890.1_OR4A5_pseudogene_short_fwd_51123872_51124678	807	6	na
NC_036890.1_OR10Q1_pseudogene_short_rev_54156808_54157107	300	3	na
NC_036890.1_OR5I1_pseudogene_short_rev_51759320_51759619	300	2	na
NC_036890.1_OR5B3_pseudogene_short_rev_54182538_54182849	312	2	na
NC_036890.1_OR56B2_functional_fwd_5642597_5643484	888	7	na
NC_036890.1_OR5B2_pseudogene_short_rev_54295427_54296230	804	6	na
NC_036890.1_OR5AK2_pseudogene_nonsense_fwd_52911590_52912564	975	7	na
NC_036890.1_OR4C12_pseudogene_short_fwd_48163977_48164612	636	5	na
NC_036890.1_OR5BE4_pseudogene_short_fwd_51946927_51947349	423	3	na
NC_036890.1_OR688_pseudogene_short_fwd_6006154_6006591	438	4	na
NC_036890.1_OR4C5_pseudogene_short_fwd_49193175_49193825	651	5	na
NC_036890.1_OR5G3_functional_rev_52694320_52695273	954	7	na
NC_036890.1_OR4A5_pseudogene_short_fwd_50983436_50984011	576	4	na
NC_036890.1_OR52D1_pseudogene_short_fwd_5596764_5597165	402	3	na
NC_036890.1_OR491_pseudogene_nonsense_rev_7609675_7610730	1056	1	na
NC_036890.1_OR52J3_pseudogene_short_fwd_4915080_4915835	756	6	na
NC_036890.1_OR4A5_pseudogene_short_fwd_51075207_51075980	774	6	na
NC_036890.1_OR4A5_pseudogene_short_fwd_51058276_51058578	303	3	na
NC_036890.1_OR4A5_pseudogene_nonsense_fwd_48323350_48324270	921	7	na
NC_036890.1_OR7E24_pseudogene_short_fwd_16826893_16827351	459	2	na
NC_036890.1_OR7E24_pseudogene_short_rev_3281545_3281997	453	2	na
NC_036890.1_OR8G2_pseudogene_nonsense_short_fwd_120007235_120007732	498	2	na
NC_036890.1_OR4A5_pseudogene_nonsense_fwd_50850976_50851872	897	7	na
NC_036890.1_OR1094_functional_fwd_52114238_52115206	969	7	na
NC_036890.1_OR150_pseudogene_nonsense_short_fwd_120018581_120019000	420	3	na
NC_036890.1_OR1030_pseudogene_short_rev_52346385_52347083	699	5	na
NC_036890.1_OR5W7_pseudogene_short_rev_51791141_51791992	852	7	na
NC_036890.1_OR476_pseudogene_nonsense_short_rev_53786311_53787030	720	3	na
NC_036890.1_OR4C3_functional_rev_49227518_49228426	909	7	na
NC_036890.1_OR5M11_pseudogene_short_fwd_52488879_52489208	330	2	na
NC_036890.1_OR8A1_pseudogene_short_fwd_120233868_120234167	300	2	na
NC_036890.1_OR52E8_pseudogene_short_rev_4010299_4010613	315	2	na
NC_036890.1_OR4A5_pseudogene_nonsense_fwd_50843773_50844774	1002	5	na
NC_036890.1_OR4A5_pseudogene_short_fwd_48333554_48334300	747	6	na
NC_036890.1_OR51I2_pseudogene_short_rev_4550364_4550942	579	4	na
NC_036890.1_OR4A5_pseudogene_nonsense_fwd_50253769_50254767	999	5	na
NC_036890.1_OR4A5_pseudogene_short_fwd_48371449_48371829	381	3	na
NC_036890.1_OR4A5_pseudogene_nonsense_short_fwd_51210938_51211540	603	4	na
NC_036890.1_OR4A5_pseudogene_short_fwd_50912923_50913330	408	3	na
NC_036890.1_OR4A5_pseudogene_short_fwd_48270339_48270674	336	3	na
NC_036890.1_OR4A5_pseudogene_short_fwd_51168993_51169553	561	4	na
NC_036890.1_OR52N5_pseudogene_short_rev_5655421_5656272	852	7	na
NC_036890.1_OR5B21_pseudogene_short_rev_54393319_54394095	777	6	na
NC_036890.1_OR4A16_pseudogene_short_fwd_50874578_50874943	366	3	na
NC_036890.1_OR4A5_pseudogene_nonsense_short_fwd_51257156_51257641	486	4	na
NC_036890.1_OR4A5_pseudogene_nonsense_short_fwd_50318700_50319296	597	4	na
NC_036890.1_OR958_pseudogene_short_fwd_119822434_119822733	300	2	na
NC_036890.1_OR1044_pseudogene_short_fwd_7705143_7705682	540	4	na
NC_036890.1_OR52B2_pseudogene_short_rev_6046684_6047061	378	3	na
NC_036890.1_OR5B3_pseudogene_short_rev_54208729_54209085	357	3	na
NC_036890.1_OR7E24_pseudogene_short_fwd_67674530_67674871	342	2	na
NC_036890.1_OR7E24_pseudogene_short_rev_82583238_82583708	471	2	na
NC_036890.1_OR7E24_pseudogene_short_rev_14794860_14795333	474	3	na
NC_036890.1_OR8K5_pseudogene_short_rev_52022947_52023738	792	6	na
NC_036890.1_OR7E24_pseudogene_short_fwd_67429983_67430396	414	2	na
NC_036890.1_OR7E24_pseudogene_short_rev_82607725_82608042	318	3	na
NC_036890.1_OR7E24_pseudogene_short_fwd_67665102_67665515	414	2	na
NC_036890.1_OR4A5_pseudogene_nonsense_fwd_51224623_51225582	960	2	na
NC_036890.1_OR4A5_pseudogene_short_fwd_51212440_51212829	390	3	na
NC_036890.1_OR51G2_pseudogene_nonsense_fwd_4343610_4344683	1074	7	na
NC_036890.1_OR5AL1_pseudogene_short_fwd_52262673_52263002	330	3	na
NC_036890.1_OR10G6_pseudogene_short_rev_119761049_119761810	762	6	na
NC_036890.1_OR7E24_pseudogene_short_fwd_67397885_67398499	615	4	na
NC_036890.1_OR1002_pseudogene_short_rev_52676618_52677094	477	3	na
NC_036890.1_OR52K2_pseudogene_short_fwd_4400696_4401328	633	5	na
NC_036890.1_OR2G3_pseudogene_short_rev_52526946_52527314	369	3	na
NC_036890.1_OR51F1_pseudogene_short_fwd_4608180_4608620	441	3	na
NC_036890.1_OR51F2_functional_rev_4580370_4581374	1005	7	na
NC_036890.1_OR1030_pseudogene_short_rev_52479721_52480065	345	3	na
NC_036890.1_OR51F1_pseudogene_short_rev_4641994_4642488	495	4	na
NC_036890.1_OR8K5_pseudogene_nonsense_fwd_52196425_52197309	885	8	na
NC_036890.1_OR10V1_pseudogene_short_fwd_55582311_55582871	561	4	na
NC_036890.1_OR52K1_pseudogene_short_rev_5943692_5944045	354	4	na
NC_036890.1_OR2AT4_pseudogene_short_rev_70833985_70834665	681	4	na
NC_036890.1_OR51B6_pseudogene_short_rev_5190958_5191506	549	4	na
NC_036890.1_OR2AT4_pseudogene_short_rev_70894097_70894615	519	3	na
NC_036890.1_OR1440_pseudogene_short_rev_55171564_55171878	315	2	na
NC_036890.1_OR51A7_pseudogene_short_rev_4779209_4779604	396	3	na
NC_036890.1_OR52E5_pseudogene_nonsense_short_fwd_5781949_5782641	693	6	na
NC_036890.1_OR1052_pseudogene_short_fwd_52027318_52027677	360	3	na
NC_036890.1_OR1013_pseudogene_short_rev_52626009_52626332	324	3	na
NC_036890.1_OR4C45_pseudogene_short_rev_48096433_48096906	474	2	na
NC_036890.1_OR52D1_pseudogene_short_rev_5405441_5405860	420	3	na
NC_036890.1_OR4A5_pseudogene_nonsense_short_fwd_50967422_50967850	429	2	na
NC_036890.1_OR145_pseudogene_short_rev_120099541_120099861	321	2	na
NC_036890.1_OR1009_pseudogene_nonsense_short_rev_52665074_52665808	735	8	na
NC_036890.1_OR4B1_pseudogene_nonsense_short_fwd_47978223_47978981	759	4	na
NC_036890.1_OR4P4_pseudogene_nonsense_fwd_51585216_51586196	981	2	na
NC_036890.1_OR10AG1_pseudogene_nonsense_short_truncated_rev_51804230_51804541	312	2	na
NC_036890.1_OR6M1_pseudogene_nonsense_short_rev_119631001_119631663	663	4	na
NC_036890.1_ORPROTEINCOR9_pseudogene_short_fwd_51910837_51911334	498	4	na
NC_036889.1_OR18_pseudogene_short_rev_15487266_15487640	375	3	na
NC_036889.1_OR7E24_pseudogene_short_rev_15173973_15174305	333	3	na
NC_036889.1_OR7E24_pseudogene_short_rev_15192055_15192609	555	2	na
NC_036889.1_OR7E24_pseudogene_short_rev_15164575_15165231	657	6	na
NC_036889.1_OR6C74_pseudogene_short_rev_41551382_41551723	342	2	na
NC_036881.1_OR7E24_pseudogene_nonsense_fwd_45445280_45446434	1155	6	na
NC_036881.1_OR7E24_pseudogene_short_fwd_45412493_45412942	450	4	na
NC_036881.1_OR12_pseudogene_nonsense_fwd_126738224_126739261	1038	3	na
NC_036898.1_VN1R4_pseudogene_nonsense_fwd_51415197_51416393	1197	4	na
NC_036898.1_VN1R4_pseudogene_short_rev_51186106_51186873	768	6	na
NC_036898.1_VN1R4_pseudogene_short_fwd_51232815_51233282	468	3	na
NC_036898.1_VN1R1_pseudogene_short_rev_52246723_52247091	369	3	na
NC_036898.1_OR7E24_pseudogene_nonsense_fwd_9777042_9778127	1086	4	na
NC_036898.1_OR7A2_pseudogene_short_rev_15438301_15438930	630	5	na
NC_036898.1_OR7A2_pseudogene_short_fwd_15500424_15500984	561	5	na
NC_036898.1_OR7A2_pseudogene_short_rev_15427031_15427468	438	3	na
NC_036898.1_OR7A17_pseudogene_short_fwd_15489947_15490636	690	5	na
NC_036898.1_OR7E24_pseudogene_short_rev_9820089_9820691	603	5	na
NC_036898.1_OR7E24_pseudogene_nonsense_short_rev_9815651_9816472	822	3	na
NC_036898.1_VN1R2_pseudogene_short_fwd_51176507_51177361	855	6	na
NC_036898.1_OR7G1_pseudogene_short_rev_9701096_9701452	357	2	na
NC_036898.1_OR10T2_pseudogene_nonsense_rev_15711424_15712440	1017	7	na
NC_036898.1_OR10G7_pseudogene_short_fwd_54844626_54844997	372	3	na
NC_036898.1_VN1R90_pseudogene_nonsense_short_fwd_25723135_25723890	756	4	na
NC_036898.1_VN1R3_pseudogene_short_fwd_21070009_21070338	330	3	na
NC_036898.1_VN1R4_pseudogene_short_rev_49793327_49793734	408	3	na
NC_036898.1_VN1R1_pseudogene_short_fwd_46178367_46178699	333	3	na
NC_036882.1_OR5H2_functional_fwd_96494113_96495042	930	7	na
NC_036882.1_OR5H8_pseudogene_short_fwd_96387654_96388274	621	5	na
NC_036882.1_OR5H8_functional_fwd_96369443_96370384	942	7	na
NC_036882.1_OR5H8_pseudogene_nonsense_fwd_96359124_96360053	930	7	na
NC_036882.1_OR5H8_pseudogene_short_fwd_96403599_96403967	369	2	na
NC_036882.1_OR5AC1_pseudogene_short_fwd_96265864_96266472	609	5	na
NC_036882.1_OR7E24_pseudogene_short_rev_110743521_110743943	423	3	na
NC_036882.1_OR7E24_pseudogene_short_fwd_123850681_123851115	435	3	na
NC_036882.1_OR7E24_pseudogene_short_fwd_123842281_123842967	687	5	na
NC_036882.1_OR7E24_pseudogene_short_rev_75582335_75583021	687	5	na
NC_036882.1_OR7E24_pseudogene_short_rev_128134176_128135024	849	6	na
NC_036882.1_OR7E24_pseudogene_short_fwd_8920273_8920707	435	4	na
NC_036882.1_OR7E24_pseudogene_short_fwd_123863402_123863815	414	4	na
NC_036882.1_OR7E24_pseudogene_short_fwd_123885807_123886220	414	4	na
NC_036882.1_OR7E24_pseudogene_short_rev_128146623_128147138	516	4	na
NC_036882.1_OR7E24_pseudogene_short_rev_75835189_75835536	348	4	na
NC_036882.1_OR5AC1_pseudogene_nonsense_short_fwd_96214627_96215010	384	3	na
NC_036882.1_VN1R1_pseudogene_nonsense_fwd_14117815_14118879	1065	7	na
NC_036882.1_VN1R90_pseudogene_nonsense_short_rev_14282077_14282904	828	2	na
NC_036892.1_OR7E24_pseudogene_nonsense_short_rev_22410230_22411075	846	7	na
NC_036892.1_OR7E24_pseudogene_short_fwd_22435634_22436107	474	2	na
NC_036892.1_OR7E24_pseudogene_short_fwd_49107548_49107931	384	4	na
NC_036892.1_OR7E24_pseudogene_short_fwd_22427613_22427978	366	3	na
NC_036892.1_OR7E24_pseudogene_short_fwd_49116543_49116962	420	2	na
NC_036892.1_OR7E24_pseudogene_short_rev_22418469_22418861	393	3	na
NC_036892.1_OR7E24_pseudogene_nonsense_short_rev_26401855_26402358	504	3	na
NC_036892.1_OR7E24_pseudogene_nonsense_short_fwd_44942774_44943436	663	4	na
NC_036892.1_OR7E24_pseudogene_nonsense_short_rev_45037347_45037727	381	3	na
NC_036880.1_OR7E24_pseudogene_short_fwd_71213490_71214140	651	4	na
NC_036880.1_VN1R4_pseudogene_short_fwd_48176441_48176746	306	3	na
NC_036888.1_OR13C7_pseudogene_nonsense_rev_35808176_35809315	1140	7	na
NC_036888.1_OR1J4_functional_fwd_94800171_94801112	942	7	na
NC_036888.1_OR13C7_pseudogene_short_rev_35940134_35940880	747	5	na
NC_036888.1_OR1J1_pseudogene_short_rev_94758902_94759228	327	2	na
NC_036888.1_OR13D1_pseudogene_short_fwd_76959172_76959723	552	4	na
NC_036888.1_OR13C7_pseudogene_nonsense_fwd_35961864_35962829	966	5	na
NC_036888.1_OR1L3_pseudogene_short_fwd_94956963_94957697	735	5	na
NC_036888.1_OR7E24_pseudogene_short_fwd_62418664_62419167	504	3	na
NC_036888.1_OR7E24_pseudogene_short_fwd_62401841_62402275	435	2	na
NC_036888.1_OR1L4_functional_fwd_95006788_95007723	936	7	na
NC_036887.1_OR7E24_pseudogene_short_rev_12425500_12426186	687	5	na
NC_036887.1_OR7E24_pseudogene_nonsense_rev_12438147_12439061	915	4	na
NC_036887.1_OR7E24_pseudogene_short_rev_12445079_12445501	423	3	na
NC_036887.1_OR7E24_pseudogene_short_fwd_11803521_11804054	534	4	na
NC_036887.1_OR7E24_pseudogene_nonsense_fwd_11840123_11841208	1086	4	na
NC_036887.1_OR7E24_pseudogene_nonsense_fwd_12223118_12224299	1182	4	na
NC_036887.1_OR7E24_pseudogene_short_fwd_12045421_12046233	813	5	na
NC_036887.1_OR7E24_pseudogene_short_fwd_11780862_11781311	450	4	na
NC_036887.1_OR7E24_pseudogene_nonsense_short_rev_10904278_10905105	828	5	na
NC_036887.1_OR7E24_pseudogene_short_fwd_12262614_12263063	450	4	na
NC_036887.1_OR18_pseudogene_short_fwd_11790738_11791070	333	2	na
NC_036887.1_VN1R3_pseudogene_nonsense_short_rev_43052861_43053646	786	5	na
NC_036883.1_ORGPCRLTM7_functional_fwd_188730579_188731517	939	7	na
NC_036883.1_ORGPCRLTM7_pseudogene_nonsense_fwd_188763738_188764757	1020	7	na
NC_036883.1_OR4F21_pseudogene_nonsense_rev_188706613_188707575	963	3	na
NC_036883.1_OR4F6_pseudogene_nonsense_short_rev_188640176_188640985	810	7	na
NC_036883.1_OR7E24_pseudogene_short_rev_4092148_4092597	450	4	na
NC_036883.1_OR7E24_pseudogene_nonsense_fwd_39677_40876	1200	7	na
NC_036883.1_OR7E24_functional_rev_4102574_4103494	921	4	na
NC_036883.1_OR7E24_pseudogene_short_fwd_8875214_8875627	414	4	na
NC_036883.1_OR4F21_pseudogene_short_rev_188666927_188667283	357	3	na
NC_036883.1_OR7E24_pseudogene_short_fwd_49639309_49639716	408	2	na
NC_036883.1_OR4F4_pseudogene_short_rev_188622405_188623259	855	7	na
NC_036883.1_OR1030_pseudogene_nonsense_short_rev_41077301_41077699	399	2	na
NC_036886.1_TAS2R9_functional_fwd_12602279_12603190	912	7	na
NC_036886.1_OR9A1_pseudogene_nonsense_fwd_138748081_138749049	969	5	na
NC_036886.1_OR2A1_pseudogene_short_rev_140945559_140945906	348	2	na
NC_036886.1_OR9A4_pseudogene_short_rev_139986335_139986676	342	3	na
NC_036886.1_VN1R90_pseudogene_short_rev_59372608_59372952	345	2	na
NC_036886.1_TAS2R5_pseudogene_nonsense_short_fwd_138673263_138673610	348	1	na
NC_036886.1_OR2F1_pseudogene_short_rev_140469572_140469979	408	2	na
NC_036886.1_OR6B1_pseudogene_short_fwd_140830539_140831321	783	6	na
NC_036886.1_OR2F1_pseudogene_short_rev_140452286_140452861	576	2	na
NC_036886.1_OR6V1_pseudogene_short_rev_140022519_140022875	357	2	na
NC_036886.1_OR10AC1_functional_fwd_5250619_5251509	891	6	na
NC_036886.1_VN1R90_pseudogene_short_fwd_56876511_56877167	657	5	na
NC_036886.1_VN1R90_pseudogene_short_rev_59589876_59590289	414	4	na
NC_036886.1_VN1R5_pseudogene_short_rev_59401406_59401735	330	3	na
NC_036893.1_OR4K5_pseudogene_short_fwd_899182_899718	537	3	na
NC_036893.1_OR4K15_pseudogene_short_fwd_884447_885091	645	5	na
NC_036893.1_OR7E24_pseudogene_short_rev_32614029_32614445	417	2	na
NC_036893.1_OR7E24_pseudogene_short_fwd_32608084_32608527	444	4	na
NC_036893.1_OR4K15_pseudogene_short_fwd_934859_935359	501	3	na
NC_036893.1_OR4L1_pseudogene_short_fwd_1043557_1044162	606	5	na
NC_036893.1_OR4K13_pseudogene_nonsense_fwd_1076188_1077381	1194	6	na
NC_036893.1_OR4K13_pseudogene_nonsense_fwd_1027246_1028532	1287	9	na
NC_036879.1_OR2T27_pseudogene_nonsense_rev_223897136_223898008	873	7	na
NC_036879.1_OR2T3_pseudogene_short_rev_223836310_223836816	507	4	na
NC_036879.1_OR14L1_pseudogene_short_fwd_223586886_223587392	507	4	na
NC_036879.1_OR14A2_pseudogene_short_rev_222929207_222929956	750	6	na
NC_036879.1_OR10J3_pseudogene_short_rev_134118038_134118889	852	5	na
NC_036879.1_OR10J1_pseudogene_short_rev_134084152_134084514	363	3	na
NC_036879.1_OR2T3_pseudogene_short_fwd_223731488_223732003	516	4	na
NC_036879.1_OR2L5_pseudogene_short_fwd_223236126_223236959	834	7	na
NC_036879.1_OR2T8_functional_fwd_223135433_223136521	1089	7	na
NC_036879.1_OR2L5_pseudogene_short_fwd_223188902_223189261	360	2	na
NC_036879.1_OR6K3_functional_rev_133522941_133523936	996	7	na
NC_036879.1_OR2G6_pseudogene_short_rev_223786043_223786705	663	5	na
NC_036879.1_OR10J1_functional_fwd_134157820_134158800	981	7	na
NC_036879.1_OR10C1_pseudogene_short_rev_133606970_133607689	720	5	na
NC_036879.1_OR14A16_functional_fwd_222957430_222958374	945	7	na
NC_036879.1_OR5V1_pseudogene_nonsense_short_rev_121213498_121214175	678	3	na
NC_036879.1_OR14L1_functional_fwd_222811653_222812534	882	7	na
NC_036879.1_OR6K2_pseudogene_nonsense_short_rev_133493124_133493870	747	6	na
NC_036879.1_OR10J3_pseudogene_short_rev_134212208_134212591	384	3	na
NC_036879.1_OR10T2_pseudogene_short_rev_133243797_133244600	804	5	na
NC_036879.1_VN1R5_pseudogene_short_rev_222425496_222426122	627	5	na
NC_036879.1_OR10R2_pseudogene_nonsense_fwd_133314178_133315146	969	6	na
NC_036879.1_OR6K3_pseudogene_short_rev_133541503_133541919	417	3	na
NC_036879.1_OR5V1_pseudogene_nonsense_rev_121167704_121168780	1077	4	na
NC_036879.1_OR5V1_pseudogene_nonsense_short_rev_121187193_121187708	516	4	na
NC_036885.1_TAAR3_functional_rev_129965189_129966064	876	6	na
NC_036885.1_OR2J1_functional_fwd_28723421_28724359	939	7	na
NC_036885.1_VN1R1_pseudogene_short_rev_26632808_26633224	417	4	na
NC_036885.1_OR2J1_pseudogene_short_fwd_28731356_28731922	567	4	na
NC_036885.1_OR2W1_pseudogene_short_rev_28577446_28577958	513	4	na
NC_036885.1_OR2H1_pseudogene_short_fwd_29107282_29107959	678	5	na
NC_036885.1_VN1R4_pseudogene_short_fwd_26655252_26655707	456	4	na
NC_036885.1_OR1F12_pseudogene_short_fwd_27611862_27612476	615	5	na
NC_036885.1_VN1R1_pseudogene_short_rev_26605677_26606291	615	4	na
NC_036885.1_OR2H2_pseudogene_short_fwd_28765353_28765964	612	5	na
NC_036885.1_OR2W1_pseudogene_nonsense_short_rev_28805648_28806442	795	4	na
NC_036885.1_OR2G3_pseudogene_short_fwd_28834393_28835163	771	6	na
NC_036885.1_OR2G3_pseudogene_nonsense_rev_28779145_28780161	1017	4	na
NC_036885.1_OR2I1_pseudogene_short_fwd_29086864_29087640	777	6	na
NC_036885.1_OR2B11_pseudogene_nonsense_short_rev_28621669_28622424	756	6	na
NC_036885.1_OR2B11_pseudogene_nonsense_short_rev_28008495_28008902	408	2	na
NC_036885.1_TAS2R30_pseudogene_nonsense_fwd_91644408_91645394	987	6	na
NC_036891.1_OR10AD1_pseudogene_nonsense_fwd_40852570_40853523	954	7	na
NC_036891.1_TAS2R46_functional_rev_11375181_11376140	960	7	na
NC_036891.1_TAS2R19_pseudogene_short_rev_11175274_11175882	609	5	na
NC_036891.1_TAS2R42_pseudogene_short_rev_11401461_11401865	405	4	na
NC_036891.1_TAS2R42_pseudogene_nonsense_short_rev_11421747_11422469	723	5	na
NC_036891.1_OR6C6_pseudogene_short_rev_33812008_33812448	441	3	na
NC_036891.1_OR6C3_pseudogene_short_rev_33783527_33784045	519	4	na
NC_036891.1_OR1020_pseudogene_nonsense_rev_33925240_33926286	1047	5	na
NC_036891.1_OR10P1_pseudogene_short_rev_33606158_33606703	546	4	na
NC_036891.1_OR8S1_pseudogene_short_rev_40570767_40571624	858	6	na
NC_036891.1_OR7E24_pseudogene_short_rev_36994671_36995105	435	0	1
NC_036891.1_OR2AP1_functional_rev_33631001_33631936	936	7	na
NC_036891.1_OR8S1_pseudogene_nonsense_fwd_40625489_40626571	1083	7	na
NC_036891.1_OR11A1_pseudogene_short_rev_40463398_40464078	681	4	na
NC_036891.1_OR10C1_pseudogene_short_fwd_33890391_33891224	834	4	na
NC_036891.1_OR9K2_pseudogene_short_rev_33968202_33969026	825	7	na
NC_036891.1_TAS2R19_pseudogene_short_rev_11258930_11259322	393	3	na
NC_036891.1_OR8S1_pseudogene_short_rev_40534172_40534966	795	6	na
NC_036891.1_OR8S1_pseudogene_nonsense_short_rev_40531605_40532051	447	1	na
NC_036891.1_OR8S1_pseudogene_nonsense_fwd_40673814_40674974	1161	7	na
NC_036891.1_TAS2R20_pseudogene_short_rev_11325373_11325741	369	3	na
NC_036891.1_OR7A17_pseudogene_nonsense_short_rev_42465800_42466270	471	3	na
NC_036891.1_TAS2R7_pseudogene_nonsense_rev_11105592_11106485	894	7	na
NC_036896.1_OR1D2_pseudogene_short_fwd_2950291_2950788	498	4	na
NC_036896.1_OR3A4_pseudogene_short_fwd_2992145_2992654	510	4	na
NC_036896.1_OR1D2_pseudogene_short_rev_2741540_2741917	378	3	na
NC_036896.1_OR1361_functional_fwd_3076393_3077253	861	5	na
NC_036896.1_OR1P1_pseudogene_short_rev_2831649_2832272	624	5	na
NC_036884.1_OR2W6_functional_rev_158670920_158671849	930	7	na
NC_036884.1_OR1N1_pseudogene_nonsense_short_fwd_154154514_154155359	846	5	na
NW_019932934.1_OR7E24_pseudogene_short_rev_9756_10127	372	4	na
NC_036895.1_OR1F1_pseudogene_short_fwd_3537251_3538033	783	6	na
NC_036895.1_VN1R3_pseudogene_short_rev_30492030_30492329	300	3	na
NC_036900.1_OR4K15_pseudogene_short_rev_437068_437433	366	3	na
NC_036900.1_OR4K2_pseudogene_short_rev_480193_480543	351	3	na
NC_036897.1_OR4K2_pseudogene_nonsense_short_rev_322347_323177	831	3	na
NC_036894.1_OR11H6_pseudogene_short_rev_7850769_7851224	456	3	na
NC_036894.1_OR4K2_pseudogene_nonsense_fwd_7578319_7579455	1137	5	na
NC_036894.1_OR11H6_pseudogene_short_rev_7903624_7904151	528	4	na
NC_036894.1_OR11G2_pseudogene_short_fwd_7842385_7842951	567	4	na
NW_019935210.1_OR1D2_pseudogene_short_rev_14651_15139	489	4	na
NW_019934971.1_OR1D2_pseudogene_short_rev_14669_15157	489	4	na
NW_019934803.1_OR1D2_pseudogene_short_rev_14637_15125	489	4	na
NW_019932928.1_OR1D5_pseudogene_short_rev_14144_14908	765	6	na
NW_019933964.1_VN1R90_pseudogene_short_rev_29865_30506	642	2	na
NC_036902.1_OR13H1_pseudogene_nonsense_fwd_126757980_126758948	969	5	na
NC_036902.1_OR1468_pseudogene_nonsense_fwd_126562427_126563572	1146	4	na
NC_036902.1_OR10A7_pseudogene_nonsense_fwd_126343483_126344586	1104	4	na
NC_036902.1_OR3A3_pseudogene_nonsense_fwd_151460742_151461911	1170	7	na
NC_036902.1_OR3A3_pseudogene_nonsense_fwd_151500613_151501782	1170	7	na
NC_036902.1_OR13H1_functional_fwd_126701414_126702298	885	7	na
NC_036902.1_OR1019_pseudogene_nonsense_rev_126536417_126537277	861	5	na
NC_036902.1_VN1R5_pseudogene_nonsense_fwd_48469718_48470632	915	5	na
NC_036902.1_OR1038_pseudogene_nonsense_short_rev_126479977_126480690	714	1	na
NW_019932886.1_VN1R3_pseudogene_short_rev_559692_560294	603	4	na
NW_019932886.1_VN1R90_pseudogene_short_rev_387569_388294	726	5	na
NW_019935049.1_OR7E24_pseudogene_nonsense_rev_21615_22718	1104	9	na
NW_019933930.1_OR7E24_pseudogene_short_rev_29702_30115	414	4	na
NW_019932997.1_OR4K15_pseudogene_short_fwd_35061_35600	540	4	na

## Sheet: 03_chimp_deepTMHMM
Prediction	Length	#TM domains (deepTMHMM)	#TM domains (NCBI CDD search)
NC_036879.1_OR2L2_pseudogene_short_fwd_223236126_223236959	834	7	na
NC_036879.1_OR2L3_pseudogene_short_fwd_223189430_223189789	360	3	na
NC_036879.1_OR2T12_functional_fwd_223135433_223136521	1089	7	na
NC_036879.1_OR2T27_pseudogene_nonsense_rev_223897136_223898008	873	7	na
NC_036879.1_OR6K3_functional_rev_133522941_133523936	996	7	na
NC_036879.1_OR10J1_pseudogene_short_rev_134212208_134212591	384	3	na
NC_036879.1_OR10J1_pseudogene_short_rev_134084152_134084514	363	2	na
NC_036879.1_OR10J4_pseudogene_short_rev_134118038_134118889	852	5	na
NC_036887.1_OR7E24_pseudogene_nonsense_short_fwd_12223430_12224269	840	4	na
NC_036887.1_OR7E24_pseudogene_short_fwd_11780898_11781311	414	4	na
NC_036887.1_OR7E24_pseudogene_short_fwd_11803557_11804054	498	4	na
NC_036887.1_OR7E24_pseudogene_short_fwd_12262650_12263063	414	4	na
NC_036887.1_OR7E24_pseudogene_nonsense_short_fwd_11840322_11841002	681	5	na
NC_036887.1_OR7E24_functional_rev_12425500_12426375	876	7	na
NC_036887.1_OR7E24_pseudogene_short_rev_12445079_12445501	423	2	na
NC_036887.1_OR7E24_pseudogene_nonsense_rev_12438147_12439061	915	4	na
NC_036887.1_OR7E24_pseudogene_short_fwd_12045421_12046233	813	5	na
NC_036887.1_OR7E24_pseudogene_nonsense_rev_10904140_10905105	966	6	na
NC_036887.1_OR7E24_pseudogene_short_fwd_11790127_11790471	345	2	na
NC_036898.1_OR7A17_pseudogene_short_rev_15427031_15427468	438	3	na
NC_036898.1_OR7A10_pseudogene_short_rev_15438301_15438930	630	5	na
NC_036898.1_OR7A10_pseudogene_short_fwd_15500424_15500984	561	8	na
NC_036898.1_OR7A10_pseudogene_short_fwd_15489947_15490636	690	5	na
NC_036898.1_OR7E24_pseudogene_nonsense_fwd_9777042_9778127	1086	4	na
NC_036898.1_OR7E24_pseudogene_short_rev_9820089_9820691	603	5	na
NC_036898.1_OR7E24_pseudogene_nonsense_short_truncated_rev_9815711_9816076	366	3	na
NC_036886.1_OR7E24_pseudogene_short_rev_7073308_7073754	447	2	na
NC_036886.1_OR2A14_pseudogene_short_rev_140945559_140945906	348	2	na
NC_036886.1_OR7E24_pseudogene_short_rev_7030737_7031198	462	2	na
NC_036886.1_OR9A1_pseudogene_short_fwd_138748447_138749049	603	4	na
NC_036886.1_OR9A4_pseudogene_short_rev_139985742_139986359	618	5	na
NC_036881.1_OR7E24_pseudogene_short_fwd_45412421_45412942	522	4	na
NC_036881.1_OR7E24_pseudogene_nonsense_fwd_45445280_45446176	897	4	na
NC_036881.1_OR7E24_pseudogene_nonsense_fwd_45421027_45421932	906	7	na
NC_036882.1_OR5H14_pseudogene_nonsense_fwd_96387654_96388586	933	7	na
NC_036882.1_OR5H14_pseudogene_nonsense_fwd_96359124_96360053	930	7	na
NC_036882.1_OR5H1_functional_fwd_96369443_96370384	942	7	na
NC_036882.1_OR5H14_functional_fwd_96494113_96495042	930	7	na
[truncated: 161 more rows]

## Sheet: 01_cow_deepTMHMM
Prediction	Length	#TM domains (deepTMHMM)	#TM domains (NCBI CDD search)
[truncated: 1,037 more rows]

[truncated: 38 more sheets: 02_cow_deepTMHMM, 03_cow_deepTMHMM, 01_dog_deepTMHMM, 02_dog_deepTMHMM, 03_dog_deepTMHMM, 01_duck_deepTMHMM, 02_duck_deepTMHMM, 03_duck_deepTMHMM, 01_frog_deepTMHMM, 02_frog_deepTMHMM, 03_frog_deepTMHMM, 01_horse_deepTMHMM, 02_horse_deepTMHMM, 03_horse_deepTMHMM, 01_human_deepTMHMM, 02_human_deepTMHMM, 03_human_deepTMHMM, 01_lizard_deepTMHMM, 02_lizard_deepTMHMM, 03_lizard_deepTMHMM …]
